# Supplementary material for: Data in support of global role of the membrane protease LonB in Archaea: Potential protease targets revealed by quantitative proteome analysis of a lonB mutant in Haloferax volcanii
Source: Data Brief. 2015 May 7;4:50–3. doi: 10.1016/j.dib.2015.04.013 (PMC4510384; doi:10.1016/j.dib.2015.04.013)
Supplement: Supplementary file 1 — Supplementary material: Supplementary Table S3(1–4): Proteome Discoverer database search of all the replicates of wt, HVLON3 and HVABI strains. The data in the different files is distributed as follow: S3-1. Cytoplasmic fraction exponential phase. S3-2. Cytoplasmic fraction stationary phase. S3-3. Membrane fraction exponential phase. S3-4. Membrane fraction stationary phase. The replicates for each condition are named A to D in the file sheet. Accession: unique identifier assigned to the protein by the H. volcanii FASTA database. Description: name of the protein. ∑Coverage: percentage of the protein sequence covered by identified peptides. ∑# Proteins: number of identified proteins in the protein group of a master protein. ∑# Unique Peptides: number of peptide sequences unique to a protein group. ∑# Peptides: total number of peptide matches found during the search. ∑# PSMs: total number of identified peptide sequences (peptide spectrum matches) for the protein, including those redundantly identified. Area: average area of the three unique peptides with the largest peak area. Score: protein score, which is the sum of the scores of the individual peptides. A2: Results from Sequest HT. A4: Results from MSAmanda. # AAs: sequence length of the protein. MW [Da]: calculated molecular weight of the protein. calc. pI: theoretically calculated isoelectric point. [file mmc1.zip]

Archive with 6 entries (6 files):
- Table S1.pdf
- Table S2.pdf
- Table S3-1.xlsx
- Table S3-2.xlsx
- Table S3-3.xlsx
- Table S3-4.xlsx
