# Supplementary material for: Data in support of global role of the membrane protease LonB in Archaea: Potential protease targets revealed by quantitative proteome analysis of a lonB mutant in Haloferax volcanii
Source: Data Brief. 2015 May 7;4:50–3. doi: 10.1016/j.dib.2015.04.013 (PMC4510384; doi:10.1016/j.dib.2015.04.013)
Supplement: Supplementary file 1 — Supplementary material: Supplementary Table S3(1–4): Proteome Discoverer database search of all the replicates of wt, HVLON3 and HVABI strains. The data in the different files is distributed as follow: S3-1. Cytoplasmic fraction exponential phase. S3-2. Cytoplasmic fraction stationary phase. S3-3. Membrane fraction exponential phase. S3-4. Membrane fraction stationary phase. The replicates for each condition are named A to D in the file sheet. Accession: unique identifier assigned to the protein by the H. volcanii FASTA database. Description: name of the protein. ∑Coverage: percentage of the protein sequence covered by identified peptides. ∑# Proteins: number of identified proteins in the protein group of a master protein. ∑# Unique Peptides: number of peptide sequences unique to a protein group. ∑# Peptides: total number of peptide matches found during the search. ∑# PSMs: total number of identified peptide sequences (peptide spectrum matches) for the protein, including those redundantly identified. Area: average area of the three unique peptides with the largest peak area. Score: protein score, which is the sum of the scores of the individual peptides. A2: Results from Sequest HT. A4: Results from MSAmanda. # AAs: sequence length of the protein. MW [Da]: calculated molecular weight of the protein. calc. pI: theoretically calculated isoelectric point. [file mmc1.zip › Table S3-1.xlsx]

## Sheet: wt A
Accession	Description	ΣCoverage	Σ# Proteins	Σ# Unique Peptides	Σ# Peptides	Σ# PSMs	Score A2	Coverage A2	# Peptides A2	# PSM A2	Score A4	Coverage A4	# Peptides A4	# PSM A4	# AAs	MW [kDa]	calc. pI
	>sp|TRYP_PIG|	25.11	1	4	4	65	71.2202	25.11	4	32	5003.07	25.11	4	33	231	24.3938	7.18115
13432173	Keratin, type I cytoskeletal 14 (Cytokeratin-14) (CK-14) (Keratin-14) (K14)	11.23	5	0	6	18	16.9655	11.23	6	9	931.611	11.23	6	9	472	51.5894	5.16064
17318569	keratin 1 [Homo sapiens]	36.18	3	19	24	110	110.053	36.18	24	54	7981.16	36.18	24	56	644	66.027	8.11865
21961227	Keratin 6B [Homo sapiens]	10.64	13	1	7	36	32.7235	10.64	7	18	2432.54	10.64	7	18	564	60.0303	8.00146
31074631	keratin 1b [Homo sapiens]	6.75	2	1	4	17	14.0503	6.75	4	9	990.289	4.67	3	8	578	61.7634	5.97314
40354192	keratin 10 [Homo sapiens]	26.54	3	9	12	44	42.3763	26.54	12	22	3016.31	26.54	12	22	584	58.7916	5.16064
4504911	keratin 13 isoform b [Homo sapiens]	4.76	2	0	2	6	7.25758	4.76	2	3	344.04	4.76	2	3	420	45.8366	4.88135
4557890	keratin 5 [Homo sapiens]	9.83	7	3	7	31	24.7787	8.31	6	15	1962.16	9.83	7	16	590	62.4231	8.06006
46397807	Keratin, type I cuticular Ha7 (Hair keratin, type I Ha7)	2.67	3	0	2	3					224.271	2.67	2	3	449	49.7152	4.95752
47132620	keratin 2a [Homo sapiens]	26.6	6	7	13	49	41.9057	26.6	13	24	3012.49	26.6	13	25	639	65.3932	8.00146
547751	Keratin, type I cytoskeletal 17 (Cytokeratin-17) (CK-17) (Keratin-17) (K17) (39.1)	12.04	5	0	6	15	12.6949	12.04	6	8	649.752	10.19	5	7	432	48.076	5.021
81175178	Keratin, type I cytoskeletal 9 (Cytokeratin-9) (CK-9) (Keratin-9) (K9)	30.34	1	14	14	47	55.7432	30.34	14	24	3311.03	30.34	14	23	623	62.0919	5.30029
HVO_0001	Orc1-type DNA replication protein	15.78	1	7	8	24	17.2207	15.78	8	12	1498.68	15.78	8	12	564	62.1315	4.38623
HVO_0008	aspartate kinase	39.54	1	11	11	53	49.342	39.54	11	27	3381.56	38.01	10	26	392	41.674	4.4624
HVO_0011	inosine-5'-monophosphate cyclohydrolase, archaeal-type	47.89	1	6	6	43	35.593	47.89	6	22	3253.91	47.89	6	21	190	20.559	4.29736
HVO_0014	ATP-dependent DNA helicase Hel308a	10.52	1	7	7	20	11.3348	10.52	7	10	1021.98	10.52	7	10	827	90.2999	4.66553
HVO_0017	conserved hypothetical protein	38.54	1	4	5	20	9.56818	38.54	5	10	1112.61	38.54	5	10	192	21.8678	4.50049
HVO_0019	probable S-adenosylmethionine-dependent methyltransferase (homolog to 24-sterol C-methyltransferase)	24.34	1	3	3	16	10.5646	24.34	3	8	769.355	24.34	3	8	226	25.565	4.64014
HVO_0024	thiosulfate sulfurtransferase	47.67	1	10	10	47	49.1113	43.02	9	22	3186.22	42.64	9	25	258	28.4178	4.29736
HVO_0025	thiosulfate sulfurtransferase	60.84	1	12	12	253	239.059	59.44	11	130	14152	60.84	12	123	286	32.0539	4.28467
HVO_0029	UvrABC system protein B	7.02	1	4	4	12	8.46902	7.02	4	6	617.245	7.02	4	6	698	78.9737	4.44971
HVO_0034	acyl-CoA thioester hydrolase	25	1	4	4	28	30.3999	25	4	14	2223.6	25	4	14	164	18.34	4.65283
HVO_0041	ornithine carbamoyltransferase	36.45	1	7	7	47	48.9811	36.45	7	23	2959.18	36.45	7	24	299	32.6609	4.37354
HVO_0042	acetylornithine deacetylase	24.67	1	8	8	27	11.9665	24.67	8	13	1246.16	24.67	8	14	381	41.0056	4.33545
HVO_0043	acetylornithine aminotransferase	19.31	1	5	5	25	20.1874	19.31	5	12	1793.81	19.31	5	13	378	39.742	4.66553
HVO_0044	acetylglutamate kinase	26.3	1	5	5	20	21.8945	26.3	5	10	1699.22	26.3	5	10	327	33.1798	4.48779
HVO_0045	N-acetyl-gamma-glutamyl-phosphate reductase	30.26	1	9	9	54	47.3983	24.21	8	28	3223.51	30.26	9	26	347	36.769	4.93213
HVO_0046	putative glutamate--argW ligase	50.52	1	11	11	79	78.3188	50.52	11	39	5562.52	50.52	11	40	291	31.8571	4.86865
HVO_0048	argininosuccinate lyase	26.02	1	9	9	30	24.3335	24.18	8	14	2051.27	26.02	9	16	488	50.7771	4.52588
HVO_0049	argininosuccinate synthase	37.28	1	14	14	75	60.9975	37.28	14	38	4559	37.28	14	37	405	44.4555	4.33545
HVO_0054	glycine--tRNA ligase	23.74	1	9	9	35	40.178	18.86	7	16	2913.06	23.74	9	19	594	64.9118	4.2085
HVO_0055	CBS domain protein	63.03	1	12	12	65	69.1252	63.03	12	33	5413.41	63.03	12	32	284	30.8346	4.27197
HVO_0056	conserved hypothetical protein	16.15	1	2	2	4	1.61405	16.15	2	2	126.624	16.15	2	2	192	20.9147	4.15771
HVO_0059	ABC-type transport system ATP-binding protein (probable substrate dipeptide/oligopeptide)	6.69	1	2	2	4	0	6.69	2	2	116.464	6.69	2	2	359	39.3918	4.90674
HVO_0062	ABC-type transport system periplasmic substrate-binding protein (probable substrate dipeptide/oligopeptide)	22.88	1	8	8	27	19.1416	22.88	8	14	1729	20.59	7	13	612	67.2656	4.15771
HVO_0065	DNA-directed DNA polymerase D large subunit	2.91	1	2	2	8	2.36339	2.91	2	4	153.856	2.91	2	4	1202	133.88	4.60205
HVO_0069	sulfatase	14.17	1	7	7	15	7.96264	7.77	4	6	839.048	14.17	7	9	515	57.365	4.34814
HVO_0073	single-stranded-DNA-specific exonuclease RecJ1	4.2	1	2	2	8	4.33379	4.2	2	4	338.74	4.2	2	4	476	50.6363	4.67822
HVO_0077	uroporphyrin-III C-methyltransferase	7.17	1	2	2	5	1.8211	7.17	2	2	166.652	7.17	2	3	293	30.4701	4.50049
HVO_0078	hydroxymethylbilane synthase (porphobilinogen deaminase)	42.15	1	10	11	55	40.9848	42.15	11	27	2939.78	42.15	11	28	363	39.2782	4.97021
HVO_0081	glutamate-1-semialdehyde 2,1-aminomutase	49.44	1	14	14	66	74.6252	49.44	14	33	4118.36	49.44	14	33	445	47.7813	4.85596
HVO_0087	porphobilinogen synthase	22.94	1	5	5	18	13.9215	22.94	5	9	801.174	14.98	4	9	327	35.2974	4.71631
HVO_0100	NMD3 family protein	29.87	1	7	7	30	29.5431	29.87	7	15	1884.93	29.87	7	15	375	41.5889	4.4624
HVO_0104	DNA repair and recombination protein RadA	68.22	1	17	17	113	108.963	62.97	16	57	8410.48	68.22	17	56	343	37.2976	4.64014
HVO_0109	cysteine desulfurase	40.38	1	13	13	63	64.8263	40.38	13	31	4400.63	39.2	12	32	426	46.7785	4.56396
HVO_0120	signal recognition particle receptor FtsY	19.96	1	6	6	18	18.7362	19.96	6	9	1233.42	19.96	6	9	456	48.1582	4.17041
HVO_0122	phosphoglycerate dehydrogenase	26.85	1	6	6	19	16.0996	26.85	6	10	1027.28	26.85	6	9	324	35.2853	5.35107
HVO_0123	signal recognition particle 54K protein	24.95	1	11	11	48	40.4272	22.8	10	23	3111.38	24.95	11	25	465	50.8858	4.50049
HVO_0133	thermosome subunit 1	50.54	1	19	21	163	180.486	43.57	18	82	11859	49.29	20	81	560	58.889	4.24658
HVO_0135	RIO-type serine/threonine protein kinase	10	1	3	3	14	9.27601	10	3	7	820.496	10	3	7	290	32.9882	4.80518
HVO_0138	tyrosine--tRNA ligase	42.07	1	10	10	44	30.564	42.07	10	22	2430.83	42.07	10	22	328	36.0886	4.33545
HVO_0148	urease alpha subunit	10.04	1	3	3	3	0	10.04	3	3					568	60.3239	4.53857
HVO_0156	tRNA (guanine(10),N(2))-dimethyltransferase	13.4	1	4	4	12	14.4388	13.4	4	6	808.229	13.4	4	6	321	34.1523	5.24951
HVO_0158	TATA-binding transcription initiation factor	11.64	1	2	2	6	2.24646	11.64	2	2	273.568	11.64	2	4	189	20.3334	4.22119
HVO_0161	ATP phosphoribosyltransferase	60.14	1	13	13	71	66.3919	60.14	13	38	4803.49	60.14	13	33	281	30.4267	4.60205
HVO_0165	5-methylthioadenosine/S-adenosylhomocysteine deaminase	30	1	10	10	48	37.3848	27.91	9	24	2621.83	30	10	24	430	45.0871	4.50049
HVO_0167	adenosylhomocysteinase	45.33	1	13	13	70	67.7784	41.12	12	34	4627.8	45.33	13	36	428	46.5953	4.38623
HVO_0175	DNA polymerase sliding clamp	44.53	1	7	7	89	63.8043	44.53	7	45	5044.02	35.22	6	44	247	26.6555	4.38623
HVO_0179	Lrp/AsnC family transcription regulator / TrkA domain protein	20.69	1	4	4	11	10.1529	20.69	4	6	603.259	20.69	4	5	261	28.0401	4.57666
HVO_0190	TIGR00268 family protein	15.77	1	4	4	12	8.82648	15.77	4	6	562.687	15.77	4	6	298	32.5308	4.60205
HVO_0194	Orc1-type DNA replication protein	19.25	1	8	8	23	5.86303	15.51	7	11	982.916	19.25	8	12	374	42.2113	4.94482
HVO_0195	ribose-5-phosphate isomerase	15.22	1	3	3	10	7.20952	15.22	3	5	564.002	15.22	3	5	230	23.2399	4.53857
HVO_0196	conserved hypothetical protein	41.82	1	2	2	3	5.68233	41.82	2	3					55	6.24223	4.80518
HVO_0199	phosphohexomutase (phosphoglucomutase / phosphomannomutase)	54.05	1	14	14	69	73.3886	54.05	14	34	4759.22	54.05	14	35	457	48.4358	4.34814
HVO_0203	replication factor C small subunit	42.51	1	12	12	57	66.193	42.51	12	28	4453.35	42.51	12	29	327	36.1998	4.51318
HVO_0206	alanine--tRNA ligase	49.02	1	33	33	192	194.501	48.16	32	94	12595.9	49.02	33	98	922	102.401	4.53857
HVO_0208	glutamine amidotransferase (homolog to GMP synthase subunit A)	17.3	1	3	3	7	4.24021	17.3	3	4	172.11	10.55	2	3	237	26.1506	4.70361
HVO_0212	homolog to lactoylglutathione lyase	41.94	1	3	3	10	11.9251	41.94	3	5	679.215	41.94	3	5	124	13.5176	4.13232
HVO_0214	L-lactate dehydrogenase	30.63	1	10	10	51	41.9682	30.63	10	25	3353.15	30.63	10	26	320	34.5481	4.48779
HVO_0220	ATP-dependent DNA helicase MCM	22.08	1	14	14	43	32.8902	22.08	14	23	2476.35	19.94	12	20	702	78.8059	4.729
HVO_0228	ParA domain protein	14.98	1	3	3	6	4.44371	7.29	2	3	376.979	11.74	2	3	247	24.6344	4.15771
HVO_0233	ribose-phosphate pyrophosphokinase	14.49	1	3	3	15	13.2678	14.49	3	8	994.809	14.49	3	7	283	29.5538	4.39893
HVO_0234	conserved hypothetical protein	18.18	1	3	3	10	15.6942	18.18	3	5	774.219	18.18	3	5	275	28.1188	4.4751
HVO_0236	tRNA (guanine(26)-N(2))-dimethyltransferase	7.98	1	2	2	3					198.324	7.98	2	3	376	40.8769	4.97021
HVO_0239	glutamine synthetase	58.77	1	20	22	147	146.072	58.77	21	72	9830.06	57.46	20	75	456	50.4907	4.56396
HVO_0240	Lrp/AsnC family transcription regulator	52.63	1	6	7	32	17.3406	47.37	6	15	1672.9	52.63	7	17	152	16.9045	4.38623
HVO_0242	aminopeptidase (homolog to leucyl aminopeptidase / aminopeptidase T)	13.61	1	4	4	17	17.2317	13.61	4	9	1005.35	10.56	3	8	360	39.5248	4.31006
HVO_0243	threonine aldolase	40.18	1	9	9	43	50.1158	40.18	9	22	3259.32	40.18	9	21	341	35.5956	4.55127
HVO_0283	archaea-specific helicase AshA	4.97	1	2	3	3					157.238	4.97	3	3	684	76.293	5.52881
HVO_0292	replication protein A	51.77	1	12	12	49	48.9442	51.77	12	24	3383.84	51.77	12	25	311	34.5617	4.31006
HVO_0296	probable oxidoreductase (short-chain dehydrogenase family)	14.94	1	3	3	12	1.97131	14.94	3	6	492.366	14.94	3	6	261	27.0075	4.43701
HVO_0301	receiver/sensor box histidine kinase	1.91	1	0	2	3					279.84	1.91	2	3	629	68.9347	4.64014
HVO_0304	electron transfer flavoprotein alpha subunit	13.25	1	2	2	5					680.46	13.25	2	5	317	33.4987	4.18311
HVO_0305	electron transfer flavoprotein beta subunit	8.68	1	2	2	4	3.78584	8.68	2	4					265	28.4542	4.04346
HVO_0311	A-type ATP synthase subunit I	5.32	1	3	4	11	9.40173	5.32	4	6	551.117	4.5	3	5	733	79.4548	4.41162
HVO_0313	A-type ATP synthase subunit E	43.81	1	6	7	32	27.8911	34.02	5	14	2217.82	43.81	7	18	194	22.0117	4.31006
HVO_0314	A-type ATP synthase subunit C	44.25	1	15	15	63	52.0237	40.23	14	30	4290.12	44.25	15	33	348	38.7338	4.50049
HVO_0316	A-type ATP synthase subunit A	45.22	1	21	21	172	211.07	45.22	21	86	13717.4	45.22	21	86	586	64.4743	4.24658
HVO_0317	A-type ATP synthase subunit B	53.85	1	15	17	134	156.675	53.85	17	68	10016.1	53.85	17	66	468	51.9014	4.24658
HVO_0321	peptide chain release factor aRF-1	40.58	1	15	15	51	24.1305	38.41	14	25	2634.79	38.65	14	26	414	46.5529	4.83057
HVO_0322	MinD/ParA domain protein	10.15	1	3	3	17	21.4276	10.15	3	8	1202.91	10.15	3	9	581	58.7763	3.70068
HVO_0324	arginine--tRNA ligase	39.52	1	19	19	92	102.196	39.52	19	46	6603.08	39.52	19	46	587	64.9946	4.34814
HVO_0326	CTP-dependent riboflavin kinase	18.57	1	3	3	8	10.0081	18.57	3	4	651.232	18.57	3	4	237	25.9427	4.55127
HVO_0328	NAD-dependent epimerase/dehydratase	15.54	1	2	2	4	2.62866	15.54	2	2	98.2853	15.54	2	2	296	31.6667	5.07178
HVO_0329	branched-chain amino acid aminotransferase	65.38	1	17	17	101	94.2682	65.38	17	53	6445.55	65.38	17	48	312	34.9951	4.57666
HVO_0334	purine phosphoribosyltransferase (adenine phosphoribosyltransferase, xanthine-guanine phosphoribosyltransferase)	27.85	1	5	5	17	15.0211	27.85	5	8	1029.22	27.85	5	9	237	25.4461	4.4624
HVO_0347	DNA-directed RNA polymerase subunit B''	60.08	1	29	29	187	145.855	58.35	28	94	11413.5	60.08	28	93	521	58.8604	4.99561
HVO_0348	DNA-directed RNA polymerase subunit B'	65.35	1	33	33	220	212.799	65.35	33	110	13849.1	65.35	33	110	609	67.7198	4.91943
HVO_0349	DNA-directed RNA polymerase subunit A'	44.06	1	36	36	208	200.497	42.62	35	105	14252.3	43.55	35	103	976	108.846	4.80518
HVO_0350	DNA-directed RNA polymerase subunit A''	41.05	1	17	17	74	71.8601	35.56	16	39	4564.9	39.86	16	35	419	46.1119	4.34814
HVO_0353	30S ribosomal protein S12	47.89	1	9	10	47	52.2312	43.66	9	23	3010.89	44.37	9	24	142	15.4672	9.90576
HVO_0354	30S ribosomal protein S7	37.25	1	7	7	27	20.7473	28.43	6	13	1736.93	37.25	7	14	204	22.6014	5.13525
HVO_0356	translation elongation factor aEF-2	78.54	1	49	49	805	822.116	76.89	47	402	52031.3	78.54	49	403	727	80.3912	4.729
HVO_0357	ACT domain protein	28.04	1	5	5	18	20.3311	28.04	5	10	1207.77	28.04	5	8	189	20.2252	4.58936
HVO_0358	homoserine dehydrogenase	25.55	1	5	6	24	25.2389	18.61	5	11	1588.19	25.55	6	13	317	32.4024	4.43701
HVO_0359	translation elongation factor aEF-1 alpha subunit	80.52	1	22	26	935	882.088	76.25	25	437	68882.8	80.52	26	498	421	45.7307	4.729
HVO_0360	30S ribosomal protein S10	22.55	1	2	2	8	9.93707	22.55	2	4	624.888	22.55	2	4	102	11.4759	4.88135
HVO_0388	homolog to ribonuclease R	45.1	1	18	18	88	80.8807	45.1	18	43	6068.31	45.1	18	45	439	50.3267	4.729
HVO_0393	UvrABC system protein A	52.7	1	39	39	155	167.564	51.27	37	77	9781.41	52.7	39	78	983	108.611	4.81787
HVO_0397	homolog to aminomethyltransferase (homolog to glycine cleavage system protein T)	20.82	1	6	6	20	7.51613	20.82	6	10	895.466	20.82	6	10	365	38.9904	4.61475
HVO_0400	conserved hypothetical protein	38.89	1	3	3	10	11.0556	38.89	3	5	753.723	38.89	3	5	126	13.9109	4.67822
HVO_0401	UspA domain protein	32.89	1	4	4	14	12.3227	32.89	4	7	923.443	32.89	4	7	152	16.3933	4.79248
HVO_0402	DUF124 family protein	20	1	3	3	9	5.68705	20	3	4	423.31	20	3	5	225	23.9797	4.57666
HVO_0406	RNA-binding protein AU-1	40.81	1	14	14	51	42.8771	40.81	14	26	3034.46	38.89	13	25	468	49.8582	4.52588
HVO_0407	conserved hypothetical protein	17.74	1	2	2	6	3.59148	17.74	2	3	245.764	17.74	2	3	124	13.4164	4.43701
HVO_0415	repair helicase	42.86	1	20	20	94	90.2467	42.86	20	45	6571.54	42.86	20	49	616	69.5987	4.70361
HVO_0417	metal-dependent carboxypeptidase	41.04	1	15	15	53	48.5563	36.06	13	25	3770.51	41.04	15	28	502	57.3236	4.42432
HVO_0418	homolog to haloviral protein	3.82	1	2	2	4	0	3.82	2	2	114.282	3.82	2	2	498	57.5892	5.22412
HVO_0421	arNOG04375 family protein (homolog to PilT-type ATPase)	51.6	1	23	23	110	108.021	51.44	22	54	7016.35	51.6	23	56	626	67.65	4.65283
HVO_0424	ABC-type transport system ATP-binding protein	38.25	1	18	18	93	93.5104	36.26	17	45	5176.14	38.25	18	48	604	67.2129	4.48779
HVO_0429	archaemetzincin	21.97	1	2	3	9	4.24077	21.97	3	5	447.781	17.92	2	4	173	19.2717	6.53662
HVO_0431	HAD superfamily hydrolase	11.27	1	3	3	10	6.32665	11.27	3	5	500.856	11.27	3	5	284	30.428	4.25928
HVO_0433	F420H2:NADP oxidoreductase	47.3	1	7	7	34	33.9872	47.3	7	16	2491.27	47.3	7	18	222	23.3238	4.71631
HVO_0449	prephenate dehydratase	44.4	1	9	9	37	41.469	44.4	9	19	2528.05	44.4	9	18	268	28.6813	4.64014
HVO_0452	leucine--tRNA ligase	34.97	1	26	26	103	100.098	33.19	24	52	7604.16	32.15	25	51	958	109.495	4.37354
HVO_0455	thermosome subunit 2	62.66	1	28	29	170	161.146	62.66	29	86	11240.3	62.66	29	84	557	59.2615	4.37354
HVO_0466	citrate (si)-synthase	25.86	1	8	8	55	70.6303	25.86	8	28	4118	25.86	8	27	379	41.7803	4.55127
HVO_0467	PhoU/TrkA-C domain protein	49.75	1	18	18	61	43.8637	47.76	17	31	3250.04	49.75	18	30	402	43.262	4.48779
HVO_0469	AstE family protein	16.98	1	4	4	12	13.2488	16.98	4	6	941.781	16.98	4	6	318	33.9261	5.84619
HVO_0470	threonine synthase	22.62	1	5	5	15	7.34884	22.62	5	7	674.586	22.62	5	8	367	39.1591	4.58936
HVO_0476	conserved hypothetical protein	9.63	1	2	2	8	5.56568	9.63	2	4	471.184	9.63	2	4	218	23.8326	4.60205
HVO_0477	aminopeptidase (homolog to leucyl aminopeptidase / aminopeptidase T)	5.02	1	2	2	3					384.29	5.02	2	3	319	33.3851	4.18311
HVO_0478	glyceraldehyde-3-phosphate dehydrogenase (NAD(P)) (phosphorylating)	58.31	1	13	13	44	34.5017	58.31	13	22	2610.39	58.31	13	22	355	38.1908	4.67822
HVO_0480	phosphoglycerate kinase	49.88	1	18	18	108	102.955	48.13	17	53	8047.85	49.88	18	55	401	43.6092	4.37354
HVO_0481	glyceraldehyde-3-phosphate dehydrogenase (NAD) (phosphorylating)	70.29	1	18	18	242	233.678	70.29	18	121	16027.8	70.29	18	121	350	37.6326	4.53857
HVO_0484	50S ribosomal protein L10e	41.48	1	7	7	23	23.4177	41.48	7	12	1581.47	36.36	6	11	176	19.753	8.71924
HVO_0507	creatininase	9.17	1	2	2	6	0	9.17	2	3	196.225	9.17	2	3	240	25.5544	4.56396
HVO_0511	NAD-dependent epimerase/dehydratase	44.27	1	8	8	35	26.5832	35.11	7	16	1938.72	39.69	7	19	262	29.3469	4.77979
HVO_0519	replication protein A	40.58	1	16	17	73	70.513	40.58	17	36	5137.58	38.3	16	37	483	51.0075	4.13232
HVO_0521	tRNA adenylyltransferase, CCA-adding	25.05	1	10	10	27	23.2808	23.97	9	13	1724.32	25.05	10	14	459	50.4608	4.62744
HVO_0522	HdaI-type histone deacetylase	8.61	1	3	3	7	3.91382	8.61	3	4	368.783	5.93	2	3	337	36.3349	4.44971
HVO_0536	ferritin	41.48	1	4	4	18	28.0749	41.48	4	10	1109.04	31.25	3	8	176	19.8916	4.50049
HVO_0541	aconitate hydratase	33.48	1	22	22	63	23.6565	29.21	19	29	3090.45	32.52	21	34	938	102.147	4.39893
HVO_0549	2-keto-3-deoxygluconate kinase	35.31	1	9	10	38	26.5241	31.56	9	18	2641.47	35.31	10	20	320	34.0627	4.33545
HVO_0551	DNA mismatch repair protein MutL	28.16	1	12	13	38	34.561	19.59	10	17	2380.04	28.16	13	21	735	78.6813	4.50049
HVO_0552	DNA mismatch repair protein MutS	22.62	1	16	16	47	36.7495	19.16	14	23	2710.4	21.65	15	24	924	99.2074	4.65283
HVO_0558	SAMP-activating enzyme E1	9.26	1	2	2	8	4.15272	9.26	2	4	553.223	9.26	2	4	270	28.6861	4.34814
HVO_0561	50S ribosomal protein L15e	20.92	1	4	4	12	8.20769	20.92	4	6	799.444	20.92	4	6	196	22.5351	11.1509
HVO_0565	ABC-type transport system ATP-binding protein (probable substrate maltose)	12.66	1	4	4	11	7.47674	12.66	4	6	586.781	8.18	3	5	379	41.7169	4.83057
HVO_0568	TrmB family transcription regulator	12.03	1	4	4	11	8.13362	8.31	3	5	567.871	12.03	4	6	349	38.2672	4.56396
HVO_0569	RIO-type serine/threonine protein kinase	17.82	1	4	4	10	2.8402	17.82	4	5	410.281	17.82	4	5	303	34.4421	4.94482
HVO_0572	lipoate-protein ligase	9.09	1	2	2	6	5.83249	9.09	2	3	384.695	9.09	2	3	275	30.5247	4.84326
HVO_0573	endonuclease IV	27.15	1	5	5	27	28.8686	27.15	5	13	2213.55	27.15	5	14	291	31.3849	4.43701
HVO_0581	cell division protein FtsZ, type II	63	1	17	18	105	102.441	61.5	17	53	7339.1	61.25	16	52	400	42.5433	4.75439
HVO_0585	probable oxidoreductase (aldo-keto reductase family protein)	15.6	1	3	3	12	5.51284	15.6	3	6	447.471	15.6	3	6	327	36.1859	4.62744
HVO_0600	ACT domain protein	17.51	1	3	3	8	4.33072	17.51	3	4	318.179	17.51	3	4	177	19.1517	4.43701
HVO_0601	homoserine dehydrogenase	32.91	1	5	6	27	35.7617	32.91	6	14	2424.15	32.91	6	13	316	32.236	4.24658
HVO_0602	3-dehydroquinate dehydratase	60.32	1	11	11	40	26.7487	60.32	11	19	2193.33	60.32	11	21	247	27.3137	4.51318
HVO_0628	ABC-type transport system periplasmic substrate-binding protein (probable substrate dipeptide/oligopeptide)	7.84	1	2	2	8	5.62938	7.84	2	4	334.186	7.84	2	4	574	62.7804	4.17041
HVO_0639	AAA-type ATPase (MoxR subfamily)	15.51	1	4	4	15	2.66247	15.51	4	7	643.941	15.51	4	8	316	34.661	4.89404
HVO_0644	2-isopropylmalate synthase / (R)-citramalate synthase	51.56	1	21	21	100	90.2928	51.56	20	49	6861.41	47.46	20	51	512	53.8209	4.77979
HVO_0647	GMP synthase (glutamine-hydrolyzing) subunit A	27.32	1	3	3	12	5.26838	13.66	2	5	676.99	27.32	3	7	183	20.0435	4.2085
HVO_0658	tRNA pseudouridine(13) synthase TruD	28.73	1	9	9	28	29.0652	28.73	9	14	1704.55	28.73	9	14	463	50.556	4.70361
HVO_0661	dCTP deaminase (dUMP-forming)	40.51	1	5	5	25	15.26	40.51	5	12	1132.14	40.51	5	13	195	21.2226	4.58936
HVO_0662	HTH domain protein / thiamine-phosphate synthase	6.02	1	2	2	3					392.415	6.02	2	3	299	31.8702	4.43701
HVO_0670	glutathione S-transferase	23.93	1	6	7	15	7.77572	19.33	6	8	648.116	19.02	5	7	326	38.0633	4.56396
HVO_0675	pantoate kinase	12.64	1	3	3	6	3.5917	9.39	2	3	284.158	7.22	2	3	277	27.8038	4.53857
HVO_0677	aspartate--tRNA ligase	58.29	1	18	18	234	258.857	53	17	117	16388.5	58.29	17	117	434	48.6958	4.50049
HVO_0680	(S)-3-O-geranylgeranylglyceryl phosphate synthase 1	8.75	1	2	2	3					326.238	8.75	2	3	240	26.4574	4.17041
HVO_0681	DNA topoisomerase I	27.02	1	17	17	58	38.773	26.19	16	29	3273.16	27.02	17	29	840	93.6277	4.57666
HVO_0684	aspartyl/glutamyl-tRNA(Asn/Gln) amidotransferase subunit B	52.82	1	25	25	117	91.9708	51.21	24	58	6611.17	50.2	24	59	496	55.0402	4.52588
HVO_0687	M20 family amidohydrolase	7.21	1	3	3	10	4.88341	7.21	3	5	630.693	7.21	3	5	444	47.5353	4.57666
HVO_0689	chromosome segregation protein Smc	9.68	1	9	9	25	13.9488	9.68	9	13	1017.4	9.03	8	12	1240	138.103	4.38623
HVO_0692	5'-methylthioadenosine phosphorylase MtaP	63.99	1	12	12	51	46.9433	63.99	12	25	3145.64	63.99	12	26	286	31.1934	4.53857
HVO_0694	probable phosphoribosyltransferase	46.84	1	11	11	39	34.9086	43.46	10	19	2338.78	46.84	11	20	237	26.9667	4.32275
HVO_0697	PAC2 family protein	23.53	1	3	3	20	25.4737	23.53	3	10	1752.27	23.53	3	10	255	27.3616	4.08154
HVO_0699	translation initiation factor aIF-2 alpha subunit	27.07	1	6	6	24	29.9489	27.07	6	12	1703	27.07	6	12	266	29.4805	4.4624
HVO_0712	shikimate dehydrogenase (nonfunctional)	17.84	1	3	3	4	6.69666	17.84	3	4					269	27.7109	4.65283
HVO_0717	cell division protein FtsZ, type I	46.44	1	15	15	84	74.3148	46.44	15	43	5688.9	46.44	15	41	379	39.7808	4.39893
HVO_0719	transcription elongation factor Spt5/NusG	18	1	3	3	6	3.85836	14	2	2	428.668	18	3	4	150	16.3073	4.50049
HVO_0729	inorganic pyrophosphatase	49.15	1	8	8	51	55.8189	49.15	7	25	3452.3	49.15	8	26	177	20.3595	4.15771
HVO_0732	ribonuclease H, type 1	13.2	1	3	3	8	4.60041	13.2	3	4	376.782	13.2	3	4	197	21.4688	5.07178
HVO_0733	transcription initiation factor TFB	20.25	1	2	7	28	24.3273	20.25	7	14	1779.59	20.25	7	14	326	37.2369	5.99854
HVO_0741	DNA-directed DNA polymerase X	14.43	1	5	5	10	6.40217	14.43	5	5	423.658	14.43	5	5	582	62.5919	4.43701
HVO_0743	probable phosphodiesterase	38.98	1	22	22	110	95.442	38.98	22	55	6953.17	37.64	21	55	449	50.4672	4.56396
HVO_0745	FtsZ family protein, type III	6.11	1	2	2	4	1.88805	6.11	2	2	183.222	6.11	2	2	360	37.0867	4.51318
HVO_0757	probable oxidoreductase (aldo-keto reductase family protein)	12.4	1	3	3	6	0	12.4	3	3	143.621	12.4	3	3	363	39.0731	4.76709
HVO_0760	probable glycosyltransferase, type 2	15.76	1	6	6	18	7.90389	15.76	6	9	978.197	15.76	6	9	368	40.7472	4.81787
HVO_0768	radical SAM domain protein	22.12	1	7	7	14	4.52705	14.69	5	6	462.697	22.12	7	8	565	62.0136	4.84326
HVO_0769	TRAM domain protein	24.63	1	4	4	11	7.45241	24.63	4	5	632.561	24.63	4	6	134	14.8384	4.32275
HVO_0778	thermosome subunit 3	61.45	1	25	27	161	165.25	58.4	25	80	11898.9	61.45	27	81	524	55.2081	4.58936
HVO_0781	S-adenosylmethionine hydroxide adenosyltransferase family protein	12.98	1	2	2	2					138.59	12.98	2	2	262	27.6809	4.79248
HVO_0787	indole-3-glycerol-phosphate synthase	14.74	1	3	3	6	5.01069	14.74	3	3	258.091	14.74	3	3	251	26.7377	4.43701
HVO_0788	tryptophan synthase beta subunit	38.15	1	13	13	54	49.965	38.15	13	27	3389.31	38.15	13	27	422	45.6821	4.65283
HVO_0789	tryptophan synthase alpha subunit	48.74	1	8	8	39	39.3449	48.74	8	21	2759.47	48.74	8	18	277	29.6465	4.2085
HVO_0790	2-amino-3,7-dideoxy-D-threo-hept-6-ulosonate synthase	48.5	1	10	11	58	70.7396	44.74	10	29	4613.88	45.86	10	29	266	27.8258	4.84326
HVO_0792	3-dehydroquinate synthase type II	43.37	1	12	13	83	92.9184	43.37	13	42	6146.05	42.09	12	41	392	43.0821	4.43701
HVO_0795	transcription initiation factor TFB	30.45	3	9	9	34	31.5651	30.45	9	17	2279.48	30.45	9	17	335	37.3546	5.59229
HVO_0797	conserved hypothetical protein	13.29	1	2	2	6	6.26015	13.29	2	3	225.998	13.29	2	3	173	17.6056	4.43701
HVO_0806	pyruvate kinase	43.93	1	17	17	118	117.652	43.93	17	59	8088.07	43.93	17	59	585	62.004	4.53857
HVO_0809	methionine--tRNA ligase	45.14	1	23	23	124	134.064	45.14	23	63	9362.59	43.65	22	61	740	81.8859	4.37354
HVO_0812	phosphoenolpyruvate synthase	32.19	1	19	19	61	60.5686	27.07	17	30	3931.75	29.83	18	31	761	83.0813	4.62744
HVO_0815	arNOG05395 family transcription regulator	6.56	1	2	2	6	1.97469	6.56	2	3	186.517	6.56	2	3	259	26.8675	4.42432
HVO_0818	threonine synthase	19.54	1	7	7	30	22.3898	19.54	7	15	1505.07	19.54	7	15	389	40.7907	4.31006
HVO_0822	glycerol-1-phosphate dehydrogenase [NAD(P)]	22.13	1	5	5	17	2.13328	22.13	5	9	483.392	19.54	4	8	348	36.6973	4.69092
HVO_0824	probable glycosyltransferase, type 1	12.78	1	3	3	12	5.75937	12.78	3	6	610.823	12.78	3	6	352	39.6008	5.08447
HVO_0826	peptidase M42 family protein	20.69	1	4	4	16	17.3073	20.69	4	8	1179.39	20.69	4	8	348	37.7247	4.53857
HVO_0829	peptidase S9 family protein	41.12	1	13	13	40	31.1709	41.12	13	20	2051.85	41.12	13	20	608	67.4365	4.53857
HVO_0836	probable M28 family peptidase (homolog to aminopeptidase YwaD)	38.62	1	11	11	60	63.9444	30.8	10	30	4022.71	38.62	11	30	435	46.9089	4.62744
HVO_0837	probable NAD kinase (inorganic polyphosphate/ATP NAD kinase)	11.93	1	2	2	8	9.78197	11.93	2	4	575.686	11.93	2	4	243	24.7504	4.4751
HVO_0848	endonuclease III	13.22	1	2	2	6	5.11606	13.22	2	3	266.531	13.22	2	3	227	25.5073	4.55127
HVO_0850	proteasome-activating nucleotidase	58.52	1	16	17	106	136.197	51.6	15	53	7644.18	58.52	17	53	405	45.6426	4.60205
HVO_0853	DNA double-strand break repair protein Mre11	15.87	1	5	5	15	6.50578	14.51	4	7	651.709	15.87	5	8	441	48.1463	4.38623
HVO_0854	DNA double-strand break repair ATPase Rad50	24.97	1	17	17	56	56.6994	23.63	16	26	3528.85	24.97	17	30	893	100.028	4.57666
HVO_0858	DNA-directed DNA polymerase B (intein-containing)	19.25	1	20	20	57	37.0503	16.93	18	28	2996.82	18.2	19	29	1335	150.49	4.60205
HVO_0859	FeS assembly ATPase SufC	59.47	1	17	17	159	124.161	57.48	15	80	9841.06	59.47	17	79	301	33.4335	4.34814
HVO_0860	SufB domain protein	55.88	1	21	21	187	184.11	47.48	19	88	13141.8	55.88	21	99	476	53.2137	4.69092
HVO_0861	SufB domain protein	59.2	1	16	16	126	129.222	55.72	15	65	9069.45	52.99	15	61	402	44.6577	4.23389
HVO_0866	homolog to alanine-tRNA ligase	13.52	1	2	2	4	5.97871	13.52	2	2	390.673	13.52	2	2	244	27.0611	4.7417
HVO_0867	HD family hydrolase	21.74	1	4	4	22	19.3113	21.74	4	11	1233.14	21.74	4	11	230	26.2456	4.77979
HVO_0868	NAD-dependent epimerase/dehydratase	29.79	1	9	9	19	1.91547	27.36	8	9	693.57	26.44	8	10	329	36.0724	4.55127
HVO_0869	glutamate synthase large subunit	57.64	1	71	72	449	439.193	56.59	70	227	29598.6	57.58	69	222	1511	163.807	4.70361
HVO_0870	proline--tRNA ligase	57.17	1	19	19	100	79.461	50.61	17	48	5977.58	57.17	19	52	488	54.9084	4.43701
HVO_0874	beta-lactamase domain protein	45.16	1	25	25	121	119.012	44.22	24	60	8603.52	45.16	25	61	640	71.9022	5.13525
HVO_0876	methylglyoxal synthase	29.13	1	3	3	6	4.35951	29.13	3	3	324.437	29.13	3	3	127	13.899	4.4751
HVO_0879	DUF371 family protein	26.95	1	3	3	13	7.22622	26.95	3	6	501.349	26.95	3	7	141	15.3013	4.65283
HVO_0880	conserved hypothetical protein	79.8	1	33	34	382	389.906	78.5	33	190	25404.8	79.8	33	192	307	36.3149	4.7417
HVO_0887	oxoglutarate--ferredoxin oxidoreductase beta subunit	48.08	1	10	10	104	107.194	46.34	9	53	7185.63	48.08	10	51	287	31.0256	4.729
HVO_0888	oxoglutarate--ferredoxin oxidoreductase alpha subunit	44.03	1	20	20	171	158.675	44.03	20	88	11276.5	43	19	83	586	63.9862	4.48779
HVO_0889	FAD-dependent oxidoreductase	24.77	1	3	3	8	6.33148	24.77	3	4	660.715	24.77	3	4	214	21.7643	3.89111
HVO_0894	acyl-CoA synthetase	22.21	2	8	11	28	19.1068	20.69	10	13	1502.87	20.69	10	15	662	74.3046	4.4751
HVO_0911	GTP-binding protein Drg	38.48	1	12	12	37	22.2713	35.5	11	19	2239.46	38.48	12	18	369	40.4539	4.80518
HVO_0914	probable lyase (homolog to lactoylglutathione lyase)	41.31	1	12	12	77	50.1841	37.45	11	37	4585.94	41.31	12	40	259	29.9244	4.36084
HVO_0916	diphthine synthase	27.14	1	6	6	23	13.7767	27.14	6	12	1263.32	27.14	6	11	269	29.0994	4.53857
HVO_0929	tRNA (guanine(37)-N(1))-methyltransferase	22.56	1	5	5	12	11.7449	22.56	5	6	875.386	22.56	5	6	328	36.0599	4.66553
HVO_0931	UspA domain protein	17.61	1	1	2	6	8.11498	17.61	2	3	479.446	17.61	2	3	142	15.1965	4.4624
HVO_0950	2-dehydro-3-deoxy-phosphogluconate aldolase, bacterial-type	22.83	1	3	3	16	12.9102	22.83	3	8	1111.72	22.83	3	8	219	22.4017	4.05615
HVO_0960	probable oxidoreductase (aldo-keto reductase family protein)	68.68	1	15	15	84	95.4473	68.68	15	42	5943.67	68.68	15	42	281	30.5751	4.58936
HVO_0965	AMP phosphorylase (ribose-1,5-bisphosphate forming)	9.15	1	4	4	7	0	9.15	4	4	316.623	7.72	3	3	492	52.0909	4.83057
HVO_0966	ribose-1,5-bisphosphate isomerase (ribulose-bisphosphate forming)	7.12	1	2	2	4	3.95115	7.12	2	2	271.583	7.12	2	2	323	34.8546	5.23682
HVO_0970	ribulose-bisphosphate carboxylase large subunit	30.43	1	11	11	44	42.9725	30.43	11	21	2993.52	30.43	11	23	414	43.8946	4.58936
HVO_0972	DUF1628 family protein	26.59	1	2	2	5					585.89	26.59	2	5	173	17.6607	4.09424
HVO_0973	pyridoxal phosphate-dependent aminotransferase (probable aspartate aminotransferase)	56.51	1	15	15	138	162.019	56.51	15	68	11192.5	56.51	15	70	384	41.4402	4.41162
HVO_0974	6,7-dimethyl-8-ribityllumazine synthase	20.9	1	2	2	2					270.55	20.9	2	2	134	13.897	4.55127
HVO_0976	5-(carboxyamino)imidazole ribonucleotide synthase	16.54	1	5	5	9	6.33982	5.25	2	3	540.46	16.54	5	6	381	40.4613	4.51318
HVO_0979	NADH dehydrogenase-like complex subunit B	33.91	1	7	7	23	21.441	33.91	7	12	1131.99	31.33	6	11	233	26.1219	5.0083
HVO_0980	NADH dehydrogenase-like complex subunit CD	43.99	2	21	21	106	90.346	43.99	21	53	6726.18	43.99	21	53	557	63.4437	4.52588
HVO_0989	conserved hypothetical protein	13.49	1	2	2	6	0	13.49	2	3	186.317	13.49	2	3	126	14.384	4.80518
HVO_0990	DHH family phosphoesterase	3.5	1	1	2	2					69.1663	3.5	2	2	486	51.8813	4.58936
HVO_0997	peptidase M24 family protein	26.63	1	6	6	17	16.554	26.63	6	8	1045.39	26.63	6	9	368	39.9367	4.48779
HVO_0999	DRTGG domain protein	46.3	1	12	12	71	83.3036	46.3	12	35	5531.02	46.3	12	36	378	39.802	4.43701
HVO_1000	acyl-CoA synthetase (homolog to acetate--CoA ligase (ADP-forming))	27.12	1	18	18	71	58.343	24.53	16	34	5131.35	27.12	18	37	697	74.5075	4.13232
HVO_1008	GFO family oxidoreductase	6.33	1	2	2	6	4.15104	6.33	2	3	319.92	6.33	2	3	332	35.9598	4.71631
HVO_1009	probable oxidoreductase (aldo-keto reductase family protein)	61.76	1	17	17	70	57.9429	61.76	16	35	4196.39	61.76	17	35	340	38.8106	4.57666
HVO_1018	RecJ domain protein	39.02	1	25	25	138	112.788	39.02	25	69	8888.23	36.02	24	69	633	69.7502	4.57666
HVO_1020	HEAT-PBS family protein	31.03	1	10	10	34	35.5004	26.73	9	16	2795.44	31.03	10	18	419	45.5223	3.95459
HVO_1022	NamA family oxidoreductase (homolog to old yellow enzyme)	54.42	1	13	13	44	43.4056	51.38	12	22	2798.43	50.83	11	22	362	39.6035	4.81787
HVO_1025	acetyl-CoA C-acyltransferase	33.68	1	10	10	34	26.6789	33.68	10	17	1907.6	33.68	10	17	383	40.7066	4.56396
HVO_1031	thioredoxin-disulfide reductase	41.52	1	10	10	50	47.4264	39.77	9	24	3079.78	41.52	10	26	342	37.4198	4.4624
HVO_1038	uracil-DNA glycosylase superfamily protein	11.06	1	2	2	4	4.15713	11.06	2	2	173.017	11.06	2	2	208	22.7219	4.61475
HVO_1044	imidazoleglycerol-phosphate synthase subunit HisF	35.56	1	8	8	43	44.2012	35.56	8	22	2686.8	35.56	8	21	270	29.145	4.34814
HVO_1047	NADPH:quinone reductase	7.12	1	2	2	3					349.092	7.12	2	3	323	33.7805	4.27197
HVO_1048	phosphoribosylformylglycinamidine synthase 2	25.21	1	12	12	73	85.9721	24.22	11	35	5666.94	25.21	12	38	702	72.9193	4.18311
HVO_1054	aspartyl/glutamyl-tRNA(Asn/Gln) amidotransferase subunit A	17.02	1	7	7	24	18.5971	17.02	7	12	1333.67	17.02	7	12	423	43.8814	4.31006
HVO_1058	TrkA domain protein	16.18	1	6	6	23	15.3617	14.38	5	11	1108.82	16.18	6	12	445	47.7312	4.34814
HVO_1061	oxidoreductase (homolog to thioredoxin-disulfide reductase)	43.63	1	9	9	44	52.1089	43.63	9	21	3381.9	43.63	9	23	259	27.9977	4.50049
HVO_1062	phosphopantothenoylcysteine decarboxylase / phosphopantothenate--cysteine ligase	18.65	1	6	6	13	5.05485	18.65	6	7	549.98	18.65	6	6	386	39.9533	4.67822
HVO_1072	purine phosphoribosyltransferase (adenine phosphoribosyltransferase, xanthine-guanine phosphoribosyltransferase)	34.04	1	5	5	28	10.9462	34.04	5	14	1111.4	34.04	5	14	188	20.5195	4.60205
HVO_1073	ThiJ/PfpI family protein	24.11	1	4	4	12	13.3586	24.11	4	6	690.239	24.11	4	6	224	23.9485	4.11963
HVO_1076	sugar nucleotidyltransferase	35.09	1	7	7	44	51.798	35.09	7	22	3344.57	35.09	7	22	322	35.8303	4.1958
HVO_1077	diphthamide biosynthesis protein Dph6	12.92	1	2	2	6	4.08475	12.92	2	3	337.768	12.92	2	3	240	26.0335	4.14502
HVO_1079	sulfate adenylyltransferase small subunit	25.54	1	6	6	19	16.4367	25.54	6	10	1195.07	25.54	6	9	325	37.5295	4.18311
HVO_1080	conserved hypothetical protein	48.94	1	9	9	26	21.0682	44.68	7	13	1514.01	48.4	8	13	188	21.1384	4.31006
HVO_1082	homolog to orotate phosphoribosyltransferase	47.14	1	9	9	35	27.9868	47.14	9	19	1904.6	40	7	16	210	22.2851	4.42432
HVO_1083	glucose 1-dehydrogenase	7.56	1	2	2	3					273.55	7.56	2	3	357	38.9654	4.729
HVO_1084	adenylosuccinate lyase	51.19	1	20	20	84	64.5616	43.63	18	41	5201.62	46.65	18	43	463	50.7854	4.70361
HVO_1085	phosphoribosylglycinamide formyltransferase / phosphoribosylaminoimidazolecarboxamide formyltransferase	44.76	1	17	17	116	116.224	42.86	16	57	8532.75	44.76	17	59	525	56.4225	4.39893
HVO_1087	UspA domain protein	14.89	1	3	3	8	7.13927	14.89	3	4	619.707	14.89	3	4	141	15.1616	4.98291
HVO_1088	folylpolyglutamate synthase / 7,8-dihydropteroate reductase / dihydropteroate synthase	12.05	1	8	8	38	21.0435	12.05	8	20	1611.22	12.05	8	18	838	89.1017	4.65283
HVO_1091	proteasome alpha subunit	43.25	1	10	11	51	56.6741	43.25	11	26	3492.81	43.25	11	25	252	27.5966	4.56396
HVO_1093	probable S-adenosylmethionine-dependent methyltransferase	26.92	1	4	4	18	23.2389	26.92	4	9	1285.52	26.92	4	9	208	22.604	4.36084
HVO_1097	diaminopimelate epimerase	35.42	1	6	6	17	17.9222	31.94	5	8	1161.78	35.42	6	9	288	29.8866	4.4751
HVO_1098	diaminopimelate decarboxylase	20	1	7	7	24	15.8277	20	7	12	1007.04	16.87	6	12	415	44.4172	5.021
HVO_1099	2,3,4,5-tetrahydropyridine-2,6-dicarboxylate N-succinyltransferase	46.79	1	11	11	61	79.161	46.79	11	29	4748.63	46.79	10	32	280	30.1397	4.43701
HVO_1100	4-hydroxy-tetrahydrodipicolinate reductase	32.41	1	6	6	24	14.94	19.37	4	11	1276.56	32.41	6	13	253	26.0457	4.60205
HVO_1101	4-hydroxy-tetrahydrodipicolinate synthase	16.39	1	3	3	12	11.4987	16.39	3	6	559.39	16.39	3	6	305	32.6543	4.56396
HVO_1123	thioredoxin-disulfide reductase	51	1	12	12	51	43.1082	47.85	11	23	2794.81	51	12	28	349	37.3218	4.32275
HVO_1125	cysteine--tRNA ligase	38.66	1	14	14	55	64.7063	38.66	14	27	3773.31	38.66	14	28	494	55.1833	4.56396
HVO_1129	conserved hypothetical protein	20	1	5	5	15	17.3945	20	5	7	972.922	20	5	8	390	42.9771	4.43701
HVO_1132	adenylosuccinate synthase	52.37	1	23	23	168	140.062	49.21	22	83	10355.5	52.37	23	85	443	48.2009	4.56396
HVO_1133	conserved hypothetical protein	55.45	1	4	4	18	15.366	55.45	4	9	1308.08	55.45	4	9	101	11.7029	4.57666
HVO_1134	conserved hypothetical protein	30.65	1	15	16	64	67.8013	29.06	14	31	4273.93	30.65	16	33	757	80.6341	4.34814
HVO_1139	squalene synthase	20.67	1	3	3	10	10.8315	20.67	3	5	634.266	20.67	3	5	358	39.7124	4.53857
HVO_1145	30S ribosomal protein S1e	49.55	1	11	11	61	67.5692	49.55	11	30	4614.3	49.55	11	31	220	24.7995	4.85596
HVO_1148	30S ribosomal protein S15	32.26	1	4	4	14	11.4065	32.26	4	6	948.304	32.26	4	8	155	17.5188	4.90674
HVO_1150	IS200-type transposase	11.54	1	2	2	4					327.447	11.54	2	4	130	14.7055	5.49072
HVO_1164	HD family hydrolase	41.11	1	10	10	34	17.784	37.04	9	16	2215.98	41.11	10	18	270	29.8453	4.86865
HVO_1169	probable glycosyltransferase, type 1	5.43	1	2	2	4	3.4891	5.43	2	2	166.603	5.43	2	2	368	40.7983	4.729
HVO_1172	NAD-dependent epimerase/dehydratase	28.25	1	9	9	34	34.337	25.71	8	15	3232.17	25.71	8	19	315	34.8667	4.33545
HVO_1174	transcription initiation factor TFE	22.73	1	2	2	6	7.46059	22.73	2	3	413.946	22.73	2	3	176	20.6358	4.23389
HVO_1175	DUF2110 family protein	23.56	1	5	5	26	27.8581	23.56	5	13	1962.6	23.56	5	13	225	24.4472	4.62744
HVO_1179	homolog to NAD kinase	13.84	1	3	3	4					292.553	13.84	3	4	354	36.7406	4.60205
HVO_1181	transcription regulator (homolog to phosphate uptake regulator)	57.14	1	14	14	78	89.0562	57.14	14	40	6116.05	57.14	14	38	343	38.3827	4.94482
HVO_1187	conserved hypothetical protein	24.48	1	3	3	11	5.92355	24.48	3	6	465.889	24.48	3	5	143	16.3652	4.85596
HVO_1189	aldehyde dehydrogenase	51.77	1	20	20	108	98.4836	43.31	18	51	6821.7	51.77	20	57	508	56.136	4.58936
HVO_1198	UspA domain protein	32.41	1	3	4	11	7.88896	32.41	4	6	396.557	32.41	4	5	145	15.6209	4.75439
HVO_1212	KaiC-type circadian regulator CirA	39.84	1	9	9	48	59.0462	39.84	9	24	3977.29	39.84	9	24	246	27.5458	4.44971
HVO_1228	halocyanin	10.35	1	8	8	30	28.3628	10.35	8	15	2002.88	10.35	8	15	821	83.6513	4.17041
HVO_1235	creatininase	29.17	1	5	5	16	2.15038	23.48	4	7	612.89	29.17	5	9	264	29.2472	4.84326
HVO_1238	probable oxidoreductase (aldo-keto reductase family protein)	39.2	1	10	10	42	33.5722	32.72	9	19	2470.04	39.2	10	23	324	36.6457	4.67822
HVO_1250	redoxin domain protein	33.16	1	3	3	7	2.22106	27.27	2	2	451.043	33.16	3	5	187	20.5334	4.03076
HVO_1266	pyridoxal phosphate-dependent aminotransferase (probable aspartate aminotransferase)	21.41	1	7	8	30	13.0845	19.06	7	15	1110.12	21.41	8	15	383	41.9683	4.48779
HVO_1268	conserved hypothetical protein	16.88	1	3	3	8	5.99847	16.88	3	4	450.353	9.7	2	4	237	26.3723	5.21143
HVO_1273	inosine-5'-monophosphate dehydrogenase	61.85	1	20	20	238	244.516	59.24	19	117	16248.1	61.85	20	121	498	53.2531	4.55127
HVO_1284	GTP cyclohydrolase III	54.41	1	9	9	30	24.5923	38.31	7	14	1658.67	54.41	9	16	261	28.8911	4.70361
HVO_1289	OsmC domain protein	18.94	1	2	2	30	48.1196	18.94	2	15	3835.94	18.94	2	15	132	14.2115	3.85303
HVO_1291	fumarylacetoacetase family protein	27.98	1	5	5	18	21.0959	27.98	5	9	1276.8	27.98	5	9	243	26.2569	4.55127
HVO_1295	histidinol-phosphate aminotransferase	34.63	1	9	9	32	27.7826	34.63	9	16	1687.63	34.63	9	16	361	39.3932	4.51318
HVO_1296	probable adenylate kinase	14.79	1	2	2	6	1.67631	14.79	2	3	241.145	14.79	2	3	169	18.7093	4.43701
HVO_1299	HTH domain protein	19.65	1	3	3	13	11.5539	19.65	3	7	754.973	19.65	3	6	173	18.8899	4.84326
HVO_1300	triosephosphate isomerase	45.33	1	6	6	52	53.9894	45.33	6	25	3193.74	45.33	6	27	214	21.3196	4.25928
HVO_1304	pyruvate--ferredoxin oxidoreductase beta subunit	58.33	1	11	11	173	169.592	58.33	11	87	11520.6	58.33	11	86	312	34.4753	4.98291
HVO_1305	pyruvate--ferredoxin oxidoreductase alpha subunit	47.39	1	22	22	302	298.229	42.16	20	150	20520.5	46.59	21	152	631	68.4271	4.48779
HVO_1306	chorismate synthase	52.21	1	13	13	75	77.8556	52.21	13	37	4450.05	52.21	13	38	385	41.9212	4.83057
HVO_1308	3-phosphoshikimate 1-carboxyvinyltransferase	11.4	1	5	5	32	24.3355	11.4	5	16	1821.48	11.4	5	16	430	44.2195	4.37354
HVO_1309	peptidase M24 family protein	8.7	1	4	4	20	18.4209	8.7	4	10	1026.73	8.7	4	10	391	42.0734	4.36084
HVO_1323	shikimate kinase, archaeal-type	13.15	1	3	3	14	11.7691	13.15	3	7	1128.23	13.15	3	7	289	29.4784	4.29736
HVO_1327	AAA-type ATPase (CDC48 subfamily)	26.22	1	12	13	51	31.0335	26.22	13	25	2426.27	24.32	12	26	736	78.1178	4.88135
HVO_1332	conserved hypothetical protein	52.71	1	6	6	16	8.32929	27.91	4	7	1056.29	47.29	5	9	129	14.9261	4.15771
HVO_1337	rpa-associated protein	17.98	1	8	8	29	29.7191	17.98	8	14	1686.19	17.98	8	15	623	64.8293	3.67529
HVO_1338	replication protein A	55.04	1	17	18	65	52.1989	55.04	18	33	3545.12	53.86	17	32	427	45.9535	4.36084
HVO_1340	probable glycosyltransferase, type 1	10.93	1	4	4	11	7.97631	10.93	4	6	585.944	9.07	3	5	375	41.0478	4.42432
HVO_1344	SBDS family protein	11.76	1	2	2	7	7.42921	11.76	2	4	426.405	11.76	2	3	238	26.5443	4.51318
HVO_1347	probable cyclic pyranopterin monophosphate synthase accessory protein	21.14	1	4	4	10	8.51465	21.14	4	5	497.52	21.14	4	5	175	18.7711	4.62744
HVO_1348	probable YjeF family carbohydrate kinase	32.64	1	12	12	37	34.9641	29.71	11	18	2116.28	32.64	12	19	478	48.8084	4.44971
HVO_1354	DNA mismatch repair protein MutS	13.28	1	8	8	23	16.634	13.28	8	12	1041.75	11.9	7	11	580	62.1286	4.56396
HVO_1356	sensor box histidine kinase	18.73	1	6	6	17	13.2689	18.73	6	9	727.897	16.36	5	8	550	61.1156	4.60205
HVO_1357	receiver/bat box HTH-10 family transcription regulator	9.28	1	4	4	8	8.09209	9.28	4	5	350.18	8.25	3	3	582	62.7289	4.39893
HVO_1370	gamma-glutamyl phosphate reductase	50	1	17	17	78	68.1362	50	17	39	4470.04	50	17	39	444	48.0876	4.33545
HVO_1371	glutamate 5-kinase	34.55	1	7	7	30	36.3094	34.55	7	15	2396.95	34.55	7	15	301	31.9708	4.24658
HVO_1372	pyrroline-5-carboxylate reductase	18.29	1	4	4	19	20.22	18.29	4	10	1519.38	18.29	4	9	257	26.819	4.00537
HVO_1373	acyl-CoA dehydrogenase	9.14	1	2	2	2	2.32561	9.14	2	2					383	42.5214	4.61475
HVO_1374	acyl-CoA synthetase	10.85	1	5	5	18	12.2318	10.85	5	9	1073.06	10.85	5	9	553	61.1188	4.50049
HVO_1375	O-succinylbenzoic acid--CoA ligase	15.96	1	7	7	14	12.2966	15.96	7	7	775.457	15.96	7	7	614	64.7273	4.28467
HVO_1380	methylmalonyl-CoA mutase subunit A	7.53	1	3	3	10	9.2049	7.53	3	5	550.026	7.53	3	5	558	61.8671	4.41162
HVO_1383	tRNA (adenine-N(1))-methyltransferase TrmI	11.2	1	2	2	6	4.9238	11.2	2	3	408.191	11.2	2	3	241	26.0969	4.57666
HVO_1387	enoyl-CoA hydratase	10.51	1	2	2	2					104.273	10.51	2	2	257	27.5335	4.51318
HVO_1391	NUDIX family hydrolase	22.52	1	3	3	8	9.42604	22.52	3	4	591.189	22.52	3	4	151	17.4407	5.0083
HVO_1395	M20 family amidohydrolase (homolog to indole-3-acetyl-aspartic acid hydrolase)	34.43	1	10	10	35	17.6496	34.43	10	18	1793.07	34.43	10	17	427	45.3819	4.56396
HVO_1396	FAD-dependent oxidoreductase (homolog to geranylgeranyl reductase)	41.4	1	16	16	80	72.2684	36.94	14	38	5160.11	41.4	16	42	471	51.0359	4.4751
HVO_1401	ABC-type transport system periplasmic substrate-binding protein (probable substrate sugar)	29.18	1	6	6	35	32.6978	29.18	6	18	2262.51	29.18	6	17	377	39.1886	4.18311
HVO_1402	phosphohexomutase (phosphoglucomutase / phosphomannomutase)	42.38	1	13	13	69	62.5018	42.38	13	34	3877.24	42.38	13	35	453	47.4706	4.62744
HVO_1407	HTH domain protein	13.33	1	2	2	7	2.39517	13.33	2	3	328.918	13.33	2	4	225	24.8666	4.44971
HVO_1412	diphosphomevalonate decarboxylase	25.62	1	8	8	36	16.1689	25.62	8	18	1805.13	25.62	8	18	324	35.3949	4.77979
HVO_1413	probable NADH dehydrogenase	16.45	1	5	5	11	7.52503	14.06	4	5	749.559	16.45	5	6	377	39.7301	4.66553
HVO_1419	HTH-10 family transcription regulator	13.33	1	3	3	5	0	13.33	3	3	57.0131	10.22	2	2	225	25.1665	4.76709
HVO_1425	conserved hypothetical protein	7.92	1	2	2	6	0	7.92	2	3	288.421	7.92	2	3	265	30.4466	4.61475
HVO_1444	3-hydroxyacyl-CoA dehydrogenase	8.39	1	2	2	5	0	8.39	2	3	120.043	8.39	2	2	286	30.8303	4.4624
HVO_1446	fructose-1,6-bisphosphatase	12.46	1	2	2	4					595.663	12.46	2	4	297	31.6085	4.44971
HVO_1453	glutamate dehydrogenase (NADP)	24.7	1	8	9	29	16.8282	21.1	7	13	1571.43	24.7	9	16	417	45.7016	4.48779
HVO_1454	aspartate carbamoyltransferase catalytic subunit	75.66	1	14	14	69	68.6855	62.5	13	34	4492.06	75.66	14	35	304	33.6538	4.91943
HVO_1457	conserved hypothetical protein	8.25	1	2	2	4	0	8.25	2	2	124.154	8.25	2	2	291	32.7715	4.39893
HVO_1459	ThuA family protein	33.19	1	4	4	19	33.9837	33.19	4	10	1677.63	22.69	3	9	238	26.8049	4.66553
HVO_1465	naphthoate synthase	38.69	1	7	7	31	35.3655	30.16	6	15	2327.48	38.69	7	16	305	33.9113	4.83057
HVO_1469	2-succinyl-5-enolpyruvyl-6-hydroxy-3-cyclohexene-1-carboxylate synthase	16.78	1	7	7	16	6.05332	15.75	6	8	719.902	12.67	6	8	584	63.3085	4.79248
HVO_1470	isochorismate synthase	10.84	1	3	3	12	6.87883	10.84	3	6	642.076	10.84	3	6	443	47.7269	4.56396
HVO_1478	transcription initiation factor TFB	31.86	1	5	10	55	53.613	31.86	10	27	4241.12	31.86	10	28	317	35.71	5.46533
HVO_1481	UspA domain protein	33.13	1	4	4	28	24.1738	33.13	4	14	1612.34	33.13	4	14	163	17.6586	4.39893
HVO_1485	conserved hypothetical protein	14.69	1	2	2	2	0	14.69	2	2					211	23.0192	4.42432
HVO_1488	D-gluconate dehydratase	30.83	2	11	11	80	82.9193	30.83	11	40	5188.82	30.83	11	40	412	45.7655	4.60205
HVO_1491	HAD superfamily hydrolase	32.84	1	11	11	37	23.0703	31.13	10	18	1865.78	27.94	10	19	408	44.4103	4.60205
HVO_1494	fructose-1,6-bisphosphate aldolase, class II	40.61	1	9	9	39	40.5446	40.61	8	19	2274.26	40.61	9	20	330	36.2795	4.34814
HVO_1496	phosphotransferase system component I	26.37	1	12	12	48	48.7539	26.37	12	24	3152.34	26.37	12	24	565	60.2876	4.2085
HVO_1500	1-phosphofructokinase	32.46	1	7	7	21	11.0225	29.51	6	10	779.145	32.46	7	11	305	31.9829	4.51318
HVO_1501	DeoR family transcription regulator GlpR	20	1	4	4	12	13.2605	20	4	6	872.038	20	4	6	255	27.9605	4.97021
HVO_1502	3-isopropylmalate dehydrogenase	51.85	1	13	13	82	71.5286	42.59	11	39	5852.7	51.85	13	43	324	33.7037	4.23389
HVO_1503	3-isopropylmalate dehydratase small subunit	22.28	1	4	4	23	12.9868	22.28	4	11	1052.5	22.28	4	12	202	21.9993	4.14502
HVO_1504	3-isopropylmalate dehydratase large subunit	48.41	1	19	20	164	161.655	48.41	20	84	11490	48.41	20	80	473	51.5879	4.55127
HVO_1506	ketol-acid reductoisomerase	50.86	1	9	9	62	69.8158	50.86	9	33	4088.56	40.52	8	29	348	37.85	4.33545
HVO_1507	acetolactate synthase small subunit	73.85	1	12	12	54	45.7881	73.85	11	26	3590.21	73.85	12	28	218	23.6941	4.94482
HVO_1508	acetolactate synthase large subunit	29.13	1	10	10	48	62.3889	29.13	10	24	3586.08	29.13	10	24	587	62.3217	4.36084
HVO_1510	2-isopropylmalate synthase	24.55	1	8	8	32	41.1006	22.73	7	16	2505.22	24.55	8	16	440	47.7115	4.81787
HVO_1527	glucose-1-phosphate uridylyltransferase	27.57	1	7	7	44	30.0349	27.57	7	21	2588.3	27.57	7	23	243	27.5177	4.70361
HVO_1531	UDP-glucose 6-dehydrogenase	24.88	1	10	10	48	41.5462	24.88	10	24	2978.63	24.88	10	24	430	45.9383	4.50049
HVO_1536	phosphoglycolate phosphatase	14.16	1	2	2	4	4.82383	14.16	2	2	246.496	14.16	2	2	226	24.1218	4.27197
HVO_1537	Orc1-type DNA replication protein	10.5	1	3	3	9	3.98343	10.5	3	4	252.571	10.5	3	5	400	42.4077	5.51611
HVO_1538	glycerol-3-phosphate dehydrogenase subunit A	36.01	1	16	16	98	89.0211	36.01	16	50	6197.81	36.01	16	48	586	63.4467	4.70361
HVO_1539	glycerol-3-phosphate dehydrogenase subunit B	60.9	1	16	16	82	76.5665	60.9	16	41	4979.54	60.9	16	41	422	43.6158	4.71631
HVO_1541	glycerol kinase	58.04	1	22	22	151	112.61	54.71	21	75	9534.02	50.2	20	76	510	56.7025	4.50049
HVO_1544	probable phosphoenolpyruvate-protein phosphoryltransferase	21.09	1	2	2	10	10.5579	21.09	2	5	851.635	21.09	2	5	128	13.0255	4.31006
HVO_1545	dihydroxyacetone kinase subunit DhaL	49.14	1	10	10	47	38.9477	46.12	9	22	2915.37	49.14	10	25	232	24.8222	4.4751
HVO_1546	dihydroxyacetone kinase subunit DhaK	37.05	1	11	11	80	54.8595	37.05	11	40	3984.01	37.05	11	40	332	34.8247	4.22119
HVO_1547	isoleucine--tRNA ligase	27.42	1	18	18	98	104.733	27.42	18	49	6279.11	27.42	18	49	1043	117.92	4.29736
HVO_1550	acyl-CoA thioester hydrolase	28.13	1	4	4	16	13.0244	21.25	3	7	1100.09	28.13	4	9	160	17.6306	4.55127
HVO_1553	hydroxypyruvate reductase	30.32	1	10	10	29	14.5098	30.32	10	15	1240.21	28.51	9	14	442	45.2451	4.50049
HVO_1557	phosphoribosylformylglycinamidine cyclo-ligase	25.31	1	5	5	22	30.8366	25.31	5	11	1861.62	25.31	5	11	324	33.5609	3.99268
HVO_1562	proteasome beta subunit	26.34	1	6	6	31	26.6206	26.34	6	15	1934.78	26.34	6	16	243	25.9779	4.62744
HVO_1564	conserved hypothetical protein	7.27	1	3	3	7	9.04678	7.27	3	4	309.043	4.72	2	3	509	56.4664	4.65283
HVO_1565	DNA ligase (ATP)	11.45	1	6	6	22	19.1807	11.45	6	11	1242.78	11.45	6	11	585	62.7001	4.43701
HVO_1567	conserved hypothetical protein	28.09	1	4	5	12	4.72961	28.09	5	7	540.984	17.02	3	5	235	25.7256	4.36084
HVO_1568	alpha/beta hydrolase fold protein	29.6	1	6	6	21	15.2526	24.19	4	8	1299.2	29.6	6	13	277	29.4358	4.94482
HVO_1570	DNA topoisomerase VI subunit A	28.69	1	7	7	29	23.2395	25.96	6	13	2157.08	28.69	7	16	366	41.8034	4.62744
HVO_1571	DNA topoisomerase VI subunit B	36.34	1	21	21	87	71.9967	33.96	20	42	5419.48	36.34	21	45	798	87.3846	4.729
HVO_1572	DNA gyrase subunit B	41.31	1	23	23	114	84.9502	41.31	23	58	6476.51	41.31	23	56	639	71.1694	4.83057
HVO_1573	DNA gyrase subunit A	34.22	1	26	26	118	101.136	34.22	26	59	7191.62	33.06	25	59	862	94.7946	4.56396
HVO_1574	NUDIX family hydrolase	35.26	1	4	4	8	3.49102	32.05	3	4	502.119	25	3	4	156	17.5968	4.98291
HVO_1575	arginase	20.4	1	4	4	14	6.82241	20.4	4	7	627.248	20.4	4	7	299	30.9983	4.57666
HVO_1576	NAD-dependent epimerase/dehydratase	34.64	1	5	11	48	32.3713	33.01	10	23	2918.29	34.64	11	25	306	33.9221	4.51318
HVO_1577	conserved hypothetical protein	38.98	1	7	7	24	25.2846	27.68	5	11	1612.61	38.98	7	13	177	19.3657	4.7417
HVO_1578	probable NADH dehydrogenase	27.71	1	6	6	20	15.8153	27.71	6	9	1121.84	27.71	6	11	397	42.7902	4.39893
HVO_1579	uridine phosphorylase	14.71	1	2	2	7	7.09971	14.71	2	4	337.991	14.71	2	3	272	29.0022	4.64014
HVO_1581	cytidine deaminase	25	1	3	3	5	1.79266	20	2	2	235.661	25	3	3	140	14.9661	4.22119
HVO_1590	DnaK-type molecular chaperone Hsp70	43.2	1	25	25	224	168.655	43.2	25	110	12521.9	43.2	25	114	625	67.2097	4.18311
HVO_1592	DnaJ/DnaK ATPase stimulator GrpE	41.99	1	7	7	31	25.0751	41.99	7	15	1973.09	41.99	7	16	231	25.0248	4.24658
HVO_1593	PAC2 family protein	14.52	1	2	2	6	7.94339	14.52	2	3	428.998	14.52	2	3	248	26.6116	4.4624
HVO_1604	pyridoxal phosphate-dependent aminotransferase (probable aspartate aminotransferase)	19.3	1	7	7	34	18.4832	19.3	7	17	1716.16	19.3	7	17	373	40.1677	4.43701
HVO_1623	conserved hypothetical protein	30.87	1	6	6	32	26.7974	30.87	6	16	2025.43	30.87	6	16	298	32.8345	4.56396
HVO_1625	conserved hypothetical protein	22.94	1	12	12	36	39.978	20.34	11	18	2687.57	22.17	11	18	654	70.0514	4.04346
HVO_1626	homolog to UPF0173 family metal-dependent hydrolase	22.38	1	4	4	18	15.4613	18.41	3	8	1324.95	22.38	4	10	277	30.5815	4.29736
HVO_1629	conserved hypothetical protein	15.25	1	6	6	20	19.2814	15.25	6	10	1117.45	15.25	6	10	531	56.3131	4.69092
HVO_1631	S-adenosyl-L-methionine:L-histidine 3-amino-3-carboxypropyltransferase	23.55	1	7	7	25	26.8803	20.35	6	11	2152.99	23.55	7	14	344	39.0587	4.729
HVO_1637	FKBP-type peptidylprolyl isomerase	44.77	1	10	11	90	99.3631	36.27	10	43	6974.55	44.77	11	47	306	33.7636	3.76416
HVO_1648	adenylate cyclase	12.97	1	2	2	6	2.53778	12.97	2	3	281.58	12.97	2	3	185	20.4678	4.33545
HVO_1649	methionine adenosyltransferase	35.82	1	12	12	44	42.8914	35.82	12	22	2945.2	35.82	12	22	402	43.4717	4.44971
HVO_1650	polyphosphate kinase	10.58	1	6	6	14	8.10099	7.21	5	7	617.906	8.65	5	7	832	93.5995	4.65283
HVO_1651	thiamine / thiouridine biosynthesis protein ThiI	4.86	1	2	2	4	4.59861	4.86	2	2	264.983	4.86	2	2	391	41.6658	4.81787
HVO_1654	cysteine synthase	36.93	1	8	8	32	34.6997	36.93	8	16	2025.39	36.93	8	16	306	32.2998	4.32275
HVO_1656	YyaL family protein	21.76	1	13	13	48	18.3279	20.48	12	24	2118.81	18.07	12	24	703	77.2533	4.48779
HVO_1657	phosphoribosylamine--glycine ligase	29.44	1	11	11	71	37.4859	29.44	11	34	3684.17	29.44	11	37	428	45.476	4.1958
HVO_1660	DisA-N domain protein	32.34	1	7	7	27	30.4452	32.34	7	14	2055.64	32.34	7	13	269	28.9347	4.729
HVO_1668	gamma-glutamylcysteine synthetase	6.15	1	2	2	6	1.81288	6.15	2	3	271.153	6.15	2	3	358	39.8826	4.71631
HVO_1670	rRNA/tRNA 2'-O-methyltransferase complex protein Nop5	31.79	1	6	6	15	10.6543	24.64	5	7	807.75	31.79	6	8	280	29.9791	4.91943
HVO_1681	DNA N-glycosylase	11.18	1	3	3	8	8.64035	11.18	3	4	570.125	11.18	3	4	304	34.2486	4.62744
HVO_1683	4-alpha-glucanotransferase	23.99	1	9	9	21	8.79651	23.99	9	11	647.702	21.98	8	10	496	56.3058	4.44971
HVO_1684	threonine--tRNA ligase	53.65	1	30	30	156	146.352	53.65	30	78	10222	53.65	30	78	643	73.4408	4.44971
HVO_1685	conserved hypothetical protein	14.63	1	6	6	15	13.3061	12.4	5	7	883.178	14.63	6	8	492	54.5247	5.74463
HVO_1690	DHH family phosphoesterase	46.19	1	12	12	54	58.7477	46.19	12	27	3617.12	46.19	12	27	485	52.098	4.4751
HVO_1698	CBS/parB domain protein	28.3	1	5	6	15	9.42635	28.3	6	7	754.83	28.3	6	8	265	29.403	4.91943
HVO_1699	pyridoxal phosphate-dependent aminotransferase (homolog to histidinol-phosphate aminotransferase / aspartate aminotransferase)	17.99	1	5	5	14	9.17673	17.99	5	7	675.652	15.87	4	7	378	39.8175	4.44971
HVO_1704	homolog to arabinopyranose mutase	8.05	1	3	3	9	8.72751	5.97	2	4	844.155	8.05	3	5	385	43.3888	4.23389
HVO_1705	ABC-type transport system periplasmic substrate-binding protein (probable substrate iron-III)	11.86	1	4	4	9	1.89695	11.86	4	4	312.837	11.86	4	5	388	41.8593	4.34814
HVO_1710	alpha amylase	11.52	1	8	8	24	13.5065	11.52	8	12	1393.46	11.52	8	12	677	75.0207	4.44971
HVO_1711	glucoamylase	24.49	1	30	30	106	76.1344	24.49	30	52	6002.41	24.49	30	54	1511	166.117	4.64014
HVO_1716	7-cyano-7-deazaguanine synthase	18.03	1	4	4	12	6.28404	18.03	4	7	380.492	13.52	3	5	244	26.7643	4.42432
HVO_1718	6-carboxy-5,6,7,8-tetrahydropterin synthase	18.35	1	2	2	8	12.0923	18.35	2	4	668.305	18.35	2	4	158	17.1215	4.77979
HVO_1723	DNA repair helicase Rad25	11.94	1	8	8	26	17.0576	11.94	8	13	1432.07	9.93	7	13	695	76.7638	4.69092
HVO_1725	Orc1-type DNA replication protein	24.94	1	7	8	17	7.33368	19.45	6	7	896.948	24.94	8	10	401	44.5216	5.18604
HVO_1727	TATA-binding transcription initiation factor	27.96	1	6	6	27	24.1466	27.96	6	13	2171.59	27.96	6	14	186	19.8702	4.36084
HVO_1735	conserved hypothetical protein	6.82	1	4	4	14	5.57058	6.82	4	7	573.055	6.82	4	7	660	75.739	4.50049
HVO_1746	DUF2800 family protein	8.36	1	1	2	4	5.65538	8.36	2	2	204.432	8.36	2	2	323	36.4858	4.37354
HVO_1758	oxidoreductase (homolog to thioredoxin-disulfide reductase)	19.15	1	5	5	24	19.843	19.15	5	12	1718.15	19.15	5	12	329	36.3341	4.48779
HVO_1778	catalase-peroxidase	38.72	1	20	20	98	93.9882	38.02	19	49	6503.7	38.02	19	49	718	79.9547	4.31006
HVO_1783	conserved hypothetical protein	41.07	1	6	6	19	10.5196	41.07	6	9	910.394	41.07	6	10	224	24.1213	5.89697
HVO_1788	probable sulfite/nitrite reductase (ferredoxin)	53.38	1	22	22	155	133.893	53.38	22	78	9525.61	53.38	22	77	592	66.564	4.61475
HVO_1804	nicotinate phosphoribosyltransferase	30.15	1	9	9	27	33.3749	27.06	8	12	2295.86	30.15	9	15	388	41.1023	4.60205
HVO_1809	isochorismatase family protein	14.21	1	2	2	6	2.55385	14.21	2	3	280.261	14.21	2	3	190	20.979	4.55127
HVO_1812	conserved hypothetical protein	8.53	1	3	3	10	7.98984	8.53	3	5	644.754	8.53	3	5	375	40.5249	4.50049
HVO_1816	dihydroorotase	32.63	1	8	8	27	20.1715	32.63	8	14	1663.22	32.63	8	13	429	45.4328	4.39893
HVO_1823	UspA domain protein	22.22	1	3	3	6	6.4731	22.22	3	3	201.868	22.22	3	3	153	16.4472	4.60205
HVO_1824	conserved hypothetical protein	44.52	1	13	13	50	62.8982	44.52	13	25	3925.55	44.52	13	25	429	47.3521	4.1958
HVO_1829	aminopeptidase (homolog to leucyl aminopeptidase / aminopeptidase T)	33.52	1	10	10	53	51.0516	33.52	10	26	3975.7	33.52	10	27	364	39.3407	4.34814
HVO_1830	6-phosphogluconate dehydrogenase (decarboxylating)	13.38	1	5	5	17	17.9473	13.38	5	9	964.365	11.71	4	8	299	31.9634	4.52588
HVO_1847	oligoendopeptidase PepF	22.54	1	12	12	46	38.7589	22.54	12	23	2688.72	22.54	12	23	599	68.5007	4.41162
HVO_1849	probable M28 family peptidase (homolog to aminopeptidase YwaD)	8.78	1	3	4	11	8.16739	8.78	4	5	624.402	8.78	4	6	444	47.1014	4.76709
HVO_1854	histidine--tRNA ligase	39.91	1	14	14	66	75.611	38.05	13	32	4640.02	39.91	14	34	431	47.1328	4.37354
HVO_1858	30S ribosomal protein S19e	29.8	1	2	2	3					265.785	29.8	2	3	151	16.6634	4.84326
HVO_1861	thiamine-monophosphate kinase	13.8	1	4	4	12	9.74827	13.8	4	6	658.682	13.8	4	6	297	30.8107	4.32275
HVO_1864	molybdopterin synthase catalytic subunit	9.58	1	3	3	10	6.28387	9.58	3	5	411.708	9.58	3	5	261	27.9178	4.41162
HVO_1866	uridylate kinase	27.43	1	5	5	25	20.6198	27.43	5	13	1676.06	24.47	4	12	237	24.5924	4.42432
HVO_1867	lysine--tRNA ligase	44.32	1	17	17	62	45.9479	44.32	17	31	3305.27	38.56	16	31	555	62.0799	4.4624
HVO_1871	UPF0447 family protein	31.54	1	13	13	49	40.6527	28.14	12	24	2919.26	31.54	13	25	501	56.0541	4.58936
HVO_1874	probable oxidoreductase (aldo-keto reductase family protein)	25.49	1	7	7	30	20.4319	25.49	7	15	1641.65	25.49	7	15	357	39.8412	4.41162
HVO_1875	O-acetyltransferase (homolog to galactoside O-acetyltransferase)	23.61	1	5	5	25	12.6355	23.61	5	12	1072.14	23.61	5	13	305	34.0556	4.90674
HVO_1878	NAD synthase	22.46	1	6	6	21	18.7945	22.46	6	11	1143.47	19.57	5	10	276	29.5725	4.37354
HVO_1879	enoyl-CoA hydratase	23.38	1	3	3	6	2.39015	15.58	2	2	233.361	23.38	3	4	231	24.2885	5.21143
HVO_1880	conserved hypothetical protein	32.89	1	6	7	26	19.0614	30.22	6	12	1705.68	32.89	7	14	225	23.7799	4.58936
HVO_1895	KEOPS complex subunit Kae1/Bud32	17.57	1	7	7	20	20.1199	17.57	7	10	1106	17.57	7	10	552	58.9824	5.07178
HVO_1899	DNA-directed RNA polymerase subunit E	15.79	1	3	3	13	8.42895	15.79	3	6	748.442	15.79	3	7	190	20.9526	4.7417
HVO_1901	translation initiation factor aIF-2 gamma subunit	39.17	1	13	13	91	55.4409	39.17	13	46	4578.91	39.17	13	45	411	43.9139	4.36084
HVO_1907	arNOG05511 family protein (AAA-type ATPase core domain protein)	56.12	1	21	21	99	105.198	54.01	18	49	6815.93	56.12	21	50	474	53.3774	4.58936
HVO_1914	acetyl-CoA C-acyltransferase	8.49	1	2	2	4	0	8.49	2	2	180.827	8.49	2	2	377	39.9484	4.41162
HVO_1916	Kef-type transport system (probable substrate potassium)	4.41	1	3	3	6	4.31299	4.41	3	3	345.609	4.41	3	3	635	66.2285	4.62744
HVO_1918	probable metallo-beta-lactamase family hydrolase	23.51	1	3	3	7	7.15034	23.51	3	4	363.112	23.51	3	3	302	33.9745	4.55127
HVO_1921	serine--tRNA ligase	66.09	1	28	28	142	138.141	66.09	28	70	9053.06	66.09	28	72	460	52.0063	4.4624
HVO_1925	probable GTP-binding protein	25.54	1	6	6	21	5.78827	25.54	6	10	891.447	25.54	6	11	325	36.4963	4.71631
HVO_1932	2-D-hydroxyacid dehydrogenase	39.94	1	9	9	24	17.0927	28.9	7	11	1117.84	39.94	9	13	308	32.9804	4.60205
HVO_1936	F420-0:gamma-glutamyl ligase	13.15	1	3	3	8	4.77409	13.15	3	4	452.121	13.15	3	4	251	27.4347	4.67822
HVO_1937	probable 5,10-methylenetetrahydrofolate reductase	20.73	1	3	3	5	1.6486	9.15	2	2	149.522	20.73	3	3	328	34.5399	4.62744
HVO_1940	DNA mismatch repair protein MutS	3.15	1	3	3	6	1.8981	3.15	3	3	183.271	3.15	3	3	921	99.4271	4.42432
HVO_1946	translation initiation factor aIF-1 (SUI1 protein, bacterial-type IF3)	31.96	1	3	3	10	6.70959	31.96	3	5	654.554	31.96	3	5	97	10.8261	4.52588
HVO_1948	NUDIX family hydrolase	19.25	1	3	3	5	2.08382	13.9	2	2	292.5	19.25	3	3	187	20.9033	4.44971
HVO_1955	aconitate hydratase	46.48	1	25	25	226	231.058	45.41	24	111	15908	46.48	25	115	654	70.3624	4.44971
HVO_1957	proteasome-activating nucleotidase	18.69	1	6	7	20	12.9615	18.69	7	9	1107.77	18.69	7	11	412	45.5604	4.4751
HVO_1963	translation initiation factor aIF-5B (bacterial-type IF2)	41.5	1	20	20	90	86.5127	35.5	18	44	6266.57	41.5	20	46	600	65.3333	4.67822
HVO_1967	glucose-6-phosphate isomerase	27.21	1	8	8	36	32.93	27.21	8	18	2565.44	23.72	7	18	430	45.5766	4.39893
HVO_1973	conserved hypothetical protein	50.9	1	5	5	31	31.4533	41.92	4	15	2607.95	50.9	5	16	167	18.1087	4.36084
HVO_1979	tRNA pseudouridine synthase Pus10	25.06	1	8	8	34	29.8686	23.42	7	17	2123.06	17.33	7	17	427	46.8725	4.38623
HVO_1989	tRNA (pseudouridine(54)-N(1))-methyltransferase	22.22	1	2	2	10	10.7539	22.22	2	5	567.278	22.22	2	5	198	21.9328	4.79248
HVO_1995	conserved hypothetical protein	12.76	1	3	3	14	14.3378	12.76	3	7	826.149	12.76	3	7	243	26.512	4.38623
HVO_2001	tRNA-guanine(15) transglycosylase	21.51	1	7	7	20	16.9796	21.51	7	10	1112.98	21.51	7	10	516	56.2656	4.58936
HVO_2004	serine O-acetyltransferase	12.54	1	2	3	14	8.86756	12.54	3	7	586.415	12.54	3	7	287	31.8988	5.21143
HVO_2008	archaeosine synthase	23.76	1	11	11	40	25.6591	23.76	11	21	2158.63	22.56	10	19	585	64.9313	4.80518
HVO_2013	FtsZ family protein, type III	53.3	1	11	11	46	53.5231	53.3	11	23	3654.95	47.46	10	23	394	41.4747	4.61475
HVO_2015	conserved hypothetical protein	48.12	1	11	11	162	170.01	48.12	11	79	11072.9	48.12	11	83	345	37.7341	4.24658
HVO_2029	Lrp/AsnC family transcription regulator	50.33	1	4	5	23	10.0281	37.91	4	11	878.952	50.33	5	12	153	16.8913	4.2085
HVO_2040	NAD-dependent epimerase/dehydratase	40.85	1	5	11	57	52.2146	40.85	11	28	3756.25	40.85	11	29	306	33.819	4.51318
HVO_2042	Orc1-type DNA replication protein	3.91	1	2	2	3					274.202	3.91	2	3	409	45.6212	5.30029
HVO_2056	probable epimerase (homolog to dTDP-4-dehydrorhamnose 3,5-epimerase)	11.54	1	2	2	3					353.6	11.54	2	3	156	18.3246	4.55127
HVO_2057	sugar nucleotidyltransferase	41.74	1	12	12	63	65.2572	41.74	12	31	4398.28	41.74	12	32	357	37.8422	4.43701
HVO_2058	NAD-dependent epimerase/dehydratase (homolog to dTDP-4-dehydrorhamnose reductase)	6	1	2	2	8	5.99487	6	2	4	456.184	6	2	4	300	31.9572	4.22119
HVO_2059	NAD-dependent epimerase/dehydratase	53.55	1	11	11	46	33.5242	53.55	11	23	2861.61	53.55	11	23	310	34.1206	4.39893
HVO_2068	FtsZ family protein, type III	25.41	1	5	5	22	26.9946	25.41	5	11	1968.22	25.41	5	11	370	38.7102	4.48779
HVO_2071	conserved hypothetical protein	5.28	1	3	3	8	7.93744	5.28	3	4	490.408	5.28	3	4	549	58.4179	4.71631
HVO_2072	S-layer glycoprotein	15.48	1	5	5	122	99.0642	15.48	5	62	4165.74	15.48	5	60	827	85.1379	3.6499
HVO_2095	probable oxidoreductase (zinc-containing alcohol dehydrogenase family)	7.42	1	3	3	8	8.61603	7.42	3	4	450.518	7.42	3	4	337	35.8975	4.38623
HVO_2108	IclR family transcription regulator	25.3	1	4	4	7	0	12.25	2	2	250.638	25.3	4	5	253	28.0134	5.74463
HVO_2126	ABC-type transport system periplasmic substrate-binding protein (probable substrate dipeptide/oligopeptide)	5.06	1	3	3	6	4.18482	5.06	3	3	237.044	5.06	3	3	573	62.9112	4.44971
HVO_2127	M20 family amidohydrolase (homolog to indole-3-acetyl-aspartic acid hydrolase)	34.52	1	11	11	38	38.8508	34.52	11	19	2538.13	34.52	11	19	420	45.0272	4.85596
HVO_2130	IclR family transcription regulator	44.12	1	12	12	35	31.0286	44.12	11	17	2115.44	43.75	11	18	272	30.0604	5.5542
HVO_2131	fructose-1,6-bisphosphatase	10.73	1	2	2	8	12.0895	10.73	2	4	604.562	10.73	2	4	289	31.3206	4.4751
HVO_2153	probable copper-containing oxidoreductase	19.22	1	6	6	28	12.6502	19.22	6	13	1315.32	19.22	6	15	385	42.0502	5.8208
HVO_2156	UspA domain protein	24.25	1	6	6	24	25.7741	24.25	6	11	2120.27	24.25	6	13	301	31.5827	4.69092
HVO_2158	malic enzyme (NADP)	13.85	1	2	6	29	18.4213	9.72	5	14	1417.48	13.85	6	15	751	81.4044	4.55127
HVO_2160	conserved hypothetical protein	11.92	1	16	16	131	171.774	11.92	16	64	11881.9	11.92	16	67	2257	232.675	3.9165
HVO_2168	AAA-type ATPase (MoxR subfamily)	22.8	1	5	5	14	13.3878	17.02	3	6	855.83	22.8	5	8	329	35.8934	4.53857
HVO_2183	aldehyde ferredoxin oxidoreductase	3.11	1	2	2	4					360.395	3.11	2	4	643	69.31	4.58936
HVO_2187	CHP01210 family protein	5.83	1	2	2	4	2.56366	5.83	2	2	182.295	5.83	2	2	360	39.9748	4.57666
HVO_2188	phosphoribosylformylglycinamidine synthase 1	45.54	1	8	8	34	34.7268	45.54	8	17	2476.03	45.54	8	17	224	23.8674	4.36084
HVO_2189	phosphoribosylformylglycinamidine synthase component PurS	16.87	1	1	2	2	0	16.87	2	2					83	9.31065	4.50049
HVO_2191	formyltetrahydrofolate deformylase	59.33	1	16	16	81	72.8209	59.33	16	40	5337.58	59.33	16	41	327	36.1603	4.62744
HVO_2193	phosphoribosylaminoimidazole-succinocarboxamide synthase	29.79	1	7	7	21	19.968	29.79	7	11	1405.57	28.02	6	10	339	38.0863	4.50049
HVO_2204	FtsZ family protein, type III	47.85	2	16	16	87	95.5718	47.85	16	44	6587.62	47.85	16	43	395	42.0385	4.67822
HVO_2205	arNOG06768 family NADH-binding domain protein	24.58	1	5	5	20	24.5187	24.58	5	10	1422.65	24.58	5	10	301	32.007	4.99561
HVO_2225	AstE family protein	31.96	1	6	6	27	28.0729	31.96	6	13	1749.73	31.96	6	14	341	36.9002	4.52588
HVO_2226	probable phosphoribosyltransferase (homolog to anthranilate phosphoribosyltransferase)	53.33	1	13	13	66	46.8096	51.39	12	32	4133.56	53.33	13	34	360	39.6217	4.38623
HVO_2227	siroheme decarboxylase AhbA	27.38	1	7	7	23	18.6517	27.38	7	12	1274.02	25.07	6	11	347	39.0534	4.69092
HVO_2229	flavin-containing amine-oxidoreductase	21.22	1	5	6	17	11.889	18.6	5	8	617.181	21.22	6	9	344	37.9425	4.91943
HVO_2239	UspA domain protein	27.46	1	4	4	18	18.53	27.46	4	9	1229.52	27.46	4	9	142	15.4067	4.15771
HVO_2242	homolog to translation initiation factor aIF-2 beta subunit / probable RNA-binding protein	47.52	1	8	8	38	32.7832	47.52	8	19	2121.15	47.52	8	19	202	22.156	5.10986
HVO_2248	conserved hypothetical protein	13.28	1	3	3	8	6.44548	13.28	3	4	378.761	13.28	3	4	271	31.3413	4.76709
HVO_2250	purine phosphoribosyltransferase (adenine phosphoribosyltransferase, xanthine-guanine phosphoribosyltransferase)	11.6	1	2	2	8	1.64379	11.6	2	4	212.384	11.6	2	4	181	19.4699	4.28467
HVO_2255	conserved hypothetical protein	20.34	1	4	4	6	1.82027	13.98	3	3	237.43	15.68	3	3	236	27.6947	5.60498
HVO_2256	DUF262 family protein	32.68	1	14	14	49	32.7316	27.71	12	23	3161.81	30.95	13	26	462	54.9031	4.89404
HVO_2263	conserved hypothetical protein	7.12	1	4	4	8	4.0909	5.99	3	4	334.133	4.99	3	4	801	89.5437	5.5415
HVO_2266	hypothetical protein	23.53	1	10	10	37	22.5972	23.53	10	18	1984.25	23.53	10	19	493	56.6763	4.53857
HVO_2269	type I site-specific deoxyribonuclease subunit RmeR	11.22	1	7	7	19	15.1435	11.22	7	9	1023.28	11.22	7	10	740	85.5789	4.70361
HVO_2270	type I restriction-modification system DNA-methyltransferase RmeM	19.4	1	7	7	24	17.6404	19.4	7	12	1247.16	19.4	7	12	464	53.0579	4.53857
HVO_2271	type I site-specific deoxyribonuclease subunit RmeS	11.46	1	5	5	14	7.8573	11.46	5	7	541.011	11.46	5	7	410	45.9759	4.89404
HVO_2298	UPF0135 family protein	20.16	1	2	2	2					109.567	20.16	2	2	253	26.4831	4.37354
HVO_2300	translation initiation factor aIF-5A	31.45	1	3	3	16	16.2788	31.45	3	8	1239.68	31.45	3	8	124	14.2001	5.22412
HVO_2304	molybdenum cofactor biosynthesis protein MoeA	15.52	1	4	4	14	16.7388	15.52	4	7	1118.74	15.52	4	7	406	43.1268	4.60205
HVO_2305	molybdenum cofactor biosynthesis protein MoeA	18.93	1	9	9	29	29.8196	18.93	9	14	1732.88	18.93	9	15	634	66.0854	4.53857
HVO_2311	glutamyl-tRNA reductase	14.1	1	4	4	9	8.11625	9.76	3	4	658.331	14.1	4	5	461	49.2225	4.53857
HVO_2313	siroheme decarboxylase AhbB	30.03	1	9	9	38	30.9535	30.03	9	19	2111.46	30.03	9	19	353	39.5964	4.64014
HVO_2321	bacterial-type DNA primase DnaG	7.63	1	3	3	6	4.56657	7.63	3	3	257.936	7.63	3	3	472	49.3566	4.36084
HVO_2333	conserved hypothetical protein	39.94	1	9	9	24	12.8888	39.94	9	12	836.399	39.94	9	12	308	34.8643	4.53857
HVO_2336	pyridoxal biosynthesis lyase PdxS	54.3	1	12	12	53	49.5979	41.72	9	24	3489.92	54.3	12	29	302	32.5011	4.80518
HVO_2345	flavin-dependent pyridine nucleotide oxidoreductase	51.57	1	13	13	95	84.4814	51.57	13	47	5932.52	51.57	13	48	413	45.7683	4.44971
HVO_2347	conserved hypothetical protein	30	1	3	3	8	10.2144	30	3	4	557.249	30	3	4	140	15.5314	4.37354
HVO_2348	GTP cyclohydrolase MptA	38.31	1	7	7	45	24.2093	29.22	6	23	2005.16	38.31	7	22	308	33.4953	4.67822
HVO_2350	YyaL family protein	11.59	1	4	4	16	6.65567	11.59	4	8	730.781	11.59	4	8	552	58.8152	4.58936
HVO_2361	carbamoyl-phosphate synthase (glutamine-hydrolyzing) large subunit	29.39	1	25	25	139	150.074	27.91	24	68	10763.3	28.84	24	71	1082	117.229	4.32275
HVO_2367	arNOG05179 family protein (DUF87-related AAA-type ATPase)	25.08	1	11	11	36	26.8999	23.56	10	17	2311.94	25.08	11	19	658	72.1032	4.70361
HVO_2373	30S ribosomal protein S8e	14.4	1	2	2	8	5.44275	14.4	2	4	358.433	14.4	2	4	125	13.6381	10.4771
HVO_2374	transcription regulator (homolog to phosphate uptake regulator)	33.33	1	9	9	36	34.6408	33.33	9	18	2383.06	33.33	9	18	333	36.6985	4.56396
HVO_2375	ABC-type transport system periplasmic substrate-binding protein (probable substrate phosphate)	5.51	1	2	2	6	2.57834	5.51	2	3	283.184	5.51	2	3	345	37.0131	3.95459
HVO_2379	transcription regulator (homolog to phosphate uptake regulator)	38.5	1	9	9	51	45.69	38.5	9	24	3406.64	38.5	9	27	226	25.4554	4.24658
HVO_2380	AAA-type ATPase (CDC48 subfamily)	26.78	1	17	17	49	36.7377	25.98	16	24	2880.89	26.78	17	25	743	81.9381	4.81787
HVO_2381	UPF0272 family protein	6.29	1	2	2	6	8.45337	6.29	2	3	593.05	6.29	2	3	493	52.2622	4.88135
HVO_2383	DNA repair and recombination protein RadB	31	1	6	6	21	20.3572	31	6	12	1418.62	30.57	5	9	229	24.5854	5.021
HVO_2384	CBS domain protein	54.47	1	17	18	118	92.4241	53.16	17	59	7009.15	54.47	18	59	380	42.4948	5.0083
HVO_2401	glycine dehydrogenase (decarboxylating) (glycine cleavage system protein P)	39.53	1	13	13	45	33.254	39.53	13	22	2396.11	39.53	13	23	473	50.7587	4.57666
HVO_2402	glycine dehydrogenase (decarboxylating) (glycine cleavage system protein P)	35.12	1	12	12	74	62.2095	35.12	12	37	4312	35.12	12	37	447	48.5449	4.56396
HVO_2404	aminomethyltransferase (glycine cleavage system protein T)	11.85	1	3	3	29	25.2614	11.85	3	14	1934.46	11.85	3	15	363	39.694	4.24658
HVO_2412	Lrp/AsnC family transcription regulator	20.5	1	3	3	10	6.07257	20.5	3	5	562.78	20.5	3	5	161	17.6607	4.55127
HVO_2413	translation elongation factor aEF-1 alpha subunit	59.52	1	14	18	144	84.8035	55.24	17	69	8023.05	59.52	18	75	420	45.5997	4.75439
HVO_2417	conserved hypothetical protein	34.36	1	5	5	25	28.2764	31.28	4	12	1663.93	34.36	5	13	195	21.6351	3.6499
HVO_2419	hydroxymethylglutaryl-CoA synthase	44.72	1	16	16	84	63.0336	44.72	16	41	5014.86	44.72	16	43	445	50.0722	4.64014
HVO_2421	probable DNA-binding protein	21.7	1	3	3	6	1.99456	21.7	3	3	229.023	21.7	3	3	235	25.7772	4.89404
HVO_2425	GNAT family acetyltransferase	42.13	1	7	7	33	24.744	42.13	7	16	1868.53	42.13	7	17	216	24.3936	4.53857
HVO_2427	replication factor C large subunit	25.61	1	11	11	34	34.3182	23.16	10	17	2068.71	24.18	10	17	488	53.4107	4.66553
HVO_2428	oxidoreductase (homolog to zinc-containing alcohol dehydrogenase)	5.95	1	2	2	7	6.03275	5.95	2	4	314.037	5.95	2	3	353	36.7149	4.65283
HVO_2432	ABC-type transport system periplasmic substrate-binding protein (probable substrate glutamine)	7.07	1	2	2	6	7.59539	7.07	2	3	508.068	7.07	2	3	297	32.3442	3.97998
HVO_2435	peptidase M24 family protein	47.28	1	11	11	46	49.7365	47.28	11	23	3225.5	47.28	11	23	368	39.9603	4.52588
HVO_2436	malic enzyme (NADP)	41.01	1	21	25	116	99.9095	36.88	24	56	7590.35	38.08	24	60	751	81.4084	4.55127
HVO_2452	ribonucleoside-diphosphate reductase, adenosylcobalamin-dependent	41.72	1	38	38	220	210.401	40.27	36	111	14351.4	41.72	38	109	1033	114.305	4.44971
HVO_2453	anthranilate synthase component II	19.61	1	2	2	6	1.76043	19.61	2	3	199.379	19.61	2	3	204	21.8357	4.55127
HVO_2454	anthranilate synthase component I	43.7	1	19	19	87	90.4003	43.7	19	44	5920.32	43.7	19	43	524	55.8806	4.56396
HVO_2456	anthranilate phosphoribosyltransferase	18.13	1	4	4	11	11.6081	18.13	4	6	640.912	18.13	4	5	331	33.7518	4.34814
HVO_2464	succinate--CoA ligase (ADP-forming) alpha subunit	48.79	1	9	9	92	85.9401	39.1	7	43	6977.41	48.79	9	49	289	29.8457	4.27197
HVO_2465	succinate--CoA ligase (ADP-forming) beta subunit	66.4	1	17	17	125	97.1613	66.4	17	62	7170.3	66.4	17	63	381	40.9791	4.23389
HVO_2467	NADPH:quinone reductase	19.63	1	5	5	26	21.7322	19.63	5	13	1760.49	19.63	5	13	321	33.0122	4.51318
HVO_2471	propionyl-CoA carboxylase carboxyltransferase component	23.06	1	9	9	30	33.4856	23.06	9	15	2103.65	23.06	9	15	516	56.737	4.89404
HVO_2479	2-phospho-L-lactate transferase	6.06	1	2	2	4	4.3953	6.06	2	2	257.069	6.06	2	2	330	34.7259	4.32275
HVO_2481	HD family hydrolase	34.87	1	8	8	16	8.71891	28.21	7	8	699.162	32.82	7	8	390	42.7462	6.13818
HVO_2483	probable nucleoside deaminase (cytosine/guanine deaminase)	26.71	1	7	7	19	16.5982	26.71	7	9	1611.2	26.71	7	10	337	35.8501	4.69092
HVO_2486	propionyl-CoA carboxylase biotin carboxylase component	36.56	1	15	15	62	74.8338	36.56	15	31	5529.33	36.56	15	31	599	65.3058	4.51318
HVO_2487	aspartate-semialdehyde dehydrogenase	47.38	1	10	10	59	47.128	47.38	10	29	3447.79	47.38	10	30	344	36.589	4.41162
HVO_2496	adenylate kinase	30.29	1	5	5	22	30.7294	30.29	5	11	1531.54	30.29	5	11	208	23.066	4.24658
HVO_2501	alpha/beta hydrolase fold protein	16.46	1	4	4	14	7.95002	16.46	4	7	644.391	16.46	4	7	316	35.3277	5.71924
HVO_2503	kynureninase	8.94	1	2	3	7	0	7.29	2	3	243.469	8.94	3	4	425	46.0227	4.53857
HVO_2504	probable oxidoreductase (short-chain dehydrogenase family)	16.81	1	3	3	8	4.05575	16.81	3	4	347.095	16.81	3	4	232	24.7703	4.58936
HVO_2506	isopentenyl-diphosphate delta-isomerase, type I	57.14	1	6	6	28	19.8048	50.26	5	14	1298.3	57.14	6	14	189	21.7363	4.4624
HVO_2508	carbamoyl-phosphate synthase (glutamine-hydrolyzing) small subunit	22.22	1	7	7	26	11.6101	19.17	6	12	1378.98	22.22	7	14	360	38.5496	4.44971
HVO_2510	GNAT family acetyltransferase	11.51	1	3	3	8	4.0088	11.51	3	4	527.845	11.51	3	4	304	33.7402	4.48779
HVO_2511	glutamyl-tRNA(Gln) amidotransferase subunit D	32.77	1	9	9	50	46.0909	32.77	9	25	2807.95	32.77	9	25	415	44.4274	4.41162
HVO_2516	phosphoglycerate mutase, 2,3-biphosphateglycerate-independent type	44.11	1	14	14	59	41.6942	42.97	13	29	3439.16	44.11	14	30	526	57.1999	4.31006
HVO_2519	conserved hypothetical protein	53.4	1	13	13	72	90.6538	48.69	12	33	6359.47	53.4	13	39	382	40.7058	4.34814
HVO_2529	probable oxidoreductase (short-chain dehydrogenase family)	13.04	1	2	2	6	5.09076	13.04	2	3	312.796	13.04	2	3	230	23.5957	4.71631
HVO_2536	CHP00300 family protein	28.85	1	6	6	25	14.5279	28.85	6	13	909.412	28.85	6	12	416	44.8268	4.51318
HVO_2543	50S ribosomal protein L30	29.87	1	3	3	7	1.66531	29.87	3	3	220.328	29.87	3	4	154	17.0965	4.76709
HVO_2544	30S ribosomal protein S5	57.48	1	10	10	67	49.3094	54.67	9	32	3706.39	57.48	10	35	214	23.2701	9.29053
HVO_2545	50S ribosomal protein L18	11.41	1	2	2	4	1.86507	11.41	2	2	173.263	11.41	2	2	184	20.1852	5.60498
HVO_2547	50S ribosomal protein L32e	38.3	1	8	8	32	28.3936	31.06	7	16	2196	35.74	7	16	235	25.7959	4.75439
HVO_2548	50S ribosomal protein L6	48.31	1	6	6	20	25.8192	48.31	6	10	1594.21	48.31	6	10	178	19.5987	4.67822
HVO_2549	30S ribosomal protein S8	46.92	1	6	6	20	18.8158	46.92	6	10	1238.68	46.92	6	10	130	14.1389	4.79248
HVO_2552	30S ribosomal protein S4e	46.96	1	7	7	129	117.313	46.96	7	67	7016.44	46.96	7	62	247	26.6492	4.57666
HVO_2554	50S ribosomal protein L14	21.21	1	4	4	14	7.87554	21.21	4	7	763.485	21.21	4	7	132	14.2256	9.75928
HVO_2555	30S ribosomal protein S17	20.18	1	2	2	6	4.4607	20.18	2	3	388.575	20.18	2	3	114	12.6563	4.80518
HVO_2558	30S ribosomal protein S3	47.04	1	13	13	124	121.403	42.76	11	58	9835.49	47.04	13	66	304	33.4239	4.05615
HVO_2560	30S ribosomal protein S19	20.71	1	2	2	6	6.09909	20.71	2	3	416.428	20.71	2	3	140	15.9651	5.56689
HVO_2562	50S ribosomal protein L23	24.1	1	2	2	6	5.90861	24.1	2	3	539.12	24.1	2	3	83	9.42477	5.47803
HVO_2564	50S ribosomal protein L3	29.59	1	8	8	40	35.3419	29.59	8	20	2484.67	29.59	8	20	338	37.1557	6.68311
HVO_2573	probable methenyltetrahydrofolate cyclohydrolase	9.35	1	2	2	8	11.7487	9.35	2	4	882.89	9.35	2	4	310	32.7196	3.9165
HVO_2579	nicotinate-nucleotide pyrophosphorylase (carboxylating)	22.39	1	5	5	20	18.4534	22.39	5	10	1170.67	22.39	5	10	268	27.9292	4.86865
HVO_2580	L-aspartate oxidase	28.49	1	12	12	52	45.52	27	11	25	3693.47	28.49	12	27	537	55.7534	4.62744
HVO_2581	quinolinate synthase A	15.32	1	5	5	20	17.1474	15.32	5	10	1175.67	15.32	5	10	385	41.9901	4.41162
HVO_2583	hydroxymethylglutaryl-CoA reductase (NADPH)	13.15	1	4	4	22	21.4455	13.15	4	11	1104.61	13.15	4	11	403	41.0597	4.729
HVO_2588	isocitrate dehydrogenase (NADP)	55.85	1	20	20	203	189.649	52.74	19	100	14195	55.85	20	103	419	45.7817	4.58936
HVO_2598	polyphosphate kinase	5.35	1	3	3	4	1.74482	3.08	2	2	99.8262	3.88	2	2	747	83.6264	5.10986
HVO_2600	methionyl aminopeptidase	17.91	1	6	6	19	12.7435	13.85	5	9	1058.89	15.88	5	10	296	32.2557	4.41162
HVO_2605	MiaB-like tRNA modifying enzyme	6.76	1	2	2	10	1.94143	6.76	2	5	415.163	6.76	2	5	429	47.4214	5.03369
HVO_2614	uridine phosphorylase	19.83	1	4	4	18	15.2167	19.83	4	8	1076.76	19.83	4	10	242	25.7517	4.29736
HVO_2621	phosphoenolpyruvate carboxylase	59.53	1	43	43	307	276.495	56.63	42	154	19202.3	59.53	43	153	897	102.336	4.64014
HVO_2622	probable oxidoreductase (aldo-keto reductase family protein)	19.55	1	4	4	15	6.55762	19.55	4	7	695.097	19.55	4	8	266	29.7374	4.32275
HVO_2624	CTP synthase	50.64	1	20	20	112	87.5994	46.81	17	52	7002.14	50.64	20	60	549	60.791	4.70361
HVO_2625	GMP synthase (glutamine-hydrolyzing) subunit B	63.28	1	17	17	74	58.0508	58.03	15	35	4961.59	63.28	17	39	305	33.827	4.7417
HVO_2628	GHMP family kinase (homolog to beta-ribofuranosylaminobenzene 5'-phosphate synthase)	7.5	1	2	2	4	2.67333	7.5	2	2	260.098	7.5	2	2	320	33.506	5.2749
HVO_2636	PspA domain protein	17.03	1	4	4	14	14.0548	17.03	4	7	1101.86	17.03	4	7	276	30.886	4.61475
HVO_2638	homolog to mandelate racemase / homolog to muconate lactonizing enzyme	20	1	6	6	17	12.4985	20	6	9	769.446	20	6	8	345	36.9125	4.67822
HVO_2639	DUF1611 family protein	17.6	1	4	4	26	27.5045	17.6	4	13	1630.88	17.6	4	13	341	36.3137	4.43701
HVO_2640	conserved hypothetical protein	8.09	1	3	3	5	2.69608	8.09	3	3	203.076	6.15	2	2	309	33.8927	4.56396
HVO_2643	NADPH:quinone reductase	37.28	1	9	9	51	32.6698	37.28	9	26	2561.14	35.55	8	25	346	37.2325	4.55127
HVO_2646	dihydroxy-acid dehydratase	43.84	1	18	18	124	127.989	43.84	18	62	8887.98	43.84	18	62	584	61.8238	4.42432
HVO_2648	phosphoglycerate dehydrogenase	21	1	5	5	16	12.2125	21	5	8	923.421	21	5	8	319	34.2412	4.64014
HVO_2650	FAD-dependent oxidoreductase (homolog to geranylgeranyl reductase)	44.47	1	16	16	62	34.3249	44.47	16	32	3118.48	39.26	14	30	461	50.659	4.729
HVO_2661	aminotransferase class V (serine--pyruvate aminotransferase / alanine--glyoxylate aminotransferase)	34.59	1	14	14	117	97.738	34.59	14	59	7190.85	34.59	14	58	370	41.8507	4.4751
HVO_2662	homolog to lactoylglutathione lyase	21.28	1	6	6	22	21.8116	21.28	6	11	1359.21	21.28	6	11	329	36.5407	4.4751
HVO_2663	probable oxidoreductase (aldo-keto reductase family protein)	16.33	1	2	2	6	6.10612	16.33	2	3	317.917	16.33	2	3	294	32.486	4.75439
HVO_2665	HpcH/HpaI aldolase family protein	14.72	1	4	4	12	10.2669	14.72	4	6	618.077	14.72	4	6	265	28.3053	4.50049
HVO_2671	aminotransferase class V (serine--pyruvate aminotransferase / alanine--glyoxylate aminotransferase)	13.16	1	4	4	11	9.52835	9.62	3	5	723.626	9.87	3	6	395	42.3856	4.53857
HVO_2675	histidinol dehydrogenase	34.81	1	10	10	41	34.6807	34.81	10	20	2981.08	34.81	10	21	428	45.4066	4.50049
HVO_2683	5'-nucleotidase family hydrolase	5.23	1	2	2	2					151.545	5.23	2	2	459	48.5137	4.60205
HVO_2688	TrmB family transcription regulator	21.25	1	6	7	27	23.8954	19.83	6	13	2006.94	21.25	7	14	353	39.2502	4.57666
HVO_2690	GFO family oxidoreductase	28.96	1	9	9	48	38.9668	28.96	9	24	2702.74	28.96	9	24	366	40.0034	4.60205
HVO_2697	DNA primase small subunit	9.35	1	3	3	10	6.77416	9.35	3	5	439.507	9.35	3	5	385	42.648	4.71631
HVO_2700	AAA-type ATPase (CDC48 subfamily)	53.45	1	36	37	130	103.341	51.99	35	65	6661.03	52.52	36	65	754	82.7663	4.75439
HVO_2702	alpha/beta hydrolase fold protein	20	1	4	4	16	4.9246	20	4	8	702.686	20	4	8	260	27.9586	4.52588
HVO_2703	3-methyl-2-oxobutanoate hydroxymethyltransferase	26.77	1	5	5	18	11.6183	26.77	5	9	908.318	26.77	5	9	269	28.293	4.48779
HVO_2706	translation initiation factor aIF-2B delta subunit	21.28	1	5	5	26	15.4642	21.28	5	13	1375.3	21.28	5	13	282	30.7353	4.42432
HVO_2707	GFO family oxidoreductase	21.51	1	6	7	23	27.7575	19.62	6	11	1497.54	21.51	7	12	372	41.0067	4.55127
HVO_2708	YfiH family protein	31.68	1	7	7	29	30.4199	31.68	7	14	2081.57	31.68	7	15	322	35.3839	4.34814
HVO_2712	3'-5' RNA ligase	32.3	1	12	12	43	31.8929	30.86	11	21	2405.81	32.3	12	22	486	53.4001	4.91943
HVO_2716	acyl-CoA dehydrogenase	23.88	1	6	6	23	24.7784	23.88	6	11	1468.21	23.88	6	12	381	41.3455	4.65283
HVO_2717	alanine--tRNA ligase	25.13	1	9	9	35	32.4408	20.6	7	16	2484	25.13	9	19	398	41.5522	4.38623
HVO_2721	amidophosphoribosyltransferase	31.85	1	10	10	40	37.8495	31.85	10	20	2267.91	31.85	10	20	493	53.3892	4.77979
HVO_2723	RNA-binding protein Lsm	38.16	1	2	2	2					203.504	38.16	2	2	76	8.25214	4.09424
HVO_2724	beta-lactamase domain protein	56	1	21	21	208	179.059	53.33	19	103	12382.1	56	21	105	450	50.0831	5.40186
HVO_2725	bifunctional short chain isoprenyl diphosphate synthase	38.22	1	12	12	74	76.6092	38.22	12	37	4897.52	38.22	12	37	348	38.181	4.32275
HVO_2726	glutamate--tRNA ligase	41.37	1	20	20	103	69.3477	41.37	20	51	5335.55	41.37	20	52	585	65.2463	4.57666
HVO_2736	tRNA(Met) cytidine acetyltransferase	9.68	1	6	6	18	3.52215	9.68	6	9	573.76	9.68	6	9	754	81.1662	4.95752
HVO_2740	nucleoside-diphosphate kinase	40.26	1	5	5	38	38.5405	32.47	4	20	2946.98	40.26	5	18	154	17.4793	4.50049
HVO_2742	5-methyltetrahydropteroyltriglutamate--homocysteine S-methyltransferase (methionine synthase II)	24.93	1	9	9	69	67.4129	17.65	8	34	4160.91	24.93	9	35	357	40.2724	4.39893
HVO_2743	5-methyltetrahydropteroyltriglutamate--homocysteine S-methyltransferase (methionine synthase II)	45.54	1	9	9	50	61.7513	40.18	8	24	4376.47	45.54	9	26	336	36.7776	4.11963
HVO_2746	ribosome biogenesis protein KsgA, 16S rRNA-methylating	34.15	1	7	7	30	32.2259	34.15	7	15	1715.86	34.15	7	15	287	31.7621	4.93213
HVO_2750	cystathionine synthase/lyase (cystathionine gamma-synthase, cystathionine gamma-lyase, cystathionine beta-lyase)	31.35	1	6	6	19	11.3448	31.35	6	10	672.243	31.35	6	9	386	42.0631	4.48779
HVO_2756	50S ribosomal protein L10	60.06	1	14	14	98	72.365	58.33	13	49	6010.27	60.06	14	49	348	36.8939	3.99268
HVO_2759	peptidase M42 family protein	26.27	1	7	7	38	47.6887	26.27	7	19	2671.6	26.27	7	19	354	37.0239	4.39893
HVO_2761	mevalonate kinase	23.98	1	5	5	19	19.4646	23.98	5	10	869.681	18.26	4	9	367	38.2414	4.31006
HVO_2763	homolog to ribonuclease Z	16.13	1	3	3	15	5.36686	16.13	3	8	374.873	16.13	3	7	248	26.634	4.52588
HVO_2772	rhodanese domain protein / probable metallo-beta-lactamase family hydrolase	10.36	1	3	3	12	10.6084	10.36	3	6	629.389	10.36	3	6	386	41.2521	4.4624
HVO_2773	30S ribosomal protein S2	41.92	1	7	7	58	53.6228	41.92	7	27	4000.07	41.92	7	31	260	28.3026	4.15771
HVO_2774	enolase	49.87	1	12	12	61	58.8034	49.87	12	31	3949.29	43.61	11	30	399	41.9796	4.37354
HVO_2777	30S ribosomal protein S9	32.58	1	4	4	12	11.7933	32.58	4	6	769.839	32.58	4	6	132	14.6807	9.74463
HVO_2779	50S ribosomal protein L18e	46.55	1	6	6	18	13.4113	46.55	6	9	1002.5	46.55	6	9	116	12.7437	8.49951
HVO_2781	DNA-directed RNA polymerase subunit D	28.96	1	6	6	40	39.0889	28.96	6	20	3175.36	28.96	6	20	259	28.0699	4.32275
HVO_2782	30S ribosomal protein S11	46.92	1	5	5	20	19.8317	46.92	5	10	1277.36	46.92	5	10	130	13.4299	8.55811
HVO_2783	30S ribosomal protein S4	50.29	1	11	11	58	48.6746	50.29	11	29	3587.49	50.29	11	29	175	20.0651	5.23682
HVO_2784	30S ribosomal protein S13	26.35	1	4	4	18	17.4683	26.35	4	9	1140.41	26.35	4	9	167	18.9124	5.17334
HVO_2790	ATP-binding protein Mrp	23.41	1	5	5	21	24.0384	23.41	5	10	1546.65	23.41	5	11	346	36.7966	4.50049
HVO_2793	conserved hypothetical protein	28.57	1	5	5	14	11.0496	28.57	5	7	698.959	28.57	5	7	252	27.0816	4.4624
HVO_2808	succinate dehydrogenase subunit A (flavoprotein)	28.46	1	13	13	53	45.2476	25.53	11	25	2858.07	25.69	12	28	615	67.5991	4.88135
HVO_2809	succinate dehydrogenase subunit B (iron-sulfur protein)	6.14	1	2	2	8	2.26212	6.14	2	4	323.54	6.14	2	4	293	33.9443	5.2749
HVO_2813	RimK family protein	41.72	1	14	14	98	93.583	41.72	14	49	6770.64	41.72	14	49	453	48.9847	4.729
HVO_2857	probable inositol-1(or 4)-monophosphatase / fructose-1,6-bisphosphatase, archaeal-type	32.45	1	7	7	28	28.3616	32.45	7	14	1735.74	32.45	7	14	265	28.681	4.86865
HVO_2858	Lrp/AsnC family transcription regulator	11.54	1	2	2	4	1.96273	11.54	2	2	149.223	11.54	2	2	156	17.6337	4.61475
HVO_2860	conserved hypothetical protein	6.94	1	3	3	8	0	6.94	3	4	327.374	6.94	3	4	562	58.9003	4.48779
HVO_2861	conserved hypothetical protein	28.36	1	8	8	40	41.7504	28.36	8	20	2708.79	28.36	8	20	275	29.146	4.27197
HVO_2862	serine hydroxymethyltransferase	67.23	1	17	17	208	193.529	67.23	17	106	13763.1	67.23	17	102	415	44.3216	4.52588
HVO_2865	methylenetetrahydrofolate dehydrogenase / methenyltetrahydrofolate cyclohydrolase	58.92	1	13	13	74	54.0171	54.21	12	36	4001.57	58.92	13	38	297	31.3475	4.36084
HVO_2871	pyridoxal phosphate-dependent aminotransferase	5.56	1	2	3	8	6.5589	5.56	3	4	341.431	5.56	3	4	450	49.0852	4.70361
HVO_2873	flap endonuclease Fen1	17.79	1	4	4	11	8.45841	17.79	4	5	701.719	17.79	4	6	326	36.3597	4.39893
HVO_2879	ornithine cyclodeaminase	30.42	1	7	7	26	17.1575	22.89	6	12	1835.73	28.01	6	14	332	34.6258	4.44971
HVO_2880	probable peptide chain release factor pelota	8.99	1	3	3	8	5.10228	8.99	3	4	499.095	8.99	3	4	356	39.2676	4.62744
HVO_2883	conserved hypothetical protein	41.17	1	20	20	78	80.7513	41.17	20	40	5366.71	38.46	19	38	702	78.8846	4.4751
HVO_2888	homolog to elongator complex protein ELP3	20.36	1	10	10	21	17.4927	17.82	9	10	1101.35	19.09	9	11	550	62.5886	5.0083
HVO_2889	RecJ domain protein	56.38	1	31	31	212	216.801	56.38	31	107	14738.7	55.69	30	105	729	79.1116	4.37354
HVO_2891	thymidine kinase	11.79	1	2	2	10	9.31534	11.79	2	5	628.436	11.79	2	5	195	21.4365	4.62744
HVO_2900	fumarate hydratase	71.43	1	21	21	145	156.724	63.75	20	74	9494.18	71.43	21	71	469	50.062	4.77979
HVO_2902	glutamyl-tRNA(Gln) amidotransferase subunit E	50.64	1	22	22	115	101.372	46.47	21	59	7151.58	45.51	20	56	624	67.5552	4.27197
HVO_2905	MaoC family protein	7.84	1	1	2	3					204.227	7.84	2	3	153	17.181	4.32275
HVO_2906	tRNA (cytidine/uridine-2'-O-)-methyltransferase	22.18	1	4	4	8	5.0619	22.18	4	4	445.981	22.18	4	4	275	30.632	4.57666
HVO_2908	dihydropteroate synthase	31.13	1	8	8	23	15.3158	31.13	8	12	1002.61	31.13	8	11	379	40.7883	4.52588
HVO_2912	ThiJ/PfpI domain protein	18.41	1	2	2	8	8.91194	18.41	2	4	543.743	18.41	2	4	201	20.8543	4.36084
HVO_2913	superoxide dismutase (Mn)	32.66	2	4	4	22	24.6516	32.66	4	11	1760.12	32.66	4	11	199	22.2833	4.4751
HVO_2914	conserved hypothetical protein	10	1	2	2	2					68.5993	10	2	2	140	16.0865	4.61475
HVO_2916	probable oxidoreductase (short-chain dehydrogenase family)	33.33	1	6	7	23	24.5337	26.59	6	12	1863.36	33.33	7	11	252	25.9778	4.38623
HVO_2918	thymidylate synthase	37.05	1	7	7	20	16.1128	37.05	7	10	1320	37.05	7	10	332	37.4653	4.61475
HVO_2923	proteasome alpha subunit	8.03	1	1	2	6	6.84862	8.03	2	3	376.36	8.03	2	3	249	26.7112	4.38623
HVO_2929	probable nucleoside deaminase (cytosine/guanine deaminase)	8.24	1	3	3	10	5.62668	8.24	3	5	499.397	8.24	3	5	437	47.069	4.71631
HVO_2932	GTP-binding protein	9.34	1	3	3	11	2.21836	9.34	3	6	436.632	9.34	3	5	396	43.49	4.51318
HVO_2945	valine--tRNA ligase	19.54	1	15	15	67	67.4413	17.13	13	33	4805.18	19.54	15	34	870	98.882	4.36084
HVO_2947	phenylalanine--tRNA ligase beta subunit	29.82	1	13	13	49	34.104	27.72	11	23	3188.8	29.82	13	26	570	63.2781	4.4624
HVO_2948	phenylalanine--tRNA ligase alpha subunit	32.46	1	9	9	41	29.2464	32.46	9	20	2204.84	32.46	9	21	499	55.1257	4.41162
HVO_2951	tryptophan--tRNA ligase	25.14	1	10	10	34	16.752	25.14	10	17	1409.58	25.14	10	17	529	59.0991	4.52588
HVO_2952	tRNA-splicing endonuclease	18.29	1	4	4	10	8.16659	18.29	4	5	408.851	18.29	4	5	339	37.3948	4.7417
HVO_2955	DEAD/DEAH box helicase	13.48	1	8	8	15	2.47435	11.3	7	7	417.346	11.04	7	8	779	85.7653	4.94482
HVO_2959	2-oxo-3-methylvalerate dehydrogenase E1 component beta subunit	20.8	1	6	6	19	8.69011	17.13	5	9	1113.5	20.8	6	10	327	35.9972	4.729
HVO_2960	dihydrolipoamide S-acyltransferase	25.72	1	13	13	54	59.2067	25.72	13	26	3936.02	25.72	13	28	521	54.8791	4.39893
HVO_2961	dihydrolipoyl dehydrogenase	33.68	1	12	12	54	53.9551	28.21	11	26	3885.33	33.68	12	28	475	49.9425	4.41162
HVO_2965	phosphoserine phosphatase	20.47	1	3	3	8	4.65868	20.47	3	4	450.934	20.47	3	4	215	23.1935	4.51318
HVO_2968	phosphoglycerate dehydrogenase	58.29	1	20	20	178	206.927	56.57	19	87	13969.3	58.29	20	91	525	55.309	4.36084
HVO_2969	threonine synthase	53.94	1	17	17	85	93.3746	48.21	16	42	6551.75	53.94	17	43	419	44.376	4.48779
HVO_2981	uracil phosphoribosyltransferase	45.13	1	10	10	46	51.6619	42.92	9	21	4076.89	45.13	10	25	226	24.4865	4.48779
HVO_2989	phosphohexomutase (phosphoglucomutase / phosphomannomutase)	41.63	1	13	13	50	47.1783	41.63	13	25	3240.46	41.63	13	25	454	48.4981	4.4624
HVO_2997	O-acetylhomoserine aminocarboxypropyltransferase (methionine synthase)	38.05	1	9	9	76	80.3783	35.5	8	37	5469.75	38.05	9	39	431	46.1082	4.4751
HVO_2998	homoserine O-acetyltransferase	23.61	1	5	5	20	22.2513	23.61	5	10	1396.01	23.61	5	10	415	44.7663	4.69092
HVO_2999	O-acetylhomoserine aminocarboxypropyltransferase (methionine synthase)	12.53	1	5	5	15	8.49165	10.25	4	7	858.489	12.53	5	8	439	47.2409	4.58936
HVO_3000	DNA ligase (NAD)	14.88	1	8	8	23	16.4442	14.88	8	12	1210.58	13.16	7	11	699	75.7654	4.50049
HVO_3007	malate dehydrogenase	47.7	1	13	13	147	135.92	47.7	13	73	8193.16	47.7	13	74	304	32.6339	4.39893
HVO_3010	ATP-dependent RNA helicase/nuclease Hef	7.11	1	4	4	10	5.75585	3.26	3	4	476.534	7.11	4	6	858	93.8998	4.69092
HVO_3014	origin-associated GTP-binding protein OapA	27.7	1	5	5	17	12.9199	24.88	4	9	823.751	27.7	5	8	213	24.0212	5.0083
HVO_A0001	Orc1-type DNA replication protein	4.33	1	1	2	2	2.40493	4.33	2	2					416	47.0197	4.97021
HVO_A0002	conserved hypothetical protein	18.75	1	2	2	8	7.77935	18.75	2	4	650.599	18.75	2	4	192	20.7012	4.01807
HVO_A0003	ParA domain protein	8.39	1	2	2	8	7.52089	8.39	2	4	476.096	8.39	2	4	274	30.3463	4.52588
HVO_A0021	conserved hypothetical protein	13.74	1	2	2	3					388.317	13.74	2	3	131	14.8721	4.42432
HVO_A0064	Orc1-type DNA replication protein	6.81	1	1	2	4	0	6.81	2	2	55.1208	6.81	2	2	499	55.5013	4.90674
HVO_A0087	fumarylacetoacetase family protein	15.22	1	3	3	12	16.174	15.22	3	6	961.815	15.22	3	6	289	31.9693	4.2085
HVO_A0092	acyl-CoA dehydrogenase	15.22	1	5	5	13	9.58322	13.39	4	6	735.106	15.22	5	7	381	42.1655	4.83057
HVO_A0093	IclR family transcription regulator	9.35	1	3	3	10	0	9.35	3	5	361.793	9.35	3	5	246	27.5321	5.14795
HVO_A0119	cyclase family protein	10.57	2	2	2	4	0	10.57	2	2	113.066	10.57	2	2	227	25.5143	4.58936
HVO_A0133	conserved hypothetical protein	26.71	1	6	6	17	15.813	25	5	8	1261.89	26.71	6	9	292	30.8172	5.17334
HVO_A0150	TrmB family transcription regulator	12.71	1	5	5	15	10.2297	12.71	5	7	833.762	12.71	5	8	354	38.9886	4.62744
HVO_A0158	acyl-CoA synthetase	10.46	1	1	4	10	2.4281	10.46	4	5	356.391	8.92	3	5	650	71.1528	4.62744
HVO_A0205	CRISPR-associated endoribonuclease Cas6	47.06	1	12	12	57	58.59	43.75	11	28	3951.14	47.06	12	29	272	31.0323	5.43994
HVO_A0206	CRISPR-associated protein Cas8b	45.47	1	24	24	87	84.0866	42.12	22	43	5494.4	45.47	24	44	717	79.3031	4.60205
HVO_A0207	CRISPR-associated protein Cas7	47.94	1	10	10	55	57.6694	47.94	10	28	3782.97	47.94	10	27	340	38.1607	4.53857
HVO_A0208	CRISPR-associated endoribonuclease Cas5, Hmari subtype	32.83	1	7	7	27	35.3224	32.83	7	14	2318.06	32.83	7	13	265	29.3047	4.91943
HVO_A0228	5'-nucleotidase SurE	14.78	1	2	2	10	14.0633	14.78	2	5	1061.59	14.78	2	5	291	31.4852	4.58936
HVO_A0254	DUF234 domain protein	7.38	1	4	4	12	6.26872	5.86	3	6	512.959	7.38	4	6	461	52.6586	4.77979
HVO_A0257	Orc1-type DNA replication protein	11.53	1	4	4	13	13.5622	11.53	4	7	780.986	7.53	3	6	425	48.0182	4.94482
HVO_A0266	IclR family transcription regulator	36.08	1	7	7	28	20.501	36.08	7	14	1617.34	36.08	7	14	255	27.7172	6.04932
HVO_A0267	D-galactonate dehydratase	4.44	1	2	2	4	4.15153	4.44	2	2	226.514	4.44	2	2	383	42.5333	4.85596
HVO_A0268	class II aldolase (homolog to L-fuculose-phosphate aldolase)	17.49	1	4	4	14	18.4511	17.49	4	7	1113.28	17.49	4	7	446	47.8971	4.38623
HVO_A0274	probable inositol-1(or 4)-monophosphatase / fructose-1,6-bisphosphatase, archaeal-type	52.81	1	8	9	25	13.7002	52.81	9	12	996.648	52.81	9	13	267	29.1395	4.62744
HVO_A0307	Lrp/AsnC family transcription regulator	19.21	1	3	3	12	8.22469	19.21	3	6	776.48	19.21	3	6	177	19.4337	4.38623
HVO_A0328	2-keto-3-deoxygluconate kinase	22.64	1	5	6	16	9.47384	22.64	6	8	647.809	22.64	6	8	318	33.9771	4.60205
HVO_A0331	D-galactonate dehydratase	30.73	1	7	7	25	27.4104	30.73	7	13	1700.6	30.73	7	12	384	42.7923	4.83057
HVO_A0346	XerC/D-like integrase	4.58	1	2	2	6	6.21597	4.58	2	3	255.971	4.58	2	3	415	46.798	4.77979
HVO_A0388	Lrp/AsnC family transcription regulator	13.22	1	2	2	8	3.93428	13.22	2	4	358.313	13.22	2	4	174	20.1441	4.85596
HVO_A0401	Fido domain protein	9.33	1	2	2	6	4.85025	9.33	2	3	310.506	9.33	2	3	386	43.5341	4.71631
HVO_A0406	conserved hypothetical protein	51.36	1	3	13	54	44.9339	51.36	13	28	3338.52	48.89	12	26	405	44.4101	5.30029
HVO_A0432	conserved hypothetical protein	40	1	1	11	41	36.3322	40	11	22	2610.44	37.53	10	19	405	44.4951	5.23682
HVO_A0439	DUF2800 family protein	11.96	1	1	3	3					127.148	11.96	3	3	326	36.9314	4.51318
HVO_A0452	UspA domain protein	16.04	1	3	3	8	2.42598	16.04	3	4	283.882	16.04	3	4	293	31.3381	4.62744
HVO_A0458	ParA domain protein	43.99	1	8	8	23	20.2657	43.99	8	12	1116.87	38.83	7	11	291	32.1951	4.79248
HVO_A0472	oxidoreductase (homolog to thioredoxin-disulfide reductase)	36.08	1	4	4	27	31.556	25.26	3	11	2677.28	36.08	4	16	194	20.7246	4.11963
HVO_A0476	conserved hypothetical protein	13.6	1	4	4	11	5.25573	11.18	3	5	633.313	13.6	4	6	331	35.4411	4.25928
HVO_A0485	aminotransferase class V	11.97	1	3	3	10	12.3311	11.97	3	5	852.553	11.97	3	5	351	37.3041	4.25928
HVO_A0486	hydrogenase expression/formation protein	16.96	1	3	3	12	12.9338	16.96	3	6	871.079	16.96	3	6	336	33.8296	4.05615
HVO_A0487	cobyrinic acid a,c-diamide synthase	21.27	1	6	6	15	11.3884	21.27	6	8	946.219	18.55	5	7	442	46.8538	4.57666
HVO_A0496	UspA domain protein	39.31	1	10	10	57	54.201	39.31	10	28	3596.93	39.31	10	29	290	31.4467	4.60205
HVO_A0498	conserved hypothetical protein	15.3	1	5	5	14	3.97383	15.3	5	7	488.893	13.72	4	7	379	42.7123	4.55127
HVO_A0524	3-hydroxyacyl-CoA dehydrogenase	12.24	1	2	2	2					100.072	12.24	2	2	294	31.3487	4.44971
HVO_A0547	DUF1028 family protein	17.42	1	4	4	7	2.64429	10.81	3	3	369.028	17.42	4	4	333	35.1646	4.15771
HVO_A0550	receiver/sensor box histidine kinase	12.09	1	9	10	23	16.9611	11.3	9	12	1297.39	10.96	9	11	885	95.8637	4.4624
HVO_A0551	acyl-CoA synthetase	9.29	1	4	4	14	19.9634	9.29	4	7	956.864	9.29	4	7	538	59.593	4.65283
HVO_A0559	histidine ammonia-lyase	7.39	1	3	3	6	4.70697	7.39	3	3	219.069	7.39	3	3	528	55.5442	4.84326
HVO_A0560	imidazolonepropionase	7.04	1	2	2	4	0	7.04	2	2	123.355	7.04	2	2	412	42.3828	4.4624
HVO_A0562	urocanate hydratase	9.03	1	4	4	9	9.17895	9.03	4	5	414.749	6.94	3	4	620	67.9399	4.70361
HVO_A0583	IclR family transcription regulator	10.16	1	3	3	6	1.98334	10.16	3	3	217.111	10.16	3	3	256	27.8949	5.07178
HVO_A0586	sugar nucleotidyltransferase	17.52	1	5	5	18	11.7819	17.52	5	9	1092.06	17.52	5	9	411	43.69	4.69092
HVO_A0601	NosL family protein	15.76	1	2	2	2	1.7632	15.76	2	2					203	21.5481	4.60205
HVO_A0618	flavin-dependent pyridine nucleotide oxidoreductase (homolog to coenzyme A disulfide reductase)	18.74	1	5	5	12	9.37693	18.74	5	6	794.118	18.74	5	6	475	49.2584	4.48779
HVO_A0636	YbaK domain protein	44.3	1	4	4	16	24.3509	44.3	4	8	1438.39	44.3	4	8	158	16.6861	4.53857
HVO_B0001	Orc1-type DNA replication protein	27.8	1	9	10	26	17.4652	24.15	9	12	1342.76	27.8	10	14	410	45.8257	5.32568
HVO_B0018	ParA domain protein	31.01	1	5	5	19	13.36	31.01	5	10	970.124	26.13	4	9	287	31.653	4.7417
HVO_B0025	oxidoreductase (homolog to zinc-containing alcohol dehydrogenase)	6.94	1	2	2	3					135.68	6.94	2	3	346	37.1881	4.52588
HVO_B0026	probable oxidoreductase (short-chain dehydrogenase family)	27.24	1	4	4	11	8.98117	14.4	2	4	573.22	27.24	4	7	257	26.7335	4.55127
HVO_B0039	alpha-ketoglutarate semialdehyde dehydrogenase	13.28	1	4	4	12	5.29985	13.28	4	6	419.6	13.28	4	6	482	50.6257	4.31006
HVO_B0047	ABC-type transport system periplasmic substrate-binding protein (probable substrate iron-III)	9	1	3	3	10	6.09785	9	3	5	673.749	9	3	5	400	44.2121	4.32275
HVO_B0050	ATP-dependent cobaltochelatase subunit CobN	22.12	1	24	24	98	76.9532	22.12	24	49	5393.55	22.12	24	49	1284	141.168	4.34814
HVO_B0051	ATP-dependent cobaltochelatase subunit ChlID	29.32	1	16	16	48	31.7887	29.32	15	25	2779.3	25.21	15	23	706	73.2657	4.38623
HVO_B0052	PQQ repeat protein	6.8	1	3	3	8	6.17539	6.8	3	4	454.539	6.8	3	4	412	44.0839	5.47803
HVO_B0055	conserved hypothetical protein	16.44	1	5	5	14	4.53721	16.44	5	7	715.231	16.44	5	7	225	23.9336	4.69092
HVO_B0057	precorrin-3B C17-methyltransferase	13.08	1	3	3	12	14.8259	13.08	3	6	939.241	13.08	3	6	344	36.3471	4.31006
HVO_B0059	cobalt-precorrin 5A hydrolase	38.65	1	9	9	34	28.4312	27.3	7	16	2210.21	38.65	9	18	326	34.4818	4.51318
HVO_B0060	precorrin-4 C11-methyltransferase	15.77	1	3	3	14	8.91448	15.77	3	7	443.158	15.77	3	7	279	29.6702	4.22119
HVO_B0061	precorrin-2 C20-methyltransferase	36.6	1	7	7	27	23.2902	36.6	7	13	1443.38	36.6	7	14	235	25.3076	4.62744
HVO_B0062	precorrin-7 15-methyltransferase (decarboxylating)	25	1	3	3	10	14.152	25	3	5	790.538	25	3	5	184	19.7971	5.30029
HVO_B0066	Lrp/AsnC family transcription regulator	12.8	1	2	2	6	8.60477	12.8	2	3	385.016	12.8	2	3	164	18.4984	4.41162
HVO_B0070	pyridoxal phosphate-dependent aminotransferase	17.12	1	4	4	17	9.24104	17.12	4	8	721.654	17.12	4	9	438	46.4317	4.57666
HVO_B0071	oxidoreductase (homolog to zinc-containing alcohol dehydrogenase)	20.06	1	6	6	30	26.4272	20.06	6	15	1942.02	20.06	6	15	349	36.9692	4.70361
HVO_B0084	conserved hypothetical protein	30.43	1	2	2	5	0	30.43	2	2	145.097	30.43	2	3	138	14.2552	4.70361
HVO_B0101	IclR family transcription regulator	8.17	1	2	2	4	2.7025	8.17	2	2	289.217	8.17	2	2	257	28.5765	5.021
HVO_B0114	IclR family transcription regulator	24.21	1	6	6	18	6.11404	24.21	6	9	731.039	24.21	6	9	252	28.4106	5.43994
HVO_B0115	fumarylacetoacetase family protein	22.26	1	5	5	16	17.5373	22.26	5	9	1238.98	20.49	4	7	283	30.3258	4.2085
HVO_B0117	conserved hypothetical protein	19.23	1	3	4	11	7.23998	16.35	3	5	653.992	19.23	4	6	208	23.2724	4.57666
HVO_B0118	SMC-like protein Sph2	43.17	1	27	28	122	114.859	43.17	27	60	7351.31	42.39	27	62	644	73.7572	4.41162
HVO_B0127	oxidoreductase (luciferase family protein)	22.4	1	5	5	16	16.0111	22.4	5	9	760.78	17.35	4	7	317	35.6573	4.60205
HVO_B0130	DUF296 family protein	18.52	1	2	2	8	5.69243	18.52	2	4	530.698	18.52	2	4	135	14.7862	4.41162
HVO_B0143	receiver/sensor box histidine kinase	17.59	1	7	7	20	18.4623	17.59	7	10	1233.16	17.59	7	10	597	65.9505	4.41162
HVO_B0149	oleate hydratase	8.63	1	3	4	7	2.0421	8.63	4	4	181.558	5.07	3	3	533	60.1443	4.64014
HVO_B0154	receiver/sensor box histidine kinase	14.07	1	14	14	44	28.8573	14.07	14	22	2421.88	14.07	14	22	1301	144.149	4.38623
HVO_B0173	SMC-like protein Sph4	1.66	1	1	2	2					112.684	1.66	2	2	662	74.4166	4.48779
HVO_B0182	deoxyhypusine synthase	20.99	1	6	6	24	14.9828	20.99	6	12	1230.16	20.99	6	12	324	35.6452	4.29736
HVO_B0198	ABC-type transport system periplasmic substrate-binding protein (probable substrate iron-III)	12.56	1	4	4	12	12.6045	12.56	4	6	722.451	12.56	4	6	398	43.3989	4.37354
HVO_B0200	malate synthase	9.4	1	2	2	8	5.22345	9.4	2	4	679.237	9.4	2	4	436	48.3389	4.29736
HVO_B0233	alpha-L-arabinofuranosidase	7.63	1	3	3	6	6.31599	7.63	3	3	372.784	7.63	3	3	511	57.5089	4.38623
HVO_B0248	probable oxidoreductase (short-chain dehydrogenase family)	52.76	1	8	8	36	34.3714	44.49	7	17	2519.36	52.76	8	19	254	26.8706	4.42432
HVO_B0253	probable inositol-1(or 4)-monophosphatase / fructose-1,6-bisphosphatase, archaeal-type	35.21	1	7	8	26	25.3756	35.21	8	13	1482.16	35.21	8	13	267	28.7502	4.55127
HVO_B0256	aldehyde ferredoxin oxidoreductase	17.48	1	6	6	13	9.01349	13.15	5	6	554.488	17.48	6	7	555	59.9357	4.55127
HVO_B0277	HTH domain protein	11.07	1	2	2	6	2.14892	11.07	2	3	141.017	11.07	2	3	262	29.4829	4.50049
HVO_B0324	conserved hypothetical protein	15.37	1	6	6	14	8.67329	15.37	6	7	593.202	15.37	6	7	449	48.0413	4.57666
HVO_B0371	aldehyde dehydrogenase	33.27	1	9	9	33	41.084	33.27	9	17	2403.41	33.27	9	16	496	52.4696	4.38623
HVO_B0375	Spo0M family protein	16.33	1	2	2	6	7.74897	16.33	2	3	433.74	16.33	2	3	245	27.2465	4.34814
HVO_B0376	probable oxidoreductase (aldo-keto reductase family protein)	57.74	1	18	18	67	57.6916	57.74	18	33	4207.27	57.74	18	34	336	37.9526	4.61475
HVO_B0382	TATA-binding transcription initiation factor	20.21	1	3	3	10	6.78257	20.21	3	5	568.269	20.21	3	5	188	20.0611	4.11963
HVO_C0001	Orc1-type DNA replication protein	29.17	1	10	10	32	26.4658	29.17	10	16	1835.34	29.17	10	16	408	45.2197	4.97021
HVO_C0040	site-specific DNA-methyltransferase (cytosine-specific)	26.6	1	8	8	30	18.9665	26.6	8	15	1533.66	26.6	8	15	406	45.4953	5.08447
HVO_C0042	helicase domain protein	20.64	1	22	22	71	58.0883	20.09	21	35	4217.65	20.64	22	36	1274	144.447	4.66553
HVO_C0043	conserved hypothetical protein	11.8	1	5	5	9	3.00209	9.68	4	4	212.421	11.8	5	5	661	73.7516	4.75439
HVO_C0050	conserved hypothetical protein	10.15	1	2	2	7	0	10.15	2	3	231.177	10.15	2	4	266	30.7071	4.58936
HVO_C0054	hypothetical protein	12.21	1	3	3	10	5.21144	12.21	3	5	368.544	12.21	3	5	344	37.4813	4.70361
HVO_C0067	FAD-dependent oxidoreductase	9.34	1	3	3	16	18.9134	9.34	3	8	974.757	9.34	3	8	396	42.6729	4.29736
HVO_C0069	GFO family oxidoreductase	32.1	1	9	9	51	43.0584	32.1	9	26	2793.25	32.1	9	25	324	35.9817	5.09717
HVO_C0074	ABC-type transport system ATP-binding protein (probable substrate dipeptide/oligopeptide)	4.06	1	2	2	4	4.58574	4.06	2	2	245.317	4.06	2	2	690	75.8679	4.79248
HVO_C0077	sarcosine oxidase	25.32	1	5	5	16	22.6699	25.32	5	8	1128.92	25.32	5	8	387	42.9019	4.70361

## Sheet: wt B
Accession	Description	ΣCoverage	Σ# Proteins	Σ# Unique Peptides	Σ# Peptides	Σ# PSMs	Score A2	Coverage A2	# Peptides A2	# PSM A2	Score A4	Coverage A4	# Peptides A4	# PSM A4	# AAs	MW [kDa]	calc. pI
	>sp|TRYP_PIG|	25.11	1	4	4	63	68.0625	25.11	4	31	4873.32	25.11	4	32	231	24.3938	7.18115
109255249	keratin 4 [Homo sapiens]	4.55	1	0	3	8	6.39823	4.55	3	4	432.227	4.55	3	4	594	63.8714	8.25049
13432173	Keratin, type I cytoskeletal 14 (Cytokeratin-14) (CK-14) (Keratin-14) (K14)	18.22	8	5	9	38	38.7299	18.22	9	20	2165.76	18.22	9	18	472	51.5894	5.16064
1346344	Keratin, type II cytoskeletal 6A (Cytokeratin-6A) (CK 6A) (K6a keratin)	10.46	7	0	8	41	32.5001	10.46	8	21	2269.24	10.46	8	20	564	60.0083	8.00146
17318569	keratin 1 [Homo sapiens]	36.02	3	19	26	160	156.161	36.02	26	80	10930.5	36.02	26	80	644	66.027	8.11865
18031720	keratin protein K6irs [Homo sapiens]	3.73	5	1	2	8	7.89297	3.73	2	4	340.124	3.73	2	4	510	55.7144	6.88818
21961227	Keratin 6B [Homo sapiens]	10.64	2	0	8	46	41.8903	10.64	8	23	2835.56	10.64	8	23	564	60.0303	8.00146
31074631	keratin 1b [Homo sapiens]	6.75	2	1	4	23	19.3675	6.75	4	12	1456.04	4.67	3	11	578	61.7634	5.97314
31074633	keratin 6L [Homo sapiens]	6.92	3	0	4	14	13.3983	6.92	4	7	919.166	6.92	4	7	535	57.8002	7.1958
40354192	keratin 10 [Homo sapiens]	35.79	6	15	19	85	79.063	35.62	18	42	5264.11	35.79	19	43	584	58.7916	5.16064
4504911	keratin 13 isoform b [Homo sapiens]	4.76	2	0	2	8	10.6672	4.76	2	4	521.219	4.76	2	4	420	45.8366	4.88135
4504919	keratin 8 [Homo sapiens]	8.9	2	1	6	32	18.1767	8.9	6	16	1501.19	8.9	6	16	483	53.6711	5.59229
4557890	keratin 5 [Homo sapiens]	17.29	3	6	12	54	49.4285	17.29	12	28	3136.12	17.29	12	26	590	62.4231	8.06006
47132620	keratin 2a [Homo sapiens]	38.34	2	16	23	109	108.522	38.34	23	54	7265.92	38.34	23	55	639	65.3932	8.00146
81175178	Keratin, type I cytoskeletal 9 (Cytokeratin-9) (CK-9) (Keratin-9) (K9)	34.99	1	17	18	75	86.972	33.55	17	37	4819.93	34.99	18	38	623	62.0919	5.30029
HVO_0001	Orc1-type DNA replication protein	17.91	1	8	9	30	27.9954	17.91	9	15	1994.56	17.91	9	15	564	62.1315	4.38623
HVO_0003	DNA-directed DNA polymerase D exonuclease subunit DP1	6.38	1	3	3	6	5.01611	6.38	3	3	237.471	6.38	3	3	533	57.7863	4.76709
HVO_0008	aspartate kinase	35.97	1	9	9	49	44.8483	35.97	9	25	2737.95	35.97	9	24	392	41.674	4.4624
HVO_0011	inosine-5'-monophosphate cyclohydrolase, archaeal-type	47.89	1	6	6	40	36.5503	47.89	6	19	2988.82	47.89	6	21	190	20.559	4.29736
HVO_0014	ATP-dependent DNA helicase Hel308a	14.15	1	10	10	30	22.8239	14.15	10	15	1657.37	14.15	10	15	827	90.2999	4.66553
HVO_0017	conserved hypothetical protein	35.94	1	4	4	20	7.5751	35.94	4	10	968.07	35.94	4	10	192	21.8678	4.50049
HVO_0019	probable S-adenosylmethionine-dependent methyltransferase (homolog to 24-sterol C-methyltransferase)	9.73	1	2	2	6	5.9999	9.73	2	3	358.429	9.73	2	3	226	25.565	4.64014
HVO_0024	thiosulfate sulfurtransferase	40.7	1	8	8	38	31.9705	36.05	7	19	2905.76	40.7	8	19	258	28.4178	4.29736
HVO_0025	thiosulfate sulfurtransferase	63.29	1	13	13	258	244.089	60.84	12	130	15202.3	63.29	13	128	286	32.0539	4.28467
HVO_0029	UvrABC system protein B	5.3	1	3	3	8	6.87937	5.3	3	4	385.289	5.3	3	4	698	78.9737	4.44971
HVO_0034	acyl-CoA thioester hydrolase	18.9	1	3	3	22	16.106	18.9	3	11	1289.02	18.9	3	11	164	18.34	4.65283
HVO_0041	ornithine carbamoyltransferase	39.46	1	8	8	48	47.364	39.46	8	24	2898.26	39.46	8	24	299	32.6609	4.37354
HVO_0042	acetylornithine deacetylase	20.21	1	6	6	16	11.8835	20.21	6	8	829.778	20.21	6	8	381	41.0056	4.33545
HVO_0043	acetylornithine aminotransferase	15.61	1	4	4	19	13.2905	15.61	4	10	1091.98	15.61	4	9	378	39.742	4.66553
HVO_0044	acetylglutamate kinase	15.6	1	4	4	14	13.455	15.6	4	7	1150.62	15.6	4	7	327	33.1798	4.48779
HVO_0045	N-acetyl-gamma-glutamyl-phosphate reductase	20.75	1	6	6	45	44.3668	17.58	5	23	2826.69	20.75	6	22	347	36.769	4.93213
HVO_0046	putative glutamate--argW ligase	50.52	1	11	11	65	60.1353	50.52	11	31	4728.54	50.52	11	34	291	31.8571	4.86865
HVO_0048	argininosuccinate lyase	23.57	1	8	8	26	22.036	21.72	7	14	1607.9	21.52	7	12	488	50.7771	4.52588
HVO_0049	argininosuccinate synthase	37.28	1	14	14	67	39.0602	37.28	14	34	3676.63	37.28	14	33	405	44.4555	4.33545
HVO_0054	glycine--tRNA ligase	21.38	1	8	8	34	41.5413	19.02	7	16	2991.86	21.38	8	18	594	64.9118	4.2085
HVO_0055	CBS domain protein	65.14	1	13	13	67	72.1073	65.14	13	33	5477.5	65.14	13	34	284	30.8346	4.27197
HVO_0058	ABC-type transport system ATP-binding protein (probable substrate dipeptide/oligopeptide)	6.08	1	3	3	4	0	4.95	2	2	147.247	2.7	2	2	444	50.1528	4.84326
HVO_0059	ABC-type transport system ATP-binding protein (probable substrate dipeptide/oligopeptide)	13.93	1	3	3	7	6.96282	13.93	3	4	411.41	6.69	2	3	359	39.3918	4.90674
HVO_0062	ABC-type transport system periplasmic substrate-binding protein (probable substrate dipeptide/oligopeptide)	10.13	1	5	5	17	16.3442	10.13	5	9	1254.08	6.7	4	8	612	67.2656	4.15771
HVO_0065	DNA-directed DNA polymerase D large subunit	7.65	1	5	5	10	0	5.66	4	4	241.412	6.91	4	6	1202	133.88	4.60205
HVO_0069	sulfatase	9.13	1	4	4	9	7.16701	7.57	3	4	523.384	9.13	4	5	515	57.365	4.34814
HVO_0073	single-stranded-DNA-specific exonuclease RecJ1	8.82	1	3	3	9	5.86799	8.82	3	5	410.81	4.2	2	4	476	50.6363	4.67822
HVO_0077	uroporphyrin-III C-methyltransferase	14.33	1	3	4	8	1.60768	14.33	4	5	196.258	7.17	2	3	293	30.4701	4.50049
HVO_0078	hydroxymethylbilane synthase (porphobilinogen deaminase)	44.63	1	11	11	50	36.9651	40.77	10	24	2727.65	44.63	11	26	363	39.2782	4.97021
HVO_0081	glutamate-1-semialdehyde 2,1-aminomutase	48.76	1	13	13	59	71.0542	48.76	13	29	3685.24	48.76	13	30	445	47.7813	4.85596
HVO_0087	porphobilinogen synthase	41.59	1	9	9	28	15.1057	41.59	9	14	1314.38	41.59	9	14	327	35.2974	4.71631
HVO_0100	NMD3 family protein	40.53	1	10	10	30	30.0327	40.53	10	15	1924.56	40.53	10	15	375	41.5889	4.4624
HVO_0104	DNA repair and recombination protein RadA	66.47	1	16	16	107	82.339	61.22	15	51	7511.87	59.77	15	56	343	37.2976	4.64014
HVO_0109	cysteine desulfurase	43.66	1	15	15	65	55.0271	43.66	15	32	4179.57	43.66	15	33	426	46.7785	4.56396
HVO_0110	sensor box histidine kinase	9.77	1	2	2	2	0	9.77	2	2					348	37.7322	4.34814
HVO_0120	signal recognition particle receptor FtsY	19.52	1	6	6	16	17.1461	19.52	6	9	1102.86	17.54	5	7	456	48.1582	4.17041
HVO_0122	phosphoglycerate dehydrogenase	26.85	1	6	6	23	25.6519	22.53	5	11	1626.22	26.85	6	12	324	35.2853	5.35107
HVO_0123	signal recognition particle 54K protein	24.73	1	10	10	34	28.9788	22.58	9	17	2300.91	21.72	8	17	465	50.8858	4.50049
HVO_0133	thermosome subunit 1	60.36	1	21	23	152	151.774	59.11	22	77	11342.2	53.93	21	75	560	58.889	4.24658
HVO_0135	RIO-type serine/threonine protein kinase	16.21	1	4	4	14	14.3447	16.21	4	7	851.88	16.21	4	7	290	32.9882	4.80518
HVO_0138	tyrosine--tRNA ligase	39.94	1	9	9	41	31.4891	39.94	9	20	2335.84	39.94	9	21	328	36.0886	4.33545
HVO_0145	replication factor C small subunit	9.38	1	2	2	2	2.22232	9.38	2	2					341	37.7562	4.93213
HVO_0156	tRNA (guanine(10),N(2))-dimethyltransferase	21.18	1	6	6	18	14.652	21.18	6	9	999.678	21.18	6	9	321	34.1523	5.24951
HVO_0158	TATA-binding transcription initiation factor	11.64	1	2	2	9	5.80662	11.64	2	4	488.582	11.64	2	5	189	20.3334	4.22119
HVO_0161	ATP phosphoribosyltransferase	60.14	1	13	13	64	60.8714	60.14	13	33	4071.53	60.14	13	31	281	30.4267	4.60205
HVO_0165	5-methylthioadenosine/S-adenosylhomocysteine deaminase	27.21	1	9	9	38	35.6087	27.21	9	19	1752.5	27.21	9	19	430	45.0871	4.50049
HVO_0167	adenosylhomocysteinase	58.64	1	16	16	84	76.6389	54.44	15	41	5191.06	58.64	16	43	428	46.5953	4.38623
HVO_0175	DNA polymerase sliding clamp	35.22	1	6	6	83	65.6002	35.22	6	42	5101.07	35.22	6	41	247	26.6555	4.38623
HVO_0179	Lrp/AsnC family transcription regulator / TrkA domain protein	19.54	1	4	4	12	10.9341	19.54	4	6	631.52	19.54	4	6	261	28.0401	4.57666
HVO_0190	TIGR00268 family protein	12.42	1	4	4	11	7.72883	9.73	3	5	564.185	12.42	4	6	298	32.5308	4.60205
HVO_0194	Orc1-type DNA replication protein	21.12	1	8	8	27	16.8022	21.12	8	14	1224.94	21.12	8	13	374	42.2113	4.94482
HVO_0195	ribose-5-phosphate isomerase	18.7	1	4	4	14	13.3166	18.7	4	7	886.206	18.7	4	7	230	23.2399	4.53857
HVO_0196	conserved hypothetical protein	41.82	1	2	2	6	5.00611	41.82	2	3	435.095	41.82	2	3	55	6.24223	4.80518
HVO_0197	PurE family protein	7.51	1	2	2	4	2.78614	7.51	2	2	185.182	7.51	2	2	253	25.4899	4.42432
HVO_0199	phosphohexomutase (phosphoglucomutase / phosphomannomutase)	47.48	1	12	12	68	84.1604	47.48	12	33	5195.27	47.48	12	35	457	48.4358	4.34814
HVO_0203	replication factor C small subunit	47.4	1	13	13	58	54.1082	47.4	13	29	3788.13	47.4	13	29	327	36.1998	4.51318
HVO_0206	alanine--tRNA ligase	48.81	1	33	33	173	155.822	47.07	30	86	11262.2	48.81	33	87	922	102.401	4.53857
HVO_0208	glutamine amidotransferase (homolog to GMP synthase subunit A)	13.08	1	2	2	3					124.756	13.08	2	3	237	26.1506	4.70361
HVO_0212	homolog to lactoylglutathione lyase	50	1	4	4	11	10.9669	50	4	6	814.561	50	4	5	124	13.5176	4.13232
HVO_0214	L-lactate dehydrogenase	25.62	1	9	9	47	40.5744	25.62	9	22	3204.5	25.62	9	25	320	34.5481	4.48779
HVO_0220	ATP-dependent DNA helicase MCM	19.37	1	12	12	39	32.6799	19.37	12	20	2291.97	19.37	12	19	702	78.8059	4.729
HVO_0233	ribose-phosphate pyrophosphokinase	14.49	1	3	3	12	12.1377	14.49	3	6	860.541	14.49	3	6	283	29.5538	4.39893
HVO_0234	conserved hypothetical protein	22.18	1	3	3	12	14.9578	22.18	3	6	695.117	22.18	3	6	275	28.1188	4.4751
HVO_0239	glutamine synthetase	53.29	1	19	19	134	135.986	53.29	18	67	9958.04	51.75	18	67	456	50.4907	4.56396
HVO_0240	Lrp/AsnC family transcription regulator	36.84	1	4	5	17	13.3333	31.58	4	7	1180.34	36.84	5	10	152	16.9045	4.38623
HVO_0242	aminopeptidase (homolog to leucyl aminopeptidase / aminopeptidase T)	10.56	1	3	3	14	14.2467	10.56	3	7	973.313	10.56	3	7	360	39.5248	4.31006
HVO_0243	threonine aldolase	40.18	1	9	9	47	52.5065	40.18	9	23	3451.66	40.18	9	24	341	35.5956	4.55127
HVO_0283	archaea-specific helicase AshA	2.92	1	2	2	3					103.494	2.92	2	3	684	76.293	5.52881
HVO_0292	replication protein A	48.87	1	11	11	47	50.3874	48.87	11	24	3446.54	48.87	11	23	311	34.5617	4.31006
HVO_0296	probable oxidoreductase (short-chain dehydrogenase family)	14.94	1	3	3	5	0	9.96	2	2	191.976	14.94	3	3	261	27.0075	4.43701
HVO_0304	electron transfer flavoprotein alpha subunit	16.72	1	3	3	9	13.1518	13.56	2	3	1146.32	16.72	3	6	317	33.4987	4.18311
HVO_0305	electron transfer flavoprotein beta subunit	8.68	1	2	2	7	3.49908	8.68	2	4	329.671	8.68	2	3	265	28.4542	4.04346
HVO_0311	A-type ATP synthase subunit I	3.27	1	2	2	6	4.9886	3.27	2	3	431.001	3.27	2	3	733	79.4548	4.41162
HVO_0313	A-type ATP synthase subunit E	41.24	1	6	6	37	38.2233	31.44	4	15	2499.13	41.24	6	22	194	22.0117	4.31006
HVO_0314	A-type ATP synthase subunit C	42.53	1	15	15	60	44.8038	36.49	13	29	3847.25	42.53	15	31	348	38.7338	4.50049
HVO_0316	A-type ATP synthase subunit A	41.64	1	19	19	158	200.189	41.64	19	77	13394.1	41.64	19	81	586	64.4743	4.24658
HVO_0317	A-type ATP synthase subunit B	55.13	1	15	17	133	160.724	55.13	17	66	10175.8	55.13	17	67	468	51.9014	4.24658
HVO_0321	peptide chain release factor aRF-1	36.96	1	13	13	47	26.3474	36.96	13	24	2159.47	35.02	12	23	414	46.5529	4.83057
HVO_0322	MinD/ParA domain protein	11.19	1	4	4	18	17.9302	10.15	3	9	1275.01	11.19	4	9	581	58.7763	3.70068
HVO_0324	arginine--tRNA ligase	35.95	1	17	17	78	82.8297	35.95	17	41	5284.51	33.05	16	37	587	64.9946	4.34814
HVO_0326	CTP-dependent riboflavin kinase	10.55	1	2	2	6	8.29938	10.55	2	3	535.394	10.55	2	3	237	25.9427	4.55127
HVO_0329	branched-chain amino acid aminotransferase	69.55	1	16	16	95	103.578	56.09	14	46	6243.68	69.55	16	49	312	34.9951	4.57666
HVO_0334	purine phosphoribosyltransferase (adenine phosphoribosyltransferase, xanthine-guanine phosphoribosyltransferase)	18.99	1	4	4	14	14.512	18.99	4	7	979.301	18.99	4	7	237	25.4461	4.4624
HVO_0347	DNA-directed RNA polymerase subunit B''	60.08	1	29	29	190	128.78	60.08	28	92	11002.1	60.08	29	98	521	58.8604	4.99561
HVO_0348	DNA-directed RNA polymerase subunit B'	59.77	1	29	29	194	195.329	59.77	29	97	13115.3	59.77	29	97	609	67.7198	4.91943
HVO_0349	DNA-directed RNA polymerase subunit A'	40.47	1	30	30	195	202.997	40.47	30	96	13435.3	40.47	30	99	976	108.846	4.80518
HVO_0350	DNA-directed RNA polymerase subunit A''	30.31	1	12	12	55	62.0779	30.31	12	28	3692.29	29.12	11	27	419	46.1119	4.34814
HVO_0353	30S ribosomal protein S12	47.89	1	10	10	45	46.6912	47.89	10	22	2980.89	44.37	9	23	142	15.4672	9.90576
HVO_0354	30S ribosomal protein S7	37.25	1	7	7	23	21.044	28.43	6	11	1744.94	37.25	7	12	204	22.6014	5.13525
HVO_0356	translation elongation factor aEF-2	79.92	1	47	47	705	730.2	79.09	46	357	45782.2	78.95	46	348	727	80.3912	4.729
HVO_0357	ACT domain protein	28.04	1	5	5	20	21.842	28.04	5	11	1318.05	28.04	5	9	189	20.2252	4.58936
HVO_0358	homoserine dehydrogenase	41.32	1	7	8	39	43.6393	41.32	8	20	2655.17	39.43	7	19	317	32.4024	4.43701
HVO_0359	translation elongation factor aEF-1 alpha subunit	79.33	1	21	25	874	826.593	75.06	24	414	64153.9	79.33	25	460	421	45.7307	4.729
HVO_0360	30S ribosomal protein S10	22.55	1	2	2	8	9.83272	22.55	2	4	630.741	22.55	2	4	102	11.4759	4.88135
HVO_0388	homolog to ribonuclease R	43.28	1	16	16	77	83.6481	43.28	16	40	5097.93	40.55	15	37	439	50.3267	4.729
HVO_0393	UvrABC system protein A	46.9	1	34	34	134	129.8	45.37	32	67	8334.54	46.9	34	67	983	108.611	4.81787
HVO_0397	homolog to aminomethyltransferase (homolog to glycine cleavage system protein T)	22.74	1	6	6	18	12.0231	21.37	5	8	1017.37	22.74	6	10	365	38.9904	4.61475
HVO_0400	conserved hypothetical protein	30.16	1	2	2	8	7.54849	30.16	2	4	611.913	30.16	2	4	126	13.9109	4.67822
HVO_0401	UspA domain protein	32.89	1	4	4	14	7.50639	32.89	4	6	700.152	32.89	4	8	152	16.3933	4.79248
HVO_0402	DUF124 family protein	36.44	1	5	5	10	6.15061	36.44	5	5	451.272	25.33	4	5	225	23.9797	4.57666
HVO_0406	RNA-binding protein AU-1	31.62	1	10	10	35	34.9919	31.62	10	18	2055.09	31.62	10	17	468	49.8582	4.52588
HVO_0415	repair helicase	42.86	1	20	20	100	87.0837	42.86	20	51	6328.06	41.88	19	49	616	69.5987	4.70361
HVO_0417	metal-dependent carboxypeptidase	40.84	1	14	14	62	52.1492	37.45	13	30	4112.16	40.84	14	32	502	57.3236	4.42432
HVO_0418	homolog to haloviral protein	3.82	1	2	2	4	1.72879	3.82	2	2	142.282	3.82	2	2	498	57.5892	5.22412
HVO_0421	arNOG04375 family protein (homolog to PilT-type ATPase)	51.6	1	23	23	106	89.6091	49.68	22	51	6731.93	51.6	23	55	626	67.65	4.65283
HVO_0424	ABC-type transport system ATP-binding protein	45.7	1	20	20	88	84.7401	43.71	19	44	4985.05	45.7	20	44	604	67.2129	4.48779
HVO_0425	homolog to catechol-2,3-dioxygenase	5.75	1	2	2	4	0	5.75	2	2	84.6818	5.75	2	2	313	33.4164	4.67822
HVO_0429	archaemetzincin	27.17	1	3	3	7	6.902	17.92	2	3	503.342	27.17	3	4	173	19.2717	6.53662
HVO_0431	HAD superfamily hydrolase	17.96	1	3	3	9	7.36551	17.96	3	5	417.181	6.34	2	4	284	30.428	4.25928
HVO_0433	F420H2:NADP oxidoreductase	41.44	1	5	5	24	28.0521	41.44	5	12	2044.8	41.44	5	12	222	23.3238	4.71631
HVO_0441	probable metallo-beta-lactamase family hydrolase	12.02	1	2	2	4	0	12.02	2	2	67.8465	12.02	2	2	208	22.6878	4.51318
HVO_0449	prephenate dehydratase	44.4	1	9	9	38	40.878	44.4	9	19	2679.16	44.4	9	19	268	28.6813	4.64014
HVO_0452	leucine--tRNA ligase	28.18	1	21	21	88	97.4447	28.18	21	44	6860.54	28.18	21	44	958	109.495	4.37354
HVO_0455	thermosome subunit 2	44.34	1	22	23	139	124.637	44.34	23	70	9574.61	43.27	22	69	557	59.2615	4.37354
HVO_0464	threonine ammonia-lyase	5.96	1	2	2	5	2.8751	5.96	2	3	185.291	5.96	2	2	403	43.6533	4.71631
HVO_0466	citrate (si)-synthase	25.86	1	8	8	55	69.7407	25.86	8	28	4192.1	25.86	8	27	379	41.7803	4.55127
HVO_0467	PhoU/TrkA-C domain protein	38.56	1	13	13	44	36.3802	36.57	12	21	2673.8	38.56	13	23	402	43.262	4.48779
HVO_0469	AstE family protein	8.18	1	2	2	4	5.71523	8.18	2	2	392.329	8.18	2	2	318	33.9261	5.84619
HVO_0470	threonine synthase	16.35	1	5	5	13	9.15896	16.35	5	7	696.454	12.26	4	6	367	39.1591	4.58936
HVO_0476	conserved hypothetical protein	9.63	1	2	2	8	11.6282	9.63	2	4	661.189	9.63	2	4	218	23.8326	4.60205
HVO_0477	aminopeptidase (homolog to leucyl aminopeptidase / aminopeptidase T)	5.02	1	2	2	6	3.41958	5.02	2	3	315.862	5.02	2	3	319	33.3851	4.18311
HVO_0478	glyceraldehyde-3-phosphate dehydrogenase (NAD(P)) (phosphorylating)	70.7	1	16	16	67	52.7018	70.7	16	35	4035.08	63.66	14	32	355	38.1908	4.67822
HVO_0480	phosphoglycerate kinase	50.37	1	16	16	89	114.758	50.37	16	46	7597.05	44.14	15	43	401	43.6092	4.37354
HVO_0481	glyceraldehyde-3-phosphate dehydrogenase (NAD) (phosphorylating)	70.29	1	17	17	252	256.993	70.29	17	128	16435.2	70.29	17	124	350	37.6326	4.53857
HVO_0484	50S ribosomal protein L10e	23.3	1	3	3	14	18.6487	23.3	3	7	1011.6	23.3	3	7	176	19.753	8.71924
HVO_0511	NAD-dependent epimerase/dehydratase	39.69	1	7	7	24	18.975	39.69	7	12	1444.32	30.53	6	12	262	29.3469	4.77979
HVO_0519	replication protein A	38.3	1	15	15	71	65.9663	38.3	15	34	5040.68	38.3	15	37	483	51.0075	4.13232
HVO_0521	tRNA adenylyltransferase, CCA-adding	24.84	1	10	10	25	20.6365	24.84	10	13	1391.58	23.53	9	12	459	50.4608	4.62744
HVO_0522	HdaI-type histone deacetylase	4.75	1	2	2	2	1.61647	4.75	2	2					337	36.3349	4.44971
HVO_0534	ABC-type transport system ATP-binding protein (probable substrate sugar)	10.97	1	3	3	10	12.9295	10.97	3	5	852.984	10.97	3	5	383	41.8973	4.2085
HVO_0536	ferritin	24.43	1	2	2	12	21.2063	24.43	2	6	953.663	24.43	2	6	176	19.8916	4.50049
HVO_0541	aconitate hydratase	38.17	1	23	23	81	45.8539	37.1	22	40	4275.87	34.75	22	41	938	102.147	4.39893
HVO_0549	2-keto-3-deoxygluconate kinase	30.63	1	8	9	36	29.5766	26.88	8	18	2532.37	28.75	8	18	320	34.0627	4.33545
HVO_0551	DNA mismatch repair protein MutL	25.71	1	12	12	33	25.2848	24.49	11	16	2117.89	25.71	12	17	735	78.6813	4.50049
HVO_0552	DNA mismatch repair protein MutS	23.59	1	17	17	50	36.0261	22.08	15	24	2631.61	21.65	16	26	924	99.2074	4.65283
HVO_0558	SAMP-activating enzyme E1	9.26	1	2	2	6	5.11572	9.26	2	3	494.254	9.26	2	3	270	28.6861	4.34814
HVO_0561	50S ribosomal protein L15e	11.22	1	2	2	6	6.65948	11.22	2	3	487.675	11.22	2	3	196	22.5351	11.1509
HVO_0565	ABC-type transport system ATP-binding protein (probable substrate maltose)	8.18	1	3	3	10	4.79402	8.18	3	5	522.932	8.18	3	5	379	41.7169	4.83057
HVO_0568	TrmB family transcription regulator	6.88	1	3	3	8	1.97441	6.88	3	4	286.237	6.88	3	4	349	38.2672	4.56396
HVO_0569	RIO-type serine/threonine protein kinase	12.54	1	3	3	8	9.6696	12.54	3	4	505.547	12.54	3	4	303	34.4421	4.94482
HVO_0572	lipoate-protein ligase	9.09	1	2	2	9	8.96905	9.09	2	5	616.699	9.09	2	4	275	30.5247	4.84326
HVO_0573	endonuclease IV	31.62	1	6	6	27	25.4047	31.62	6	14	1661.11	27.15	5	13	291	31.3849	4.43701
HVO_0581	cell division protein FtsZ, type II	64.75	1	17	17	117	128.397	59.75	16	59	8030.84	64.75	17	58	400	42.5433	4.75439
HVO_0585	probable oxidoreductase (aldo-keto reductase family protein)	15.6	1	3	3	10	8.90628	15.6	3	5	447.426	15.6	3	5	327	36.1859	4.62744
HVO_0601	homoserine dehydrogenase	32.91	1	5	6	27	38.6236	32.91	6	14	2250.66	31.01	5	13	316	32.236	4.24658
HVO_0602	3-dehydroquinate dehydratase	57.09	1	11	11	36	27.3515	57.09	11	18	1743.04	57.09	11	18	247	27.3137	4.51318
HVO_0639	AAA-type ATPase (MoxR subfamily)	18.04	1	5	5	20	11.2344	18.04	5	10	1053.28	18.04	5	10	316	34.661	4.89404
HVO_0644	2-isopropylmalate synthase / (R)-citramalate synthase	36.52	1	13	13	53	57.3361	36.52	13	26	3889.62	36.52	13	27	512	53.8209	4.77979
HVO_0647	GMP synthase (glutamine-hydrolyzing) subunit A	31.69	1	3	3	16	9.27497	31.69	3	8	683.221	31.69	3	8	183	20.0435	4.2085
HVO_0658	tRNA pseudouridine(13) synthase TruD	28.08	1	8	8	30	27.66	28.08	8	15	1976.43	28.08	8	15	463	50.556	4.70361
HVO_0661	dCTP deaminase (dUMP-forming)	40.51	1	5	5	24	11.9944	40.51	5	12	1015.84	40.51	5	12	195	21.2226	4.58936
HVO_0668	2-oxoacid dehydrogenase E1 component beta subunit	15.18	1	2	2	5	3.80242	15.18	2	3	309.374	15.18	2	2	336	35.9898	4.51318
HVO_0670	glutathione S-transferase	12.58	1	4	4	15	10.6677	12.58	4	7	807.853	12.58	4	8	326	38.0633	4.56396
HVO_0675	pantoate kinase	12.64	1	3	3	8	3.65298	12.64	3	4	248.675	12.64	3	4	277	27.8038	4.53857
HVO_0677	aspartate--tRNA ligase	59.45	1	18	18	234	237.875	59.45	18	119	15547.8	59.45	18	115	434	48.6958	4.50049
HVO_0681	DNA topoisomerase I	26.19	1	16	16	56	52.9087	26.19	16	28	3723.85	25.36	15	28	840	93.6277	4.57666
HVO_0684	aspartyl/glutamyl-tRNA(Asn/Gln) amidotransferase subunit B	44.76	1	21	21	105	81.368	44.76	21	52	6504.35	44.76	21	53	496	55.0402	4.52588
HVO_0687	M20 family amidohydrolase	4.95	1	2	2	8	5.84824	4.95	2	4	652.159	4.95	2	4	444	47.5353	4.57666
HVO_0689	chromosome segregation protein Smc	14.92	1	14	14	29	7.56158	13.06	11	13	1248.91	14.92	14	16	1240	138.103	4.38623
HVO_0692	5'-methylthioadenosine phosphorylase MtaP	58.04	1	10	10	38	33.4352	51.4	9	18	2615.46	58.04	10	20	286	31.1934	4.53857
HVO_0694	probable phosphoribosyltransferase	48.1	1	10	10	37	34.3808	44.3	9	18	2527.66	48.1	10	19	237	26.9667	4.32275
HVO_0697	PAC2 family protein	30.98	1	4	4	23	33.9423	30.98	4	12	2029.19	30.98	4	11	255	27.3616	4.08154
HVO_0699	translation initiation factor aIF-2 alpha subunit	21.8	1	5	5	27	21.3888	21.8	5	13	1607.36	21.8	5	14	266	29.4805	4.4624
HVO_0712	shikimate dehydrogenase (nonfunctional)	13.75	1	2	2	8	6.61816	13.75	2	4	330.579	13.75	2	4	269	27.7109	4.65283
HVO_0717	cell division protein FtsZ, type I	34.04	1	12	12	71	71.9633	34.04	12	35	5098.87	34.04	12	36	379	39.7808	4.39893
HVO_0719	transcription elongation factor Spt5/NusG	18	1	3	3	8	3.26298	14	2	3	428.596	18	3	5	150	16.3073	4.50049
HVO_0729	inorganic pyrophosphatase	34.46	1	7	7	43	47.2014	34.46	7	23	2445.02	34.46	7	20	177	20.3595	4.15771
HVO_0732	ribonuclease H, type 1	13.2	1	3	3	8	5.42785	13.2	3	4	344.67	13.2	3	4	197	21.4688	5.07178
HVO_0733	transcription initiation factor TFB	11.66	1	1	4	18	19.9789	11.66	4	9	1233.98	11.66	4	9	326	37.2369	5.99854
HVO_0741	DNA-directed DNA polymerase X	7.39	1	3	3	10	7.50304	7.39	3	5	671.499	7.39	3	5	582	62.5919	4.43701
HVO_0743	probable phosphodiesterase	40.98	1	21	21	119	98.2053	39.64	20	58	7661.52	40.98	21	61	449	50.4672	4.56396
HVO_0745	FtsZ family protein, type III	19.72	1	4	4	10	7.51263	19.72	4	5	587.642	19.72	4	5	360	37.0867	4.51318
HVO_0753	conserved hypothetical protein	2.26	1	2	2	3	0	2.26	2	3					1018	106.353	4.85596
HVO_0757	probable oxidoreductase (aldo-keto reductase family protein)	7.99	1	2	2	2					117.292	7.99	2	2	363	39.0731	4.76709
HVO_0760	probable glycosyltransferase, type 2	12.5	1	4	4	16	8.41965	12.5	4	8	866.483	12.5	4	8	368	40.7472	4.81787
HVO_0768	radical SAM domain protein	11.5	1	3	3	10	8.95508	11.5	3	5	449.022	11.5	3	5	565	62.0136	4.84326
HVO_0769	TRAM domain protein	23.88	1	3	3	9	4.86465	23.88	3	4	489.891	23.88	3	5	134	14.8384	4.32275
HVO_0778	thermosome subunit 3	60.88	1	23	25	145	165.148	57.82	24	73	10711	60.88	24	72	524	55.2081	4.58936
HVO_0787	indole-3-glycerol-phosphate synthase	35.06	1	5	5	9	4.79817	30.68	4	4	360.487	35.06	5	5	251	26.7377	4.43701
HVO_0788	tryptophan synthase beta subunit	36.26	1	12	12	47	49.6761	32.46	10	24	2560.14	36.26	12	23	422	45.6821	4.65283
HVO_0789	tryptophan synthase alpha subunit	41.52	1	7	7	33	33.0538	41.52	7	17	2111.06	41.52	7	16	277	29.6465	4.2085
HVO_0790	2-amino-3,7-dideoxy-D-threo-hept-6-ulosonate synthase	42.11	1	9	9	58	63.6111	42.11	9	29	4303.76	42.11	9	29	266	27.8258	4.84326
HVO_0792	3-dehydroquinate synthase type II	47.7	1	14	14	73	82.1066	47.7	14	37	5262.54	46.17	12	36	392	43.0821	4.43701
HVO_0795	transcription initiation factor TFB	26.87	3	8	8	30	30.0141	26.87	8	15	2022.49	26.87	8	15	335	37.3546	5.59229
HVO_0806	pyruvate kinase	44.1	1	18	18	118	115.913	44.1	18	59	8051.94	42.91	17	59	585	62.004	4.53857
HVO_0809	methionine--tRNA ligase	45.95	1	24	24	113	114.418	45.95	24	56	7733.04	45	23	57	740	81.8859	4.37354
HVO_0811	tyrosine decarboxylase	10.64	1	2	2	4	0	10.64	2	2	66.4476	10.64	2	2	357	38.538	4.97021
HVO_0812	phosphoenolpyruvate synthase	27.99	1	18	18	74	69.9293	27.99	18	37	4608.8	27.99	18	37	761	83.0813	4.62744
HVO_0818	threonine synthase	17.74	1	6	6	17	6.44169	13.62	5	8	694.064	17.74	6	9	389	40.7907	4.31006
HVO_0822	glycerol-1-phosphate dehydrogenase [NAD(P)]	15.23	1	2	2	8	5.75572	15.23	2	4	237.368	15.23	2	4	348	36.6973	4.69092
HVO_0824	probable glycosyltransferase, type 1	14.2	1	4	4	8	3.15097	14.2	4	4	334.915	14.2	4	4	352	39.6008	5.08447
HVO_0826	peptidase M42 family protein	20.69	1	4	4	20	18.6761	20.69	4	10	1299.18	20.69	4	10	348	37.7247	4.53857
HVO_0829	peptidase S9 family protein	41.78	1	14	14	48	41.1323	41.78	14	25	2525.8	37.83	13	23	608	67.4365	4.53857
HVO_0836	probable M28 family peptidase (homolog to aminopeptidase YwaD)	30.8	1	10	10	53	47.3347	30.8	10	27	3520.84	29.2	9	26	435	46.9089	4.62744
HVO_0837	probable NAD kinase (inorganic polyphosphate/ATP NAD kinase)	21.4	1	4	4	8	6.94227	11.93	2	3	515.899	21.4	4	5	243	24.7504	4.4751
HVO_0848	endonuclease III	14.54	1	3	3	12	12.3352	14.54	3	6	752.893	14.54	3	6	227	25.5073	4.55127
HVO_0850	proteasome-activating nucleotidase	49.88	1	14	14	97	109.917	44.69	13	49	6811.09	49.88	14	48	405	45.6426	4.60205
HVO_0853	DNA double-strand break repair protein Mre11	16.33	1	5	5	13	2.96727	16.33	5	6	585.884	16.33	5	7	441	48.1463	4.38623
HVO_0854	DNA double-strand break repair ATPase Rad50	20.49	1	16	16	56	49.0867	20.49	16	28	3411.8	20.49	16	28	893	100.028	4.57666
HVO_0858	DNA-directed DNA polymerase B (intein-containing)	15.81	1	15	16	50	31.7796	15.81	16	26	2211.9	14.68	15	24	1335	150.49	4.60205
HVO_0859	FeS assembly ATPase SufC	60.13	1	18	18	153	118.182	58.14	17	76	9557.41	60.13	18	77	301	33.4335	4.34814
HVO_0860	SufB domain protein	49.58	1	21	21	168	141.616	47.9	20	83	9872.39	49.58	21	85	476	53.2137	4.69092
HVO_0861	SufB domain protein	49.5	1	14	14	97	94.7353	49.5	14	48	7233.52	49.5	14	49	402	44.6577	4.23389
HVO_0867	HD family hydrolase	21.74	1	5	5	22	19.2692	21.74	5	11	1296.27	21.74	5	11	230	26.2456	4.77979
HVO_0868	NAD-dependent epimerase/dehydratase	30.7	1	9	9	21	6.34163	28.88	8	11	832.522	21.88	7	10	329	36.0724	4.55127
HVO_0869	glutamate synthase large subunit	53.74	1	63	63	397	387.926	51.69	60	198	25954.3	53.74	63	199	1511	163.807	4.70361
HVO_0870	proline--tRNA ligase	52.87	1	17	17	108	86.0944	50.41	16	54	6691.31	52.87	17	54	488	54.9084	4.43701
HVO_0874	beta-lactamase domain protein	39.06	1	21	21	103	90.4138	39.06	21	52	7180.42	39.06	21	51	640	71.9022	5.13525
HVO_0876	methylglyoxal synthase	29.13	1	3	3	8	5.92457	29.13	3	4	481.63	29.13	3	4	127	13.899	4.4751
HVO_0879	DUF371 family protein	16.31	1	2	2	9	2.02926	16.31	2	4	283.551	16.31	2	5	141	15.3013	4.65283
HVO_0880	conserved hypothetical protein	74.27	1	31	31	358	329.222	74.27	31	179	22378.9	74.27	29	179	307	36.3149	4.7417
HVO_0887	oxoglutarate--ferredoxin oxidoreductase beta subunit	49.48	1	11	11	102	115.881	49.48	11	53	7329.18	47.74	10	49	287	31.0256	4.729
HVO_0888	oxoglutarate--ferredoxin oxidoreductase alpha subunit	43	1	19	19	165	149.461	43	19	86	10665.4	43	19	79	586	63.9862	4.48779
HVO_0889	FAD-dependent oxidoreductase	12.62	1	2	2	6	7.95843	12.62	2	3	558.76	12.62	2	3	214	21.7643	3.89111
HVO_0894	acyl-CoA synthetase	24.47	3	12	12	38	31.8129	22.96	11	17	2224.36	24.47	12	21	662	74.3046	4.4751
HVO_0911	GTP-binding protein Drg	38.48	1	11	11	33	20.0868	38.48	11	17	1598.22	36.59	10	16	369	40.4539	4.80518
HVO_0914	probable lyase (homolog to lactoylglutathione lyase)	41.31	1	11	11	85	50.2241	37.45	10	39	4952.6	41.31	11	46	259	29.9244	4.36084
HVO_0916	diphthine synthase	27.14	1	6	6	21	15.7312	27.14	6	10	1210.14	27.14	6	11	269	29.0994	4.53857
HVO_0929	tRNA (guanine(37)-N(1))-methyltransferase	15.24	1	3	3	7	4.38218	15.24	3	3	299.456	15.24	3	4	328	36.0599	4.66553
HVO_0937	FMN-binding domain protein	21.23	1	2	2	8	5.9142	21.23	2	4	472.022	21.23	2	4	146	16.1928	4.36084
HVO_0950	2-dehydro-3-deoxy-phosphogluconate aldolase, bacterial-type	28.77	1	4	4	14	13.1855	16.44	3	7	848.793	28.77	4	7	219	22.4017	4.05615
HVO_0960	probable oxidoreductase (aldo-keto reductase family protein)	68.68	1	15	15	76	73.1799	68.68	15	37	4740.11	68.68	15	39	281	30.5751	4.58936
HVO_0965	AMP phosphorylase (ribose-1,5-bisphosphate forming)	15.85	1	7	7	28	15.9011	15.85	7	14	1384.42	15.85	7	14	492	52.0909	4.83057
HVO_0966	ribose-1,5-bisphosphate isomerase (ribulose-bisphosphate forming)	10.53	1	3	3	8	10.9406	10.53	3	4	538.917	10.53	3	4	323	34.8546	5.23682
HVO_0968	NADH dehydrogenase-like complex subunit CD	10.46	1	1	6	24	20.7723	10.46	6	12	1409.2	10.46	6	12	564	63.2501	4.60205
HVO_0970	ribulose-bisphosphate carboxylase large subunit	24.64	1	9	9	40	36.8773	24.64	9	20	2610.19	24.64	9	20	414	43.8946	4.58936
HVO_0973	pyridoxal phosphate-dependent aminotransferase (probable aspartate aminotransferase)	59.9	1	17	17	143	165.942	59.9	17	71	11687.9	59.9	17	72	384	41.4402	4.41162
HVO_0974	6,7-dimethyl-8-ribityllumazine synthase	31.34	1	3	3	5	3.72264	24.63	2	2	269.075	31.34	3	3	134	13.897	4.55127
HVO_0976	5-(carboxyamino)imidazole ribonucleotide synthase	10.24	1	3	3	4					272.03	10.24	3	4	381	40.4613	4.51318
HVO_0979	NADH dehydrogenase-like complex subunit B	33.91	1	7	7	21	14.7174	33.91	7	11	1210.64	31.33	6	10	233	26.1219	5.0083
HVO_0980	NADH dehydrogenase-like complex subunit CD	46.14	1	15	20	104	77.3368	46.14	20	53	6060.79	46.14	20	51	557	63.4437	4.52588
HVO_0989	conserved hypothetical protein	43.65	1	5	5	13	0	41.27	4	6	428.309	43.65	5	7	126	14.384	4.80518
HVO_0990	DHH family phosphoesterase	7.61	1	3	3	5	0	7.61	3	3	86.0672	4.73	2	2	486	51.8813	4.58936
HVO_0997	peptidase M24 family protein	26.63	1	6	6	21	20.0883	26.63	6	11	1417.44	26.63	6	10	368	39.9367	4.48779
HVO_0999	DRTGG domain protein	48.94	1	13	13	72	85.2204	48.94	13	36	5409.88	48.94	13	36	378	39.802	4.43701
HVO_1000	acyl-CoA synthetase (homolog to acetate--CoA ligase (ADP-forming))	25.68	1	16	16	74	67.1244	24.68	15	37	5582.73	24.68	15	37	697	74.5075	4.13232
HVO_1008	GFO family oxidoreductase	6.33	1	2	2	8	6.3796	6.33	2	4	516.46	6.33	2	4	332	35.9598	4.71631
HVO_1009	probable oxidoreductase (aldo-keto reductase family protein)	53.24	1	16	16	72	66.4268	53.24	15	34	4957.7	53.24	16	38	340	38.8106	4.57666
HVO_1018	RecJ domain protein	36.81	1	21	21	108	95.2397	35.39	20	54	7365.87	36.81	21	54	633	69.7502	4.57666
HVO_1020	HEAT-PBS family protein	27.68	1	9	9	32	34.0235	23.39	8	16	2798.89	27.68	9	16	419	45.5223	3.95459
HVO_1022	NamA family oxidoreductase (homolog to old yellow enzyme)	39.5	1	10	10	35	22.7731	36.46	9	17	2025.99	39.5	10	18	362	39.6035	4.81787
HVO_1025	acetyl-CoA C-acyltransferase	28.46	1	10	10	42	34.2779	28.46	10	23	2298.37	28.46	10	19	383	40.7066	4.56396
HVO_1031	thioredoxin-disulfide reductase	46.2	1	11	11	47	41.4681	41.52	10	22	2976.87	46.2	11	25	342	37.4198	4.4624
HVO_1044	imidazoleglycerol-phosphate synthase subunit HisF	35.56	1	8	8	38	33.9292	35.56	8	19	2336.65	35.56	8	19	270	29.145	4.34814
HVO_1048	phosphoribosylformylglycinamidine synthase 2	25.21	1	12	12	69	77.8969	24.22	11	33	5685.17	25.21	12	36	702	72.9193	4.18311
HVO_1054	aspartyl/glutamyl-tRNA(Asn/Gln) amidotransferase subunit A	21.51	1	8	8	24	18.369	21.51	8	12	1277.36	21.51	8	12	423	43.8814	4.31006
HVO_1055	TrkA domain protein	9.29	1	2	2	6	0	9.29	2	3	218.926	9.29	2	3	226	24.4382	4.38623
HVO_1058	TrkA domain protein	20.22	1	8	8	21	15.5132	20.22	8	11	1158.96	20.22	8	10	445	47.7312	4.34814
HVO_1059	conserved hypothetical protein	10	1	2	2	3	0	10	2	3					180	20.5534	4.97021
HVO_1061	oxidoreductase (homolog to thioredoxin-disulfide reductase)	43.63	1	9	9	44	50.5064	43.63	9	21	3545.08	43.63	9	23	259	27.9977	4.50049
HVO_1062	phosphopantothenoylcysteine decarboxylase / phosphopantothenate--cysteine ligase	8.81	1	3	3	10	3.66173	8.81	3	5	431.068	8.81	3	5	386	39.9533	4.67822
HVO_1072	purine phosphoribosyltransferase (adenine phosphoribosyltransferase, xanthine-guanine phosphoribosyltransferase)	27.66	1	3	3	12	6.5697	27.66	3	6	474.589	27.66	3	6	188	20.5195	4.60205
HVO_1073	ThiJ/PfpI family protein	11.61	1	2	2	4	0	11.61	2	2	114.316	11.61	2	2	224	23.9485	4.11963
HVO_1076	sugar nucleotidyltransferase	36.96	1	8	8	39	44.7837	36.96	8	20	2815.63	35.09	7	19	322	35.8303	4.1958
HVO_1077	diphthamide biosynthesis protein Dph6	12.92	1	2	2	7	2.53853	12.92	2	3	371.109	12.92	2	4	240	26.0335	4.14502
HVO_1079	sulfate adenylyltransferase small subunit	24.92	1	7	7	23	21.6393	23.08	6	11	1465.91	24.92	7	12	325	37.5295	4.18311
HVO_1080	conserved hypothetical protein	44.15	1	6	6	25	24.4869	39.89	5	12	1623.81	44.15	6	13	188	21.1384	4.31006
HVO_1082	homolog to orotate phosphoribosyltransferase	42.86	1	8	8	25	16.5506	42.86	8	14	1293.9	35.71	6	11	210	22.2851	4.42432
HVO_1083	glucose 1-dehydrogenase	13.17	1	2	2	6	3.64409	13.17	2	3	260.203	13.17	2	3	357	38.9654	4.729
HVO_1084	adenylosuccinate lyase	43.63	1	17	17	66	67.2689	37.15	15	32	4715.11	43.63	17	34	463	50.7854	4.70361
HVO_1085	phosphoribosylglycinamide formyltransferase / phosphoribosylaminoimidazolecarboxamide formyltransferase	43.43	1	16	16	95	103.718	40.38	14	47	7172.24	42.48	15	48	525	56.4225	4.39893
HVO_1087	UspA domain protein	14.89	1	3	3	10	7.75499	14.89	3	5	623.068	14.89	3	5	141	15.1616	4.98291
HVO_1088	folylpolyglutamate synthase / 7,8-dihydropteroate reductase / dihydropteroate synthase	9.9	1	7	7	30	22.4616	9.9	7	15	1950.15	9.9	7	15	838	89.1017	4.65283
HVO_1091	proteasome alpha subunit	43.25	1	10	11	51	54.3912	40.87	10	25	3588.48	43.25	11	26	252	27.5966	4.56396
HVO_1093	probable S-adenosylmethionine-dependent methyltransferase	26.92	1	4	4	24	31.5404	26.92	4	12	1877.99	26.92	4	12	208	22.604	4.36084
HVO_1097	diaminopimelate epimerase	31.25	1	6	6	26	27.9469	27.78	5	12	1762.94	31.25	6	14	288	29.8866	4.4751
HVO_1098	diaminopimelate decarboxylase	21.45	1	7	7	22	14.0747	21.45	7	11	934.027	20	6	11	415	44.4172	5.021
HVO_1099	2,3,4,5-tetrahydropyridine-2,6-dicarboxylate N-succinyltransferase	38.93	1	10	10	48	50.1825	38.93	10	23	3578.73	38.93	10	25	280	30.1397	4.43701
HVO_1100	4-hydroxy-tetrahydrodipicolinate reductase	20.16	1	5	5	24	10.7822	15.42	4	11	1354.37	20.16	5	13	253	26.0457	4.60205
HVO_1101	4-hydroxy-tetrahydrodipicolinate synthase	25.9	1	4	4	11	10.2857	25.9	4	6	642.93	16.39	3	5	305	32.6543	4.56396
HVO_1117	HTH-10 family transcription regulator	7.98	1	2	2	3					199.9	7.98	2	3	213	23.3113	4.56396
HVO_1123	thioredoxin-disulfide reductase	44.7	1	10	10	43	34.7751	41.55	9	20	2648.29	44.7	10	23	349	37.3218	4.32275
HVO_1125	cysteine--tRNA ligase	27.33	1	10	10	43	47.4251	27.33	10	22	3014.55	27.33	9	21	494	55.1833	4.56396
HVO_1129	conserved hypothetical protein	14.87	1	4	4	13	12.8769	14.87	4	6	762.118	14.87	4	7	390	42.9771	4.43701
HVO_1132	adenylosuccinate synthase	48.08	1	21	21	153	137.176	44.92	20	75	9879.65	48.08	21	78	443	48.2009	4.56396
HVO_1133	conserved hypothetical protein	55.45	1	4	4	19	17.0803	55.45	4	9	1304.93	55.45	4	10	101	11.7029	4.57666
HVO_1134	conserved hypothetical protein	20.61	1	13	13	56	57.6574	20.61	13	28	3589.77	20.61	13	28	757	80.6341	4.34814
HVO_1135	conserved hypothetical protein	6.31	1	2	2	2	2.12422	6.31	2	2					301	32.7945	5.14795
HVO_1139	squalene synthase	10.34	1	2	2	5	5.92277	10.34	2	3	353.803	10.34	2	2	358	39.7124	4.53857
HVO_1140	acyl-CoA dehydrogenase	9.47	1	3	3	8	5.11015	9.47	3	4	446.325	9.47	3	4	380	41.1672	4.55127
HVO_1145	30S ribosomal protein S1e	55	1	10	10	56	53.4715	55	10	28	3821.27	55	10	28	220	24.7995	4.85596
HVO_1148	30S ribosomal protein S15	32.26	1	3	3	6	5.50971	32.26	3	3	377.185	32.26	3	3	155	17.5188	4.90674
HVO_1150	IS200-type transposase	11.54	1	2	2	10	6.34025	11.54	2	5	485.319	11.54	2	5	130	14.7055	5.49072
HVO_1164	HD family hydrolase	37.78	1	9	9	31	20.6025	33.7	8	15	2081.07	37.78	9	16	270	29.8453	4.86865
HVO_1169	probable glycosyltransferase, type 1	7.34	1	2	2	6	1.87199	7.34	2	3	230.62	7.34	2	3	368	40.7983	4.729
HVO_1172	NAD-dependent epimerase/dehydratase	22.22	1	6	6	30	21.475	19.68	5	13	2468.5	22.22	6	17	315	34.8667	4.33545
HVO_1175	DUF2110 family protein	23.56	1	5	5	24	22.7833	23.56	5	12	1633.58	23.56	5	12	225	24.4472	4.62744
HVO_1179	homolog to NAD kinase	19.21	1	4	4	11	6.36345	12.99	3	5	536.134	19.21	4	6	354	36.7406	4.60205
HVO_1181	transcription regulator (homolog to phosphate uptake regulator)	60.93	1	15	15	73	83.2557	60.93	15	37	5946.72	60.93	15	36	343	38.3827	4.94482
HVO_1187	conserved hypothetical protein	13.99	1	2	2	6	1.86572	13.99	2	3	273.512	13.99	2	3	143	16.3652	4.85596
HVO_1189	aldehyde dehydrogenase	50.59	1	18	18	83	71.654	43.31	17	41	5357.76	50.59	18	42	508	56.136	4.58936
HVO_1198	UspA domain protein	36.55	1	5	5	17	12.9824	36.55	5	9	968.632	36.55	5	8	145	15.6209	4.75439
HVO_1212	KaiC-type circadian regulator CirA	39.84	1	9	9	43	50.983	37.8	8	21	3554.47	39.84	9	22	246	27.5458	4.44971
HVO_1228	halocyanin	12.42	1	8	8	25	20.2846	9.38	7	12	1180.83	12.42	8	13	821	83.6513	4.17041
HVO_1235	creatininase	9.09	1	2	2	5					336.457	9.09	2	5	264	29.2472	4.84326
HVO_1238	probable oxidoreductase (aldo-keto reductase family protein)	21.91	1	5	5	25	17.3871	15.43	4	12	1422.37	21.91	5	13	324	36.6457	4.67822
HVO_1250	redoxin domain protein	27.27	1	2	2	6	7.3684	27.27	2	3	563.904	27.27	2	3	187	20.5334	4.03076
HVO_1266	pyridoxal phosphate-dependent aminotransferase (probable aspartate aminotransferase)	22.72	1	6	7	25	21.1431	20.37	6	13	1223.69	22.72	7	12	383	41.9683	4.48779
HVO_1268	conserved hypothetical protein	16.88	1	3	3	8	5.65985	16.88	3	4	549.503	16.88	3	4	237	26.3723	5.21143
HVO_1273	inosine-5'-monophosphate dehydrogenase	63.25	1	21	21	232	217.773	60.64	20	115	14268.9	63.25	21	117	498	53.2531	4.55127
HVO_1284	GTP cyclohydrolase III	53.64	1	11	11	41	30.9511	41	9	20	2215.35	53.64	11	21	261	28.8911	4.70361
HVO_1287	PfpI family protease	18.18	1	2	2	4	3.03337	18.18	2	2	126.866	18.18	2	2	198	21.5314	4.52588
HVO_1289	OsmC domain protein	18.94	1	2	2	20	29.4175	18.94	2	10	2634.69	18.94	2	10	132	14.2115	3.85303
HVO_1291	fumarylacetoacetase family protein	25.51	1	4	4	16	12.1221	25.51	4	8	892.51	25.51	4	8	243	26.2569	4.55127
HVO_1295	histidinol-phosphate aminotransferase	27.15	1	7	7	23	18.5029	27.15	7	12	1419.93	20.78	6	11	361	39.3932	4.51318
HVO_1299	HTH domain protein	19.65	1	3	3	10	6.97629	19.65	3	5	695.412	19.65	3	5	173	18.8899	4.84326
HVO_1300	triosephosphate isomerase	40.65	1	5	5	42	36.1695	40.65	5	22	2506.76	40.65	5	20	214	21.3196	4.25928
HVO_1304	pyruvate--ferredoxin oxidoreductase beta subunit	60.9	1	12	12	168	162.684	60.9	12	85	10343.3	60.9	12	83	312	34.4753	4.98291
HVO_1305	pyruvate--ferredoxin oxidoreductase alpha subunit	46.91	1	21	21	310	324.511	45.64	20	155	22173.4	46.91	21	155	631	68.4271	4.48779
HVO_1306	chorismate synthase	40.26	1	11	11	60	69.2878	40.26	11	30	3751.33	40.26	11	30	385	41.9212	4.83057
HVO_1308	3-phosphoshikimate 1-carboxyvinyltransferase	10.23	1	4	4	26	19.7361	10.23	4	13	1346.51	10.23	4	13	430	44.2195	4.37354
HVO_1309	peptidase M24 family protein	6.91	1	3	3	12	3.6059	6.91	3	6	486.057	6.91	3	6	391	42.0734	4.36084
HVO_1313	probable S-adenosylmethionine-dependent methyltransferase	8.78	1	2	2	7	4.22374	8.78	2	3	339.509	8.78	2	4	467	51.8656	4.60205
HVO_1323	shikimate kinase, archaeal-type	10.73	1	3	3	13	12.183	9	2	6	1034.66	10.73	3	7	289	29.4784	4.29736
HVO_1327	AAA-type ATPase (CDC48 subfamily)	25.82	1	12	13	41	30.6865	25.82	13	21	2196.1	22.83	11	20	736	78.1178	4.88135
HVO_1332	conserved hypothetical protein	31.01	1	4	4	14	10.5658	22.48	3	6	994.032	31.01	4	8	129	14.9261	4.15771
HVO_1337	rpa-associated protein	25.68	1	11	11	36	28.3396	20.87	10	17	1827.69	25.68	11	19	623	64.8293	3.67529
HVO_1338	replication protein A	49.65	1	15	15	51	37.2398	48.01	14	26	3052.05	43.09	14	25	427	45.9535	4.36084
HVO_1340	probable glycosyltransferase, type 1	10.93	1	4	4	14	8.72631	10.93	4	7	716.15	10.93	4	7	375	41.0478	4.42432
HVO_1344	SBDS family protein	33.61	1	5	5	17	12.2717	23.11	4	8	973.796	33.61	5	9	238	26.5443	4.51318
HVO_1347	probable cyclic pyranopterin monophosphate synthase accessory protein	21.14	1	4	4	12	8.00035	21.14	4	6	500.768	21.14	4	6	175	18.7711	4.62744
HVO_1348	probable YjeF family carbohydrate kinase	23.22	1	9	9	31	30.9746	23.22	9	16	1940.98	23.22	9	15	478	48.8084	4.44971
HVO_1354	DNA mismatch repair protein MutS	12.59	1	7	7	16	6.93213	11.03	6	7	747.128	12.59	7	9	580	62.1286	4.56396
HVO_1356	sensor box histidine kinase	18.91	1	7	7	20	8.33642	17.45	6	9	754.128	18.91	7	11	550	61.1156	4.60205
HVO_1357	receiver/bat box HTH-10 family transcription regulator	6.7	1	3	3	7	4.84665	6.7	3	4	329.465	5.67	2	3	582	62.7289	4.39893
HVO_1370	gamma-glutamyl phosphate reductase	37.84	1	14	14	55	44.8288	37.84	14	28	3565.06	37.84	14	27	444	48.0876	4.33545
HVO_1371	glutamate 5-kinase	26.91	1	7	7	27	32.1477	25.25	6	13	2409.37	26.91	7	14	301	31.9708	4.24658
HVO_1372	pyrroline-5-carboxylate reductase	18.29	1	4	4	18	19.7152	18.29	4	9	1617.64	18.29	4	9	257	26.819	4.00537
HVO_1373	acyl-CoA dehydrogenase	12.27	1	3	3	9	6.83101	12.27	3	5	456.978	12.27	3	4	383	42.5214	4.61475
HVO_1374	acyl-CoA synthetase	15.73	1	6	6	16	9.86386	15.73	6	8	969.246	13.02	5	8	553	61.1188	4.50049
HVO_1375	O-succinylbenzoic acid--CoA ligase	14.5	1	6	6	18	19.2484	14.5	6	9	1073.61	14.5	6	9	614	64.7273	4.28467
HVO_1380	methylmalonyl-CoA mutase subunit A	7.53	1	3	3	10	7.28102	7.53	3	5	482.11	7.53	3	5	558	61.8671	4.41162
HVO_1383	tRNA (adenine-N(1))-methyltransferase TrmI	14.11	1	2	3	8	2.01575	14.11	3	4	192.924	11.2	2	4	241	26.0969	4.57666
HVO_1391	NUDIX family hydrolase	15.23	1	2	2	6	9.62893	15.23	2	3	500.633	15.23	2	3	151	17.4407	5.0083
HVO_1395	M20 family amidohydrolase (homolog to indole-3-acetyl-aspartic acid hydrolase)	30.91	1	9	9	36	19.7098	30.91	9	17	1920.67	30.91	9	19	427	45.3819	4.56396
HVO_1396	FAD-dependent oxidoreductase (homolog to geranylgeranyl reductase)	40.34	1	15	15	64	63.2539	36.94	14	31	4079.54	40.34	15	33	471	51.0359	4.4751
HVO_1401	ABC-type transport system periplasmic substrate-binding protein (probable substrate sugar)	23.08	1	6	6	26	21.7098	23.08	6	13	1753.36	23.08	6	13	377	39.1886	4.18311
HVO_1402	phosphohexomutase (phosphoglucomutase / phosphomannomutase)	47.02	1	14	14	68	63.2246	47.02	14	35	4163.46	47.02	14	33	453	47.4706	4.62744
HVO_1407	HTH domain protein	13.33	1	2	2	6	2.2953	13.33	2	3	276.466	13.33	2	3	225	24.8666	4.44971
HVO_1412	diphosphomevalonate decarboxylase	17.9	1	7	7	30	10.4656	17.9	7	15	1532.42	17.9	7	15	324	35.3949	4.77979
HVO_1413	probable NADH dehydrogenase	9.28	1	3	3	7	6.54058	9.28	3	3	441.959	9.28	3	4	377	39.7301	4.66553
HVO_1419	HTH-10 family transcription regulator	6.67	1	2	2	6	1.62541	6.67	2	3	236.587	6.67	2	3	225	25.1665	4.76709
HVO_1437	conserved hypothetical protein	9.36	1	2	2	6	4.0803	9.36	2	3	319.298	9.36	2	3	203	22.2904	4.94482
HVO_1446	fructose-1,6-bisphosphatase	12.46	1	2	2	4					730.884	12.46	2	4	297	31.6085	4.44971
HVO_1452	citryl-CoA lyase (citrate lyase beta subunit / ATP citrate synthase beta subunit)	10.39	1	2	2	2					290.807	10.39	2	2	279	28.9736	4.53857
HVO_1453	glutamate dehydrogenase (NADP)	21.34	1	7	7	27	16.4928	21.34	7	13	1526.64	21.34	7	14	417	45.7016	4.48779
HVO_1454	aspartate carbamoyltransferase catalytic subunit	76.32	1	15	15	73	75.3051	75.99	14	37	4749.15	67.43	14	36	304	33.6538	4.91943
HVO_1459	ThuA family protein	22.69	1	3	3	18	30.6951	22.69	3	9	1739.11	22.69	3	9	238	26.8049	4.66553
HVO_1465	naphthoate synthase	38.69	1	7	7	32	25.5708	30.16	6	15	1930.02	38.69	7	17	305	33.9113	4.83057
HVO_1469	2-succinyl-5-enolpyruvyl-6-hydroxy-3-cyclohexene-1-carboxylate synthase	10.62	1	6	6	19	4.02451	10.62	6	10	723.819	9.08	5	9	584	63.3085	4.79248
HVO_1470	isochorismate synthase	15.8	1	3	4	9	4.07056	9.93	2	3	319.978	15.8	4	6	443	47.7269	4.56396
HVO_1478	transcription initiation factor TFB	26.81	1	5	8	50	51.9476	26.81	8	25	3701.79	26.81	8	25	317	35.71	5.46533
HVO_1481	UspA domain protein	39.26	1	5	5	26	21.405	39.26	5	12	1369.33	39.26	5	14	163	17.6586	4.39893
HVO_1485	conserved hypothetical protein	13.74	1	2	2	6	4.61206	13.74	2	3	272.351	13.74	2	3	211	23.0192	4.42432
HVO_1488	D-gluconate dehydratase	30.83	1	9	11	71	72.068	30.83	11	35	4786.05	30.83	11	36	412	45.7655	4.60205
HVO_1491	HAD superfamily hydrolase	29.9	1	10	10	32	27.3575	26.96	9	17	1732.75	26.96	8	15	408	44.4103	4.60205
HVO_1494	fructose-1,6-bisphosphate aldolase, class II	38.79	1	8	8	38	38.039	38.79	8	19	2260.45	38.79	8	19	330	36.2795	4.34814
HVO_1496	phosphotransferase system component I	28.85	1	13	13	50	37.7148	28.85	13	25	2870.87	28.85	13	25	565	60.2876	4.2085
HVO_1500	1-phosphofructokinase	16.72	1	4	4	12	6.74321	16.72	4	6	498.66	16.72	4	6	305	31.9829	4.51318
HVO_1501	DeoR family transcription regulator GlpR	14.9	1	3	3	12	15.2188	14.9	3	6	767.544	14.9	3	6	255	27.9605	4.97021
HVO_1502	3-isopropylmalate dehydrogenase	51.85	1	13	13	67	59.7435	44.14	12	33	4893.33	51.85	13	34	324	33.7037	4.23389
HVO_1503	3-isopropylmalate dehydratase small subunit	17.82	1	3	3	18	17.0612	17.82	3	9	814.897	17.82	3	9	202	21.9993	4.14502
HVO_1504	3-isopropylmalate dehydratase large subunit	42.92	1	16	17	120	137.725	42.92	17	61	9170.48	42.92	17	59	473	51.5879	4.55127
HVO_1506	ketol-acid reductoisomerase	30.17	1	6	6	42	49.5756	30.17	6	21	3220.94	30.17	6	21	348	37.85	4.33545
HVO_1507	acetolactate synthase small subunit	65.6	1	10	10	46	33.1676	65.6	10	23	3017.07	65.6	10	23	218	23.6941	4.94482
HVO_1508	acetolactate synthase large subunit	26.92	1	10	10	40	48.2646	26.92	10	20	2995.54	26.92	10	20	587	62.3217	4.36084
HVO_1510	2-isopropylmalate synthase	16.59	1	6	6	25	25.3137	16.59	6	13	2100.01	16.59	6	12	440	47.7115	4.81787
HVO_1527	glucose-1-phosphate uridylyltransferase	29.63	1	8	8	41	32.8684	29.63	8	21	2253.18	29.63	8	20	243	27.5177	4.70361
HVO_1531	UDP-glucose 6-dehydrogenase	30.47	1	12	12	49	41.5982	30.47	12	25	2954.15	30.47	12	24	430	45.9383	4.50049
HVO_1537	Orc1-type DNA replication protein	8	1	2	2	4	0	8	2	2	154.538	8	2	2	400	42.4077	5.51611
HVO_1538	glycerol-3-phosphate dehydrogenase subunit A	30.55	1	13	13	70	70.1769	30.55	13	36	4575.9	28.84	12	34	586	63.4467	4.70361
HVO_1539	glycerol-3-phosphate dehydrogenase subunit B	55.45	1	14	14	69	78.8526	55.45	14	34	4648.8	55.45	14	35	422	43.6158	4.71631
HVO_1541	glycerol kinase	50.2	1	21	21	139	109.358	46.86	20	68	8818.52	50.2	21	71	510	56.7025	4.50049
HVO_1545	dihydroxyacetone kinase subunit DhaL	42.67	1	8	8	39	32.8853	39.66	7	18	2414.03	42.67	8	21	232	24.8222	4.4751
HVO_1546	dihydroxyacetone kinase subunit DhaK	37.05	1	11	11	88	52.3266	37.05	11	45	4001.55	37.05	11	43	332	34.8247	4.22119
HVO_1547	isoleucine--tRNA ligase	24.35	1	16	16	96	92.1292	21.48	15	48	5643.99	24.35	16	48	1043	117.92	4.29736
HVO_1550	acyl-CoA thioester hydrolase	37.5	1	4	4	15	12.3677	30.63	3	6	1179.7	37.5	4	9	160	17.6306	4.55127
HVO_1553	hydroxypyruvate reductase	18.55	1	6	6	20	11.7546	18.55	6	10	1014.67	18.55	6	10	442	45.2451	4.50049
HVO_1557	phosphoribosylformylglycinamidine cyclo-ligase	22.22	1	4	4	20	18.776	22.22	4	10	1484.21	22.22	4	10	324	33.5609	3.99268
HVO_1562	proteasome beta subunit	37.45	1	7	7	40	33.3938	37.45	7	20	2346.74	37.45	7	20	243	25.9779	4.62744
HVO_1565	DNA ligase (ATP)	11.79	1	6	6	19	17.3147	11.79	6	9	1236.84	11.79	6	10	585	62.7001	4.43701
HVO_1567	conserved hypothetical protein	22.98	1	4	4	11	11.8933	22.98	4	6	743.322	16.6	3	5	235	25.7256	4.36084
HVO_1568	alpha/beta hydrolase fold protein	28.16	1	6	6	23	18.2818	28.16	6	12	1036.19	28.16	6	11	277	29.4358	4.94482
HVO_1570	DNA topoisomerase VI subunit A	30.33	1	8	8	25	17.6059	25.96	6	12	1672.95	30.33	8	13	366	41.8034	4.62744
HVO_1571	DNA topoisomerase VI subunit B	35.46	1	20	20	71	65.4965	33.08	19	36	4987.45	34.46	19	35	798	87.3846	4.729
HVO_1572	DNA gyrase subunit B	40.69	1	20	20	87	72.465	40.69	20	44	5051.02	40.69	20	43	639	71.1694	4.83057
HVO_1573	DNA gyrase subunit A	32.37	1	23	23	99	91.117	32.37	23	50	5921.3	31.21	22	49	862	94.7946	4.56396
HVO_1574	NUDIX family hydrolase	21.79	1	2	2	6	5.29554	21.79	2	3	360.515	21.79	2	3	156	17.5968	4.98291
HVO_1575	arginase	24.41	1	5	5	14	8.72322	24.41	5	7	707.284	24.41	5	7	299	30.9983	4.57666
HVO_1576	NAD-dependent epimerase/dehydratase	30.72	1	4	8	46	34.2708	30.72	8	23	2955.72	30.72	8	23	306	33.9221	4.51318
HVO_1577	conserved hypothetical protein	27.68	1	4	4	21	29.9663	23.16	3	10	1718.52	27.68	4	11	177	19.3657	4.7417
HVO_1578	probable NADH dehydrogenase	14.86	1	3	3	12	9.71132	14.86	3	6	532.036	14.86	3	6	397	42.7902	4.39893
HVO_1579	uridine phosphorylase	25.37	1	4	4	9	3.9844	25.37	4	5	324.786	17.65	3	4	272	29.0022	4.64014
HVO_1584	GNAT family acetyltransferase	8.81	1	2	2	7	2.16171	8.81	2	3	315.548	8.81	2	4	193	21.7205	4.69092
HVO_1590	DnaK-type molecular chaperone Hsp70	43.04	1	24	24	175	153.461	43.04	24	88	10515.5	43.04	24	87	625	67.2097	4.18311
HVO_1592	DnaJ/DnaK ATPase stimulator GrpE	41.99	1	7	7	32	28.6284	41.99	7	16	2368.13	41.99	7	16	231	25.0248	4.24658
HVO_1593	PAC2 family protein	27.02	1	5	5	16	12.1834	27.02	5	8	773.46	27.02	5	8	248	26.6116	4.4624
HVO_1594	tRNA/rRNA cytosine-C5-methylase	12.46	1	3	3	11	7.13584	12.46	3	6	668.954	12.46	3	5	313	34.5747	4.69092
HVO_1595	conserved hypothetical protein	17.42	1	2	2	3					174.391	17.42	2	3	178	20.2038	4.7417
HVO_1604	pyridoxal phosphate-dependent aminotransferase (probable aspartate aminotransferase)	24.66	1	7	7	34	27.4385	24.66	7	17	1905.89	24.66	7	17	373	40.1677	4.43701
HVO_1615	conserved hypothetical protein	7.17	1	2	2	6	1.70941	7.17	2	3	260.688	7.17	2	3	251	28.3787	4.58936
HVO_1623	conserved hypothetical protein	32.21	1	6	6	23	17.9569	32.21	6	11	1523.4	32.21	6	12	298	32.8345	4.56396
HVO_1625	conserved hypothetical protein	17.43	1	8	8	30	34.2838	17.43	8	15	2286.95	17.43	8	15	654	70.0514	4.04346
HVO_1626	homolog to UPF0173 family metal-dependent hydrolase	22.38	1	4	4	10	9.18355	18.41	3	4	927	22.38	4	6	277	30.5815	4.29736
HVO_1629	conserved hypothetical protein	16.01	1	7	7	21	16.5868	16.01	7	11	1011.94	14.69	6	10	531	56.3131	4.69092
HVO_1631	S-adenosyl-L-methionine:L-histidine 3-amino-3-carboxypropyltransferase	27.62	1	9	9	33	22.1156	24.42	8	15	2347.56	27.62	9	18	344	39.0587	4.729
HVO_1637	FKBP-type peptidylprolyl isomerase	59.48	1	11	12	92	90.6085	50.98	11	43	6912.99	44.77	11	49	306	33.7636	3.76416
HVO_1648	adenylate cyclase	18.38	1	3	3	7	0	18.38	3	3	266.851	18.38	3	4	185	20.4678	4.33545
HVO_1649	methionine adenosyltransferase	50.75	1	14	14	55	53.5246	50.75	14	28	3214.2	50.75	14	27	402	43.4717	4.44971
HVO_1650	polyphosphate kinase	6.13	1	5	5	16	10.5716	5.29	4	7	795.901	6.13	5	9	832	93.5995	4.65283
HVO_1654	cysteine synthase	30.39	1	7	7	26	27.3255	30.39	7	13	1849.42	30.39	7	13	306	32.2998	4.32275
HVO_1656	YyaL family protein	14.65	1	9	9	33	12.0329	14.65	9	16	1475.89	14.65	9	17	703	77.2533	4.48779
HVO_1657	phosphoribosylamine--glycine ligase	21.96	1	10	10	55	32.5929	21.96	10	26	3444.38	21.96	10	29	428	45.476	4.1958
HVO_1660	DisA-N domain protein	28.62	1	6	6	23	27.6478	23.05	5	11	1853.09	28.62	6	12	269	28.9347	4.729
HVO_1668	gamma-glutamylcysteine synthetase	5.03	1	2	2	4	1.95538	5.03	2	2	129.595	5.03	2	2	358	39.8826	4.71631
HVO_1670	rRNA/tRNA 2'-O-methyltransferase complex protein Nop5	15.71	1	3	3	7	4.38298	8.93	2	3	414.059	15.71	3	4	280	29.9791	4.91943
HVO_1681	DNA N-glycosylase	6.25	1	2	2	7	4.71752	6.25	2	3	495.461	6.25	2	4	304	34.2486	4.62744
HVO_1683	4-alpha-glucanotransferase	15.52	1	5	5	11	4.50725	15.52	5	5	405.567	15.52	5	6	496	56.3058	4.44971
HVO_1684	threonine--tRNA ligase	49.46	1	29	29	155	134.245	49.46	29	77	9703.04	49.46	29	78	643	73.4408	4.44971
HVO_1685	conserved hypothetical protein	9.96	1	5	5	16	5.64447	9.96	5	8	757.218	9.96	5	8	492	54.5247	5.74463
HVO_1690	DHH family phosphoesterase	44.74	1	12	12	41	36.5045	44.74	12	21	2606.29	44.74	12	20	485	52.098	4.4751
HVO_1698	CBS/parB domain protein	15.47	1	3	4	13	6.76869	15.47	4	6	752.554	15.47	4	7	265	29.403	4.91943
HVO_1699	pyridoxal phosphate-dependent aminotransferase (homolog to histidinol-phosphate aminotransferase / aspartate aminotransferase)	14.02	1	4	4	14	6.49737	14.02	4	7	757.319	14.02	4	7	378	39.8175	4.44971
HVO_1704	homolog to arabinopyranose mutase	8.05	1	2	2	4	2.5043	8.05	2	2	265.229	8.05	2	2	385	43.3888	4.23389
HVO_1705	ABC-type transport system periplasmic substrate-binding protein (probable substrate iron-III)	5.15	1	2	2	7	3.33657	5.15	2	3	322.812	5.15	2	4	388	41.8593	4.34814
HVO_1710	alpha amylase	8.86	1	7	7	19	9.80264	8.12	6	9	936.078	8.86	7	10	677	75.0207	4.44971
HVO_1711	glucoamylase	17.54	1	21	21	69	64.1096	17.54	21	35	4031.1	16.61	20	34	1511	166.117	4.64014
HVO_1716	7-cyano-7-deazaguanine synthase	12.3	1	3	3	10	5.34947	12.3	3	5	289.291	12.3	3	5	244	26.7643	4.42432
HVO_1718	6-carboxy-5,6,7,8-tetrahydropterin synthase	18.35	1	2	2	6	9.73516	18.35	2	3	671.597	18.35	2	3	158	17.1215	4.77979
HVO_1723	DNA repair helicase Rad25	10.36	1	7	7	26	21.4958	10.36	7	13	1674.49	10.36	7	13	695	76.7638	4.69092
HVO_1725	Orc1-type DNA replication protein	23.19	1	6	7	15	13.199	18.7	5	6	1310.48	23.19	7	9	401	44.5216	5.18604
HVO_1727	TATA-binding transcription initiation factor	25.27	1	5	5	22	17.4543	25.27	5	11	1518.49	25.27	5	11	186	19.8702	4.36084
HVO_1735	conserved hypothetical protein	6.82	1	4	4	11	7.28799	6.82	4	5	626.278	6.82	4	6	660	75.739	4.50049
HVO_1741	conserved hypothetical protein	13.11	1	4	4	9	4.32418	5.49	2	3	360.649	13.11	4	6	328	37.5587	4.4624
HVO_1745	conserved hypothetical protein	11.45	1	2	2	2	0	11.45	2	2					227	24.8371	4.22119
HVO_1746	DUF2800 family protein	8.67	1	2	2	4	1.90139	8.67	2	2	48.033	8.67	2	2	323	36.4858	4.37354
HVO_1758	oxidoreductase (homolog to thioredoxin-disulfide reductase)	11.55	1	3	3	8	3.83909	11.55	3	4	375.907	11.55	3	4	329	36.3341	4.48779
HVO_1778	catalase-peroxidase	34.4	1	15	15	72	76.6443	33.29	14	35	4861.91	34.4	15	37	718	79.9547	4.31006
HVO_1783	conserved hypothetical protein	33.48	1	5	5	19	13.4103	29.02	4	9	1044.33	33.48	5	10	224	24.1213	5.89697
HVO_1788	probable sulfite/nitrite reductase (ferredoxin)	48.99	1	20	20	149	149.916	47.47	19	74	9686.76	48.99	20	75	592	66.564	4.61475
HVO_1804	nicotinate phosphoribosyltransferase	22.16	1	7	7	22	23.7627	19.07	6	10	1599.27	22.16	7	12	388	41.1023	4.60205
HVO_1812	conserved hypothetical protein	8.53	1	3	3	12	10.2584	8.53	3	6	831.667	8.53	3	6	375	40.5249	4.50049
HVO_1816	dihydroorotase	25.64	1	6	6	20	25.2316	25.64	6	10	1544.76	25.64	6	10	429	45.4328	4.39893
HVO_1823	UspA domain protein	14.38	1	2	2	4	1.79834	14.38	2	2	152.282	14.38	2	2	153	16.4472	4.60205
HVO_1824	conserved hypothetical protein	41.49	1	12	12	45	56.831	41.49	12	22	3847.87	41.49	12	23	429	47.3521	4.1958
HVO_1829	aminopeptidase (homolog to leucyl aminopeptidase / aminopeptidase T)	29.95	1	9	9	47	52.7164	29.95	9	24	3556.96	29.95	9	23	364	39.3407	4.34814
HVO_1830	6-phosphogluconate dehydrogenase (decarboxylating)	13.38	1	5	5	20	20.4689	13.38	5	10	1269.96	13.38	5	10	299	31.9634	4.52588
HVO_1838	DUF262/DUF1524 domain protein (nonfunctional)	5.83	1	2	2	2					143.356	5.83	2	2	566	66.1134	5.19873
HVO_1847	oligoendopeptidase PepF	26.21	1	11	11	40	39.3745	26.21	11	21	2203.66	22.04	10	19	599	68.5007	4.41162
HVO_1849	probable M28 family peptidase (homolog to aminopeptidase YwaD)	10.81	1	4	5	14	9.70835	10.81	5	7	811.454	8.78	4	7	444	47.1014	4.76709
HVO_1854	histidine--tRNA ligase	39.44	1	14	14	76	67.7641	39.44	14	38	5254.61	39.44	14	38	431	47.1328	4.37354
HVO_1858	30S ribosomal protein S19e	29.8	1	2	2	4					494.165	29.8	2	4	151	16.6634	4.84326
HVO_1861	thiamine-monophosphate kinase	14.48	1	4	4	14	14.6473	14.48	4	7	906.776	14.48	4	7	297	30.8107	4.32275
HVO_1864	molybdopterin synthase catalytic subunit	13.03	1	3	3	9	6.27312	6.51	2	4	357.284	13.03	3	5	261	27.9178	4.41162
HVO_1866	uridylate kinase	27.43	1	5	5	28	20.1913	27.43	5	14	1686.77	24.47	4	14	237	24.5924	4.42432
HVO_1867	lysine--tRNA ligase	32.43	1	15	15	45	35.7542	32.43	15	23	2732.1	31.35	14	22	555	62.0799	4.4624
HVO_1871	UPF0447 family protein	30.14	1	12	12	54	44.6162	26.75	11	26	3231.53	30.14	12	28	501	56.0541	4.58936
HVO_1874	probable oxidoreductase (aldo-keto reductase family protein)	21.01	1	5	5	23	15.2822	21.01	5	12	1441.79	21.01	5	11	357	39.8412	4.41162
HVO_1875	O-acetyltransferase (homolog to galactoside O-acetyltransferase)	21.31	1	5	5	13	9.36739	17.7	4	6	531.167	21.31	5	7	305	34.0556	4.90674
HVO_1878	NAD synthase	16.3	1	4	4	23	20.0666	16.3	4	12	1316.18	16.3	4	11	276	29.5725	4.37354
HVO_1880	conserved hypothetical protein	22.67	1	5	5	20	20.3228	22.67	5	10	1501.03	22.67	5	10	225	23.7799	4.58936
HVO_1885	TrkA domain protein	9.68	1	2	2	4	0	9.68	2	2	92.4182	9.68	2	2	217	23.4018	4.75439
HVO_1895	KEOPS complex subunit Kae1/Bud32	9.06	1	3	3	5	12.3653	9.06	3	5					552	58.9824	5.07178
HVO_1899	DNA-directed RNA polymerase subunit E	15.79	1	3	3	11	6.73241	15.79	3	6	491.124	15.79	3	5	190	20.9526	4.7417
HVO_1901	translation initiation factor aIF-2 gamma subunit	39.17	1	13	13	77	54.7366	39.17	13	37	4131.97	39.17	13	40	411	43.9139	4.36084
HVO_1907	arNOG05511 family protein (AAA-type ATPase core domain protein)	57.17	1	18	18	95	114.675	57.17	18	47	7026.35	57.17	18	48	474	53.3774	4.58936
HVO_1914	acetyl-CoA C-acyltransferase	21.49	1	6	6	17	6.95281	18.83	5	8	834.202	19.1	5	9	377	39.9484	4.41162
HVO_1916	Kef-type transport system (probable substrate potassium)	3.78	1	3	3	6	0	3.78	3	3	127.034	3.78	3	3	635	66.2285	4.62744
HVO_1918	probable metallo-beta-lactamase family hydrolase	23.51	1	3	3	10	10.4794	23.51	3	5	598.441	23.51	3	5	302	33.9745	4.55127
HVO_1921	serine--tRNA ligase	63.48	1	26	26	129	124.245	63.48	26	64	8201.56	63.48	26	65	460	52.0063	4.4624
HVO_1925	probable GTP-binding protein	28.92	1	7	7	25	6.80499	28.92	7	13	904.393	28.92	7	12	325	36.4963	4.71631
HVO_1928	5-formyltetrahydrofolate cyclo-ligase	13.99	1	2	2	2					128.908	13.99	2	2	243	26.5172	4.69092
HVO_1932	2-D-hydroxyacid dehydrogenase	21.43	1	5	5	21	17.585	21.43	5	10	1271.06	21.43	5	11	308	32.9804	4.60205
HVO_1936	F420-0:gamma-glutamyl ligase	14.74	1	3	3	8	7.39441	14.74	3	4	421.889	14.74	3	4	251	27.4347	4.67822
HVO_1937	probable 5,10-methylenetetrahydrofolate reductase	9.15	1	2	2	6	1.63985	9.15	2	3	204.731	9.15	2	3	328	34.5399	4.62744
HVO_1940	DNA mismatch repair protein MutS	3.37	1	2	2	2					169.602	3.37	2	2	921	99.4271	4.42432
HVO_1946	translation initiation factor aIF-1 (SUI1 protein, bacterial-type IF3)	29.9	1	3	3	14	14.4049	29.9	3	7	866.491	29.9	3	7	97	10.8261	4.52588
HVO_1948	NUDIX family hydrolase	12.3	1	2	2	6	0	12.3	2	3	298.427	12.3	2	3	187	20.9033	4.44971
HVO_1955	aconitate hydratase	40.52	1	21	21	198	204.335	40.52	21	100	14261.4	40.52	21	98	654	70.3624	4.44971
HVO_1957	proteasome-activating nucleotidase	27.91	1	8	8	28	19.196	27.91	8	14	1246.15	27.91	8	14	412	45.5604	4.4751
HVO_1963	translation initiation factor aIF-5B (bacterial-type IF2)	43.83	1	22	22	96	70.9247	37.83	20	45	6364.35	43.83	22	51	600	65.3333	4.67822
HVO_1967	glucose-6-phosphate isomerase	27.67	1	9	9	37	31.15	27.21	8	18	2672.89	25.58	8	19	430	45.5766	4.39893
HVO_1973	conserved hypothetical protein	50.9	1	5	5	26	32.6775	41.92	4	12	2464.79	50.9	5	14	167	18.1087	4.36084
HVO_1979	tRNA pseudouridine synthase Pus10	17.33	1	7	7	31	17.6144	15.69	6	15	1878.56	17.33	7	16	427	46.8725	4.38623
HVO_1995	conserved hypothetical protein	16.87	1	4	4	12	10.7783	16.87	4	6	814.218	16.87	4	6	243	26.512	4.38623
HVO_2001	tRNA-guanine(15) transglycosylase	15.5	1	4	4	14	14.4232	15.5	4	7	970.815	15.5	4	7	516	56.2656	4.58936
HVO_2004	serine O-acetyltransferase	12.54	1	2	3	11	10.8213	12.54	3	6	650.361	12.54	3	5	287	31.8988	5.21143
HVO_2008	archaeosine synthase	24.96	1	11	11	38	23.2461	24.96	11	19	2159.83	24.96	11	19	585	64.9313	4.80518
HVO_2013	FtsZ family protein, type III	53.3	1	11	11	46	48.0273	53.3	11	23	3414.21	53.3	11	23	394	41.4747	4.61475
HVO_2015	conserved hypothetical protein	50.14	1	12	12	136	139.139	50.14	12	68	9646.07	50.14	12	68	345	37.7341	4.24658
HVO_2018	conserved hypothetical protein	26.89	1	3	3	5	3.41741	15.97	2	2	271.149	26.89	3	3	119	13.3787	4.729
HVO_2029	Lrp/AsnC family transcription regulator	37.91	1	3	4	20	5.31113	37.91	4	10	661.636	37.91	4	10	153	16.8913	4.2085
HVO_2035	TrmB family transcription regulator	5.38	1	2	2	2	2.25711	5.38	2	2					372	40.866	5.07178
HVO_2040	NAD-dependent epimerase/dehydratase	38.56	1	5	9	56	56.0417	38.56	9	28	3667.94	38.56	9	28	306	33.819	4.51318
HVO_2057	sugar nucleotidyltransferase	41.74	1	12	12	68	70.5624	41.74	12	34	5071.52	41.74	12	34	357	37.8422	4.43701
HVO_2059	NAD-dependent epimerase/dehydratase	53.55	1	11	11	40	32.651	53.55	11	19	2670.31	53.55	11	21	310	34.1206	4.39893
HVO_2068	FtsZ family protein, type III	25.41	1	5	5	26	26.9955	25.41	5	13	1905.08	25.41	5	13	370	38.7102	4.48779
HVO_2071	conserved hypothetical protein	5.46	1	3	3	10	9.99445	5.46	3	5	685.658	5.46	3	5	549	58.4179	4.71631
HVO_2072	S-layer glycoprotein	15.48	1	5	5	79	69.7324	15.48	5	39	3007.62	15.48	5	40	827	85.1379	3.6499
HVO_2095	probable oxidoreductase (zinc-containing alcohol dehydrogenase family)	5.04	1	2	2	6	1.76249	5.04	2	3	211.724	5.04	2	3	337	35.8975	4.38623
HVO_2108	IclR family transcription regulator	19.37	1	4	4	6	2.9168	10.67	2	2	275.038	19.37	4	4	253	28.0134	5.74463
HVO_2126	ABC-type transport system periplasmic substrate-binding protein (probable substrate dipeptide/oligopeptide)	12.04	1	5	5	18	18.4913	12.04	5	9	1088.43	12.04	5	9	573	62.9112	4.44971
HVO_2127	M20 family amidohydrolase (homolog to indole-3-acetyl-aspartic acid hydrolase)	32.62	1	10	10	34	35.9152	32.62	10	17	2229.3	32.62	10	17	420	45.0272	4.85596
HVO_2130	IclR family transcription regulator	31.62	1	7	7	25	16.5649	27.57	6	11	1687.28	31.62	7	14	272	30.0604	5.5542
HVO_2131	fructose-1,6-bisphosphatase	10.73	1	2	2	6	7.38101	10.73	2	3	412.537	10.73	2	3	289	31.3206	4.4751
HVO_2153	probable copper-containing oxidoreductase	14.55	1	4	4	18	13.4622	14.55	4	9	991.732	14.55	4	9	385	42.0502	5.8208
HVO_2156	UspA domain protein	42.52	1	9	9	34	36.2828	42.52	9	17	2592.2	42.52	9	17	301	31.5827	4.69092
HVO_2158	malic enzyme (NADP)	10.39	1	1	5	21	10.0059	10.39	5	11	944.789	10.39	5	10	751	81.4044	4.55127
HVO_2160	conserved hypothetical protein	13.51	1	17	17	131	176.734	13.51	17	64	11968	13.51	17	67	2257	232.675	3.9165
HVO_2168	AAA-type ATPase (MoxR subfamily)	21.88	1	5	5	15	19.7535	19.15	4	7	990.011	21.88	5	8	329	35.8934	4.53857
HVO_2175	SMC-like protein Sph3	2.75	1	2	2	4	1.73074	2.75	2	2	174.635	2.75	2	2	654	74.1779	4.53857
HVO_2183	aldehyde ferredoxin oxidoreductase	19.75	1	9	9	27	17.8375	15.4	7	11	1458.48	19.75	9	16	643	69.31	4.58936
HVO_2187	CHP01210 family protein	5.83	1	2	2	4	2.21276	5.83	2	2	239.374	5.83	2	2	360	39.9748	4.57666
HVO_2188	phosphoribosylformylglycinamidine synthase 1	45.54	1	8	8	37	34.9936	45.54	8	18	2654.32	45.54	8	19	224	23.8674	4.36084
HVO_2191	formyltetrahydrofolate deformylase	57.19	1	15	15	74	65.3915	57.19	15	37	5117.19	57.19	15	37	327	36.1603	4.62744
HVO_2193	phosphoribosylaminoimidazole-succinocarboxamide synthase	21.53	1	5	5	18	24.9276	21.53	5	9	1482.9	21.53	5	9	339	38.0863	4.50049
HVO_2204	FtsZ family protein, type III	49.37	2	16	16	83	90.1879	49.37	16	42	6157.81	47.59	15	41	395	42.0385	4.67822
HVO_2205	arNOG06768 family NADH-binding domain protein	25.25	1	5	5	18	25.6219	25.25	5	9	1479.8	25.25	5	9	301	32.007	4.99561
HVO_2225	AstE family protein	31.96	1	6	6	27	31.4891	31.96	6	13	1891.66	31.96	6	14	341	36.9002	4.52588
HVO_2226	probable phosphoribosyltransferase (homolog to anthranilate phosphoribosyltransferase)	47.78	1	13	13	71	51.0753	39.72	12	35	3994.06	47.78	13	36	360	39.6217	4.38623
HVO_2227	siroheme decarboxylase AhbA	34.87	1	7	7	23	19.03	34.87	7	12	1287.22	27.09	6	11	347	39.0534	4.69092
HVO_2229	flavin-containing amine-oxidoreductase	20.64	1	6	6	16	12.4243	20.64	6	9	571.201	14.83	4	7	344	37.9425	4.91943
HVO_2239	UspA domain protein	27.46	1	5	5	18	16.2675	27.46	5	9	1189.21	27.46	5	9	142	15.4067	4.15771
HVO_2242	homolog to translation initiation factor aIF-2 beta subunit / probable RNA-binding protein	47.52	1	8	8	36	20.1117	47.52	8	18	1991.86	47.52	8	18	202	22.156	5.10986
HVO_2248	conserved hypothetical protein	8.12	1	2	2	4	2.72912	8.12	2	2	221.997	8.12	2	2	271	31.3413	4.76709
HVO_2256	DUF262 family protein	21.65	1	11	11	39	25.5465	21.65	11	20	2067.06	21.65	11	19	462	54.9031	4.89404
HVO_2263	conserved hypothetical protein	5.74	1	5	5	15	9.57205	5.74	5	7	680.307	5.74	5	8	801	89.5437	5.5415
HVO_2266	hypothetical protein	19.88	1	8	8	34	27.0584	19.88	8	16	2239.24	19.88	8	18	493	56.6763	4.53857
HVO_2269	type I site-specific deoxyribonuclease subunit RmeR	15.68	1	10	10	24	16.027	13.24	8	12	1068.27	14.46	9	12	740	85.5789	4.70361
HVO_2270	type I restriction-modification system DNA-methyltransferase RmeM	23.06	1	8	8	33	22.8551	23.06	8	17	1588.27	19.4	7	16	464	53.0579	4.53857
HVO_2271	type I site-specific deoxyribonuclease subunit RmeS	9.51	1	4	4	12	2.37731	9.51	4	6	501.25	9.51	4	6	410	45.9759	4.89404
HVO_2300	translation initiation factor aIF-5A	31.45	1	3	3	12	19.2026	31.45	3	6	1081.7	31.45	3	6	124	14.2001	5.22412
HVO_2304	molybdenum cofactor biosynthesis protein MoeA	15.52	1	4	4	12	12.248	15.52	4	6	764.656	15.52	4	6	406	43.1268	4.60205
HVO_2305	molybdenum cofactor biosynthesis protein MoeA	12.78	1	6	6	22	14.9184	12.78	6	11	1117.07	12.78	6	11	634	66.0854	4.53857
HVO_2311	glutamyl-tRNA reductase	17.14	1	5	5	15	15.9092	17.14	5	7	1040.45	17.14	5	8	461	49.2225	4.53857
HVO_2313	siroheme decarboxylase AhbB	26.91	1	7	7	28	31.6652	25.5	6	14	1961.13	26.91	7	14	353	39.5964	4.64014
HVO_2321	bacterial-type DNA primase DnaG	7.63	1	2	2	3	4.91664	7.63	2	3					472	49.3566	4.36084
HVO_2333	conserved hypothetical protein	39.94	1	10	10	29	14.3177	37.66	9	15	1031.06	39.94	10	14	308	34.8643	4.53857
HVO_2336	pyridoxal biosynthesis lyase PdxS	54.3	1	12	12	42	38.4732	43.71	9	19	2766.25	45.36	11	23	302	32.5011	4.80518
HVO_2345	flavin-dependent pyridine nucleotide oxidoreductase	62.47	1	16	16	92	63.7684	60.29	15	47	5244.41	62.47	16	45	413	45.7683	4.44971
HVO_2347	conserved hypothetical protein	17.14	1	2	2	8	9.47811	17.14	2	4	545.841	17.14	2	4	140	15.5314	4.37354
HVO_2348	GTP cyclohydrolase MptA	22.73	1	6	6	39	19.3714	22.73	6	20	1448.97	22.73	6	19	308	33.4953	4.67822
HVO_2350	YyaL family protein	10.14	1	4	4	16	8.36112	10.14	4	8	749.533	10.14	4	8	552	58.8152	4.58936
HVO_2361	carbamoyl-phosphate synthase (glutamine-hydrolyzing) large subunit	30.59	1	26	26	129	125.107	29.11	25	64	9426.66	30.59	26	65	1082	117.229	4.32275
HVO_2367	arNOG05179 family protein (DUF87-related AAA-type ATPase)	16.11	1	7	7	26	26.4047	16.11	7	13	1922.06	16.11	7	13	658	72.1032	4.70361
HVO_2373	30S ribosomal protein S8e	41.6	1	3	3	12	6.90929	41.6	3	6	491.216	41.6	3	6	125	13.6381	10.4771
HVO_2374	transcription regulator (homolog to phosphate uptake regulator)	31.23	1	8	8	33	35.2277	29.13	7	15	2514.87	31.23	8	18	333	36.6985	4.56396
HVO_2379	transcription regulator (homolog to phosphate uptake regulator)	35.84	1	8	8	48	43.7004	35.84	8	24	2989.07	35.84	8	24	226	25.4554	4.24658
HVO_2380	AAA-type ATPase (CDC48 subfamily)	33.65	1	19	19	50	36.2953	31.49	17	24	2682.59	32.44	18	26	743	81.9381	4.81787
HVO_2383	DNA repair and recombination protein RadB	26.64	1	5	5	21	27.4574	26.64	5	11	1499.51	26.64	5	10	229	24.5854	5.021
HVO_2384	CBS domain protein	48.16	1	15	15	157	139.3	48.16	15	79	8927.06	48.16	15	78	380	42.4948	5.0083
HVO_2401	glycine dehydrogenase (decarboxylating) (glycine cleavage system protein P)	26.22	1	10	10	36	32.5921	26.22	10	17	2065.71	26.22	10	19	473	50.7587	4.57666
HVO_2402	glycine dehydrogenase (decarboxylating) (glycine cleavage system protein P)	35.12	1	12	12	65	59.6621	35.12	12	33	4264.7	35.12	12	32	447	48.5449	4.56396
HVO_2404	aminomethyltransferase (glycine cleavage system protein T)	11.85	1	3	3	22	16.7872	11.85	3	11	1567.87	11.85	3	11	363	39.694	4.24658
HVO_2412	Lrp/AsnC family transcription regulator	20.5	1	3	3	9	8.43425	20.5	3	5	579.516	20.5	3	4	161	17.6607	4.55127
HVO_2413	translation elongation factor aEF-1 alpha subunit	55.24	1	13	17	143	103.235	55.24	17	70	8096.89	55.24	17	73	420	45.5997	4.75439
HVO_2417	conserved hypothetical protein	34.36	1	5	5	26	17.4117	31.28	4	12	1555.07	34.36	5	14	195	21.6351	3.6499
HVO_2419	hydroxymethylglutaryl-CoA synthase	48.09	1	18	18	76	60.3574	48.09	18	37	4263.99	48.09	18	39	445	50.0722	4.64014
HVO_2421	probable DNA-binding protein	7.23	1	2	2	6	5.97829	7.23	2	3	325.115	7.23	2	3	235	25.7772	4.89404
HVO_2425	GNAT family acetyltransferase	42.13	1	7	7	26	14.8756	42.13	7	13	1458.03	42.13	7	13	216	24.3936	4.53857
HVO_2427	replication factor C large subunit	18.24	1	8	8	26	32.0733	18.24	8	13	1988.54	18.24	8	13	488	53.4107	4.66553
HVO_2428	oxidoreductase (homolog to zinc-containing alcohol dehydrogenase)	5.95	1	2	2	8	4.48178	5.95	2	4	351.018	5.95	2	4	353	36.7149	4.65283
HVO_2435	peptidase M24 family protein	50.82	1	11	11	44	40.8047	50.82	11	23	2846.48	50.82	11	21	368	39.9603	4.52588
HVO_2436	malic enzyme (NADP)	32.89	1	15	19	95	95.2503	32.22	18	48	6307.24	31.69	18	47	751	81.4084	4.55127
HVO_2452	ribonucleoside-diphosphate reductase, adenosylcobalamin-dependent	43.76	1	39	39	235	210.157	42.3	37	115	14741.4	41.63	38	120	1033	114.305	4.44971
HVO_2454	anthranilate synthase component I	40.08	1	16	16	59	67.374	40.08	16	30	4832.22	40.08	16	29	524	55.8806	4.56396
HVO_2456	anthranilate phosphoribosyltransferase	14.2	1	3	3	12	15.8848	14.2	3	6	817.414	14.2	3	6	331	33.7518	4.34814
HVO_2464	succinate--CoA ligase (ADP-forming) alpha subunit	48.79	1	9	9	80	80.4336	45.67	8	39	6451.81	42.21	8	41	289	29.8457	4.27197
HVO_2465	succinate--CoA ligase (ADP-forming) beta subunit	66.4	1	17	17	124	98.498	66.4	17	62	6946.07	66.4	17	62	381	40.9791	4.23389
HVO_2467	NADPH:quinone reductase	19.63	1	5	5	24	23.8344	19.63	5	12	1540.58	19.63	5	12	321	33.0122	4.51318
HVO_2471	propionyl-CoA carboxylase carboxyltransferase component	17.05	1	7	7	22	16.9375	14.34	6	10	1610.3	17.05	7	12	516	56.737	4.89404
HVO_2479	2-phospho-L-lactate transferase	7.88	1	2	2	5	4.30259	7.88	2	2	325.649	7.88	2	3	330	34.7259	4.32275
HVO_2481	HD family hydrolase	27.44	1	7	7	15	5.32625	24.1	6	8	424.196	24.62	6	7	390	42.7462	6.13818
HVO_2483	probable nucleoside deaminase (cytosine/guanine deaminase)	17.21	1	4	4	16	11.3936	17.21	4	8	937.151	17.21	4	8	337	35.8501	4.69092
HVO_2485	biotin--[acetyl-CoA-carboxylase] ligase	11.98	1	2	2	2					155.374	11.98	2	2	334	35.6568	4.75439
HVO_2486	propionyl-CoA carboxylase biotin carboxylase component	44.41	1	18	18	64	71.5238	44.41	18	32	5198.57	44.41	18	32	599	65.3058	4.51318
HVO_2487	aspartate-semialdehyde dehydrogenase	44.77	1	8	8	64	68.8496	44.77	8	31	4103.27	44.77	8	33	344	36.589	4.41162
HVO_2496	adenylate kinase	30.29	1	5	5	23	31.9271	30.29	5	12	1740.56	30.29	5	11	208	23.066	4.24658
HVO_2501	alpha/beta hydrolase fold protein	16.46	1	4	4	14	9.81718	11.71	3	6	775.248	16.46	4	8	316	35.3277	5.71924
HVO_2503	kynureninase	6.82	1	3	3	8	4.47891	6.82	3	4	382.829	6.82	3	4	425	46.0227	4.53857
HVO_2506	isopentenyl-diphosphate delta-isomerase, type I	35.98	1	4	4	27	9.46591	35.98	4	14	1263.76	35.98	4	13	189	21.7363	4.4624
HVO_2508	carbamoyl-phosphate synthase (glutamine-hydrolyzing) small subunit	18.61	1	5	5	29	18.5265	15.56	4	13	1845.16	18.61	5	16	360	38.5496	4.44971
HVO_2510	GNAT family acetyltransferase	5.92	1	2	2	3					231.813	5.92	2	3	304	33.7402	4.48779
HVO_2511	glutamyl-tRNA(Gln) amidotransferase subunit D	30.84	1	8	8	41	49.9048	30.84	8	21	2684.07	30.84	8	20	415	44.4274	4.41162
HVO_2516	phosphoglycerate mutase, 2,3-biphosphateglycerate-independent type	39.54	1	12	12	57	52.5287	33.84	11	27	3393.86	39.54	12	30	526	57.1999	4.31006
HVO_2519	conserved hypothetical protein	59.95	1	14	14	76	92.0578	55.24	13	37	6080.84	59.95	14	39	382	40.7058	4.34814
HVO_2529	probable oxidoreductase (short-chain dehydrogenase family)	22.61	1	4	4	10	8.84576	22.61	4	5	659.306	22.61	4	5	230	23.5957	4.71631
HVO_2536	CHP00300 family protein	23.32	1	6	6	26	11.8878	23.32	6	13	1134.15	23.32	6	13	416	44.8268	4.51318
HVO_2543	50S ribosomal protein L30	21.43	1	3	3	8	2.02423	21.43	3	4	235.983	21.43	3	4	154	17.0965	4.76709
HVO_2544	30S ribosomal protein S5	47.66	1	9	9	55	49.3817	47.66	9	29	3185.14	45.33	8	26	214	23.2701	9.29053
HVO_2547	50S ribosomal protein L32e	31.06	1	6	6	25	20.9419	23.83	5	11	1873.9	31.06	6	14	235	25.7959	4.75439
HVO_2548	50S ribosomal protein L6	40.45	1	5	5	16	19.5638	40.45	5	8	1257.61	40.45	5	8	178	19.5987	4.67822
HVO_2549	30S ribosomal protein S8	43.85	1	5	5	26	23.8022	43.85	5	13	1658.17	43.85	5	13	130	14.1389	4.79248
HVO_2552	30S ribosomal protein S4e	51.82	1	9	9	142	131.956	51.82	9	73	7665.11	51.82	9	69	247	26.6492	4.57666
HVO_2554	50S ribosomal protein L14	20.45	1	3	3	10	5.27188	20.45	3	5	516.339	20.45	3	5	132	14.2256	9.75928
HVO_2558	30S ribosomal protein S3	45.39	1	11	11	117	112.763	41.12	10	57	9163.71	45.39	11	60	304	33.4239	4.05615
HVO_2560	30S ribosomal protein S19	20.71	1	2	2	4	3.77458	20.71	2	2	288.917	20.71	2	2	140	15.9651	5.56689
HVO_2562	50S ribosomal protein L23	24.1	1	2	2	6	7.34812	24.1	2	3	558.577	24.1	2	3	83	9.42477	5.47803
HVO_2564	50S ribosomal protein L3	23.37	1	6	6	25	26.3685	23.37	6	12	1917.67	23.37	6	13	338	37.1557	6.68311
HVO_2565	conserved hypothetical protein	13.57	1	2	2	2	1.76206	13.57	2	2					280	30.3254	4.70361
HVO_2573	probable methenyltetrahydrofolate cyclohydrolase	9.35	1	2	2	6	8.41068	9.35	2	3	449.492	9.35	2	3	310	32.7196	3.9165
HVO_2579	nicotinate-nucleotide pyrophosphorylase (carboxylating)	22.39	1	5	5	20	18.5979	22.39	5	10	1409.83	22.39	5	10	268	27.9292	4.86865
HVO_2580	L-aspartate oxidase	28.31	1	11	11	47	24.8219	28.31	11	24	2705.15	28.31	11	23	537	55.7534	4.62744
HVO_2581	quinolinate synthase A	15.32	1	5	5	18	13.9108	15.32	5	9	912.602	15.32	5	9	385	41.9901	4.41162
HVO_2583	hydroxymethylglutaryl-CoA reductase (NADPH)	11.41	1	4	4	20	21.1761	11.41	4	10	1036.42	11.41	4	10	403	41.0597	4.729
HVO_2588	isocitrate dehydrogenase (NADP)	63.48	1	23	23	183	163.275	60.38	22	92	12388.8	56.09	22	91	419	45.7817	4.58936
HVO_2600	methionyl aminopeptidase	15.88	1	6	6	18	13.7687	11.82	5	8	1073	15.88	6	10	296	32.2557	4.41162
HVO_2605	MiaB-like tRNA modifying enzyme	9.56	1	3	3	12	13.9822	9.56	3	6	649.547	9.56	3	6	429	47.4214	5.03369
HVO_2614	uridine phosphorylase	19.83	1	4	4	14	12.0124	19.83	4	7	973.993	19.83	4	7	242	25.7517	4.29736
HVO_2619	ubiquitin-like modifier protein SAMP1	32.18	1	2	2	4	0	32.18	2	2	96.5322	32.18	2	2	87	8.9314	4.25928
HVO_2621	phosphoenolpyruvate carboxylase	54.07	1	39	40	271	250.644	54.07	39	136	16783.2	54.07	40	135	897	102.336	4.64014
HVO_2622	probable oxidoreductase (aldo-keto reductase family protein)	13.91	1	3	3	7	3.75192	10.53	2	3	335.271	13.91	3	4	266	29.7374	4.32275
HVO_2624	CTP synthase	46.45	1	17	17	102	75.4564	44.44	16	50	6575.99	44.81	16	52	549	60.791	4.70361
HVO_2625	GMP synthase (glutamine-hydrolyzing) subunit B	55.08	1	14	14	64	53.1703	50.16	13	31	4200.04	48.85	12	33	305	33.827	4.7417
HVO_2636	PspA domain protein	20.65	1	5	5	15	15.0671	17.39	4	7	1084.83	20.65	5	8	276	30.886	4.61475
HVO_2638	homolog to mandelate racemase / homolog to muconate lactonizing enzyme	19.13	1	5	5	18	19.114	19.13	5	9	1311.08	19.13	5	9	345	36.9125	4.67822
HVO_2639	DUF1611 family protein	26.39	1	6	6	28	30.4039	26.39	6	14	1765.29	26.39	6	14	341	36.3137	4.43701
HVO_2640	conserved hypothetical protein	9.71	1	2	2	3	4.69989	9.71	2	3					309	33.8927	4.56396
HVO_2643	NADPH:quinone reductase	35.55	1	8	8	50	36.4403	35.55	8	25	2509.13	35.55	8	25	346	37.2325	4.55127
HVO_2646	dihydroxy-acid dehydratase	43.66	1	17	17	117	125.76	43.66	17	59	8284.68	43.66	17	58	584	61.8238	4.42432
HVO_2648	phosphoglycerate dehydrogenase	23.82	1	5	6	19	12.0619	21	5	10	1211.64	21.63	5	9	319	34.2412	4.64014
HVO_2650	FAD-dependent oxidoreductase (homolog to geranylgeranyl reductase)	34.27	1	14	14	55	35.7452	34.27	14	29	2882.56	32.32	12	26	461	50.659	4.729
HVO_2661	aminotransferase class V (serine--pyruvate aminotransferase / alanine--glyoxylate aminotransferase)	34.59	1	13	13	97	62.936	34.59	13	49	5714.86	32.43	12	48	370	41.8507	4.4751
HVO_2662	homolog to lactoylglutathione lyase	23.4	1	5	5	16	9.5069	23.4	5	8	934.997	23.4	5	8	329	36.5407	4.4751
HVO_2663	probable oxidoreductase (aldo-keto reductase family protein)	21.09	1	4	4	12	8.91924	21.09	4	6	575.322	21.09	4	6	294	32.486	4.75439
HVO_2665	HpcH/HpaI aldolase family protein	24.15	1	5	5	16	14.3199	24.15	5	8	830.207	24.15	5	8	265	28.3053	4.50049
HVO_2671	aminotransferase class V (serine--pyruvate aminotransferase / alanine--glyoxylate aminotransferase)	22.28	1	5	5	10	3.49804	18.73	4	5	429.274	10.63	3	5	395	42.3856	4.53857
HVO_2675	histidinol dehydrogenase	34.11	1	10	10	39	36.2974	28.97	9	19	2571	34.11	10	20	428	45.4066	4.50049
HVO_2688	TrmB family transcription regulator	15.86	1	5	5	17	17.4202	15.86	5	8	1260.67	15.86	5	9	353	39.2502	4.57666
HVO_2690	GFO family oxidoreductase	39.07	1	11	11	51	35.8077	39.07	11	26	2931.64	39.07	11	25	366	40.0034	4.60205
HVO_2697	DNA primase small subunit	12.47	1	4	4	13	7.42937	12.47	4	7	526.023	12.47	4	6	385	42.648	4.71631
HVO_2700	AAA-type ATPase (CDC48 subfamily)	41.11	1	28	29	109	91.03	41.11	29	56	5835.91	38.2	27	53	754	82.7663	4.75439
HVO_2702	alpha/beta hydrolase fold protein	14.23	1	3	3	12	8.17212	14.23	3	6	741.053	14.23	3	6	260	27.9586	4.52588
HVO_2703	3-methyl-2-oxobutanoate hydroxymethyltransferase	17.84	1	3	3	12	8.80044	17.84	3	6	646.351	17.84	3	6	269	28.293	4.48779
HVO_2706	translation initiation factor aIF-2B delta subunit	28.37	1	7	7	27	19.2107	28.37	7	13	1550.97	25.89	6	14	282	30.7353	4.42432
HVO_2707	GFO family oxidoreductase	20.16	1	6	6	22	31.3087	20.16	6	11	1780.5	20.16	6	11	372	41.0067	4.55127
HVO_2708	YfiH family protein	27.95	1	6	6	22	33.0946	27.95	6	11	2018.39	27.95	6	11	322	35.3839	4.34814
HVO_2712	3'-5' RNA ligase	31.07	1	12	12	36	24.6277	28.4	10	17	2031.28	31.07	12	19	486	53.4001	4.91943
HVO_2716	acyl-CoA dehydrogenase	32.81	1	8	8	36	31.0711	30.45	7	17	2434.72	32.81	8	19	381	41.3455	4.65283
HVO_2717	alanine--tRNA ligase	24.12	1	8	8	21	14.4682	21.11	7	10	1225.23	17.59	6	11	398	41.5522	4.38623
HVO_2721	amidophosphoribosyltransferase	36.11	1	11	11	44	39.6572	36.11	11	22	2961.59	36.11	11	22	493	53.3892	4.77979
HVO_2724	beta-lactamase domain protein	54.44	1	19	19	197	180.311	53.11	18	98	11123.1	51.78	18	99	450	50.0831	5.40186
HVO_2725	bifunctional short chain isoprenyl diphosphate synthase	38.22	1	12	12	73	76.5746	38.22	12	38	4676.15	38.22	12	35	348	38.181	4.32275
HVO_2726	glutamate--tRNA ligase	37.61	1	17	17	83	57.6891	37.61	17	42	4808.23	37.61	17	41	585	65.2463	4.57666
HVO_2736	tRNA(Met) cytidine acetyltransferase	2.79	1	2	2	6	0	2.79	2	3	203.274	2.79	2	3	754	81.1662	4.95752
HVO_2740	nucleoside-diphosphate kinase	34.42	1	4	4	31	34.5601	34.42	4	16	2598.2	34.42	4	15	154	17.4793	4.50049
HVO_2742	5-methyltetrahydropteroyltriglutamate--homocysteine S-methyltransferase (methionine synthase II)	15.41	1	7	7	50	56.3415	15.41	7	25	3419.47	15.41	7	25	357	40.2724	4.39893
HVO_2743	5-methyltetrahydropteroyltriglutamate--homocysteine S-methyltransferase (methionine synthase II)	33.63	1	7	7	36	48.5426	28.27	6	17	3275.83	33.63	7	19	336	36.7776	4.11963
HVO_2746	ribosome biogenesis protein KsgA, 16S rRNA-methylating	26.83	1	6	6	28	24.1846	26.83	6	14	1544.99	26.83	6	14	287	31.7621	4.93213
HVO_2747	putative tRNA-specific adenosine deaminase	13.2	1	2	2	6	1.61235	13.2	2	3	152.668	13.2	2	3	197	22.2964	4.75439
HVO_2750	cystathionine synthase/lyase (cystathionine gamma-synthase, cystathionine gamma-lyase, cystathionine beta-lyase)	31.61	1	6	6	18	13.66	31.61	6	10	815.182	22.8	5	8	386	42.0631	4.48779
HVO_2756	50S ribosomal protein L10	51.15	1	12	12	74	49.5866	49.43	11	36	4833.2	51.15	12	38	348	36.8939	3.99268
HVO_2758	50S ribosomal protein L11	13.84	1	2	2	3					518.144	13.84	2	3	159	16.792	4.04346
HVO_2759	peptidase M42 family protein	32.49	1	8	8	37	37.5515	32.49	8	19	2166.5	32.49	8	18	354	37.0239	4.39893
HVO_2761	mevalonate kinase	13.62	1	3	3	12	18.7201	13.62	3	6	744.747	13.62	3	6	367	38.2414	4.31006
HVO_2763	homolog to ribonuclease Z	16.13	1	3	3	14	2.42966	16.13	3	7	455.868	16.13	3	7	248	26.634	4.52588
HVO_2767	ATP-dependent DNA helicase Dna2	2.49	1	2	2	3					269.843	2.49	2	3	884	97.5292	4.85596
HVO_2772	rhodanese domain protein / probable metallo-beta-lactamase family hydrolase	10.36	1	3	3	12	14.6771	10.36	3	6	651.156	10.36	3	6	386	41.2521	4.4624
HVO_2773	30S ribosomal protein S2	36.54	1	7	7	60	80.952	36.15	6	29	4606.77	36.54	7	31	260	28.3026	4.15771
HVO_2774	enolase	43.61	1	11	11	58	54.8392	43.61	11	28	3827.1	41.85	10	30	399	41.9796	4.37354
HVO_2777	30S ribosomal protein S9	19.7	1	3	3	10	6.39554	15.15	2	4	538.952	19.7	3	6	132	14.6807	9.74463
HVO_2779	50S ribosomal protein L18e	59.48	1	6	6	21	21.1995	59.48	6	11	1077.99	59.48	6	10	116	12.7437	8.49951
HVO_2781	DNA-directed RNA polymerase subunit D	30.5	1	6	6	33	34.9114	26.25	5	16	2833.11	30.5	6	17	259	28.0699	4.32275
HVO_2782	30S ribosomal protein S11	31.54	1	4	4	16	13.3937	31.54	4	8	871.07	31.54	4	8	130	13.4299	8.55811
HVO_2783	30S ribosomal protein S4	62.86	1	12	12	58	47.5248	62.86	12	29	3702.63	50.29	11	29	175	20.0651	5.23682
HVO_2784	30S ribosomal protein S13	22.75	1	3	3	8	6.73188	22.75	3	4	508.651	22.75	3	4	167	18.9124	5.17334
HVO_2790	ATP-binding protein Mrp	34.39	1	7	7	24	24.6992	34.39	7	13	1603.44	29.48	6	11	346	36.7966	4.50049
HVO_2793	conserved hypothetical protein	10.32	1	2	2	8	10.3792	10.32	2	4	441.031	10.32	2	4	252	27.0816	4.4624
HVO_2808	succinate dehydrogenase subunit A (flavoprotein)	31.06	1	14	14	60	53.2632	31.06	14	30	3145.39	31.06	14	30	615	67.5991	4.88135
HVO_2809	succinate dehydrogenase subunit B (iron-sulfur protein)	6.14	1	2	2	6	0	6.14	2	3	219.441	6.14	2	3	293	33.9443	5.2749
HVO_2812	AstE family protein	7.62	1	2	2	4	2.72653	7.62	2	2	153.495	7.62	2	2	341	37.2715	5.13525
HVO_2813	RimK family protein	42.83	1	15	15	94	85.2039	42.83	15	47	6162.04	42.83	15	47	453	48.9847	4.729
HVO_2815	3-hydroxyacyl-CoA dehydrogenase / enoyl-CoA hydratase	9.53	1	3	3	8	4.0439	7.72	2	4	283.858	9.53	3	4	661	70.9903	4.34814
HVO_2857	probable inositol-1(or 4)-monophosphatase / fructose-1,6-bisphosphatase, archaeal-type	27.17	1	6	6	22	19.0652	27.17	6	11	1435.84	27.17	6	11	265	28.681	4.86865
HVO_2860	conserved hypothetical protein	8.19	1	4	4	8	4.1361	8.19	4	4	410.304	8.19	4	4	562	58.9003	4.48779
HVO_2861	conserved hypothetical protein	28.36	1	8	8	38	36.5219	28.36	8	19	2438.21	28.36	8	19	275	29.146	4.27197
HVO_2862	serine hydroxymethyltransferase	67.23	1	17	17	179	187.482	67.23	17	92	12587.1	67.23	17	87	415	44.3216	4.52588
HVO_2865	methylenetetrahydrofolate dehydrogenase / methenyltetrahydrofolate cyclohydrolase	52.19	1	11	11	65	36.3815	45.79	9	32	3270.41	52.19	11	33	297	31.3475	4.36084
HVO_2873	flap endonuclease Fen1	6.75	1	2	2	8	11.6684	6.75	2	4	793.959	6.75	2	4	326	36.3597	4.39893
HVO_2879	ornithine cyclodeaminase	28.01	1	6	6	22	12.0898	20.48	5	10	1195.15	28.01	6	12	332	34.6258	4.44971
HVO_2883	conserved hypothetical protein	37.75	1	18	18	70	73.3105	37.75	18	35	4839.61	37.75	18	35	702	78.8846	4.4751
HVO_2888	homolog to elongator complex protein ELP3	12.18	1	6	6	22	16.0705	12.18	6	11	1134.3	12.18	6	11	550	62.5886	5.0083
HVO_2889	RecJ domain protein	59.26	1	29	29	202	217.84	59.26	29	102	14868.4	59.26	29	100	729	79.1116	4.37354
HVO_2891	thymidine kinase	11.79	1	2	2	6	2.18376	11.79	2	3	354.506	11.79	2	3	195	21.4365	4.62744
HVO_2900	fumarate hydratase	72.71	1	22	22	148	159.539	70.79	21	74	9623.75	72.71	22	74	469	50.062	4.77979
HVO_2902	glutamyl-tRNA(Gln) amidotransferase subunit E	45.67	1	20	20	107	107.014	44.71	19	53	6896.22	45.67	20	54	624	67.5552	4.27197
HVO_2908	dihydropteroate synthase	22.96	1	6	6	13	7.76332	22.96	6	7	565.714	17.41	5	6	379	40.7883	4.52588
HVO_2911	deoxyribodipyrimidine photolyase	5.99	1	2	2	2	1.63388	5.99	2	2					484	54.4554	4.79248
HVO_2912	ThiJ/PfpI domain protein	18.41	1	2	2	9	7.47453	18.41	2	4	424.508	18.41	2	5	201	20.8543	4.36084
HVO_2913	superoxide dismutase (Mn)	15.58	2	3	3	16	19.4748	15.58	3	8	1265.78	15.58	3	8	199	22.2833	4.4751
HVO_2916	probable oxidoreductase (short-chain dehydrogenase family)	26.59	1	6	6	26	30.3698	26.59	6	13	2067.35	26.59	6	13	252	25.9778	4.38623
HVO_2918	thymidylate synthase	28.31	1	5	5	15	11.2523	24.1	4	7	989.44	28.31	5	8	332	37.4653	4.61475
HVO_2923	proteasome alpha subunit	8.03	1	1	2	8	8.9085	8.03	2	4	587.953	8.03	2	4	249	26.7112	4.38623
HVO_2929	probable nucleoside deaminase (cytosine/guanine deaminase)	3.66	1	2	2	8	1.99843	3.66	2	4	355.347	3.66	2	4	437	47.069	4.71631
HVO_2932	GTP-binding protein	6.57	1	2	2	8	2.26259	6.57	2	4	339.403	6.57	2	4	396	43.49	4.51318
HVO_2945	valine--tRNA ligase	25.17	1	18	18	71	55.3851	23.68	16	36	4437.01	17.93	15	35	870	98.882	4.36084
HVO_2947	phenylalanine--tRNA ligase beta subunit	31.93	1	12	12	40	38.3463	28.77	10	18	2769.49	31.93	12	22	570	63.2781	4.4624
HVO_2948	phenylalanine--tRNA ligase alpha subunit	31.26	1	8	8	37	36.1461	24.05	7	19	2021.02	31.26	8	18	499	55.1257	4.41162
HVO_2951	tryptophan--tRNA ligase	25.9	1	8	8	19	3.96076	17.39	6	9	555.065	20.79	6	10	529	59.0991	4.52588
HVO_2952	tRNA-splicing endonuclease	21.83	1	5	5	15	7.85701	21.83	5	8	497.37	21.83	5	7	339	37.3948	4.7417
HVO_2955	DEAD/DEAH box helicase	8.99	1	5	5	11	5.78569	8.99	5	7	320.243	4.88	3	4	779	85.7653	4.94482
HVO_2959	2-oxo-3-methylvalerate dehydrogenase E1 component beta subunit	20.8	1	6	6	15	10.2595	17.13	5	6	1040.62	20.8	6	9	327	35.9972	4.729
HVO_2960	dihydrolipoamide S-acyltransferase	23.99	1	10	10	42	39.028	23.99	10	21	3110.5	23.99	10	21	521	54.8791	4.39893
HVO_2961	dihydrolipoyl dehydrogenase	45.26	1	13	13	63	56.0646	33.05	10	29	3901.93	45.26	13	34	475	49.9425	4.41162
HVO_2965	phosphoserine phosphatase	25.58	1	4	4	9	9.59303	19.53	3	4	509.025	25.58	4	5	215	23.1935	4.51318
HVO_2968	phosphoglycerate dehydrogenase	55.24	1	19	19	171	198.403	55.24	19	86	13061.2	55.24	19	85	525	55.309	4.36084
HVO_2969	threonine synthase	48.21	1	16	16	84	87.637	46.54	15	42	6582.22	48.21	16	42	419	44.376	4.48779
HVO_2981	uracil phosphoribosyltransferase	45.13	1	9	9	41	40.0396	37.61	8	18	3501.96	45.13	9	23	226	24.4865	4.48779
HVO_2989	phosphohexomutase (phosphoglucomutase / phosphomannomutase)	41.63	1	13	13	51	46.6908	41.63	13	26	2873.35	38.55	12	25	454	48.4981	4.4624
HVO_2995	ferredoxin (2Fe-2S)	24.81	1	2	2	4	0	24.81	2	4					129	14.4266	3.97998
HVO_2997	O-acetylhomoserine aminocarboxypropyltransferase (methionine synthase)	38.05	1	9	9	77	87.1243	35.5	8	36	5824.64	38.05	9	41	431	46.1082	4.4751
HVO_2998	homoserine O-acetyltransferase	16.63	1	4	4	17	13.3043	9.88	3	8	1012.65	16.63	4	9	415	44.7663	4.69092
HVO_2999	O-acetylhomoserine aminocarboxypropyltransferase (methionine synthase)	7.52	1	3	3	14	3.24633	7.52	3	7	508.951	7.52	3	7	439	47.2409	4.58936
HVO_3000	DNA ligase (NAD)	9.16	1	6	6	15	10.0019	9.16	6	8	608.103	7.58	5	7	699	75.7654	4.50049
HVO_3007	malate dehydrogenase	47.7	1	15	15	158	140.333	47.7	15	80	8289.77	45.72	14	78	304	32.6339	4.39893
HVO_3010	ATP-dependent RNA helicase/nuclease Hef	4.55	1	3	3	7	6.33845	4.55	3	4	302.827	2.33	2	3	858	93.8998	4.69092
HVO_3014	origin-associated GTP-binding protein OapA	35.21	1	7	7	20	9.58846	29.11	5	9	1055.2	35.21	7	11	213	24.0212	5.0083
HVO_A0003	ParA domain protein	12.04	1	3	3	10	9.02883	12.04	3	5	564.419	12.04	3	5	274	30.3463	4.52588
HVO_A0021	conserved hypothetical protein	37.4	1	5	5	12	1.71644	24.43	3	4	622.242	37.4	5	8	131	14.8721	4.42432
HVO_A0087	fumarylacetoacetase family protein	15.22	1	3	3	12	13.401	15.22	3	6	767.252	15.22	3	6	289	31.9693	4.2085
HVO_A0092	acyl-CoA dehydrogenase	16.27	1	4	4	13	6.15688	16.27	4	6	476.826	16.27	4	7	381	42.1655	4.83057
HVO_A0093	IclR family transcription regulator	9.35	1	3	3	8	3.37814	9.35	3	4	309.116	9.35	3	4	246	27.5321	5.14795
HVO_A0133	conserved hypothetical protein	31.85	1	6	6	22	25.1106	31.85	6	11	1589.1	31.85	6	11	292	30.8172	5.17334
HVO_A0150	TrmB family transcription regulator	7.63	1	3	3	8	0	7.63	3	4	366.603	7.63	3	4	354	38.9886	4.62744
HVO_A0169	DUF106 family protein	15.08	1	2	2	2					29.0406	15.08	2	2	305	33.4829	5.23682
HVO_A0205	CRISPR-associated endoribonuclease Cas6	44.49	1	11	11	56	55.3624	44.49	11	28	3859.01	44.49	11	28	272	31.0323	5.43994
HVO_A0206	CRISPR-associated protein Cas8b	46.3	1	24	24	99	87.037	46.3	24	50	5957.98	43.51	23	49	717	79.3031	4.60205
HVO_A0207	CRISPR-associated protein Cas7	45	1	9	9	55	57.1921	45	9	29	3583.08	45	9	26	340	38.1607	4.53857
HVO_A0208	CRISPR-associated endoribonuclease Cas5, Hmari subtype	41.51	1	8	8	26	29.2368	41.51	8	14	1874.32	32.83	7	12	265	29.3047	4.91943
HVO_A0230	peptide methionine sulfoxide reductase MsrA (S-form specific)	11.64	1	2	2	6	1.73102	11.64	2	3	211.014	11.64	2	3	189	20.9627	4.27197
HVO_A0254	DUF234 domain protein	7.38	1	4	4	11	7.24513	7.38	4	5	541.567	7.38	4	6	461	52.6586	4.77979
HVO_A0257	Orc1-type DNA replication protein	9.18	1	3	3	14	10.5946	9.18	3	7	755.097	9.18	3	7	425	48.0182	4.94482
HVO_A0266	IclR family transcription regulator	27.84	1	6	6	29	18.6183	27.84	6	15	1447.73	27.84	6	14	255	27.7172	6.04932
HVO_A0267	D-galactonate dehydratase	10.18	1	3	3	4	0	8.09	2	2	145.623	8.36	2	2	383	42.5333	4.85596
HVO_A0268	class II aldolase (homolog to L-fuculose-phosphate aldolase)	11.66	1	3	3	12	10.5927	11.66	3	6	736.4	11.66	3	6	446	47.8971	4.38623
HVO_A0274	probable inositol-1(or 4)-monophosphatase / fructose-1,6-bisphosphatase, archaeal-type	20.22	1	3	4	15	8.38619	20.22	4	8	630.715	20.22	4	7	267	29.1395	4.62744
HVO_A0307	Lrp/AsnC family transcription regulator	34.46	1	5	5	11	9.40544	27.68	4	5	709.386	34.46	5	6	177	19.4337	4.38623
HVO_A0328	2-keto-3-deoxygluconate kinase	9.12	1	1	2	6	4.23045	9.12	2	3	339.086	9.12	2	3	318	33.9771	4.60205
HVO_A0331	D-galactonate dehydratase	25.52	1	6	6	22	16.2652	24.22	5	11	1078.06	25.52	6	11	384	42.7923	4.83057
HVO_A0342	IclR family transcription regulator	5.9	1	2	2	6	3.78794	5.9	2	3	286.185	5.9	2	3	271	30.6287	5.18604
HVO_A0350	conserved hypothetical protein	9.39	1	2	2	4	4.1372	9.39	2	2	179.811	9.39	2	2	213	23.8412	9.64209
HVO_A0388	Lrp/AsnC family transcription regulator	23.56	1	3	3	11	6.85229	23.56	3	5	501.598	23.56	3	6	174	20.1441	4.85596
HVO_A0401	Fido domain protein	9.33	1	2	2	3	5.66033	9.33	2	3					386	43.5341	4.71631
HVO_A0406	conserved hypothetical protein	46.42	1	2	12	46	42.4902	46.42	12	23	2652.91	46.42	12	23	405	44.4101	5.30029
HVO_A0432	conserved hypothetical protein	40	1	1	11	35	32.3256	40	11	18	2213.64	34.32	10	17	405	44.4951	5.23682
HVO_A0452	UspA domain protein	19.11	1	4	4	8	3.35279	19.11	4	4	302.788	19.11	4	4	293	31.3381	4.62744
HVO_A0458	ParA domain protein	38.83	1	7	7	22	21.1112	38.83	7	12	1103.86	36.08	6	10	291	32.1951	4.79248
HVO_A0465	TetR family transcription regulator	20.95	1	3	3	9	9.41578	20.95	3	5	364.611	12.86	2	4	210	23.7158	4.4751
HVO_A0472	oxidoreductase (homolog to thioredoxin-disulfide reductase)	36.08	1	4	4	26	26.1675	25.26	3	12	2199.58	36.08	4	14	194	20.7246	4.11963
HVO_A0476	conserved hypothetical protein	16.31	1	5	5	16	5.34967	16.31	5	8	716.653	16.31	5	8	331	35.4411	4.25928
HVO_A0485	aminotransferase class V	11.97	1	3	3	10	11.4758	11.97	3	5	832.078	11.97	3	5	351	37.3041	4.25928
HVO_A0486	hydrogenase expression/formation protein	21.43	1	4	4	12	9.50423	21.43	4	6	809.988	21.43	4	6	336	33.8296	4.05615
HVO_A0487	cobyrinic acid a,c-diamide synthase	7.92	1	2	2	8	7.30127	7.92	2	4	587.178	7.92	2	4	442	46.8538	4.57666
HVO_A0496	UspA domain protein	32.41	1	8	8	45	47.3198	32.41	8	23	2861.66	29.31	7	22	290	31.4467	4.60205
HVO_A0498	conserved hypothetical protein	12.66	1	4	4	10	0	5.01	2	4	421.329	12.66	4	6	379	42.7123	4.55127
HVO_A0547	DUF1028 family protein	11.41	1	3	3	7	2.72607	11.41	3	4	320.577	11.41	3	3	333	35.1646	4.15771
HVO_A0550	receiver/sensor box histidine kinase	14.01	1	11	11	35	30.3912	14.01	11	18	2234.4	14.01	11	17	885	95.8637	4.4624
HVO_A0551	acyl-CoA synthetase	13.01	1	6	6	19	18.3463	11.34	5	9	1289.59	13.01	6	10	538	59.593	4.65283
HVO_A0562	urocanate hydratase	6.29	1	3	3	8	5.15318	6.29	3	4	371.138	6.29	3	4	620	67.9399	4.70361
HVO_A0583	IclR family transcription regulator	6.64	1	2	2	4	0	6.64	2	2	125.557	6.64	2	2	256	27.8949	5.07178
HVO_A0586	sugar nucleotidyltransferase	10.46	1	3	3	12	14.0628	10.46	3	6	831.12	10.46	3	6	411	43.69	4.69092
HVO_A0618	flavin-dependent pyridine nucleotide oxidoreductase (homolog to coenzyme A disulfide reductase)	13.47	1	4	4	12	9.00051	8.63	3	6	652.089	13.47	4	6	475	49.2584	4.48779
HVO_A0636	YbaK domain protein	34.81	1	3	3	14	20.8967	34.81	3	7	1292.51	34.81	3	7	158	16.6861	4.53857
HVO_B0001	Orc1-type DNA replication protein	31.46	1	9	10	28	15.5519	27.8	9	13	1413.33	31.46	10	15	410	45.8257	5.32568
HVO_B0018	ParA domain protein	25.09	1	3	3	11	7.01663	25.09	3	5	649.479	25.09	3	6	287	31.653	4.7417
HVO_B0026	probable oxidoreductase (short-chain dehydrogenase family)	14.4	1	2	2	10	5.20464	14.4	2	5	328.903	14.4	2	5	257	26.7335	4.55127
HVO_B0038A	D-xylonate dehydratase	8.25	1	0	3	20	19.2911	8.25	3	10	1069.75	8.25	3	10	412	45.5004	4.55127
HVO_B0039	alpha-ketoglutarate semialdehyde dehydrogenase	15.15	1	5	5	11	3.54964	15.15	5	6	407.527	9.34	4	5	482	50.6257	4.31006
HVO_B0047	ABC-type transport system periplasmic substrate-binding protein (probable substrate iron-III)	9	1	3	3	8	7.88724	9	3	4	560.928	9	3	4	400	44.2121	4.32275
HVO_B0050	ATP-dependent cobaltochelatase subunit CobN	22.98	1	24	24	85	72.9901	22.98	24	42	4567.39	22.98	24	43	1284	141.168	4.34814
HVO_B0051	ATP-dependent cobaltochelatase subunit ChlID	28.47	1	14	14	48	38.9035	24.36	12	23	3145.9	28.47	14	25	706	73.2657	4.38623
HVO_B0052	PQQ repeat protein	4.37	1	2	2	6	5.98867	4.37	2	3	318.606	4.37	2	3	412	44.0839	5.47803
HVO_B0055	conserved hypothetical protein	16.44	1	5	5	11	4.29901	16.44	5	6	439.065	16	4	5	225	23.9336	4.69092
HVO_B0059	cobalt-precorrin 5A hydrolase	36.2	1	8	8	37	34.359	36.2	8	19	2135.91	36.2	8	18	326	34.4818	4.51318
HVO_B0060	precorrin-4 C11-methyltransferase	9.32	1	2	2	6	3.42527	9.32	2	3	234.958	9.32	2	3	279	29.6702	4.22119
HVO_B0061	precorrin-2 C20-methyltransferase	30.21	1	5	5	18	14.2661	30.21	5	9	795.031	30.21	5	9	235	25.3076	4.62744
HVO_B0062	precorrin-7 15-methyltransferase (decarboxylating)	22.28	1	3	3	8	11.7603	22.28	3	4	645.991	22.28	3	4	184	19.7971	5.30029
HVO_B0066	Lrp/AsnC family transcription regulator	12.8	1	2	2	6	8.05496	12.8	2	3	353.816	12.8	2	3	164	18.4984	4.41162
HVO_B0070	pyridoxal phosphate-dependent aminotransferase	13.47	1	4	4	11	6.53446	13.47	4	6	481.253	8.9	3	5	438	46.4317	4.57666
HVO_B0071	oxidoreductase (homolog to zinc-containing alcohol dehydrogenase)	16.62	1	5	5	20	21.7086	16.62	5	11	1062.22	16.62	5	9	349	36.9692	4.70361
HVO_B0101	IclR family transcription regulator	7.78	1	2	2	4	4.44427	7.78	2	2	130.277	7.78	2	2	257	28.5765	5.021
HVO_B0114	IclR family transcription regulator	28.57	1	7	7	22	8.14064	28.57	7	11	880.716	28.57	7	11	252	28.4106	5.43994
HVO_B0115	fumarylacetoacetase family protein	18.37	1	4	4	17	18.3118	18.37	4	9	919.907	18.37	4	8	283	30.3258	4.2085
HVO_B0117	conserved hypothetical protein	16.35	1	3	3	7	6.43453	11.54	2	3	522.206	16.35	3	4	208	23.2724	4.57666
HVO_B0118	SMC-like protein Sph2	45.03	1	28	29	113	106.587	43.79	28	59	6699.5	43.48	27	54	644	73.7572	4.41162
HVO_B0127	oxidoreductase (luciferase family protein)	22.4	1	5	5	16	10.2627	22.4	5	8	636.413	22.4	5	8	317	35.6573	4.60205
HVO_B0130	DUF296 family protein	28.15	1	3	3	8	2.24274	20.74	2	4	339.297	28.15	3	4	135	14.7862	4.41162
HVO_B0143	receiver/sensor box histidine kinase	11.06	1	5	5	16	19.2265	11.06	5	8	1151.7	11.06	5	8	597	65.9505	4.41162
HVO_B0154	receiver/sensor box histidine kinase	14.22	1	14	14	46	31.5494	14.22	14	23	2612.47	14.22	14	23	1301	144.149	4.38623
HVO_B0182	deoxyhypusine synthase	14.2	1	4	4	12	10.4642	14.2	4	6	625.399	14.2	4	6	324	35.6452	4.29736
HVO_B0183	YgeA family protein	13.06	1	3	3	7	0	9.8	2	3	301.324	13.06	3	4	245	26.8424	4.57666
HVO_B0198	ABC-type transport system periplasmic substrate-binding protein (probable substrate iron-III)	5.28	1	2	2	9	9.49833	5.28	2	5	556.247	5.28	2	4	398	43.3989	4.37354
HVO_B0200	malate synthase	12.84	1	3	3	8	12.716	12.84	3	4	622.685	12.84	3	4	436	48.3389	4.29736
HVO_B0233	alpha-L-arabinofuranosidase	10.37	1	4	4	13	14.0246	10.37	4	7	724.11	10.37	4	6	511	57.5089	4.38623
HVO_B0248	probable oxidoreductase (short-chain dehydrogenase family)	39.37	1	6	6	20	24.8306	39.37	6	10	1336.38	39.37	6	10	254	26.8706	4.42432
HVO_B0253	probable inositol-1(or 4)-monophosphatase / fructose-1,6-bisphosphatase, archaeal-type	20.6	1	3	4	14	13.4846	20.6	4	7	827.85	20.6	4	7	267	28.7502	4.55127
HVO_B0256	aldehyde ferredoxin oxidoreductase	17.84	1	8	8	32	31.2296	17.84	8	16	1764.08	17.84	8	16	555	59.9357	4.55127
HVO_B0324	conserved hypothetical protein	10.47	1	4	4	9	4.06417	8.46	3	4	295.835	10.47	4	5	449	48.0413	4.57666
HVO_B0345	homolog to mandelate racemase / homolog to muconate lactonizing enzyme	6.88	1	2	2	4	1.97449	6.88	2	2	134.683	6.88	2	2	378	41.2146	4.84326
HVO_B0371	aldehyde dehydrogenase	22.18	1	6	6	24	24.9563	22.18	6	12	1951.25	22.18	6	12	496	52.4696	4.38623
HVO_B0375	Spo0M family protein	16.33	1	2	2	8	10.3342	16.33	2	4	542.751	16.33	2	4	245	27.2465	4.34814
HVO_B0376	probable oxidoreductase (aldo-keto reductase family protein)	47.62	1	15	15	55	39.7545	43.15	14	27	3107.69	47.62	15	28	336	37.9526	4.61475
HVO_B0382	TATA-binding transcription initiation factor	20.21	1	3	3	12	11.1332	20.21	3	6	801.572	20.21	3	6	188	20.0611	4.11963
HVO_C0001	Orc1-type DNA replication protein	35.54	1	12	12	32	24.4322	31.62	11	15	1808.06	35.54	12	17	408	45.2197	4.97021
HVO_C0040	site-specific DNA-methyltransferase (cytosine-specific)	15.52	1	5	5	14	12.8809	15.52	5	7	812.441	15.52	5	7	406	45.4953	5.08447
HVO_C0042	helicase domain protein	18.76	1	20	20	66	58.9636	18.76	20	34	4290.49	17.27	19	32	1274	144.447	4.66553
HVO_C0043	conserved hypothetical protein	9.83	1	6	6	13	4.52072	6.66	4	6	668.094	9.83	6	7	661	73.7516	4.75439
HVO_C0054	hypothetical protein	14.83	1	4	4	12	13.0752	14.83	4	6	777.397	14.83	4	6	344	37.4813	4.70361
HVO_C0057	Orc1-type DNA replication protein	6.7	1	3	3	6	6.66371	6.7	3	3	341.054	6.7	3	3	418	46.2722	5.021
HVO_C0067	FAD-dependent oxidoreductase	9.34	1	2	2	11	10.6759	9.34	2	6	523.739	9.34	2	5	396	42.6729	4.29736
HVO_C0069	GFO family oxidoreductase	32.1	1	9	9	49	40.7886	29.94	8	24	2582.63	32.1	9	25	324	35.9817	5.09717
HVO_C0077	sarcosine oxidase	25.32	1	5	5	18	19.4489	25.32	5	9	1265.48	25.32	5	9	387	42.9019	4.70361

## Sheet: wt C
Accession	Description	ΣCoverage	Σ# Proteins	Σ# Unique Peptides	Σ# Peptides	Σ# PSMs	Score A2	Coverage A2	# Peptides A2	# PSM A2	Score A4	Coverage A4	# Peptides A4	# PSM A4	# AAs	MW [kDa]	calc. pI
	>sp|TRYP_PIG|	25.11	1	4	4	76	86.3384	25.11	4	38	6099.24	25.11	4	38	231	24.3938	7.18115
109255249	keratin 4 [Homo sapiens]	4.38	1	1	3	10	4.72111	4.38	3	5	529.398	4.38	3	5	594	63.8714	8.25049
1668744	HHa5 hair keratin type I intermediate filament [Homo sapiens]	3.29	3	1	2	3	3.29127	3.29	2	3					425	47.5401	4.80518
17318569	keratin 1 [Homo sapiens]	31.21	3	17	22	121	124.685	31.21	21	60	8626.84	30.28	21	61	644	66.027	8.11865
21961227	Keratin 6B [Homo sapiens]	8.51	8	0	6	39	34.1924	8.51	6	19	2633.98	8.51	6	20	564	60.0303	8.00146
31074631	keratin 1b [Homo sapiens]	6.75	2	1	4	17	8.38755	6.75	4	9	981.254	4.67	3	8	578	61.7634	5.97314
31559815	keratin 25B [Homo sapiens]	9.83	1	1	2	6	4.29136	9.83	2	3	311.708	9.83	2	3	468	51.8364	4.95752
40354192	keratin 10 [Homo sapiens]	36.82	11	17	20	80	74.0608	35.62	19	40	4739.19	36.82	20	40	584	58.7916	5.16064
4557890	keratin 5 [Homo sapiens]	8.14	3	2	6	34	25.7523	8.14	6	16	2136.53	8.14	6	18	590	62.4231	8.06006
46397807	Keratin, type I cuticular Ha7 (Hair keratin, type I Ha7)	5.57	1	1	2	3					236.361	5.57	2	3	449	49.7152	4.95752
47132620	keratin 2a [Homo sapiens]	35.21	5	15	21	88	82.7103	35.21	21	44	5709.85	35.21	21	44	639	65.3932	8.00146
81175178	Keratin, type I cytoskeletal 9 (Cytokeratin-9) (CK-9) (Keratin-9) (K9)	32.91	1	14	15	55	60.4018	31.46	14	27	3917.39	32.91	15	28	623	62.0919	5.30029
HVO_0001	Orc1-type DNA replication protein	20.04	1	9	10	30	27.9779	20.04	10	15	2099.3	20.04	10	15	564	62.1315	4.38623
HVO_0008	aspartate kinase	37.5	1	10	10	53	35.0993	28.32	8	26	2630.03	35.46	9	27	392	41.674	4.4624
HVO_0011	inosine-5'-monophosphate cyclohydrolase, archaeal-type	36.84	1	5	5	40	33.225	36.84	5	20	2861.86	36.84	5	20	190	20.559	4.29736
HVO_0014	ATP-dependent DNA helicase Hel308a	18.5	1	11	11	34	21.9403	18.5	11	18	1771.93	17.29	10	16	827	90.2999	4.66553
HVO_0017	conserved hypothetical protein	19.27	1	3	3	11	5.92492	19.27	3	5	637.169	19.27	3	6	192	21.8678	4.50049
HVO_0019	probable S-adenosylmethionine-dependent methyltransferase (homolog to 24-sterol C-methyltransferase)	9.73	1	2	2	8	7.04672	9.73	2	4	358.59	9.73	2	4	226	25.565	4.64014
HVO_0024	thiosulfate sulfurtransferase	40.7	1	8	8	30	25.6574	36.05	7	13	2096.96	40.7	8	17	258	28.4178	4.29736
HVO_0025	thiosulfate sulfurtransferase	60.84	1	12	12	145	125.037	60.84	12	74	8270.88	60.84	12	71	286	32.0539	4.28467
HVO_0029	UvrABC system protein B	7.02	1	4	4	13	4.23866	7.02	4	7	510.805	7.02	4	6	698	78.9737	4.44971
HVO_0034	acyl-CoA thioester hydrolase	18.9	1	3	3	28	23.9279	18.9	3	14	1838.4	18.9	3	14	164	18.34	4.65283
HVO_0041	ornithine carbamoyltransferase	36.45	1	7	7	47	50.4527	36.45	7	24	2796.47	36.45	7	23	299	32.6609	4.37354
HVO_0042	acetylornithine deacetylase	22.05	1	7	7	21	17.1227	22.05	7	10	1133.52	22.05	7	11	381	41.0056	4.33545
HVO_0043	acetylornithine aminotransferase	19.31	1	5	5	26	23.9894	15.61	4	13	2048.89	19.31	5	13	378	39.742	4.66553
HVO_0044	acetylglutamate kinase	26.3	1	5	5	14	14.0282	12.54	3	6	1033.7	26.3	5	8	327	33.1798	4.48779
HVO_0045	N-acetyl-gamma-glutamyl-phosphate reductase	26.8	1	8	8	46	39.5088	20.75	7	22	3064.13	26.8	8	24	347	36.769	4.93213
HVO_0046	putative glutamate--argW ligase	66.32	1	13	13	68	56.8688	63.23	12	33	4980.47	54.64	12	35	291	31.8571	4.86865
HVO_0048	argininosuccinate lyase	31.15	1	12	12	36	35.0478	31.15	12	18	2202.63	31.15	12	18	488	50.7771	4.52588
HVO_0049	argininosuccinate synthase	36.3	1	14	14	62	48.002	36.3	14	32	3270.16	36.3	14	30	405	44.4555	4.33545
HVO_0054	glycine--tRNA ligase	18.86	1	7	7	32	44.6114	16.5	6	15	2997.67	18.86	7	17	594	64.9118	4.2085
HVO_0055	CBS domain protein	61.62	1	12	12	60	61.7424	61.62	12	30	4632.41	61.62	12	30	284	30.8346	4.27197
HVO_0062	ABC-type transport system periplasmic substrate-binding protein (probable substrate dipeptide/oligopeptide)	23.2	1	7	7	35	22.7937	23.2	7	17	2032.13	23.2	7	18	612	67.2656	4.15771
HVO_0065	DNA-directed DNA polymerase D large subunit	3.66	1	2	2	8	0	3.66	2	4	242.711	3.66	2	4	1202	133.88	4.60205
HVO_0069	sulfatase	10.1	1	4	4	9	6.07602	8.16	3	4	513.866	10.1	4	5	515	57.365	4.34814
HVO_0073	single-stranded-DNA-specific exonuclease RecJ1	4.2	1	2	2	6	0	4.2	2	3	285.513	4.2	2	3	476	50.6363	4.67822
HVO_0077	uroporphyrin-III C-methyltransferase	5.12	1	1	2	2	1.78952	5.12	2	2					293	30.4701	4.50049
HVO_0078	hydroxymethylbilane synthase (porphobilinogen deaminase)	44.63	1	11	11	52	29.4759	40.77	10	25	2877.39	44.63	11	27	363	39.2782	4.97021
HVO_0081	glutamate-1-semialdehyde 2,1-aminomutase	49.44	1	14	14	68	61.2226	49.44	14	34	3883.14	49.44	14	34	445	47.7813	4.85596
HVO_0087	porphobilinogen synthase	22.94	1	5	5	19	14.5473	22.94	5	9	726.871	22.94	5	10	327	35.2974	4.71631
HVO_0100	NMD3 family protein	40.27	1	9	9	35	36.322	40.27	9	17	2240.93	40.27	9	18	375	41.5889	4.4624
HVO_0104	DNA repair and recombination protein RadA	66.47	1	17	17	104	81.0688	61.22	16	51	6614.28	66.47	17	53	343	37.2976	4.64014
HVO_0109	cysteine desulfurase	39.91	1	13	13	64	42.1619	39.91	13	31	3847.65	39.91	13	33	426	46.7785	4.56396
HVO_0120	signal recognition particle receptor FtsY	21.71	1	7	7	25	15.0007	21.71	7	12	1462.17	21.71	7	13	456	48.1582	4.17041
HVO_0122	phosphoglycerate dehydrogenase	21.3	1	5	5	20	20.5899	21.3	5	10	1393.84	21.3	5	10	324	35.2853	5.35107
HVO_0123	signal recognition particle 54K protein	25.16	1	11	11	43	32.7233	23.01	10	21	2617.35	23.66	10	22	465	50.8858	4.50049
HVO_0133	thermosome subunit 1	50.54	1	19	21	164	180.743	47.5	20	84	12477.7	50.54	21	80	560	58.889	4.24658
HVO_0135	RIO-type serine/threonine protein kinase	12.41	1	4	4	11	9.63129	12.41	4	6	667.602	10	3	5	290	32.9882	4.80518
HVO_0138	tyrosine--tRNA ligase	33.54	1	7	7	38	25.4613	33.54	7	19	2122.75	33.54	7	19	328	36.0886	4.33545
HVO_0148	urease alpha subunit	7.22	1	2	2	3					186.449	7.22	2	3	568	60.3239	4.53857
HVO_0156	tRNA (guanine(10),N(2))-dimethyltransferase	21.18	1	6	6	18	14.8505	21.18	6	9	1033.86	21.18	6	9	321	34.1523	5.24951
HVO_0158	TATA-binding transcription initiation factor	11.64	1	2	2	4	2.09007	11.64	2	2	107.241	11.64	2	2	189	20.3334	4.22119
HVO_0161	ATP phosphoribosyltransferase	60.14	1	13	13	62	49.7826	60.14	13	31	3693.48	60.14	13	31	281	30.4267	4.60205
HVO_0165	5-methylthioadenosine/S-adenosylhomocysteine deaminase	37.21	1	10	10	33	15.685	31.4	8	16	1353.2	26.98	9	17	430	45.0871	4.50049
HVO_0167	adenosylhomocysteinase	60.28	1	18	18	105	99.5718	53.04	16	52	6354.66	58.88	17	53	428	46.5953	4.38623
HVO_0175	DNA polymerase sliding clamp	44.53	1	7	7	71	41.4848	44.53	7	35	4191.19	44.53	7	36	247	26.6555	4.38623
HVO_0179	Lrp/AsnC family transcription regulator / TrkA domain protein	14.94	1	2	3	3	2.06854	14.94	3	3					261	28.0401	4.57666
HVO_0190	TIGR00268 family protein	17.79	1	4	4	10	4.26465	17.79	4	5	428.448	17.79	4	5	298	32.5308	4.60205
HVO_0191	DNA mismatch repair protein MutS	5.72	1	3	3	6	0	5.72	3	3	245.651	5.72	3	3	664	70.75	4.4624
HVO_0194	Orc1-type DNA replication protein	9.09	1	4	4	12	4.04774	9.09	4	6	362.678	9.09	4	6	374	42.2113	4.94482
HVO_0195	ribose-5-phosphate isomerase	15.22	1	3	3	9	6.92977	11.74	2	4	509.473	15.22	3	5	230	23.2399	4.53857
HVO_0197	PurE family protein	8.7	1	2	2	3	4.60509	8.7	2	3					253	25.4899	4.42432
HVO_0199	phosphohexomutase (phosphoglucomutase / phosphomannomutase)	54.05	1	14	14	83	93.0978	54.05	14	42	5648.25	54.05	14	41	457	48.4358	4.34814
HVO_0203	replication factor C small subunit	37.92	1	12	12	50	45.1138	37.92	12	26	3613.54	37.92	12	24	327	36.1998	4.51318
HVO_0206	alanine--tRNA ligase	47.94	1	33	33	222	214.99	47.07	32	110	14721.8	47.18	32	112	922	102.401	4.53857
HVO_0208	glutamine amidotransferase (homolog to GMP synthase subunit A)	10.55	1	2	2	8	0	10.55	2	4	221.899	10.55	2	4	237	26.1506	4.70361
HVO_0212	homolog to lactoylglutathione lyase	35.48	1	2	2	6	2.37984	35.48	2	3	499.378	35.48	2	3	124	13.5176	4.13232
HVO_0214	L-lactate dehydrogenase	25.62	1	9	9	47	41.849	23.13	8	23	2699.21	25.62	9	24	320	34.5481	4.48779
HVO_0220	ATP-dependent DNA helicase MCM	26.35	1	15	15	50	50.9154	26.35	15	25	3179.63	26.35	15	25	702	78.8059	4.729
HVO_0228	ParA domain protein	11.74	1	2	2	4					384.067	11.74	2	4	247	24.6344	4.15771
HVO_0233	ribose-phosphate pyrophosphokinase	14.49	1	3	3	14	9.93239	14.49	3	7	723.621	14.49	3	7	283	29.5538	4.39893
HVO_0234	conserved hypothetical protein	12.73	1	2	2	8	12.816	12.73	2	4	497.051	12.73	2	4	275	28.1188	4.4751
HVO_0236	tRNA (guanine(26)-N(2))-dimethyltransferase	8.78	1	2	2	4	0	8.78	2	2	123.947	8.78	2	2	376	40.8769	4.97021
HVO_0239	glutamine synthetase	56.14	1	21	21	159	159.635	56.14	20	80	11109.4	56.14	21	79	456	50.4907	4.56396
HVO_0240	Lrp/AsnC family transcription regulator	46.05	1	5	6	29	16.9697	40.79	5	13	1666.24	46.05	6	16	152	16.9045	4.38623
HVO_0242	aminopeptidase (homolog to leucyl aminopeptidase / aminopeptidase T)	13.61	1	4	4	18	17.1511	13.61	4	9	962.739	13.61	4	9	360	39.5248	4.31006
HVO_0243	threonine aldolase	43.7	1	10	10	44	43.7709	40.18	9	21	3261.18	43.7	10	23	341	35.5956	4.55127
HVO_0292	replication protein A	32.8	1	8	8	40	46.5713	32.8	8	20	3102.16	32.8	8	20	311	34.5617	4.31006
HVO_0296	probable oxidoreductase (short-chain dehydrogenase family)	9.96	1	2	2	6	0	9.96	2	3	138.576	9.96	2	3	261	27.0075	4.43701
HVO_0304	electron transfer flavoprotein alpha subunit	16.72	1	3	3	12	12.1852	13.56	2	4	1173.01	16.72	3	8	317	33.4987	4.18311
HVO_0305	electron transfer flavoprotein beta subunit	8.68	1	2	2	10	6.88825	8.68	2	5	515.695	8.68	2	5	265	28.4542	4.04346
HVO_0310	A-type ATP synthase subunit H	30.91	1	2	2	3	4.96299	30.91	2	3					110	12.5359	4.03076
HVO_0313	A-type ATP synthase subunit E	33.51	1	4	4	21	27.2676	26.29	3	9	1808.43	33.51	4	12	194	22.0117	4.31006
HVO_0314	A-type ATP synthase subunit C	39.94	1	12	12	47	26.8344	35.92	11	23	2492.74	37.93	11	24	348	38.7338	4.50049
HVO_0316	A-type ATP synthase subunit A	51.71	1	21	21	173	204.443	49.15	20	85	13481.6	44.2	20	88	586	64.4743	4.24658
HVO_0317	A-type ATP synthase subunit B	54.06	1	16	18	131	158.464	54.06	17	63	10590.1	49.57	17	68	468	51.9014	4.24658
HVO_0319	A-type ATP synthase subunit D	10.64	1	2	2	6	4.19948	10.64	2	3	360.05	10.64	2	3	235	26.6655	4.71631
HVO_0321	peptide chain release factor aRF-1	36.96	1	14	14	59	27.3064	34.3	13	29	2398.47	36.96	14	30	414	46.5529	4.83057
HVO_0322	MinD/ParA domain protein	10.15	1	3	3	16	18.916	10.15	3	8	1177.68	10.15	3	8	581	58.7763	3.70068
HVO_0324	arginine--tRNA ligase	42.59	1	20	20	96	90.7815	42.59	20	47	6364.93	42.59	20	49	587	64.9946	4.34814
HVO_0326	CTP-dependent riboflavin kinase	10.55	1	2	2	8	11.8616	10.55	2	4	672.357	10.55	2	4	237	25.9427	4.55127
HVO_0329	branched-chain amino acid aminotransferase	40.38	1	10	10	63	74.9635	40.38	10	33	4127.95	40.38	10	30	312	34.9951	4.57666
HVO_0334	purine phosphoribosyltransferase (adenine phosphoribosyltransferase, xanthine-guanine phosphoribosyltransferase)	18.99	1	4	4	12	10.6905	18.99	4	6	765.435	18.99	4	6	237	25.4461	4.4624
HVO_0339	tRNA(Ile2) 2-agmatinylcytidine synthetase TiaS	5.92	1	2	2	2	2.79091	5.92	2	2					422	45.4865	5.21143
HVO_0347	DNA-directed RNA polymerase subunit B''	59.12	1	29	29	219	179.964	59.12	29	110	12869.4	59.12	29	109	521	58.8604	4.99561
HVO_0348	DNA-directed RNA polymerase subunit B'	61.58	1	31	31	234	258.139	61.58	31	114	15629.5	61.58	31	120	609	67.7198	4.91943
HVO_0349	DNA-directed RNA polymerase subunit A'	43.14	1	35	35	220	210.284	42.73	34	111	15718.1	42.62	34	109	976	108.846	4.80518
HVO_0350	DNA-directed RNA polymerase subunit A''	43.91	1	16	17	76	78.9888	36.99	15	39	4720.24	43.91	17	37	419	46.1119	4.34814
HVO_0353	30S ribosomal protein S12	34.51	1	7	7	43	51.2845	34.51	7	22	2800.47	30.28	6	21	142	15.4672	9.90576
HVO_0354	30S ribosomal protein S7	30.39	1	5	5	15	16.9513	21.57	4	7	1375.81	30.39	5	8	204	22.6014	5.13525
HVO_0356	translation elongation factor aEF-2	82.53	1	54	54	865	854.878	81.57	52	440	52635.1	78.13	51	425	727	80.3912	4.729
HVO_0357	ACT domain protein	20.11	1	3	3	12	14.0849	20.11	3	6	929.598	20.11	3	6	189	20.2252	4.58936
HVO_0358	homoserine dehydrogenase	24.29	1	6	6	26	28.6727	17.35	5	12	1984.57	24.29	6	14	317	32.4024	4.43701
HVO_0359	translation elongation factor aEF-1 alpha subunit	80.05	1	22	26	969	930.938	75.77	25	465	70253.2	80.05	26	504	421	45.7307	4.729
HVO_0360	30S ribosomal protein S10	29.41	1	3	3	10	7.00882	29.41	3	5	581.44	29.41	3	5	102	11.4759	4.88135
HVO_0388	homolog to ribonuclease R	40.55	1	15	15	81	80.2539	40.55	15	40	5646.35	40.55	15	41	439	50.3267	4.729
HVO_0393	UvrABC system protein A	55.14	1	40	40	166	147.739	54.53	39	84	10039.8	55.14	40	82	983	108.611	4.81787
HVO_0397	homolog to aminomethyltransferase (homolog to glycine cleavage system protein T)	22.47	1	6	6	16	7.40124	21.1	5	8	785.112	22.47	6	8	365	38.9904	4.61475
HVO_0400	conserved hypothetical protein	43.65	1	4	4	12	10.2784	43.65	4	6	827.226	43.65	4	6	126	13.9109	4.67822
HVO_0401	UspA domain protein	32.89	1	4	4	14	6.48074	17.11	2	5	858.361	32.89	4	9	152	16.3933	4.79248
HVO_0402	DUF124 family protein	16.44	1	2	2	6	7.06356	16.44	2	3	333.041	16.44	2	3	225	23.9797	4.57666
HVO_0405	NifU C-terminal domain protein	5.78	1	2	2	2	2.18935	5.78	2	2					657	69.761	4.70361
HVO_0406	RNA-binding protein AU-1	35.9	1	12	12	35	31.0599	35.9	12	18	2137.28	35.68	11	17	468	49.8582	4.52588
HVO_0415	repair helicase	43.18	1	20	20	113	89.7203	43.18	20	57	7327.47	43.18	20	56	616	69.5987	4.70361
HVO_0417	metal-dependent carboxypeptidase	32.47	1	13	13	51	49.5045	29.08	12	25	3450.97	32.27	12	26	502	57.3236	4.42432
HVO_0418	homolog to haloviral protein	3.82	1	2	2	5	2.1402	3.82	2	2	127.253	3.82	2	3	498	57.5892	5.22412
HVO_0421	arNOG04375 family protein (homolog to PilT-type ATPase)	60.06	1	24	24	101	95.0956	58.95	23	50	6468.95	55.59	23	51	626	67.65	4.65283
HVO_0424	ABC-type transport system ATP-binding protein	40.73	1	19	19	91	80.6371	38.74	18	44	5329.65	40.73	19	47	604	67.2129	4.48779
HVO_0429	archaemetzincin	21.97	1	3	3	9	4.87048	21.97	3	5	332.093	17.92	2	4	173	19.2717	6.53662
HVO_0431	HAD superfamily hydrolase	17.96	1	3	3	11	6.0612	17.96	3	6	400.067	6.34	2	5	284	30.428	4.25928
HVO_0433	F420H2:NADP oxidoreductase	42.34	1	6	6	18	20.0572	36.94	4	8	1309.99	42.34	6	10	222	23.3238	4.71631
HVO_0449	prephenate dehydratase	41.04	1	8	8	31	35.1024	41.04	8	15	2045.35	41.04	8	16	268	28.6813	4.64014
HVO_0452	leucine--tRNA ligase	37.68	1	25	25	114	116.307	37.68	25	59	8189.17	34.86	24	55	958	109.495	4.37354
HVO_0454	ornithine cyclodeaminase	14.2	1	2	2	3					176.516	14.2	2	3	331	35.564	4.23389
HVO_0455	thermosome subunit 2	51.53	1	27	28	181	161.532	51.53	28	90	12165.1	51.53	28	91	557	59.2615	4.37354
HVO_0464	threonine ammonia-lyase	8.44	1	3	3	10	2.30996	8.44	3	5	326.49	8.44	3	5	403	43.6533	4.71631
HVO_0466	citrate (si)-synthase	27.97	1	9	9	65	69.6315	27.97	9	33	4554.97	27.97	9	32	379	41.7803	4.55127
HVO_0467	PhoU/TrkA-C domain protein	47.76	1	16	16	57	39.0582	47.76	16	30	3085.98	47.76	16	27	402	43.262	4.48779
HVO_0469	AstE family protein	14.78	1	4	4	10	8.22983	14.78	4	5	646.586	14.78	4	5	318	33.9261	5.84619
HVO_0470	threonine synthase	13.08	1	3	3	10	4.59935	13.08	3	5	527.28	13.08	3	5	367	39.1591	4.58936
HVO_0475	conserved hypothetical protein	12.18	1	2	2	4	0	12.18	2	2	78.148	12.18	2	2	312	32.4714	4.7417
HVO_0478	glyceraldehyde-3-phosphate dehydrogenase (NAD(P)) (phosphorylating)	49.86	1	11	11	49	33.039	49.86	11	25	2987.59	49.86	11	24	355	38.1908	4.67822
HVO_0480	phosphoglycerate kinase	46.13	1	16	16	100	124.495	46.13	16	50	8788.72	46.13	16	50	401	43.6092	4.37354
HVO_0481	glyceraldehyde-3-phosphate dehydrogenase (NAD) (phosphorylating)	70.29	1	16	16	209	186.732	70.29	16	104	12980.8	70.29	16	105	350	37.6326	4.53857
HVO_0484	50S ribosomal protein L10e	22.73	1	3	3	11	17.6058	17.61	2	5	894.061	22.73	3	6	176	19.753	8.71924
HVO_0493	HTH domain protein	17.69	1	2	2	6	6.96141	17.69	2	3	337.265	17.69	2	3	130	14.087	4.79248
HVO_0511	NAD-dependent epimerase/dehydratase	52.29	1	7	8	26	17.6678	33.59	6	12	1399	52.29	8	14	262	29.3469	4.77979
HVO_0519	replication protein A	33.75	1	15	15	70	68.1602	33.75	15	35	5061.66	33.75	15	35	483	51.0075	4.13232
HVO_0521	tRNA adenylyltransferase, CCA-adding	18.95	1	7	7	23	23.6803	17.65	6	11	1572.15	18.95	7	12	459	50.4608	4.62744
HVO_0534	ABC-type transport system ATP-binding protein (probable substrate sugar)	10.97	1	3	3	12	4.76905	10.97	3	6	741.399	10.97	3	6	383	41.8973	4.2085
HVO_0536	ferritin	24.43	1	2	2	12	22.0462	24.43	2	6	862.641	24.43	2	6	176	19.8916	4.50049
HVO_0541	aconitate hydratase	20.15	1	13	13	43	17.5005	20.15	13	22	1940.73	15.25	11	21	938	102.147	4.39893
HVO_0549	2-keto-3-deoxygluconate kinase	41.25	1	10	11	37	29.2605	31.56	9	17	2733.26	41.25	11	20	320	34.0627	4.33545
HVO_0551	DNA mismatch repair protein MutL	34.97	1	16	16	53	42.6965	34.97	16	29	3284.94	29.39	13	24	735	78.6813	4.50049
HVO_0552	DNA mismatch repair protein MutS	27.81	1	18	18	59	44.7611	26.41	17	29	3045.65	26.41	17	30	924	99.2074	4.65283
HVO_0561	50S ribosomal protein L15e	18.37	1	4	4	11	9.50323	18.37	4	6	659.112	18.37	4	5	196	22.5351	11.1509
HVO_0569	RIO-type serine/threonine protein kinase	6.6	1	2	2	8	5.176	6.6	2	4	529.76	6.6	2	4	303	34.4421	4.94482
HVO_0572	lipoate-protein ligase	9.09	1	2	2	11	7.58922	9.09	2	5	701.993	9.09	2	6	275	30.5247	4.84326
HVO_0573	endonuclease IV	31.62	1	6	6	30	30.3629	31.62	6	15	1940.42	31.62	6	15	291	31.3849	4.43701
HVO_0581	cell division protein FtsZ, type II	64.75	1	17	17	117	111.989	64.75	17	59	7560.43	64.75	17	58	400	42.5433	4.75439
HVO_0585	probable oxidoreductase (aldo-keto reductase family protein)	15.6	1	3	3	8	4.53166	15.6	3	4	330.49	15.6	3	4	327	36.1859	4.62744
HVO_0590	nicotinate-nucleotide-dimethylbenzimidazole phosphoribosyltransferase	7.89	1	2	2	6	3.98825	7.89	2	3	353.925	7.89	2	3	355	35.5829	4.29736
HVO_0591	L-threonine-O-3-phosphate decarboxylase	12.94	1	2	2	2					126.07	12.94	2	2	340	36.0049	4.53857
HVO_0600	ACT domain protein	12.99	1	2	2	4	1.90228	12.99	2	2	210.792	12.99	2	2	177	19.1517	4.43701
HVO_0601	homoserine dehydrogenase	31.01	1	5	5	35	39.3339	31.01	5	18	2787.94	31.01	5	17	316	32.236	4.24658
HVO_0602	3-dehydroquinate dehydratase	47.37	1	9	9	42	28.0864	47.37	9	21	2228.63	47.37	9	21	247	27.3137	4.51318
HVO_0639	AAA-type ATPase (MoxR subfamily)	23.42	1	6	6	16	4.40846	23.42	6	8	749.846	16.77	5	8	316	34.661	4.89404
HVO_0644	2-isopropylmalate synthase / (R)-citramalate synthase	42.77	1	16	16	93	82.8511	42.77	16	47	6117.44	42.77	16	46	512	53.8209	4.77979
HVO_0647	GMP synthase (glutamine-hydrolyzing) subunit A	31.69	1	3	3	13	4.31392	31.69	3	7	670.806	13.66	2	6	183	20.0435	4.2085
HVO_0658	tRNA pseudouridine(13) synthase TruD	28.51	1	8	8	30	33.8823	28.51	8	15	1979.87	28.51	8	15	463	50.556	4.70361
HVO_0661	dCTP deaminase (dUMP-forming)	41.03	1	5	5	19	10.809	41.03	5	10	677.967	41.03	5	9	195	21.2226	4.58936
HVO_0670	glutathione S-transferase	8.59	1	2	2	3	5.50885	8.59	2	3					326	38.0633	4.56396
HVO_0675	pantoate kinase	7.22	1	2	2	6	4.30492	7.22	2	3	285.008	7.22	2	3	277	27.8038	4.53857
HVO_0677	aspartate--tRNA ligase	66.82	1	19	19	236	250.203	66.82	19	121	15714	66.82	19	115	434	48.6958	4.50049
HVO_0680	(S)-3-O-geranylgeranylglyceryl phosphate synthase 1	7.5	1	2	2	4	2.16141	7.5	2	2	179.853	7.5	2	2	240	26.4574	4.17041
HVO_0681	DNA topoisomerase I	28.81	1	20	20	60	47.5132	28.81	20	30	3565.38	27.38	18	30	840	93.6277	4.57666
HVO_0684	aspartyl/glutamyl-tRNA(Asn/Gln) amidotransferase subunit B	45.56	1	22	22	111	93.6643	43.95	21	54	6687.21	45.36	21	57	496	55.0402	4.52588
HVO_0687	M20 family amidohydrolase	8.33	1	3	3	8	7.07422	8.33	3	4	494.25	8.33	3	4	444	47.5353	4.57666
HVO_0689	chromosome segregation protein Smc	20.32	1	18	18	50	37.2727	20.32	18	25	2295.16	17.74	16	25	1240	138.103	4.38623
HVO_0692	5'-methylthioadenosine phosphorylase MtaP	63.99	1	12	12	47	43.0578	63.99	12	25	2871.18	53.85	10	22	286	31.1934	4.53857
HVO_0694	probable phosphoribosyltransferase	24.05	1	5	5	20	19.1904	24.05	5	10	1253.63	24.05	5	10	237	26.9667	4.32275
HVO_0697	PAC2 family protein	23.53	1	3	3	18	20.2017	23.53	3	9	1518.78	23.53	3	9	255	27.3616	4.08154
HVO_0699	translation initiation factor aIF-2 alpha subunit	21.8	1	5	5	17	18.0253	21.8	5	9	1156.57	21.8	5	8	266	29.4805	4.4624
HVO_0710	aminodeoxychorismate synthase component II	5.16	1	2	2	4	0	5.16	2	2	174.579	5.16	2	2	504	54.6139	4.52588
HVO_0716	D-tyrosyl-tRNA(Tyr) deacylase	4.78	1	2	2	3	2.84912	4.78	2	3					439	46.6539	4.4751
HVO_0717	cell division protein FtsZ, type I	43.54	1	15	15	77	81.4889	43.54	15	39	5650.13	39.31	13	38	379	39.7808	4.39893
HVO_0719	transcription elongation factor Spt5/NusG	18	1	3	3	6	2.03507	14	2	2	275.555	18	3	4	150	16.3073	4.50049
HVO_0724	ArsA family ATPase	6.85	1	2	2	4	0	6.85	2	2	72.2005	6.85	2	2	409	43.8768	4.22119
HVO_0729	inorganic pyrophosphatase	37.85	1	8	8	49	38.664	37.85	8	24	2798.06	37.85	8	25	177	20.3595	4.15771
HVO_0732	ribonuclease H, type 1	12.69	1	2	2	6	3.43982	12.69	2	3	245.477	12.69	2	3	197	21.4688	5.07178
HVO_0733	transcription initiation factor TFB	11.66	1	1	4	17	17.5402	8.59	3	8	1329.84	11.66	4	9	326	37.2369	5.99854
HVO_0741	DNA-directed DNA polymerase X	7.39	1	3	3	10	2.4661	7.39	3	5	426.498	7.39	3	5	582	62.5919	4.43701
HVO_0743	probable phosphodiesterase	43.43	1	23	24	116	93.3873	42.32	23	59	6695.69	34.97	20	57	449	50.4672	4.56396
HVO_0744	homolog to carboxylate-amine ligase	5.69	1	1	3	3					217.686	5.69	3	3	369	41.6748	4.88135
HVO_0745	FtsZ family protein, type III	14.44	1	3	3	5	0	11.67	2	2	149.639	14.44	3	3	360	37.0867	4.51318
HVO_0757	probable oxidoreductase (aldo-keto reductase family protein)	6.06	1	2	2	2					152.725	6.06	2	2	363	39.0731	4.76709
HVO_0760	probable glycosyltransferase, type 2	16.3	1	4	4	11	1.89593	9.24	3	5	524.68	16.3	4	6	368	40.7472	4.81787
HVO_0768	radical SAM domain protein	27.61	1	8	8	19	10.2193	23.54	7	10	686.286	21.06	6	9	565	62.0136	4.84326
HVO_0769	TRAM domain protein	23.88	1	3	3	12	6.03683	23.88	3	6	630.991	23.88	3	6	134	14.8384	4.32275
HVO_0778	thermosome subunit 3	60.11	1	22	24	149	169.956	60.11	24	75	11045.1	60.11	24	74	524	55.2081	4.58936
HVO_0781	S-adenosylmethionine hydroxide adenosyltransferase family protein	6.87	1	2	2	4	0	6.87	2	2	143.576	6.87	2	2	262	27.6809	4.79248
HVO_0783	ATP-dependent protease La	3.6	1	2	2	4	0	3.6	2	2	83.8295	3.6	2	2	694	75.4348	4.85596
HVO_0788	tryptophan synthase beta subunit	42.89	1	14	14	52	45.0295	41.23	13	27	2704.18	35.55	12	25	422	45.6821	4.65283
HVO_0789	tryptophan synthase alpha subunit	43.68	1	8	8	35	33.7373	41.52	7	17	2075.45	43.68	8	18	277	29.6465	4.2085
HVO_0790	2-amino-3,7-dideoxy-D-threo-hept-6-ulosonate synthase	46.24	1	10	10	58	64.2814	46.24	10	28	4387.81	46.24	10	30	266	27.8258	4.84326
HVO_0792	3-dehydroquinate synthase type II	51.28	1	15	15	82	97.1002	51.28	15	41	6233.65	51.28	15	41	392	43.0821	4.43701
HVO_0795	transcription initiation factor TFB	32.24	4	10	10	34	28.0481	29.85	9	16	2283.17	32.24	10	18	335	37.3546	5.59229
HVO_0801	stomatin family protein	5.9	1	2	2	2					144.856	5.9	2	2	424	46.3722	4.37354
HVO_0806	pyruvate kinase	42.91	1	19	19	128	124.879	42.91	19	62	8910.13	42.91	19	66	585	62.004	4.53857
HVO_0809	methionine--tRNA ligase	45.68	1	23	23	129	115.307	45.68	23	64	9170.29	45.68	23	65	740	81.8859	4.37354
HVO_0812	phosphoenolpyruvate synthase	36.66	1	23	23	88	76.3431	33.51	22	44	5103.65	35.22	22	44	761	83.0813	4.62744
HVO_0818	threonine synthase	19.02	1	7	7	22	16.396	19.02	7	10	1313.68	19.02	7	12	389	40.7907	4.31006
HVO_0822	glycerol-1-phosphate dehydrogenase [NAD(P)]	19.83	1	4	4	17	2.90237	19.83	4	9	553.122	19.83	4	8	348	36.6973	4.69092
HVO_0826	peptidase M42 family protein	10.34	1	3	3	16	16.3093	10.34	3	8	1025.04	10.34	3	8	348	37.7247	4.53857
HVO_0829	peptidase S9 family protein	43.26	1	15	15	45	33.9494	41.12	14	22	2213.4	43.26	15	23	608	67.4365	4.53857
HVO_0836	probable M28 family peptidase (homolog to aminopeptidase YwaD)	37.01	1	10	10	49	44.6685	37.01	10	25	3162.42	29.2	9	24	435	46.9089	4.62744
HVO_0837	probable NAD kinase (inorganic polyphosphate/ATP NAD kinase)	16.05	1	3	3	12	13.6129	16.05	3	6	752.299	16.05	3	6	243	24.7504	4.4751
HVO_0848	endonuclease III	7.93	1	2	2	6	4.69076	7.93	2	3	300.071	7.93	2	3	227	25.5073	4.55127
HVO_0850	proteasome-activating nucleotidase	59.01	1	18	18	104	112.256	53.83	16	50	7696.62	52.59	17	54	405	45.6426	4.60205
HVO_0853	DNA double-strand break repair protein Mre11	22	1	6	6	15	9.19219	22	6	7	766.811	22	6	8	441	48.1463	4.38623
HVO_0854	DNA double-strand break repair ATPase Rad50	27.44	1	21	21	69	57.3604	26.88	20	35	3784.77	27.44	20	34	893	100.028	4.57666
HVO_0858	DNA-directed DNA polymerase B (intein-containing)	21.65	1	25	25	76	58.312	20.15	24	39	3879.03	20.07	24	37	1335	150.49	4.60205
HVO_0859	FeS assembly ATPase SufC	56.15	1	17	17	146	123.452	54.15	15	70	9554.47	56.15	17	76	301	33.4335	4.34814
HVO_0860	SufB domain protein	50.84	1	21	21	181	163.061	47.69	20	89	11554.6	48.53	20	92	476	53.2137	4.69092
HVO_0861	SufB domain protein	57.71	1	15	15	99	114.517	54.23	14	50	8383.69	51.49	14	49	402	44.6577	4.23389
HVO_0867	HD family hydrolase	27.83	1	5	5	17	16.483	27.83	5	9	985.735	21.74	4	8	230	26.2456	4.77979
HVO_0868	NAD-dependent epimerase/dehydratase	14.89	1	5	5	8	2.1697	12.77	4	4	404.562	11.55	4	4	329	36.0724	4.55127
HVO_0869	glutamate synthase large subunit	54.07	1	62	63	471	462.674	53.54	62	236	31686	54.07	63	235	1511	163.807	4.70361
HVO_0870	proline--tRNA ligase	49.39	1	16	16	106	87.4037	46.93	15	51	6603.45	49.39	16	55	488	54.9084	4.43701
HVO_0874	beta-lactamase domain protein	37.03	1	22	22	115	102.486	37.03	22	57	8861.48	37.03	22	58	640	71.9022	5.13525
HVO_0876	methylglyoxal synthase	22.05	1	2	2	6	7.1186	22.05	2	3	381.254	22.05	2	3	127	13.899	4.4751
HVO_0879	DUF371 family protein	24.11	1	3	3	14	2.37544	24.11	3	7	492.98	24.11	3	7	141	15.3013	4.65283
HVO_0880	conserved hypothetical protein	75.9	1	30	30	295	273.197	75.24	29	147	18157.4	75.9	30	148	307	36.3149	4.7417
HVO_0887	oxoglutarate--ferredoxin oxidoreductase beta subunit	50.87	1	12	12	90	103.589	50.87	12	46	6824.93	48.78	11	44	287	31.0256	4.729
HVO_0888	oxoglutarate--ferredoxin oxidoreductase alpha subunit	45.9	1	23	23	168	179.677	45.9	23	85	11582.9	45.9	22	83	586	63.9862	4.48779
HVO_0889	FAD-dependent oxidoreductase	24.77	1	3	3	10	13.9733	24.77	3	5	832.763	24.77	3	5	214	21.7643	3.89111
HVO_0894	acyl-CoA synthetase	20.54	2	7	10	33	27.7029	17.67	8	15	1851.37	20.54	10	18	662	74.3046	4.4751
HVO_0911	GTP-binding protein Drg	39.57	1	11	11	35	26.9852	39.57	11	17	2234.16	36.59	10	18	369	40.4539	4.80518
HVO_0914	probable lyase (homolog to lactoylglutathione lyase)	41.31	1	12	12	69	39.1646	37.45	11	31	3914.81	41.31	12	38	259	29.9244	4.36084
HVO_0916	diphthine synthase	24.91	1	5	5	18	13.0977	24.91	5	9	1158.17	24.91	5	9	269	29.0994	4.53857
HVO_0929	tRNA (guanine(37)-N(1))-methyltransferase	17.38	1	4	4	11	9.33833	17.38	4	6	434.868	15.24	3	5	328	36.0599	4.66553
HVO_0937	FMN-binding domain protein	35.62	1	3	3	8	3.65184	35.62	3	4	288.665	35.62	3	4	146	16.1928	4.36084
HVO_0950	2-dehydro-3-deoxy-phosphogluconate aldolase, bacterial-type	16.44	1	3	3	12	10.7991	10.5	2	6	798.128	16.44	3	6	219	22.4017	4.05615
HVO_0960	probable oxidoreductase (aldo-keto reductase family protein)	60.5	1	13	13	66	73.8654	60.5	13	33	4514.22	58.36	12	33	281	30.5751	4.58936
HVO_0965	AMP phosphorylase (ribose-1,5-bisphosphate forming)	14.63	1	6	6	13	3.19688	14.63	6	7	480.18	11.59	5	6	492	52.0909	4.83057
HVO_0966	ribose-1,5-bisphosphate isomerase (ribulose-bisphosphate forming)	13.93	1	4	4	9	6.50497	13.93	4	5	435.031	10.53	3	4	323	34.8546	5.23682
HVO_0970	ribulose-bisphosphate carboxylase large subunit	22.71	1	8	8	46	47.7632	22.71	8	23	3046.45	22.71	8	23	414	43.8946	4.58936
HVO_0972	DUF1628 family protein	26.59	1	2	2	3					333.285	26.59	2	3	173	17.6607	4.09424
HVO_0973	pyridoxal phosphate-dependent aminotransferase (probable aspartate aminotransferase)	58.59	1	16	16	135	172.89	58.59	16	67	11615	58.59	16	68	384	41.4402	4.41162
HVO_0976	5-(carboxyamino)imidazole ribonucleotide synthase	17.32	1	5	5	12	1.67883	12.34	4	5	519.134	17.32	5	7	381	40.4613	4.51318
HVO_0979	NADH dehydrogenase-like complex subunit B	25.75	1	4	4	13	11.0741	25.75	4	7	672.682	12.88	3	6	233	26.1219	5.0083
HVO_0980	NADH dehydrogenase-like complex subunit CD	41.11	2	19	19	101	80.574	41.11	19	49	6044	41.11	19	52	557	63.4437	4.52588
HVO_0989	conserved hypothetical protein	16.67	1	2	2	10	3.90116	16.67	2	5	367.752	16.67	2	5	126	14.384	4.80518
HVO_0990	DHH family phosphoesterase	4.73	1	2	2	4	1.75822	4.73	2	2	145.074	4.73	2	2	486	51.8813	4.58936
HVO_0997	peptidase M24 family protein	26.63	1	6	6	20	17.1975	26.63	6	10	1450.39	26.63	6	10	368	39.9367	4.48779
HVO_0999	DRTGG domain protein	41.8	1	11	11	60	77.174	41.8	11	30	4507.34	41.8	11	30	378	39.802	4.43701
HVO_1000	acyl-CoA synthetase (homolog to acetate--CoA ligase (ADP-forming))	26.26	1	19	19	84	61.7717	26.26	18	41	5825.14	26.26	19	43	697	74.5075	4.13232
HVO_1008	GFO family oxidoreductase	14.46	1	3	3	5	3.38001	14.46	3	3	164.798	6.33	2	2	332	35.9598	4.71631
HVO_1009	probable oxidoreductase (aldo-keto reductase family protein)	44.71	1	13	14	47	47.8547	42.94	12	22	3510.19	44.71	14	25	340	38.8106	4.57666
HVO_1018	RecJ domain protein	33.49	1	20	21	128	105.519	33.49	21	64	8827.89	32.7	20	64	633	69.7502	4.57666
HVO_1020	HEAT-PBS family protein	31.98	1	9	9	30	33.0484	27.68	8	15	2685.87	26.25	8	15	419	45.5223	3.95459
HVO_1022	NamA family oxidoreductase (homolog to old yellow enzyme)	38.4	1	8	8	26	19.2727	30.94	6	12	1602.4	38.4	8	14	362	39.6035	4.81787
HVO_1025	acetyl-CoA C-acyltransferase	36.29	1	11	11	47	31.1467	31.85	10	23	2787.15	36.29	10	24	383	40.7066	4.56396
HVO_1031	thioredoxin-disulfide reductase	41.52	1	10	10	41	38.5665	41.52	10	20	2661.94	41.52	10	21	342	37.4198	4.4624
HVO_1044	imidazoleglycerol-phosphate synthase subunit HisF	35.56	1	8	8	38	37.5053	35.56	8	19	2463.61	35.56	8	19	270	29.145	4.34814
HVO_1047	NADPH:quinone reductase	7.12	1	2	2	6	5.36326	7.12	2	3	385.313	7.12	2	3	323	33.7805	4.27197
HVO_1048	phosphoribosylformylglycinamidine synthase 2	29.91	1	13	13	87	106.079	28.92	12	42	6755.65	29.91	13	45	702	72.9193	4.18311
HVO_1054	aspartyl/glutamyl-tRNA(Asn/Gln) amidotransferase subunit A	20.33	1	8	8	22	19.3947	20.33	8	12	1266.94	16.08	6	10	423	43.8814	4.31006
HVO_1055	TrkA domain protein	9.29	1	2	2	7	1.76377	9.29	2	4	142.73	9.29	2	3	226	24.4382	4.38623
HVO_1058	TrkA domain protein	16.18	1	6	6	20	15.0248	16.18	6	10	1236.1	16.18	6	10	445	47.7312	4.34814
HVO_1061	oxidoreductase (homolog to thioredoxin-disulfide reductase)	43.63	1	9	9	48	59.5067	43.63	9	23	3936.39	43.63	9	25	259	27.9977	4.50049
HVO_1062	phosphopantothenoylcysteine decarboxylase / phosphopantothenate--cysteine ligase	8.55	1	3	3	10	9.43245	8.55	3	5	541.523	8.55	3	5	386	39.9533	4.67822
HVO_1072	purine phosphoribosyltransferase (adenine phosphoribosyltransferase, xanthine-guanine phosphoribosyltransferase)	34.04	1	5	5	22	11.4197	34.04	5	11	1043.82	34.04	5	11	188	20.5195	4.60205
HVO_1073	ThiJ/PfpI family protein	22.32	1	4	4	10	4.62665	22.32	4	5	440.651	22.32	4	5	224	23.9485	4.11963
HVO_1076	sugar nucleotidyltransferase	35.09	1	7	7	34	43.1568	35.09	7	17	2784.29	35.09	7	17	322	35.8303	4.1958
HVO_1079	sulfate adenylyltransferase small subunit	17.85	1	5	5	17	20.0392	17.85	5	9	1113.83	17.85	5	8	325	37.5295	4.18311
HVO_1080	conserved hypothetical protein	48.4	1	7	7	28	21.027	48.4	7	14	1529.72	48.4	7	14	188	21.1384	4.31006
HVO_1082	homolog to orotate phosphoribosyltransferase	42.86	1	8	8	25	16.0896	42.86	8	13	1268.6	39.52	7	12	210	22.2851	4.42432
HVO_1084	adenylosuccinate lyase	47.95	1	17	17	84	63.9911	40.39	15	41	5381.97	43.41	16	43	463	50.7854	4.70361
HVO_1085	phosphoribosylglycinamide formyltransferase / phosphoribosylaminoimidazolecarboxamide formyltransferase	45.14	1	18	18	118	105.557	42.1	16	57	7781.09	45.14	18	61	525	56.4225	4.39893
HVO_1087	UspA domain protein	27.66	1	4	4	12	10.2111	27.66	4	6	645.338	27.66	4	6	141	15.1616	4.98291
HVO_1088	folylpolyglutamate synthase / 7,8-dihydropteroate reductase / dihydropteroate synthase	14.68	1	9	9	35	24.418	14.68	9	18	1803.26	12.53	8	17	838	89.1017	4.65283
HVO_1091	proteasome alpha subunit	33.33	1	7	8	44	54.6417	33.33	8	22	3238.34	33.33	8	22	252	27.5966	4.56396
HVO_1093	probable S-adenosylmethionine-dependent methyltransferase	26.92	1	4	4	22	25.8906	26.92	4	11	1544.56	26.92	4	11	208	22.604	4.36084
HVO_1097	diaminopimelate epimerase	31.25	1	6	6	22	25.2226	27.78	5	10	1501.32	31.25	6	12	288	29.8866	4.4751
HVO_1098	diaminopimelate decarboxylase	20.72	1	7	7	20	11.9132	19.28	6	11	764.775	17.59	6	9	415	44.4172	5.021
HVO_1099	2,3,4,5-tetrahydropyridine-2,6-dicarboxylate N-succinyltransferase	37.14	1	7	7	36	37.1958	37.14	7	18	2534.98	37.14	7	18	280	30.1397	4.43701
HVO_1100	4-hydroxy-tetrahydrodipicolinate reductase	19.37	1	4	4	15	4.98549	19.37	4	8	735.569	19.37	4	7	253	26.0457	4.60205
HVO_1101	4-hydroxy-tetrahydrodipicolinate synthase	16.39	1	3	3	12	6.47661	16.39	3	6	518.505	16.39	3	6	305	32.6543	4.56396
HVO_1117	HTH-10 family transcription regulator	7.98	1	2	2	5	1.60599	7.98	2	2	214.881	7.98	2	3	213	23.3113	4.56396
HVO_1123	thioredoxin-disulfide reductase	42.98	1	10	10	55	40.7125	39.83	9	25	3212.21	42.98	10	30	349	37.3218	4.32275
HVO_1125	cysteine--tRNA ligase	37.25	1	13	13	49	50.8833	37.25	13	25	3408.64	34.21	12	24	494	55.1833	4.56396
HVO_1128	sirohydrochlorin cobaltochelatase	7.53	1	2	2	3	5.2819	7.53	2	3					292	32.2525	4.42432
HVO_1129	conserved hypothetical protein	19.49	1	5	5	16	12.0515	19.49	5	8	838.215	19.49	5	8	390	42.9771	4.43701
HVO_1132	adenylosuccinate synthase	47.18	1	21	21	159	138.803	44.02	20	81	9536.75	47.18	21	78	443	48.2009	4.56396
HVO_1133	conserved hypothetical protein	55.45	1	4	4	14	9.04496	55.45	4	7	608.462	55.45	4	7	101	11.7029	4.57666
HVO_1134	conserved hypothetical protein	37.91	1	17	17	60	58.9374	37.91	17	30	3843.62	33.29	16	30	757	80.6341	4.34814
HVO_1139	squalene synthase	8.94	1	2	2	7	5.39377	8.94	2	4	248.928	8.94	2	3	358	39.7124	4.53857
HVO_1140	acyl-CoA dehydrogenase	6.32	1	2	2	6	4.59602	6.32	2	3	344.852	6.32	2	3	380	41.1672	4.55127
HVO_1145	30S ribosomal protein S1e	58.18	1	11	11	55	46.4947	55	10	27	3445.12	58.18	11	28	220	24.7995	4.85596
HVO_1150	IS200-type transposase	11.54	1	2	2	10	7.16656	11.54	2	5	509.102	11.54	2	5	130	14.7055	5.49072
HVO_1164	HD family hydrolase	30.37	1	7	7	23	18.4462	26.3	6	11	1269.39	24.07	6	12	270	29.8453	4.86865
HVO_1169	probable glycosyltransferase, type 1	7.34	1	3	3	8	5.56453	7.34	3	4	339.871	7.34	3	4	368	40.7983	4.729
HVO_1172	NAD-dependent epimerase/dehydratase	37.46	1	9	9	33	28.9501	31.75	7	15	2573.88	30.48	8	18	315	34.8667	4.33545
HVO_1174	transcription initiation factor TFE	24.43	1	2	2	3					291.819	24.43	2	3	176	20.6358	4.23389
HVO_1175	DUF2110 family protein	23.56	1	5	5	24	25.2044	23.56	5	12	1593.69	23.56	5	12	225	24.4472	4.62744
HVO_1179	homolog to NAD kinase	12.99	1	3	3	11	9.58784	12.99	3	6	463.315	7.63	2	5	354	36.7406	4.60205
HVO_1181	transcription regulator (homolog to phosphate uptake regulator)	56.56	1	14	14	69	77.5095	56.56	14	35	5314.03	56.56	14	34	343	38.3827	4.94482
HVO_1189	aldehyde dehydrogenase	44.09	1	16	16	81	80.5077	36.81	15	39	5676.85	43.7	15	42	508	56.136	4.58936
HVO_1195	ABC-type transport system ATP-binding protein (probable substrate branched-chain amino acids)	6.34	1	1	2	2	0	6.34	2	2					268	29.2808	4.53857
HVO_1198	UspA domain protein	32.41	1	4	4	16	10.7988	32.41	4	8	850.029	32.41	4	8	145	15.6209	4.75439
HVO_1212	KaiC-type circadian regulator CirA	39.84	1	9	9	40	48.0348	39.84	9	19	3245.79	39.84	9	21	246	27.5458	4.44971
HVO_1228	halocyanin	11.08	1	8	8	30	30.7205	11.08	8	15	1954.02	11.08	8	15	821	83.6513	4.17041
HVO_1238	probable oxidoreductase (aldo-keto reductase family protein)	6.17	1	2	2	10	6.62973	6.17	2	5	715.935	6.17	2	5	324	36.6457	4.67822
HVO_1250	redoxin domain protein	27.27	1	2	2	7	7.81961	27.27	2	3	607.611	27.27	2	4	187	20.5334	4.03076
HVO_1266	pyridoxal phosphate-dependent aminotransferase (probable aspartate aminotransferase)	24.54	1	7	8	27	22.1307	22.19	7	12	1504.27	24.54	8	15	383	41.9683	4.48779
HVO_1268	conserved hypothetical protein	12.66	1	2	2	3	4.82852	12.66	2	3					237	26.3723	5.21143
HVO_1273	inosine-5'-monophosphate dehydrogenase	68.07	1	22	22	271	280.222	65.46	21	135	16773.1	68.07	22	136	498	53.2531	4.55127
HVO_1284	GTP cyclohydrolase III	56.32	1	10	10	36	30.9458	56.32	10	19	2132.91	39.85	9	17	261	28.8911	4.70361
HVO_1287	PfpI family protease	9.6	1	2	2	2	0	9.6	2	2					198	21.5314	4.52588
HVO_1289	OsmC domain protein	18.94	1	2	2	14	24.8878	18.94	2	7	1731.46	18.94	2	7	132	14.2115	3.85303
HVO_1291	fumarylacetoacetase family protein	14.81	1	2	2	6	5.69539	14.81	2	3	351.822	14.81	2	3	243	26.2569	4.55127
HVO_1295	histidinol-phosphate aminotransferase	26.87	1	7	7	31	30.262	26.87	7	15	1664.56	26.87	7	16	361	39.3932	4.51318
HVO_1299	HTH domain protein	19.65	1	3	3	8	7.91818	19.65	3	4	555.199	19.65	3	4	173	18.8899	4.84326
HVO_1300	triosephosphate isomerase	40.65	1	5	5	29	24.7566	40.65	5	15	1935.95	40.65	5	14	214	21.3196	4.25928
HVO_1304	pyruvate--ferredoxin oxidoreductase beta subunit	58.33	1	11	11	131	150.782	58.33	11	66	8244.77	58.33	11	65	312	34.4753	4.98291
HVO_1305	pyruvate--ferredoxin oxidoreductase alpha subunit	47.54	1	22	22	319	285.334	46.28	21	155	21820.9	47.54	22	164	631	68.4271	4.48779
HVO_1306	chorismate synthase	40.26	1	10	10	52	58.3071	40.26	10	26	3123.93	40.26	10	26	385	41.9212	4.83057
HVO_1308	3-phosphoshikimate 1-carboxyvinyltransferase	20	1	5	5	26	17.584	20	5	14	1443.48	8.14	3	12	430	44.2195	4.37354
HVO_1309	peptidase M24 family protein	14.32	1	4	4	15	12.2979	6.91	3	7	671.023	14.32	4	8	391	42.0734	4.36084
HVO_1323	shikimate kinase, archaeal-type	19.38	1	3	3	10	11.2302	9	2	4	635.228	19.38	3	6	289	29.4784	4.29736
HVO_1327	AAA-type ATPase (CDC48 subfamily)	28.53	1	13	14	59	34.5485	28.53	14	31	2802.02	26.63	13	28	736	78.1178	4.88135
HVO_1332	conserved hypothetical protein	52.71	1	6	6	16	10.8697	44.19	5	8	995.065	36.43	5	8	129	14.9261	4.15771
HVO_1337	rpa-associated protein	20.55	1	8	8	29	23.7615	20.55	8	15	1500.07	18.78	7	14	623	64.8293	3.67529
HVO_1338	replication protein A	43.56	1	13	13	58	50.1716	43.56	13	30	3520.48	43.56	13	28	427	45.9535	4.36084
HVO_1340	probable glycosyltransferase, type 1	10.93	1	4	4	15	13.0565	10.93	4	8	872.31	10.93	4	7	375	41.0478	4.42432
HVO_1344	SBDS family protein	26.89	1	4	4	16	16.0252	26.89	4	8	785.643	26.89	4	8	238	26.5443	4.51318
HVO_1347	probable cyclic pyranopterin monophosphate synthase accessory protein	9.71	1	2	2	6	1.95983	9.71	2	3	230.251	9.71	2	3	175	18.7711	4.62744
HVO_1348	probable YjeF family carbohydrate kinase	31.59	1	12	12	42	32.8968	31.59	12	20	2382.13	31.59	12	22	478	48.8084	4.44971
HVO_1351	DNA repair helicase Rad3	2.93	1	2	2	4	0	2.93	2	2	74.1958	2.93	2	2	784	85.7819	4.57666
HVO_1354	DNA mismatch repair protein MutS	11.21	1	6	6	18	4.65217	11.21	6	9	833.532	11.21	6	9	580	62.1286	4.56396
HVO_1356	sensor box histidine kinase	24.55	1	8	8	21	15.0329	15.09	5	9	874.801	24.55	8	12	550	61.1156	4.60205
HVO_1357	receiver/bat box HTH-10 family transcription regulator	7.9	1	3	3	6	0	7.9	3	3	215.887	5.84	2	3	582	62.7289	4.39893
HVO_1370	gamma-glutamyl phosphate reductase	42.79	1	15	15	69	55.0922	42.79	15	36	3683.85	42.79	15	33	444	48.0876	4.33545
HVO_1371	glutamate 5-kinase	36.21	1	8	8	26	20.4661	36.21	8	14	1653.24	25.25	6	12	301	31.9708	4.24658
HVO_1372	pyrroline-5-carboxylate reductase	18.29	1	4	4	19	21.1654	18.29	4	9	1511.38	18.29	4	10	257	26.819	4.00537
HVO_1373	acyl-CoA dehydrogenase	27.94	1	7	7	30	30.1047	27.94	7	15	2072.72	27.94	7	15	383	42.5214	4.61475
HVO_1374	acyl-CoA synthetase	9.04	1	4	4	12	8.09501	9.04	4	6	852.578	9.04	4	6	553	61.1188	4.50049
HVO_1375	O-succinylbenzoic acid--CoA ligase	19.06	1	7	7	20	25.2012	19.06	7	10	1235.63	19.06	7	10	614	64.7273	4.28467
HVO_1380	methylmalonyl-CoA mutase subunit A	5.91	1	2	2	8	6.45249	5.91	2	4	384.942	5.91	2	4	558	61.8671	4.41162
HVO_1383	tRNA (adenine-N(1))-methyltransferase TrmI	13.28	1	2	2	6	6.61305	13.28	2	3	365.359	13.28	2	3	241	26.0969	4.57666
HVO_1391	NUDIX family hydrolase	15.23	1	2	2	6	9.12055	15.23	2	3	577.92	15.23	2	3	151	17.4407	5.0083
HVO_1395	M20 family amidohydrolase (homolog to indole-3-acetyl-aspartic acid hydrolase)	28.57	1	8	8	25	16.8026	28.57	8	12	1575.7	28.57	8	13	427	45.3819	4.56396
HVO_1396	FAD-dependent oxidoreductase (homolog to geranylgeranyl reductase)	48.83	1	16	16	63	59.8159	45.44	15	31	4238.26	42.46	15	32	471	51.0359	4.4751
HVO_1401	ABC-type transport system periplasmic substrate-binding protein (probable substrate sugar)	27.32	1	5	5	32	33.4151	27.32	5	16	2110.82	27.32	5	16	377	39.1886	4.18311
HVO_1402	phosphohexomutase (phosphoglucomutase / phosphomannomutase)	48.12	1	14	14	78	63.489	43.49	13	39	4119.37	48.12	14	39	453	47.4706	4.62744
HVO_1407	HTH domain protein	16	1	3	3	9	7.03835	16	3	5	441.771	13.33	2	4	225	24.8666	4.44971
HVO_1412	diphosphomevalonate decarboxylase	16.36	1	6	6	27	12.256	16.36	6	14	1392.21	16.36	6	13	324	35.3949	4.77979
HVO_1413	probable NADH dehydrogenase	12.2	1	4	4	12	8.4203	12.2	4	6	540.721	12.2	4	6	377	39.7301	4.66553
HVO_1419	HTH-10 family transcription regulator	6.67	1	2	2	6	3.74336	6.67	2	3	198.021	6.67	2	3	225	25.1665	4.76709
HVO_1424	conserved hypothetical protein	5.29	1	2	2	6	3.75967	5.29	2	3	185.325	5.29	2	3	359	40.8783	4.60205
HVO_1425	conserved hypothetical protein	5.66	1	2	2	3	1.96466	5.66	2	3					265	30.4466	4.61475
HVO_1443	ABC-type transport system ATP-binding protein	5.45	1	2	2	4	0	5.45	2	2	169.971	5.45	2	2	330	36.2952	4.70361
HVO_1446	fructose-1,6-bisphosphatase	12.46	1	2	2	3					417.093	12.46	2	3	297	31.6085	4.44971
HVO_1453	glutamate dehydrogenase (NADP)	22.54	1	8	8	29	17.794	22.54	8	14	1702.76	22.54	8	15	417	45.7016	4.48779
HVO_1454	aspartate carbamoyltransferase catalytic subunit	76.64	1	14	14	66	69.6761	72.7	13	33	4344.95	76.64	13	33	304	33.6538	4.91943
HVO_1459	ThuA family protein	22.69	1	3	3	14	21.4887	22.69	3	7	1136.44	22.69	3	7	238	26.8049	4.66553
HVO_1465	naphthoate synthase	38.69	1	7	7	27	24.2743	30.16	6	13	1722.52	38.69	7	14	305	33.9113	4.83057
HVO_1469	2-succinyl-5-enolpyruvyl-6-hydroxy-3-cyclohexene-1-carboxylate synthase	9.42	1	4	4	19	11.6192	9.42	4	10	875.387	9.42	4	9	584	63.3085	4.79248
HVO_1470	isochorismate synthase	9.71	1	3	4	11	4.16066	9.71	4	6	300.535	8.58	3	5	443	47.7269	4.56396
HVO_1478	transcription initiation factor TFB	23.66	1	4	7	46	47.24	23.66	7	23	3458.95	23.66	7	23	317	35.71	5.46533
HVO_1481	UspA domain protein	14.72	1	2	2	8	4.04761	14.72	2	4	444.363	14.72	2	4	163	17.6586	4.39893
HVO_1485	conserved hypothetical protein	18.96	1	2	2	6	5.84415	18.96	2	3	283.618	18.96	2	3	211	23.0192	4.42432
HVO_1488	D-gluconate dehydratase	29.61	1	9	11	74	73.4843	29.61	11	36	4824.54	29.61	11	38	412	45.7655	4.60205
HVO_1491	HAD superfamily hydrolase	30.88	1	10	10	35	23.9255	30.88	10	17	2214.95	30.88	10	18	408	44.4103	4.60205
HVO_1494	fructose-1,6-bisphosphate aldolase, class II	40.61	1	8	8	36	35.4771	36.67	7	17	2019.26	40.61	8	19	330	36.2795	4.34814
HVO_1496	phosphotransferase system component I	24.42	1	11	11	44	35.4485	24.42	11	22	2863.1	24.42	11	22	565	60.2876	4.2085
HVO_1500	1-phosphofructokinase	23.28	1	6	6	17	4.17129	23.28	6	8	602.29	23.28	6	9	305	31.9829	4.51318
HVO_1501	DeoR family transcription regulator GlpR	9.8	1	2	2	8	9.40148	9.8	2	4	418.848	9.8	2	4	255	27.9605	4.97021
HVO_1502	3-isopropylmalate dehydrogenase	41.98	1	12	12	73	66.9744	41.98	12	36	5387.32	41.98	12	37	324	33.7037	4.23389
HVO_1503	3-isopropylmalate dehydratase small subunit	17.82	1	3	3	17	8.93148	17.82	3	8	622.237	17.82	3	9	202	21.9993	4.14502
HVO_1504	3-isopropylmalate dehydratase large subunit	48.84	1	19	20	166	171.245	48.84	20	84	12000.4	48.84	20	82	473	51.5879	4.55127
HVO_1506	ketol-acid reductoisomerase	30.17	1	6	6	49	64.5778	30.17	6	24	3889.89	30.17	6	25	348	37.85	4.33545
HVO_1507	acetolactate synthase small subunit	67.89	1	10	10	39	29.7441	67.89	10	19	2160.84	67.89	10	20	218	23.6941	4.94482
HVO_1508	acetolactate synthase large subunit	31.18	1	11	11	42	51.3506	31.18	11	21	3092.67	31.18	11	21	587	62.3217	4.36084
HVO_1510	2-isopropylmalate synthase	34.09	1	11	11	53	59.6083	34.09	11	27	3410.3	32.73	10	26	440	47.7115	4.81787
HVO_1527	glucose-1-phosphate uridylyltransferase	27.57	1	6	6	32	22.6982	27.57	6	15	1862.28	27.57	6	17	243	27.5177	4.70361
HVO_1531	UDP-glucose 6-dehydrogenase	29.07	1	11	11	44	39.6769	29.07	11	23	2916.68	29.07	11	21	430	45.9383	4.50049
HVO_1537	Orc1-type DNA replication protein	8	1	2	2	4	2.08002	8	2	2	143.635	8	2	2	400	42.4077	5.51611
HVO_1538	glycerol-3-phosphate dehydrogenase subunit A	30.72	1	14	14	64	74.4122	30.72	14	32	5070.72	29.35	13	32	586	63.4467	4.70361
HVO_1539	glycerol-3-phosphate dehydrogenase subunit B	60.9	1	16	16	79	90.451	60.9	16	40	4753.33	60.9	16	39	422	43.6158	4.71631
HVO_1541	glycerol kinase	51.76	1	22	22	140	104.814	48.43	21	67	8419.23	51.76	22	73	510	56.7025	4.50049
HVO_1544	probable phosphoenolpyruvate-protein phosphoryltransferase	21.09	1	2	2	6	6.67019	21.09	2	3	537.639	21.09	2	3	128	13.0255	4.31006
HVO_1545	dihydroxyacetone kinase subunit DhaL	39.66	1	7	7	35	23.4041	39.66	7	17	1939.1	39.66	7	18	232	24.8222	4.4751
HVO_1546	dihydroxyacetone kinase subunit DhaK	37.05	1	11	11	68	43.9479	37.05	11	34	3389.81	37.05	11	34	332	34.8247	4.22119
HVO_1547	isoleucine--tRNA ligase	32.5	1	21	21	129	131.998	32.5	21	64	7646.51	32.5	21	65	1043	117.92	4.29736
HVO_1550	acyl-CoA thioester hydrolase	37.5	1	4	4	15	9.53432	30.63	3	7	953.67	37.5	4	8	160	17.6306	4.55127
HVO_1553	hydroxypyruvate reductase	28.05	1	9	9	27	17.4848	28.05	9	13	1395.2	28.05	9	14	442	45.2451	4.50049
HVO_1557	phosphoribosylformylglycinamidine cyclo-ligase	22.22	1	4	4	20	28.2546	22.22	4	10	1868.34	22.22	4	10	324	33.5609	3.99268
HVO_1562	proteasome beta subunit	20.16	1	4	4	10	6.7235	20.16	4	5	633.258	12.35	3	5	243	25.9779	4.62744
HVO_1564	conserved hypothetical protein	10.02	1	4	4	10	7.50991	10.02	4	5	505.105	10.02	4	5	509	56.4664	4.65283
HVO_1565	DNA ligase (ATP)	14.02	1	7	7	24	27.2557	14.02	7	12	1704.62	14.02	7	12	585	62.7001	4.43701
HVO_1567	conserved hypothetical protein	22.13	1	4	4	9	7.48706	17.02	3	4	597.041	22.13	4	5	235	25.7256	4.36084
HVO_1568	alpha/beta hydrolase fold protein	20.94	1	5	5	16	11.3611	20.94	5	8	814.384	20.94	5	8	277	29.4358	4.94482
HVO_1570	DNA topoisomerase VI subunit A	25.96	1	6	6	22	10.9507	25.96	6	11	1170.09	25.96	6	11	366	41.8034	4.62744
HVO_1571	DNA topoisomerase VI subunit B	41.6	1	23	23	92	77.3186	39.22	22	47	5665.02	40.1	22	45	798	87.3846	4.729
HVO_1572	DNA gyrase subunit B	38.34	1	23	23	110	89.713	38.34	23	56	6125.13	38.34	23	54	639	71.1694	4.83057
HVO_1573	DNA gyrase subunit A	32.25	1	25	25	128	110.802	32.25	25	61	7993.71	32.25	25	67	862	94.7946	4.56396
HVO_1574	NUDIX family hydrolase	21.79	1	2	2	4	1.93248	21.79	2	2	177.364	21.79	2	2	156	17.5968	4.98291
HVO_1575	arginase	17.06	1	3	3	8	3.63453	17.06	3	4	227.258	17.06	3	4	299	30.9983	4.57666
HVO_1576	NAD-dependent epimerase/dehydratase	30.72	1	4	9	42	30.1074	30.72	9	21	2654.7	30.72	9	21	306	33.9221	4.51318
HVO_1577	conserved hypothetical protein	27.68	1	4	4	20	22.6555	27.68	4	10	1447.63	27.68	4	10	177	19.3657	4.7417
HVO_1578	probable NADH dehydrogenase	23.68	1	5	5	23	16.0141	23.68	5	12	766.454	23.68	5	11	397	42.7902	4.39893
HVO_1579	uridine phosphorylase	14.71	1	2	2	6	7.5659	14.71	2	3	363.77	14.71	2	3	272	29.0022	4.64014
HVO_1589	molecular chaperone DnaJ	5.45	1	2	2	2	0	5.45	2	2					385	41.8758	4.97021
HVO_1590	DnaK-type molecular chaperone Hsp70	46.72	1	25	25	195	186.871	46.72	25	95	12251.7	46.72	25	100	625	67.2097	4.18311
HVO_1592	DnaJ/DnaK ATPase stimulator GrpE	48.92	1	9	9	34	32.3319	48.92	9	17	2093.81	48.92	9	17	231	25.0248	4.24658
HVO_1593	PAC2 family protein	37.9	1	5	5	14	11.7831	37.9	5	7	623.853	37.9	5	7	248	26.6116	4.4624
HVO_1594	tRNA/rRNA cytosine-C5-methylase	9.27	1	2	2	9	10.0317	9.27	2	4	704.233	9.27	2	5	313	34.5747	4.69092
HVO_1596	DUF790 family protein	5.6	1	2	2	4	0	5.6	2	2	184.586	5.6	2	2	500	53.9243	4.65283
HVO_1604	pyridoxal phosphate-dependent aminotransferase (probable aspartate aminotransferase)	17.69	1	6	6	32	17.3896	17.69	6	16	1550.86	17.69	6	16	373	40.1677	4.43701
HVO_1623	conserved hypothetical protein	21.48	1	5	5	28	23.8418	21.48	5	14	2120.07	21.48	5	14	298	32.8345	4.56396
HVO_1625	conserved hypothetical protein	21.1	1	11	11	40	38.846	21.1	11	20	2828.86	21.1	11	20	654	70.0514	4.04346
HVO_1626	homolog to UPF0173 family metal-dependent hydrolase	20.94	1	4	4	14	8.27911	16.97	3	6	871.908	20.94	4	8	277	30.5815	4.29736
HVO_1629	conserved hypothetical protein	17.89	1	7	7	23	24.2154	15.25	6	11	1201.59	17.89	7	12	531	56.3131	4.69092
HVO_1631	S-adenosyl-L-methionine:L-histidine 3-amino-3-carboxypropyltransferase	23.84	1	7	7	31	27.2678	20.64	6	14	2173.72	23.84	7	17	344	39.0587	4.729
HVO_1637	FKBP-type peptidylprolyl isomerase	44.77	1	10	11	96	84.4965	36.27	10	45	7256.03	44.77	11	51	306	33.7636	3.76416
HVO_1649	methionine adenosyltransferase	39.55	1	10	10	36	26.7121	39.55	10	18	1961.61	39.55	10	18	402	43.4717	4.44971
HVO_1650	polyphosphate kinase	13.22	1	8	8	26	15.442	13.22	8	13	1216.41	13.22	8	13	832	93.5995	4.65283
HVO_1654	cysteine synthase	30.72	1	8	8	26	24.6715	30.72	8	13	1490.8	30.72	8	13	306	32.2998	4.32275
HVO_1656	YyaL family protein	14.22	1	9	9	38	22.1412	14.22	9	19	1861.18	14.22	9	19	703	77.2533	4.48779
HVO_1657	phosphoribosylamine--glycine ligase	22.66	1	11	11	62	41.5138	20.56	10	30	3613.9	22.66	11	32	428	45.476	4.1958
HVO_1660	DisA-N domain protein	21.56	1	5	5	19	21.1492	21.56	5	9	1410.22	21.56	5	10	269	28.9347	4.729
HVO_1668	gamma-glutamylcysteine synthetase	5.03	1	2	2	6	6.19028	5.03	2	3	300.784	5.03	2	3	358	39.8826	4.71631
HVO_1681	DNA N-glycosylase	11.18	1	3	3	9	9.01019	11.18	3	4	725.252	11.18	3	5	304	34.2486	4.62744
HVO_1683	4-alpha-glucanotransferase	9.48	1	5	5	13	5.64831	9.48	5	7	367.007	9.48	5	6	496	56.3058	4.44971
HVO_1684	threonine--tRNA ligase	50.23	1	28	28	145	135.378	46.03	27	71	9449.92	50.23	28	74	643	73.4408	4.44971
HVO_1685	conserved hypothetical protein	13.41	1	6	6	13	8.48049	13.41	6	7	539.759	10.16	5	6	492	54.5247	5.74463
HVO_1690	DHH family phosphoesterase	45.15	1	13	13	50	53.1987	43.51	12	25	3152.74	45.15	13	25	485	52.098	4.4751
HVO_1698	CBS/parB domain protein	28.3	1	5	6	14	5.13851	21.51	5	7	476.494	24.53	5	7	265	29.403	4.91943
HVO_1699	pyridoxal phosphate-dependent aminotransferase (homolog to histidinol-phosphate aminotransferase / aspartate aminotransferase)	6.08	1	2	2	8	7.35793	6.08	2	4	305.274	6.08	2	4	378	39.8175	4.44971
HVO_1704	homolog to arabinopyranose mutase	16.88	1	4	4	13	11.7249	11.95	3	6	1129.97	16.88	4	7	385	43.3888	4.23389
HVO_1705	ABC-type transport system periplasmic substrate-binding protein (probable substrate iron-III)	11.86	1	4	4	11	5.66585	9.02	3	5	456.074	11.86	4	6	388	41.8593	4.34814
HVO_1710	alpha amylase	8.86	1	6	7	15	8.38851	7.68	6	7	792.383	8.86	7	8	677	75.0207	4.44971
HVO_1711	glucoamylase	23.49	1	27	27	89	74.7312	23.49	27	45	5046.12	21.51	26	44	1511	166.117	4.64014
HVO_1716	7-cyano-7-deazaguanine synthase	16.39	1	3	3	10	10.4896	16.39	3	5	625.313	16.39	3	5	244	26.7643	4.42432
HVO_1718	6-carboxy-5,6,7,8-tetrahydropterin synthase	18.35	1	2	2	4	6.15939	18.35	2	2	365.98	18.35	2	2	158	17.1215	4.77979
HVO_1723	DNA repair helicase Rad25	10.22	1	7	7	17	13.8359	7.77	5	8	1011.55	8.78	6	9	695	76.7638	4.69092
HVO_1725	Orc1-type DNA replication protein	20.7	1	5	6	13	15.684	18.7	5	6	1085.61	20.7	6	7	401	44.5216	5.18604
HVO_1727	TATA-binding transcription initiation factor	25.27	1	5	5	24	18.4344	25.27	5	11	1592.69	25.27	5	13	186	19.8702	4.36084
HVO_1735	conserved hypothetical protein	4.85	1	3	3	12	12.5812	4.85	3	6	805.405	4.85	3	6	660	75.739	4.50049
HVO_1758	oxidoreductase (homolog to thioredoxin-disulfide reductase)	11.55	1	4	4	12	3.92437	11.55	4	7	456.744	11.55	3	5	329	36.3341	4.48779
HVO_1778	catalase-peroxidase	39.97	1	17	17	93	100.879	39.97	17	47	6723.02	39.97	17	46	718	79.9547	4.31006
HVO_1783	conserved hypothetical protein	27.23	1	4	4	14	15.7102	27.23	4	7	914.841	27.23	4	7	224	24.1213	5.89697
HVO_1788	probable sulfite/nitrite reductase (ferredoxin)	56.76	1	22	22	139	128.66	56.76	22	70	8504.25	56.76	22	69	592	66.564	4.61475
HVO_1804	nicotinate phosphoribosyltransferase	22.42	1	7	7	22	15.4375	19.33	6	10	1514.7	22.42	7	12	388	41.1023	4.60205
HVO_1812	conserved hypothetical protein	12.53	1	3	3	8	2.38911	12.53	3	4	414.637	12.53	3	4	375	40.5249	4.50049
HVO_1816	dihydroorotase	26.11	1	7	7	24	32.202	26.11	7	12	1651.59	26.11	7	12	429	45.4328	4.39893
HVO_1823	UspA domain protein	14.38	1	2	2	4	1.81255	14.38	2	2	99.2189	14.38	2	2	153	16.4472	4.60205
HVO_1824	conserved hypothetical protein	39.16	1	11	11	45	52.2759	38.23	10	23	3477.16	33.33	10	22	429	47.3521	4.1958
HVO_1825	conserved hypothetical protein	28.87	1	2	2	3	5.43532	28.87	2	3					142	15.3099	4.17041
HVO_1829	aminopeptidase (homolog to leucyl aminopeptidase / aminopeptidase T)	29.95	1	9	9	46	52.2174	29.95	9	23	3415.52	29.95	9	23	364	39.3407	4.34814
HVO_1830	6-phosphogluconate dehydrogenase (decarboxylating)	11.37	1	4	4	19	19.9125	11.37	4	9	1381.84	11.37	4	10	299	31.9634	4.52588
HVO_1847	oligoendopeptidase PepF	20.87	1	10	10	34	39.2852	20.87	10	16	2468.94	20.87	10	18	599	68.5007	4.41162
HVO_1849	probable M28 family peptidase (homolog to aminopeptidase YwaD)	10.81	1	4	5	12	5.57531	10.81	5	6	564.449	10.81	5	6	444	47.1014	4.76709
HVO_1854	histidine--tRNA ligase	38.05	1	13	13	72	82.478	35.96	12	35	4964.7	38.05	13	37	431	47.1328	4.37354
HVO_1858	30S ribosomal protein S19e	29.8	1	2	2	3					331.442	29.8	2	3	151	16.6634	4.84326
HVO_1861	thiamine-monophosphate kinase	11.78	1	3	3	8	6.36222	11.78	3	4	524.02	11.78	3	4	297	30.8107	4.32275
HVO_1864	molybdopterin synthase catalytic subunit	13.03	1	3	3	10	1.9111	13.03	3	5	334.681	13.03	3	5	261	27.9178	4.41162
HVO_1866	uridylate kinase	24.47	1	4	4	22	19.4313	24.47	4	11	1655.99	24.47	4	11	237	24.5924	4.42432
HVO_1867	lysine--tRNA ligase	34.59	1	15	15	65	47.1832	34.59	15	32	3791.85	34.59	15	33	555	62.0799	4.4624
HVO_1871	UPF0447 family protein	23.55	1	9	9	40	26.884	20.16	8	18	2215.06	20.16	8	22	501	56.0541	4.58936
HVO_1874	probable oxidoreductase (aldo-keto reductase family protein)	23.25	1	6	6	25	16.2243	23.25	6	13	1509.38	21.01	5	12	357	39.8412	4.41162
HVO_1875	O-acetyltransferase (homolog to galactoside O-acetyltransferase)	20.66	1	4	4	6	5.78209	20.66	4	6					305	34.0556	4.90674
HVO_1878	NAD synthase	11.23	1	3	3	14	14.648	11.23	3	7	971.172	11.23	3	7	276	29.5725	4.37354
HVO_1880	conserved hypothetical protein	30.22	1	5	6	20	18.0314	30.22	6	10	1269.62	27.56	5	10	225	23.7799	4.58936
HVO_1895	KEOPS complex subunit Kae1/Bud32	11.23	1	4	4	13	13.9025	11.23	4	7	747.884	9.06	3	6	552	58.9824	5.07178
HVO_1896	30S ribosomal protein S24e	20.79	1	2	2	6	5.25255	20.79	2	3	359.031	20.79	2	3	101	11.6257	4.67822
HVO_1901	translation initiation factor aIF-2 gamma subunit	34.55	1	12	12	74	44.2641	34.55	12	35	4140.37	34.55	12	39	411	43.9139	4.36084
HVO_1907	arNOG05511 family protein (AAA-type ATPase core domain protein)	58.23	1	19	19	98	112.165	58.23	19	49	7012.68	58.23	19	49	474	53.3774	4.58936
HVO_1914	acetyl-CoA C-acyltransferase	18.57	1	5	5	15	9.03498	15.92	4	7	785.914	12.47	4	8	377	39.9484	4.41162
HVO_1918	probable metallo-beta-lactamase family hydrolase	23.51	1	3	3	4	8.05356	23.51	3	4					302	33.9745	4.55127
HVO_1921	serine--tRNA ligase	71.09	1	28	28	151	139.558	71.09	28	74	9265.48	71.09	28	77	460	52.0063	4.4624
HVO_1925	probable GTP-binding protein	12.31	1	3	3	7	0	12.31	3	4	180.254	12.31	3	3	325	36.4963	4.71631
HVO_1932	2-D-hydroxyacid dehydrogenase	26.95	1	7	7	20	18.4538	24.35	6	9	1172.11	26.95	7	11	308	32.9804	4.60205
HVO_1936	F420-0:gamma-glutamyl ligase	12.75	1	3	3	10	9.66824	12.75	3	5	517.943	12.75	3	5	251	27.4347	4.67822
HVO_1946	translation initiation factor aIF-1 (SUI1 protein, bacterial-type IF3)	31.96	1	4	4	16	16.1829	31.96	4	8	957.848	31.96	4	8	97	10.8261	4.52588
HVO_1955	aconitate hydratase	41.74	1	23	23	217	215.829	41.74	23	108	15439.7	41.74	23	109	654	70.3624	4.44971
HVO_1957	proteasome-activating nucleotidase	37.86	1	10	10	34	27.0851	37.86	10	17	1649.03	29.61	9	17	412	45.5604	4.4751
HVO_1963	translation initiation factor aIF-5B (bacterial-type IF2)	45.67	1	23	23	110	100.226	43.5	22	54	7491.16	44.67	22	56	600	65.3333	4.67822
HVO_1967	glucose-6-phosphate isomerase	31.16	1	9	9	36	37.0636	27.67	8	18	2319.12	29.3	8	18	430	45.5766	4.39893
HVO_1973	conserved hypothetical protein	50.9	1	5	5	24	35.0598	41.92	4	11	2146.1	50.9	5	13	167	18.1087	4.36084
HVO_1979	tRNA pseudouridine synthase Pus10	20.84	1	7	7	37	27.5945	20.84	7	18	2129.62	20.84	7	19	427	46.8725	4.38623
HVO_1989	tRNA (pseudouridine(54)-N(1))-methyltransferase	22.22	1	2	2	10	12.5612	22.22	2	5	661.143	22.22	2	5	198	21.9328	4.79248
HVO_1995	conserved hypothetical protein	9.47	1	2	2	8	10.3963	9.47	2	4	543.161	9.47	2	4	243	26.512	4.38623
HVO_2001	tRNA-guanine(15) transglycosylase	19.96	1	6	6	22	12.663	19.96	6	11	1186.66	19.96	6	11	516	56.2656	4.58936
HVO_2004	serine O-acetyltransferase	7.32	1	1	2	12	3.34548	7.32	2	6	475.839	7.32	2	6	287	31.8988	5.21143
HVO_2008	archaeosine synthase	22.22	1	13	13	47	32.5312	20.68	12	23	2655.12	22.22	13	24	585	64.9313	4.80518
HVO_2013	FtsZ family protein, type III	50	1	10	10	51	59.2779	50	10	26	4063.02	50	10	25	394	41.4747	4.61475
HVO_2015	conserved hypothetical protein	48.12	1	11	11	127	140.653	48.12	11	63	9898.13	48.12	11	64	345	37.7341	4.24658
HVO_2029	Lrp/AsnC family transcription regulator	44.44	1	3	4	15	4.36162	32.03	3	7	736.113	44.44	4	8	153	16.8913	4.2085
HVO_2040	NAD-dependent epimerase/dehydratase	38.56	1	5	10	37	32.3219	32.35	9	18	2461.02	38.56	10	19	306	33.819	4.51318
HVO_2042	Orc1-type DNA replication protein	6.6	1	2	2	4	0	6.6	2	2	114.562	6.6	2	2	409	45.6212	5.30029
HVO_2057	sugar nucleotidyltransferase	39.78	1	12	12	64	66.4375	39.78	12	32	4846.45	39.78	12	32	357	37.8422	4.43701
HVO_2058	NAD-dependent epimerase/dehydratase (homolog to dTDP-4-dehydrorhamnose reductase)	6	1	2	2	6	2.02839	6	2	3	269.071	6	2	3	300	31.9572	4.22119
HVO_2059	NAD-dependent epimerase/dehydratase	50.65	1	11	11	44	30.8474	46.45	10	22	2421.1	42.9	10	22	310	34.1206	4.39893
HVO_2068	FtsZ family protein, type III	20.81	1	4	4	22	31.7961	20.81	4	11	1866.07	20.81	4	11	370	38.7102	4.48779
HVO_2070	conserved hypothetical protein	4.23	1	2	2	4	1.93075	4.23	2	2	252.101	4.23	2	2	544	58.0937	4.50049
HVO_2071	conserved hypothetical protein	5.46	1	3	3	10	11.151	5.46	3	5	740.677	5.46	3	5	549	58.4179	4.71631
HVO_2072	S-layer glycoprotein	16.32	1	6	6	164	156.547	16.32	6	85	6802.48	16.32	6	79	827	85.1379	3.6499
HVO_2080	conserved hypothetical protein	9.26	1	3	3	14	6.63517	9.26	3	7	556.921	9.26	3	7	540	56.9572	4.29736
HVO_2095	probable oxidoreductase (zinc-containing alcohol dehydrogenase family)	12.17	1	3	3	7	5.69471	6.23	2	3	466.625	12.17	3	4	337	35.8975	4.38623
HVO_2108	IclR family transcription regulator	15.02	1	3	3	5	2.79406	10.67	2	2	174.08	15.02	3	3	253	28.0134	5.74463
HVO_2126	ABC-type transport system periplasmic substrate-binding protein (probable substrate dipeptide/oligopeptide)	15.71	1	7	7	17	15.2661	15.71	7	9	1054.59	13.61	6	8	573	62.9112	4.44971
HVO_2127	M20 family amidohydrolase (homolog to indole-3-acetyl-aspartic acid hydrolase)	27.86	1	9	9	32	41.3009	27.86	9	16	2471	27.86	9	16	420	45.0272	4.85596
HVO_2130	IclR family transcription regulator	34.93	1	11	11	35	15.0722	34.93	10	18	1910.89	34.56	9	17	272	30.0604	5.5542
HVO_2153	probable copper-containing oxidoreductase	19.22	1	6	6	27	16.6518	17.4	5	13	1630.73	19.22	6	14	385	42.0502	5.8208
HVO_2156	UspA domain protein	26.91	1	7	7	23	22.5786	26.91	7	12	1777.59	26.91	7	11	301	31.5827	4.69092
HVO_2158	malic enzyme (NADP)	14.11	1	3	7	32	24.4495	14.11	7	15	1588.17	14.11	7	17	751	81.4044	4.55127
HVO_2160	conserved hypothetical protein	15.42	1	21	21	143	178.419	15.42	21	72	11710.7	14.75	20	71	2257	232.675	3.9165
HVO_2168	AAA-type ATPase (MoxR subfamily)	24.01	1	5	5	14	18.6134	24.01	5	7	822.069	24.01	5	7	329	35.8934	4.53857
HVO_2175	SMC-like protein Sph3	11.01	1	5	6	10	4.27826	11.01	6	6	155.516	9.17	4	4	654	74.1779	4.53857
HVO_2187	CHP01210 family protein	5.83	1	2	2	6	1.83181	5.83	2	3	223.886	5.83	2	3	360	39.9748	4.57666
HVO_2188	phosphoribosylformylglycinamidine synthase 1	45.54	1	8	8	34	33.6958	45.54	8	17	2488.22	45.54	8	17	224	23.8674	4.36084
HVO_2191	formyltetrahydrofolate deformylase	52.91	1	12	12	48	37.3841	52.91	12	24	2887.53	52.91	12	24	327	36.1603	4.62744
HVO_2193	phosphoribosylaminoimidazole-succinocarboxamide synthase	20.06	1	6	6	19	11.4456	20.06	6	10	957.511	18.29	5	9	339	38.0863	4.50049
HVO_2198	7,8-didemethyl-8-hydroxy-5-deazariboflavin synthase subunit 2	9.67	1	2	2	2					74.9519	9.67	2	2	455	49.4469	4.7417
HVO_2204	FtsZ family protein, type III	42.53	2	14	14	83	96.8509	42.53	14	41	6291.71	42.53	14	42	395	42.0385	4.67822
HVO_2205	arNOG06768 family NADH-binding domain protein	18.94	1	4	4	15	14.9081	18.94	4	7	733.937	18.94	4	8	301	32.007	4.99561
HVO_2225	AstE family protein	39.88	1	7	7	24	21.6053	39.88	7	12	1433.22	39.88	7	12	341	36.9002	4.52588
HVO_2226	probable phosphoribosyltransferase (homolog to anthranilate phosphoribosyltransferase)	53.06	1	12	12	61	40.4525	45.28	11	30	3468.67	45	11	31	360	39.6217	4.38623
HVO_2227	siroheme decarboxylase AhbA	13.83	1	4	4	15	13.3318	13.83	4	7	1082.74	13.83	4	8	347	39.0534	4.69092
HVO_2229	flavin-containing amine-oxidoreductase	15.12	1	4	4	18	18.404	15.12	4	9	838.115	15.12	4	9	344	37.9425	4.91943
HVO_2239	UspA domain protein	20.42	1	3	3	13	9.8549	14.08	2	6	787.026	20.42	3	7	142	15.4067	4.15771
HVO_2242	homolog to translation initiation factor aIF-2 beta subunit / probable RNA-binding protein	35.15	1	6	6	22	16.5488	35.15	6	11	1081.89	35.15	6	11	202	22.156	5.10986
HVO_2248	conserved hypothetical protein	16.61	1	4	4	6	2.87247	8.12	2	2	340.673	16.61	4	4	271	31.3413	4.76709
HVO_2256	DUF262 family protein	20.13	1	10	10	37	32.1938	19.26	9	18	2305.53	20.13	10	19	462	54.9031	4.89404
HVO_2263	conserved hypothetical protein	6.62	1	4	4	11	6.24385	6.62	4	6	440.269	5.49	3	5	801	89.5437	5.5415
HVO_2266	hypothetical protein	18.46	1	8	8	34	25.9841	18.46	8	17	2294.05	18.46	8	17	493	56.6763	4.53857
HVO_2269	type I site-specific deoxyribonuclease subunit RmeR	20.54	1	13	13	32	22.1772	17.97	11	14	1537.69	20.54	13	18	740	85.5789	4.70361
HVO_2270	type I restriction-modification system DNA-methyltransferase RmeM	17.46	1	6	6	22	13.0638	17.46	6	11	1128.86	17.46	6	11	464	53.0579	4.53857
HVO_2271	type I site-specific deoxyribonuclease subunit RmeS	7.56	1	3	3	10	7.10168	7.56	3	5	595.956	7.56	3	5	410	45.9759	4.89404
HVO_2300	translation initiation factor aIF-5A	31.45	1	3	3	22	26.5928	31.45	3	11	1519.49	31.45	3	11	124	14.2001	5.22412
HVO_2304	molybdenum cofactor biosynthesis protein MoeA	17.24	1	4	4	13	9.1415	12.07	3	6	724.858	17.24	4	7	406	43.1268	4.60205
HVO_2305	molybdenum cofactor biosynthesis protein MoeA	17.35	1	7	7	28	23.5756	17.35	7	14	1691.68	17.35	7	14	634	66.0854	4.53857
HVO_2311	glutamyl-tRNA reductase	13.45	1	4	4	14	6.24232	13.45	4	7	619.833	13.45	4	7	461	49.2225	4.53857
HVO_2313	siroheme decarboxylase AhbB	26.91	1	5	5	19	21.6271	26.91	5	9	1336.06	26.91	5	10	353	39.5964	4.64014
HVO_2321	bacterial-type DNA primase DnaG	7.63	1	3	3	11	5.68015	7.63	3	5	586.582	7.63	3	6	472	49.3566	4.36084
HVO_2333	conserved hypothetical protein	21.1	1	5	5	13	3.81571	21.1	5	7	365.028	18.83	4	6	308	34.8643	4.53857
HVO_2336	pyridoxal biosynthesis lyase PdxS	38.41	1	9	9	48	54.1458	34.77	8	22	3367.45	38.41	9	26	302	32.5011	4.80518
HVO_2338	homoserine kinase	9.9	1	2	2	2					153.987	9.9	2	2	293	29.8191	4.88135
HVO_2345	flavin-dependent pyridine nucleotide oxidoreductase	57.38	1	15	15	81	59.2433	57.38	15	40	4497.06	57.38	15	41	413	45.7683	4.44971
HVO_2347	conserved hypothetical protein	25	1	3	3	12	13.9169	25	3	6	754.044	25	3	6	140	15.5314	4.37354
HVO_2348	GTP cyclohydrolase MptA	40.58	1	8	8	43	19.9317	40.58	8	21	1670.09	32.47	7	22	308	33.4953	4.67822
HVO_2350	YyaL family protein	11.41	1	5	5	13	5.06444	11.41	5	6	719.453	11.41	5	7	552	58.8152	4.58936
HVO_2360	peptidase S66 family protein	5.59	1	1	2	6	2.04122	5.59	2	3	208.522	5.59	2	3	340	38.4634	4.86865
HVO_2361	carbamoyl-phosphate synthase (glutamine-hydrolyzing) large subunit	34.29	1	28	28	162	158.798	30.96	26	79	12479.4	31.52	26	83	1082	117.229	4.32275
HVO_2367	arNOG05179 family protein (DUF87-related AAA-type ATPase)	23.86	1	11	11	37	31.3495	23.86	11	19	2478.76	23.86	11	18	658	72.1032	4.70361
HVO_2373	30S ribosomal protein S8e	56.8	1	4	4	14	11.124	56.8	4	7	623.765	56.8	4	7	125	13.6381	10.4771
HVO_2374	transcription regulator (homolog to phosphate uptake regulator)	30.03	1	9	9	32	33.5236	30.03	9	16	2088.55	30.03	9	16	333	36.6985	4.56396
HVO_2379	transcription regulator (homolog to phosphate uptake regulator)	35.84	1	8	8	44	35.7125	35.84	8	22	2681.23	35.84	8	22	226	25.4554	4.24658
HVO_2380	AAA-type ATPase (CDC48 subfamily)	38.9	1	22	22	68	57.2516	37.55	21	33	3837.38	38.9	22	35	743	81.9381	4.81787
HVO_2383	DNA repair and recombination protein RadB	24.02	1	5	5	17	19.5058	19.65	4	8	1094.32	24.02	5	9	229	24.5854	5.021
HVO_2384	CBS domain protein	41.05	1	12	12	94	83.1223	41.05	12	47	5874.7	41.05	12	47	380	42.4948	5.0083
HVO_2401	glycine dehydrogenase (decarboxylating) (glycine cleavage system protein P)	39.75	1	11	11	33	17.261	39.75	11	18	1639.81	32.98	10	15	473	50.7587	4.57666
HVO_2402	glycine dehydrogenase (decarboxylating) (glycine cleavage system protein P)	35.12	1	12	12	65	59.5941	35.12	12	33	4121.51	35.12	12	32	447	48.5449	4.56396
HVO_2404	aminomethyltransferase (glycine cleavage system protein T)	9.92	1	2	2	18	14.4255	9.92	2	9	1267.43	9.92	2	9	363	39.694	4.24658
HVO_2412	Lrp/AsnC family transcription regulator	11.8	1	2	2	5	2.09247	11.8	2	2	246.474	11.8	2	3	161	17.6607	4.55127
HVO_2413	translation elongation factor aEF-1 alpha subunit	55.24	1	13	17	155	107.008	55.24	17	79	8315.38	53.81	16	76	420	45.5997	4.75439
HVO_2417	conserved hypothetical protein	31.28	1	4	4	22	18.4584	31.28	4	10	1510.91	31.28	4	12	195	21.6351	3.6499
HVO_2419	hydroxymethylglutaryl-CoA synthase	42.92	1	16	16	74	61.8321	42.92	16	37	4193.34	42.92	16	37	445	50.0722	4.64014
HVO_2421	probable DNA-binding protein	10.21	1	2	2	6	4.14253	10.21	2	3	216.452	10.21	2	3	235	25.7772	4.89404
HVO_2425	GNAT family acetyltransferase	11.57	1	3	3	5	1.69946	11.57	3	3	119.328	7.41	2	2	216	24.3936	4.53857
HVO_2427	replication factor C large subunit	20.9	1	9	9	30	34.9223	20.9	9	15	2194	20.9	9	15	488	53.4107	4.66553
HVO_2428	oxidoreductase (homolog to zinc-containing alcohol dehydrogenase)	14.16	1	3	3	7	6.99218	14.16	3	4	258.393	6.52	2	3	353	36.7149	4.65283
HVO_2432	ABC-type transport system periplasmic substrate-binding protein (probable substrate glutamine)	13.8	1	3	3	16	18.2065	13.8	3	8	1211.36	13.8	3	8	297	32.3442	3.97998
HVO_2435	peptidase M24 family protein	58.42	1	13	13	48	49.4381	58.42	13	24	3397.66	58.42	13	24	368	39.9603	4.52588
HVO_2436	malic enzyme (NADP)	36.09	1	17	21	102	102.296	33.16	20	50	6677.87	36.09	21	52	751	81.4084	4.55127
HVO_2452	ribonucleoside-diphosphate reductase, adenosylcobalamin-dependent	41.63	1	38	38	258	228.96	40.17	36	127	16735.1	41.63	38	131	1033	114.305	4.44971
HVO_2454	anthranilate synthase component I	42.75	1	16	16	69	75.1563	42.75	16	34	5176.29	42.75	16	35	524	55.8806	4.56396
HVO_2456	anthranilate phosphoribosyltransferase	11.18	1	2	2	8	9.93124	11.18	2	4	574.734	11.18	2	4	331	33.7518	4.34814
HVO_2464	succinate--CoA ligase (ADP-forming) alpha subunit	48.79	1	9	9	86	102.61	45.67	8	43	6287.27	48.79	9	43	289	29.8457	4.27197
HVO_2465	succinate--CoA ligase (ADP-forming) beta subunit	66.4	1	17	17	139	116.053	66.4	17	68	8254.39	66.4	17	71	381	40.9791	4.23389
HVO_2467	NADPH:quinone reductase	16.82	1	4	4	19	17.6977	16.82	4	9	1093.89	16.82	4	10	321	33.0122	4.51318
HVO_2471	propionyl-CoA carboxylase carboxyltransferase component	21.12	1	9	9	31	29.4756	21.12	9	16	1860.64	21.12	9	15	516	56.737	4.89404
HVO_2481	HD family hydrolase	22.31	1	5	5	12	1.6459	19.74	4	6	354.914	22.31	5	6	390	42.7462	6.13818
HVO_2483	probable nucleoside deaminase (cytosine/guanine deaminase)	27	1	7	7	22	24.4501	27	7	11	1745.67	27	7	11	337	35.8501	4.69092
HVO_2485	biotin--[acetyl-CoA-carboxylase] ligase	13.47	1	2	3	7	6.85534	13.47	3	4	350.261	11.98	2	3	334	35.6568	4.75439
HVO_2486	propionyl-CoA carboxylase biotin carboxylase component	34.39	1	16	16	65	81.4924	34.39	16	33	5465.55	33.39	15	32	599	65.3058	4.51318
HVO_2487	aspartate-semialdehyde dehydrogenase	47.38	1	10	10	50	57.6682	47.38	10	25	3135.6	44.77	8	25	344	36.589	4.41162
HVO_2496	adenylate kinase	31.73	1	6	6	24	30.1713	31.73	6	12	1718.18	31.73	6	12	208	23.066	4.24658
HVO_2501	alpha/beta hydrolase fold protein	9.49	1	2	2	7	5.76782	9.49	2	3	379.041	9.49	2	4	316	35.3277	5.71924
HVO_2503	kynureninase	9.41	1	4	4	10	0	9.41	4	5	378.237	9.41	4	5	425	46.0227	4.53857
HVO_2506	isopentenyl-diphosphate delta-isomerase, type I	9.52	1	2	2	12	5.98425	9.52	2	6	448.151	9.52	2	6	189	21.7363	4.4624
HVO_2508	carbamoyl-phosphate synthase (glutamine-hydrolyzing) small subunit	13.33	1	4	4	24	8.35698	13.33	4	12	1008.92	13.33	4	12	360	38.5496	4.44971
HVO_2511	glutamyl-tRNA(Gln) amidotransferase subunit D	30.84	1	8	8	39	48.8807	30.84	8	19	3065.72	30.84	8	20	415	44.4274	4.41162
HVO_2516	phosphoglycerate mutase, 2,3-biphosphateglycerate-independent type	33.46	1	11	11	60	46.2084	27.76	10	29	3454.94	33.46	11	31	526	57.1999	4.31006
HVO_2519	conserved hypothetical protein	59.95	1	14	14	71	83.3976	55.24	13	33	5907.91	59.95	14	38	382	40.7058	4.34814
HVO_2529	probable oxidoreductase (short-chain dehydrogenase family)	16.52	1	3	3	6	0	16.52	3	3	154.876	16.52	3	3	230	23.5957	4.71631
HVO_2536	CHP00300 family protein	19.23	1	6	6	17	4.37642	19.23	6	8	555.181	19.23	6	9	416	44.8268	4.51318
HVO_2543	50S ribosomal protein L30	29.87	1	3	3	6	4.41737	15.58	2	3	327.441	20.78	2	3	154	17.0965	4.76709
HVO_2544	30S ribosomal protein S5	47.66	1	9	9	50	43.5381	44.86	8	25	2864.48	47.66	9	25	214	23.2701	9.29053
HVO_2547	50S ribosomal protein L32e	31.06	1	6	6	25	24.2993	23.83	5	11	1951.78	31.06	6	14	235	25.7959	4.75439
HVO_2548	50S ribosomal protein L6	39.89	1	5	5	12	15.8695	36.52	4	5	1091.38	39.89	5	7	178	19.5987	4.67822
HVO_2549	30S ribosomal protein S8	46.92	1	7	7	32	28.4546	46.92	7	16	1586.38	46.92	6	16	130	14.1389	4.79248
HVO_2552	30S ribosomal protein S4e	51.42	1	8	8	126	110.063	46.96	7	65	6543.77	51.42	8	61	247	26.6492	4.57666
HVO_2554	50S ribosomal protein L14	15.91	1	2	2	6	0	15.91	2	3	368.3	15.91	2	3	132	14.2256	9.75928
HVO_2558	30S ribosomal protein S3	42.43	1	10	10	125	131.313	38.16	9	61	9652.79	42.43	10	64	304	33.4239	4.05615
HVO_2560	30S ribosomal protein S19	20.71	1	2	2	6	6.32184	20.71	2	3	338.851	20.71	2	3	140	15.9651	5.56689
HVO_2561	50S ribosomal protein L2	11.2	1	2	2	6	4.06649	11.2	2	3	242.743	11.2	2	3	241	25.6406	10.4038
HVO_2562	50S ribosomal protein L23	37.35	1	3	3	4					729.743	37.35	3	4	83	9.42477	5.47803
HVO_2564	50S ribosomal protein L3	33.14	1	9	9	33	30.0827	33.14	9	16	2160.8	33.14	9	17	338	37.1557	6.68311
HVO_2579	nicotinate-nucleotide pyrophosphorylase (carboxylating)	14.18	1	3	3	12	9.03179	14.18	3	6	584.246	14.18	3	6	268	27.9292	4.86865
HVO_2580	L-aspartate oxidase	28.12	1	12	12	50	34.7782	28.12	12	25	3047.53	28.12	12	25	537	55.7534	4.62744
HVO_2581	quinolinate synthase A	15.06	1	5	5	22	16.0904	15.06	5	11	1188.53	15.06	5	11	385	41.9901	4.41162
HVO_2583	hydroxymethylglutaryl-CoA reductase (NADPH)	14.89	1	5	5	23	16.6579	14.89	5	12	1018.19	13.15	4	11	403	41.0597	4.729
HVO_2588	isocitrate dehydrogenase (NADP)	62.53	1	24	24	203	190.677	58.47	22	103	12733.6	55.13	23	100	419	45.7817	4.58936
HVO_2598	polyphosphate kinase	3.08	1	2	2	2	1.94866	3.08	2	2					747	83.6264	5.10986
HVO_2600	methionyl aminopeptidase	17.57	1	5	5	16	15.5841	13.51	4	7	1208.35	17.57	5	9	296	32.2557	4.41162
HVO_2605	MiaB-like tRNA modifying enzyme	8.62	1	3	3	10	4.48092	8.62	3	5	448.49	8.62	3	5	429	47.4214	5.03369
HVO_2610	deoxyribose-phosphate aldolase	11.79	1	2	2	8	1.95732	11.79	2	4	289.081	11.79	2	4	212	21.9477	4.23389
HVO_2614	uridine phosphorylase	9.92	1	3	3	17	9.03011	9.92	3	8	994.086	9.92	3	9	242	25.7517	4.29736
HVO_2621	phosphoenolpyruvate carboxylase	57.97	1	46	46	331	292.728	57.41	45	163	20105.7	57.41	45	168	897	102.336	4.64014
HVO_2622	probable oxidoreductase (aldo-keto reductase family protein)	7.89	1	2	2	4	0	7.89	2	2	165.19	7.89	2	2	266	29.7374	4.32275
HVO_2624	CTP synthase	51.37	1	22	22	132	101.061	49.18	20	62	8268.94	51.37	22	70	549	60.791	4.70361
HVO_2625	GMP synthase (glutamine-hydrolyzing) subunit B	49.51	1	15	15	68	49.5731	44.59	14	32	4291.53	49.51	15	36	305	33.827	4.7417
HVO_2636	PspA domain protein	11.23	1	3	3	8	4.7914	11.23	3	4	438.156	11.23	3	4	276	30.886	4.61475
HVO_2638	homolog to mandelate racemase / homolog to muconate lactonizing enzyme	15.36	1	4	4	16	15.6829	15.36	4	8	1149.86	15.36	4	8	345	36.9125	4.67822
HVO_2639	DUF1611 family protein	24.05	1	5	5	29	29.0604	13.78	4	14	1782.95	24.05	5	15	341	36.3137	4.43701
HVO_2643	NADPH:quinone reductase	35.55	1	8	8	43	25.9426	35.55	8	22	2193.34	35.55	8	21	346	37.2325	4.55127
HVO_2646	dihydroxy-acid dehydratase	42.98	1	17	17	115	137.055	42.98	17	56	9040.87	42.98	17	59	584	61.8238	4.42432
HVO_2648	phosphoglycerate dehydrogenase	10.34	1	3	3	13	9.93857	10.34	3	6	881.37	10.34	3	7	319	34.2412	4.64014
HVO_2650	FAD-dependent oxidoreductase (homolog to geranylgeranyl reductase)	36.88	1	14	14	62	30.2795	36.88	14	31	2676.17	36.88	14	31	461	50.659	4.729
HVO_2661	aminotransferase class V (serine--pyruvate aminotransferase / alanine--glyoxylate aminotransferase)	35.68	1	14	14	137	84.5297	35.68	14	68	7209.84	35.68	14	69	370	41.8507	4.4751
HVO_2662	homolog to lactoylglutathione lyase	24.01	1	5	5	15	10.7374	24.01	5	8	922.42	24.01	5	7	329	36.5407	4.4751
HVO_2663	probable oxidoreductase (aldo-keto reductase family protein)	11.22	1	2	2	4	0	11.22	2	2	124.58	11.22	2	2	294	32.486	4.75439
HVO_2671	aminotransferase class V (serine--pyruvate aminotransferase / alanine--glyoxylate aminotransferase)	6.08	1	2	2	4					572.973	6.08	2	4	395	42.3856	4.53857
HVO_2675	histidinol dehydrogenase	40.89	1	10	11	55	44.8988	40.89	11	27	3599.23	40.89	11	28	428	45.4066	4.50049
HVO_2683	5'-nucleotidase family hydrolase	5.01	1	2	2	6	6.97549	5.01	2	3	245.916	5.01	2	3	459	48.5137	4.60205
HVO_2688	TrmB family transcription regulator	22.66	1	7	7	23	18.2706	19.83	6	11	1455.18	22.66	7	12	353	39.2502	4.57666
HVO_2690	GFO family oxidoreductase	26.5	1	8	8	38	31.7254	26.5	8	19	2278.16	26.5	8	19	366	40.0034	4.60205
HVO_2697	DNA primase small subunit	8.31	1	3	3	8	7.55642	8.31	3	4	454.269	8.31	3	4	385	42.648	4.71631
HVO_2700	AAA-type ATPase (CDC48 subfamily)	45.36	1	31	32	129	114.935	45.36	32	65	7425.91	45.36	32	64	754	82.7663	4.75439
HVO_2702	alpha/beta hydrolase fold protein	14.23	1	3	3	11	6.21056	14.23	3	5	618.879	14.23	3	6	260	27.9586	4.52588
HVO_2703	3-methyl-2-oxobutanoate hydroxymethyltransferase	23.79	1	4	4	12	7.38361	23.79	4	6	628.211	23.79	4	6	269	28.293	4.48779
HVO_2706	translation initiation factor aIF-2B delta subunit	20.57	1	5	5	28	24.708	20.57	5	14	1701.28	20.57	5	14	282	30.7353	4.42432
HVO_2707	GFO family oxidoreductase	20.16	1	6	6	23	24.831	20.16	6	12	1636.05	18.55	5	11	372	41.0067	4.55127
HVO_2708	YfiH family protein	26.4	1	4	5	15	20.5122	26.4	5	7	1485.05	26.4	5	8	322	35.3839	4.34814
HVO_2712	3'-5' RNA ligase	31.69	1	15	15	48	27.7408	29.84	13	22	2748.3	31.69	15	26	486	53.4001	4.91943
HVO_2716	acyl-CoA dehydrogenase	26.51	1	6	7	25	26.0406	26.51	7	12	1717.08	23.88	6	13	381	41.3455	4.65283
HVO_2717	alanine--tRNA ligase	24.62	1	8	8	32	31.6281	21.61	7	16	2075.61	21.61	7	16	398	41.5522	4.38623
HVO_2721	amidophosphoribosyltransferase	35.7	1	10	10	51	44.9887	35.7	10	25	3222.52	35.7	10	26	493	53.3892	4.77979
HVO_2724	beta-lactamase domain protein	50.89	1	17	17	187	191.034	50.89	17	96	11150.4	49.78	16	91	450	50.0831	5.40186
HVO_2725	bifunctional short chain isoprenyl diphosphate synthase	39.08	1	15	15	86	85.4952	37.07	14	43	4999.68	39.08	15	43	348	38.181	4.32275
HVO_2726	glutamate--tRNA ligase	46.84	1	22	22	102	82.1283	46.84	22	50	5832.68	46.84	22	52	585	65.2463	4.57666
HVO_2736	tRNA(Met) cytidine acetyltransferase	4.64	1	2	2	3					106.673	4.64	2	3	754	81.1662	4.95752
HVO_2740	nucleoside-diphosphate kinase	26.62	1	3	3	13	16.1827	26.62	3	7	958.623	26.62	3	6	154	17.4793	4.50049
HVO_2742	5-methyltetrahydropteroyltriglutamate--homocysteine S-methyltransferase (methionine synthase II)	15.41	1	6	6	49	48.4163	15.41	6	25	2932.65	15.41	6	24	357	40.2724	4.39893
HVO_2743	5-methyltetrahydropteroyltriglutamate--homocysteine S-methyltransferase (methionine synthase II)	42.26	1	10	10	44	43.9223	36.9	9	21	3599.88	40.18	9	23	336	36.7776	4.11963
HVO_2746	ribosome biogenesis protein KsgA, 16S rRNA-methylating	37.98	1	8	8	26	21.2578	37.98	8	13	1143.49	37.98	8	13	287	31.7621	4.93213
HVO_2750	cystathionine synthase/lyase (cystathionine gamma-synthase, cystathionine gamma-lyase, cystathionine beta-lyase)	26.94	1	5	5	19	16.7236	26.94	5	10	662.906	26.94	5	9	386	42.0631	4.48779
HVO_2756	50S ribosomal protein L10	52.3	1	12	12	68	45.4885	50.29	11	33	4257.37	43.39	11	35	348	36.8939	3.99268
HVO_2758	50S ribosomal protein L11	30.82	1	3	3	8	2.10106	23.27	2	3	593.381	30.82	3	5	159	16.792	4.04346
HVO_2759	peptidase M42 family protein	28.81	1	9	9	44	44.8156	28.81	9	22	3074.71	28.81	9	22	354	37.0239	4.39893
HVO_2761	mevalonate kinase	15.8	1	3	3	8	7.07027	15.8	3	4	331.622	15.8	3	4	367	38.2414	4.31006
HVO_2767	ATP-dependent DNA helicase Dna2	5.2	1	5	5	9	4.52129	5.2	5	5	385.856	4.41	4	4	884	97.5292	4.85596
HVO_2772	rhodanese domain protein / probable metallo-beta-lactamase family hydrolase	10.36	1	3	3	12	11.3192	10.36	3	6	843.144	10.36	3	6	386	41.2521	4.4624
HVO_2773	30S ribosomal protein S2	38.08	1	7	7	39	50.2756	38.08	7	20	3088.21	38.08	7	19	260	28.3026	4.15771
HVO_2774	enolase	46.12	1	12	12	64	56.7948	46.12	12	32	4310.31	46.12	12	32	399	41.9796	4.37354
HVO_2779	50S ribosomal protein L18e	51.72	1	5	5	13	9.69614	31.03	4	6	726.74	51.72	5	7	116	12.7437	8.49951
HVO_2781	DNA-directed RNA polymerase subunit D	29.34	1	7	7	40	32.6589	25.1	6	19	2786.42	28.96	6	21	259	28.0699	4.32275
HVO_2782	30S ribosomal protein S11	26.15	1	3	3	18	14.5639	26.15	3	9	993.769	26.15	3	9	130	13.4299	8.55811
HVO_2783	30S ribosomal protein S4	59.43	1	11	11	52	47.8184	46.86	10	26	3296.99	59.43	11	26	175	20.0651	5.23682
HVO_2784	30S ribosomal protein S13	22.75	1	3	3	10	9.54712	22.75	3	5	659.422	22.75	3	5	167	18.9124	5.17334
HVO_2790	ATP-binding protein Mrp	34.39	1	6	7	23	24.9548	34.39	7	12	1508.47	29.48	6	11	346	36.7966	4.50049
HVO_2793	conserved hypothetical protein	10.32	1	2	2	8	10.1252	10.32	2	4	501.654	10.32	2	4	252	27.0816	4.4624
HVO_2808	succinate dehydrogenase subunit A (flavoprotein)	23.25	1	10	10	44	54.3	23.25	10	23	2828.51	21.79	9	21	615	67.5991	4.88135
HVO_2809	succinate dehydrogenase subunit B (iron-sulfur protein)	10.58	1	3	3	5	0	6.14	2	2	191.651	10.58	3	3	293	33.9443	5.2749
HVO_2812	AstE family protein	7.62	1	2	2	5	2.00947	7.62	2	2	215.156	7.62	2	3	341	37.2715	5.13525
HVO_2813	RimK family protein	36.42	1	13	13	72	83.8085	36.42	13	36	5375.1	34.66	12	36	453	48.9847	4.729
HVO_2815	3-hydroxyacyl-CoA dehydrogenase / enoyl-CoA hydratase	27.08	1	12	12	37	29.5165	25.72	11	19	2079.24	27.08	12	18	661	70.9903	4.34814
HVO_2857	probable inositol-1(or 4)-monophosphatase / fructose-1,6-bisphosphatase, archaeal-type	29.06	1	7	7	21	10.3586	29.06	7	11	1063.69	23.4	6	10	265	28.681	4.86865
HVO_2860	conserved hypothetical protein	5.69	1	2	2	5	2.28591	5.69	2	2	207.832	5.69	2	3	562	58.9003	4.48779
HVO_2861	conserved hypothetical protein	28.36	1	6	6	35	23.544	28.36	6	18	1841.61	28.36	6	17	275	29.146	4.27197
HVO_2862	serine hydroxymethyltransferase	67.23	1	17	17	182	169.381	65.06	16	94	11393.8	67.23	17	88	415	44.3216	4.52588
HVO_2865	methylenetetrahydrofolate dehydrogenase / methenyltetrahydrofolate cyclohydrolase	54.21	1	12	12	67	32.5895	49.49	11	31	3166.44	54.21	12	36	297	31.3475	4.36084
HVO_2879	ornithine cyclodeaminase	28.01	1	6	6	26	17.2855	20.48	5	11	1498.44	28.01	6	15	332	34.6258	4.44971
HVO_2883	conserved hypothetical protein	39.17	1	19	19	68	73.5119	39.17	19	35	4847.3	38.32	18	33	702	78.8846	4.4751
HVO_2888	homolog to elongator complex protein ELP3	24.55	1	11	11	35	23.1404	24.55	11	19	1777.21	22.91	10	16	550	62.5886	5.0083
HVO_2889	RecJ domain protein	57.61	1	33	34	222	210.493	56.65	33	112	15190.8	57.61	34	110	729	79.1116	4.37354
HVO_2900	fumarate hydratase	67.38	1	19	19	147	139.564	67.38	19	76	9380.67	67.38	19	71	469	50.062	4.77979
HVO_2902	glutamyl-tRNA(Gln) amidotransferase subunit E	56.57	1	24	24	147	135.123	56.57	24	74	8659.69	56.57	24	73	624	67.5552	4.27197
HVO_2906	tRNA (cytidine/uridine-2'-O-)-methyltransferase	12	1	2	2	4	0	12	2	2	156.855	12	2	2	275	30.632	4.57666
HVO_2908	dihydropteroate synthase	23.75	1	6	6	18	14.8268	23.75	6	10	953.458	23.75	6	8	379	40.7883	4.52588
HVO_2912	ThiJ/PfpI domain protein	18.41	1	2	2	6	9.18414	18.41	2	3	396.239	18.41	2	3	201	20.8543	4.36084
HVO_2913	superoxide dismutase (Mn)	25.63	2	3	3	12	12.7023	25.63	3	7	833.094	12.56	2	5	199	22.2833	4.4751
HVO_2916	probable oxidoreductase (short-chain dehydrogenase family)	31.35	1	6	6	20	19.0636	31.35	6	11	1355.78	31.35	6	9	252	25.9778	4.38623
HVO_2918	thymidylate synthase	30.12	1	5	5	14	11.3518	30.12	5	7	948.107	30.12	5	7	332	37.4653	4.61475
HVO_2923	proteasome alpha subunit	8.03	1	1	2	8	6.37019	8.03	2	4	541.998	8.03	2	4	249	26.7112	4.38623
HVO_2932	GTP-binding protein	9.34	1	3	3	12	4.63713	9.34	3	7	484.291	9.34	3	5	396	43.49	4.51318
HVO_2945	valine--tRNA ligase	21.61	1	16	16	72	70.0115	20.11	15	35	4890.43	21.61	16	37	870	98.882	4.36084
HVO_2947	phenylalanine--tRNA ligase beta subunit	41.58	1	15	15	55	40.7907	35.61	12	27	3189.02	37.19	14	28	570	63.2781	4.4624
HVO_2948	phenylalanine--tRNA ligase alpha subunit	40.68	1	11	11	52	41.5517	40.68	11	28	2597.24	40.68	11	24	499	55.1257	4.41162
HVO_2951	tryptophan--tRNA ligase	25.52	1	10	10	35	21.6233	25.52	10	18	1273.87	20.79	9	17	529	59.0991	4.52588
HVO_2952	tRNA-splicing endonuclease	16.22	1	4	4	13	7.29257	9.14	3	6	408.007	16.22	4	7	339	37.3948	4.7417
HVO_2955	DEAD/DEAH box helicase	18.74	1	11	11	31	15.3891	16.82	10	15	1137.83	18.74	11	16	779	85.7653	4.94482
HVO_2959	2-oxo-3-methylvalerate dehydrogenase E1 component beta subunit	20.8	1	6	6	22	15.3135	17.13	5	10	1329.1	20.8	6	12	327	35.9972	4.729
HVO_2960	dihydrolipoamide S-acyltransferase	28.41	1	12	12	51	57.7291	28.41	12	26	3588.43	28.41	12	25	521	54.8791	4.39893
HVO_2961	dihydrolipoyl dehydrogenase	40.42	1	13	13	63	56.608	34.95	12	31	4055.58	40.42	13	32	475	49.9425	4.41162
HVO_2965	phosphoserine phosphatase	17.67	1	2	2	6	6.31632	17.67	2	3	273.944	17.67	2	3	215	23.1935	4.51318
HVO_2968	phosphoglycerate dehydrogenase	58.29	1	22	22	205	233.14	58.29	22	101	15447.6	57.14	21	104	525	55.309	4.36084
HVO_2969	threonine synthase	56.09	1	18	18	104	95.411	50.36	17	51	6969.69	56.09	18	53	419	44.376	4.48779
HVO_2981	uracil phosphoribosyltransferase	58.85	1	9	9	37	35.7285	36.73	7	16	3094.72	58.85	9	21	226	24.4865	4.48779
HVO_2989	phosphohexomutase (phosphoglucomutase / phosphomannomutase)	39.43	1	12	12	44	46.7258	39.43	12	22	2736.94	39.43	12	22	454	48.4981	4.4624
HVO_2997	O-acetylhomoserine aminocarboxypropyltransferase (methionine synthase)	38.05	1	9	9	75	86.4719	35.5	8	38	5908.37	38.05	9	37	431	46.1082	4.4751
HVO_2998	homoserine O-acetyltransferase	16.63	1	4	4	16	7.9403	16.63	4	8	824.056	16.63	4	8	415	44.7663	4.69092
HVO_2999	O-acetylhomoserine aminocarboxypropyltransferase (methionine synthase)	12.76	1	6	6	18	13.3701	12.76	6	9	967.465	12.76	6	9	439	47.2409	4.58936
HVO_3000	DNA ligase (NAD)	11.16	1	6	6	21	15.0155	11.16	6	10	1086.4	11.16	6	11	699	75.7654	4.50049
HVO_3006	UvrABC system protein C	3.28	1	2	2	2	0	3.28	2	2					579	64.3016	5.18604
HVO_3007	malate dehydrogenase	45.72	1	13	13	138	116.89	45.72	13	69	7616.74	45.72	13	69	304	32.6339	4.39893
HVO_3010	ATP-dependent RNA helicase/nuclease Hef	4.2	1	4	4	10	2.23428	4.2	4	5	429.319	4.2	4	5	858	93.8998	4.69092
HVO_3014	origin-associated GTP-binding protein OapA	22.54	1	4	4	14	15.486	22.54	4	7	892.738	22.54	4	7	213	24.0212	5.0083
HVO_A0002	conserved hypothetical protein	18.75	1	2	2	6	3.14269	18.75	2	3	380.75	18.75	2	3	192	20.7012	4.01807
HVO_A0021	conserved hypothetical protein	29.77	1	4	4	10	1.98954	23.66	3	4	548.366	29.77	4	6	131	14.8721	4.42432
HVO_A0064	Orc1-type DNA replication protein	8.02	1	2	3	3					202.325	8.02	3	3	499	55.5013	4.90674
HVO_A0087	fumarylacetoacetase family protein	13.49	1	2	2	10	17.5839	13.49	2	5	867.352	13.49	2	5	289	31.9693	4.2085
HVO_A0092	acyl-CoA dehydrogenase	12.86	1	4	4	12	4.09095	12.86	4	6	533.357	12.86	4	6	381	42.1655	4.83057
HVO_A0093	IclR family transcription regulator	15.04	1	5	5	15	1.63142	15.04	5	7	576.431	15.04	5	8	246	27.5321	5.14795
HVO_A0133	conserved hypothetical protein	14.38	1	4	4	16	18.6679	14.38	4	7	969.501	14.38	4	9	292	30.8172	5.17334
HVO_A0150	TrmB family transcription regulator	10.17	1	4	4	13	0	10.17	4	7	438.411	10.17	4	6	354	38.9886	4.62744
HVO_A0158	acyl-CoA synthetase	6	1	1	4	8	4.18507	4.62	3	4	335.57	4.62	3	4	650	71.1528	4.62744
HVO_A0205	CRISPR-associated endoribonuclease Cas6	44.12	1	10	10	41	38.3988	44.12	10	21	2793.55	40.81	9	20	272	31.0323	5.43994
HVO_A0206	CRISPR-associated protein Cas8b	42.96	1	23	23	89	86.8478	42.96	23	47	5236.03	40.17	21	42	717	79.3031	4.60205
HVO_A0207	CRISPR-associated protein Cas7	49.12	1	11	11	46	46.3965	49.12	11	23	3103.97	49.12	11	23	340	38.1607	4.53857
HVO_A0208	CRISPR-associated endoribonuclease Cas5, Hmari subtype	23.02	1	5	5	20	24.3667	23.02	5	10	1650.07	23.02	5	10	265	29.3047	4.91943
HVO_A0228	5'-nucleotidase SurE	14.78	1	2	2	4					502.054	14.78	2	4	291	31.4852	4.58936
HVO_A0230	peptide methionine sulfoxide reductase MsrA (S-form specific)	11.64	1	2	2	5	0	11.64	2	3	136.953	11.64	2	2	189	20.9627	4.27197
HVO_A0254	DUF234 domain protein	4.12	1	2	2	6	2.4249	4.12	2	3	328.453	4.12	2	3	461	52.6586	4.77979
HVO_A0257	Orc1-type DNA replication protein	12	1	4	4	13	9.16127	9.18	3	6	647.41	12	4	7	425	48.0182	4.94482
HVO_A0266	IclR family transcription regulator	40	1	8	8	30	21.3109	40	8	15	1360.61	40	8	15	255	27.7172	6.04932
HVO_A0268	class II aldolase (homolog to L-fuculose-phosphate aldolase)	17.49	1	4	4	15	17.202	17.49	4	7	1149.43	17.49	4	8	446	47.8971	4.38623
HVO_A0274	probable inositol-1(or 4)-monophosphatase / fructose-1,6-bisphosphatase, archaeal-type	24.72	1	4	5	16	9.91014	24.72	5	8	673.16	24.72	5	8	267	29.1395	4.62744
HVO_A0288	probable oxidoreductase (short-chain dehydrogenase family)	16.79	1	3	3	6	7.44083	16.79	3	3	359.028	16.79	3	3	280	29.8958	4.7417
HVO_A0307	Lrp/AsnC family transcription regulator	21.47	1	3	3	8	9.18613	21.47	3	4	462.03	21.47	3	4	177	19.4337	4.38623
HVO_A0328	2-keto-3-deoxygluconate kinase	20.13	1	3	5	11	4.49759	13.52	4	5	495.968	20.13	5	6	318	33.9771	4.60205
HVO_A0331	D-galactonate dehydratase	30.73	1	7	7	32	40.2077	30.73	7	16	2329.03	30.73	7	16	384	42.7923	4.83057
HVO_A0388	Lrp/AsnC family transcription regulator	18.39	1	3	3	8	0	18.39	3	4	323.472	18.39	3	4	174	20.1441	4.85596
HVO_A0406	conserved hypothetical protein	28.15	2	7	7	28	28.3282	28.15	7	15	2060.75	28.15	7	13	405	44.4101	5.30029
HVO_A0439	DUF2800 family protein	5.52	1	2	2	2					172.901	5.52	2	2	326	36.9314	4.51318
HVO_A0458	ParA domain protein	38.83	1	7	7	21	14.5398	38.83	7	11	1098.49	38.83	7	10	291	32.1951	4.79248
HVO_A0472	oxidoreductase (homolog to thioredoxin-disulfide reductase)	36.08	1	4	4	21	24.4928	25.26	3	10	1673.76	36.08	4	11	194	20.7246	4.11963
HVO_A0476	conserved hypothetical protein	21.75	1	5	5	13	7.31706	21.75	5	7	725.082	19.03	4	6	331	35.4411	4.25928
HVO_A0485	aminotransferase class V	16.24	1	4	4	14	15.8687	16.24	4	7	984.036	16.24	4	7	351	37.3041	4.25928
HVO_A0486	hydrogenase expression/formation protein	16.96	1	3	3	12	13.2915	16.96	3	6	773.951	16.96	3	6	336	33.8296	4.05615
HVO_A0487	cobyrinic acid a,c-diamide synthase	12.67	1	4	4	12	4.06235	12.67	4	6	475.724	12.67	4	6	442	46.8538	4.57666
HVO_A0496	UspA domain protein	22.41	1	6	6	31	28.7451	22.41	6	16	2010.7	19.31	5	15	290	31.4467	4.60205
HVO_A0498	conserved hypothetical protein	12.14	1	4	4	9	5.14046	10.03	3	4	299.604	12.14	4	5	379	42.7123	4.55127
HVO_A0547	DUF1028 family protein	11.71	1	3	4	8	0	7.51	3	3	322.39	11.71	4	5	333	35.1646	4.15771
HVO_A0550	receiver/sensor box histidine kinase	13.33	1	10	10	30	28.7652	13.33	10	15	2091	13.33	10	15	885	95.8637	4.4624
HVO_A0551	acyl-CoA synthetase	19.52	1	8	8	24	17.36	19.52	8	12	1141.54	19.52	8	12	538	59.593	4.65283
HVO_A0562	urocanate hydratase	13.23	1	5	5	15	9.95066	13.23	5	8	722.063	8.06	4	7	620	67.9399	4.70361
HVO_A0583	IclR family transcription regulator	13.67	1	2	2	2					134.378	13.67	2	2	256	27.8949	5.07178
HVO_A0586	sugar nucleotidyltransferase	13.38	1	4	4	14	15.6465	13.38	4	7	946.394	13.38	4	7	411	43.69	4.69092
HVO_A0618	flavin-dependent pyridine nucleotide oxidoreductase (homolog to coenzyme A disulfide reductase)	10.32	1	3	3	11	8.34897	10.32	3	6	680.315	10.32	3	5	475	49.2584	4.48779
HVO_A0631	conserved hypothetical protein	19.67	1	3	3	8	6.02685	19.67	3	4	426.683	19.67	3	4	122	13.747	6.16357
HVO_A0636	YbaK domain protein	34.81	1	3	3	14	18.073	34.81	3	7	1138.28	34.81	3	7	158	16.6861	4.53857
HVO_B0001	Orc1-type DNA replication protein	23.66	1	6	7	19	7.52809	13.17	5	8	985.501	23.66	7	11	410	45.8257	5.32568
HVO_B0018	ParA domain protein	28.22	1	4	4	18	13.1448	28.22	4	9	1143.74	25.09	3	9	287	31.653	4.7417
HVO_B0025	oxidoreductase (homolog to zinc-containing alcohol dehydrogenase)	9.25	1	3	3	5	2.1588	9.25	3	3	136.031	7.23	2	2	346	37.1881	4.52588
HVO_B0026	probable oxidoreductase (short-chain dehydrogenase family)	19.84	1	3	3	7	2.19696	14.4	2	2	417.67	19.84	3	5	257	26.7335	4.55127
HVO_B0038A	D-xylonate dehydratase	8.25	1	0	3	19	14.2948	8.25	3	9	1093.09	8.25	3	10	412	45.5004	4.55127
HVO_B0039	alpha-ketoglutarate semialdehyde dehydrogenase	13.28	1	4	4	12	4.75447	13.28	4	6	537.445	13.28	4	6	482	50.6257	4.31006
HVO_B0047	ABC-type transport system periplasmic substrate-binding protein (probable substrate iron-III)	9	1	3	3	8	10.9835	9	3	4	680.247	9	3	4	400	44.2121	4.32275
HVO_B0050	ATP-dependent cobaltochelatase subunit CobN	26.95	1	27	27	105	79.3091	23.6	25	50	5841.12	26.48	26	55	1284	141.168	4.34814
HVO_B0051	ATP-dependent cobaltochelatase subunit ChlID	27.2	1	15	15	54	38.9312	27.2	15	28	3056.83	26.06	14	26	706	73.2657	4.38623
HVO_B0052	PQQ repeat protein	6.8	1	3	3	8	5.75764	6.8	3	4	422.15	6.8	3	4	412	44.0839	5.47803
HVO_B0055	conserved hypothetical protein	20.89	1	4	4	14	11.0768	20.89	4	6	675.091	20.89	4	8	225	23.9336	4.69092
HVO_B0057	precorrin-3B C17-methyltransferase	11.05	1	2	2	8	10.0075	11.05	2	4	667.221	11.05	2	4	344	36.3471	4.31006
HVO_B0059	cobalt-precorrin 5A hydrolase	35.89	1	8	8	44	28.7914	35.89	8	22	2379.26	35.89	8	22	326	34.4818	4.51318
HVO_B0061	precorrin-2 C20-methyltransferase	19.15	1	3	3	6	0	8.94	2	2	156.748	19.15	3	4	235	25.3076	4.62744
HVO_B0062	precorrin-7 15-methyltransferase (decarboxylating)	11.41	1	2	2	6	2.15457	11.41	2	3	197.857	11.41	2	3	184	19.7971	5.30029
HVO_B0066	Lrp/AsnC family transcription regulator	12.8	1	2	2	3					408.014	12.8	2	3	164	18.4984	4.41162
HVO_B0070	pyridoxal phosphate-dependent aminotransferase	11.64	1	3	3	12	10.7159	11.64	3	6	850.865	11.64	3	6	438	46.4317	4.57666
HVO_B0071	oxidoreductase (homolog to zinc-containing alcohol dehydrogenase)	21.49	1	6	6	24	25.7171	21.49	6	12	1429.89	21.49	6	12	349	36.9692	4.70361
HVO_B0100	aldehyde dehydrogenase	4.55	1	2	2	4	0	4.55	2	2	137.956	4.55	2	2	483	50.3995	4.31006
HVO_B0114	IclR family transcription regulator	28.57	1	7	7	19	15.4594	24.6	6	9	1130.8	28.57	7	10	252	28.4106	5.43994
HVO_B0115	fumarylacetoacetase family protein	20.49	1	4	4	16	16.1275	20.49	4	8	1107.65	20.49	4	8	283	30.3258	4.2085
HVO_B0116	probable oxidoreductase (short-chain dehydrogenase family)	21.89	1	2	2	3	2.2223	21.89	2	3					265	27.959	4.52588
HVO_B0118	SMC-like protein Sph2	46.58	1	26	26	127	131.479	46.58	26	66	7770.23	45.81	24	61	644	73.7572	4.41162
HVO_B0127	oxidoreductase (luciferase family protein)	17.35	1	4	4	16	15.1694	17.35	4	8	783.389	17.35	4	8	317	35.6573	4.60205
HVO_B0143	receiver/sensor box histidine kinase	12.73	1	6	6	18	11.757	10.55	5	8	935.092	12.73	6	10	597	65.9505	4.41162
HVO_B0149	oleate hydratase	27.95	1	9	10	36	18.3831	25.52	9	17	2006.79	21.58	9	19	533	60.1443	4.64014
HVO_B0154	receiver/sensor box histidine kinase	15.68	1	16	16	53	42.2963	15.68	16	26	2616.26	15.68	16	27	1301	144.149	4.38623
HVO_B0182	deoxyhypusine synthase	12.04	1	3	3	12	9.87805	12.04	3	6	718.328	12.04	3	6	324	35.6452	4.29736
HVO_B0198	ABC-type transport system periplasmic substrate-binding protein (probable substrate iron-III)	11.81	1	4	4	12	10.693	11.81	4	6	770.138	11.81	4	6	398	43.3989	4.37354
HVO_B0200	malate synthase	12.84	1	3	3	10	9.21508	12.84	3	5	725.685	12.84	3	5	436	48.3389	4.29736
HVO_B0233	alpha-L-arabinofuranosidase	13.11	1	5	5	12	14.9716	8.02	3	5	912.582	13.11	5	7	511	57.5089	4.38623
HVO_B0248	probable oxidoreductase (short-chain dehydrogenase family)	44.49	1	7	7	25	25.4201	44.49	7	13	1552.84	37.8	6	12	254	26.8706	4.42432
HVO_B0253	probable inositol-1(or 4)-monophosphatase / fructose-1,6-bisphosphatase, archaeal-type	12.36	1	2	3	12	13.3365	12.36	3	6	757.37	12.36	3	6	267	28.7502	4.55127
HVO_B0256	aldehyde ferredoxin oxidoreductase	15.86	1	5	6	20	8.61312	15.86	6	11	741.601	10.09	4	9	555	59.9357	4.55127
HVO_B0266	glutamate dehydrogenase (NAD)	7.13	1	3	3	6	2.85622	7.13	3	3	241.251	7.13	3	3	435	47.2792	4.62744
HVO_B0277	HTH domain protein	11.07	1	2	2	2	0	11.07	2	2					262	29.4829	4.50049
HVO_B0324	conserved hypothetical protein	18.93	1	6	6	15	14.9999	16.93	5	7	885.121	18.93	6	8	449	48.0413	4.57666
HVO_B0371	aldehyde dehydrogenase	27.82	1	7	7	36	36.1502	27.82	7	18	2447.91	27.82	7	18	496	52.4696	4.38623
HVO_B0375	Spo0M family protein	12.65	1	3	3	10	8.98489	12.65	3	5	601.295	12.65	3	5	245	27.2465	4.34814
HVO_B0376	probable oxidoreductase (aldo-keto reductase family protein)	37.8	1	11	11	45	40.8428	37.8	11	22	2871.55	37.8	11	23	336	37.9526	4.61475
HVO_C0001	Orc1-type DNA replication protein	33.33	1	11	11	35	20.0421	25.98	10	17	1606.96	33.33	11	18	408	45.2197	4.97021
HVO_C0036	conserved hypothetical protein	4.83	1	2	2	2	2.00795	4.83	2	2					1304	145.028	4.67822
HVO_C0040	site-specific DNA-methyltransferase (cytosine-specific)	24.14	1	8	8	26	22.0832	24.14	8	14	1191.33	24.14	8	12	406	45.4953	5.08447
HVO_C0042	helicase domain protein	21.35	1	23	23	77	65.4883	21.35	23	40	4612.66	18.92	21	37	1274	144.447	4.66553
HVO_C0043	conserved hypothetical protein	14.67	1	8	8	16	10.8397	11.2	6	7	830.68	14.67	8	9	661	73.7516	4.75439
HVO_C0044	PLD domain protein	10.81	1	2	2	4	0	10.81	2	2	187.053	10.81	2	2	333	36.3855	4.94482
HVO_C0050	conserved hypothetical protein	10.15	1	2	2	2					115.669	10.15	2	2	266	30.7071	4.58936
HVO_C0054	hypothetical protein	14.83	1	4	4	14	8.26561	14.83	4	7	710.617	14.83	4	7	344	37.4813	4.70361
HVO_C0057	Orc1-type DNA replication protein	17.7	1	6	6	13	9.9791	17.7	6	7	568.036	11.96	5	6	418	46.2722	5.021
HVO_C0067	FAD-dependent oxidoreductase	9.34	1	3	3	12	11.7035	9.34	3	7	850.711	9.34	2	5	396	42.6729	4.29736
HVO_C0069	GFO family oxidoreductase	29.94	1	8	8	41	42.6033	29.94	8	20	2590.27	29.94	8	21	324	35.9817	5.09717
HVO_C0077	sarcosine oxidase	25.32	1	5	5	20	25.6098	25.32	5	10	1386.49	25.32	5	10	387	42.9019	4.70361
HVO_C0081	conserved hypothetical protein	20.65	1	2	2	2	2.8618	20.65	2	2					184	20.1608	4.39893

## Sheet: wt D
Accession	Description	ΣCoverage	Σ# Proteins	Σ# Unique Peptides	Σ# Peptides	Σ# PSMs	Score A2	Coverage A2	# Peptides A2	# PSM A2	Score A4	Coverage A4	# Peptides A4	# PSM A4	# AAs	MW [kDa]	calc. pI
	>sp|TRYP_PIG|	25.11	1	4	4	58	72.2446	25.11	4	29	4856.62	25.11	4	29	231	24.3938	7.18115
13432173	Keratin, type I cytoskeletal 14 (Cytokeratin-14) (CK-14) (Keratin-14) (K14)	15.04	8	2	8	30	24.702	15.04	8	15	1423.24	15.04	8	15	472	51.5894	5.16064
17318569	keratin 1 [Homo sapiens]	32.14	3	17	22	103	115.779	32.14	21	51	7639.7	32.14	22	52	644	66.027	8.11865
18031720	keratin protein K6irs [Homo sapiens]	3.73	5	1	2	10	9.74545	3.73	2	5	580.866	3.73	2	5	510	55.7144	6.88818
21961227	Keratin 6B [Homo sapiens]	10.11	9	2	7	33	24.5495	10.11	7	17	1986.82	10.11	7	16	564	60.0303	8.00146
23503075	Keratin, type I cytoskeletal 16 (Cytokeratin-16) (CK-16) (Keratin-16) (K16)	13.53	7	1	7	26	22.449	13.53	7	13	1284.82	13.53	7	13	473	51.2362	5.04639
40354192	keratin 10 [Homo sapiens]	35.45	4	15	19	64	64.4254	35.45	19	33	3903.52	35.27	18	31	584	58.7916	5.16064
4504911	keratin 13 isoform b [Homo sapiens]	4.76	2	0	2	9	8.13436	4.76	2	5	457.059	4.76	2	4	420	45.8366	4.88135
4557890	keratin 5 [Homo sapiens]	10	4	3	7	34	32.3709	10	7	17	2143.76	10	7	17	590	62.4231	8.06006
47132620	keratin 2a [Homo sapiens]	33.65	6	14	19	77	68.2339	33.65	19	38	5056.83	33.65	19	39	639	65.3932	8.00146
81175178	Keratin, type I cytoskeletal 9 (Cytokeratin-9) (CK-9) (Keratin-9) (K9)	25.68	1	12	13	41	49.1903	25.36	12	20	2909.53	25.68	13	21	623	62.0919	5.30029
HVO_0001	Orc1-type DNA replication protein	11.52	1	5	6	22	13.3222	11.52	6	10	1170.78	11.52	6	12	564	62.1315	4.38623
HVO_0008	aspartate kinase	33.67	1	7	7	47	43.9671	33.67	7	23	2489.25	33.67	7	24	392	41.674	4.4624
HVO_0011	inosine-5'-monophosphate cyclohydrolase, archaeal-type	36.84	1	5	5	41	45.2391	36.84	5	20	3153.95	36.84	5	21	190	20.559	4.29736
HVO_0014	ATP-dependent DNA helicase Hel308a	8.71	1	6	6	15	6.19433	8.71	6	8	604.696	6.05	5	7	827	90.2999	4.66553
HVO_0017	conserved hypothetical protein	8.85	1	2	2	7	0	8.85	2	4	236.227	8.85	2	3	192	21.8678	4.50049
HVO_0019	probable S-adenosylmethionine-dependent methyltransferase (homolog to 24-sterol C-methyltransferase)	9.73	1	2	2	3					326.839	9.73	2	3	226	25.565	4.64014
HVO_0024	thiosulfate sulfurtransferase	40.7	1	7	7	24	18.1965	36.05	6	11	1243.24	40.7	7	13	258	28.4178	4.29736
HVO_0025	thiosulfate sulfurtransferase	51.4	1	12	12	87	55.1616	48.95	11	45	4843.01	51.4	12	42	286	32.0539	4.28467
HVO_0029	UvrABC system protein B	6.02	1	4	4	8	1.81647	6.02	4	4	294.485	6.02	4	4	698	78.9737	4.44971
HVO_0034	acyl-CoA thioester hydrolase	18.9	1	2	2	16	16.0617	18.9	2	8	882.206	18.9	2	8	164	18.34	4.65283
HVO_0041	ornithine carbamoyltransferase	36.45	1	7	7	32	21.3313	33.11	6	15	1836.9	36.45	7	17	299	32.6609	4.37354
HVO_0042	acetylornithine deacetylase	14.96	1	4	4	18	9.79071	14.96	4	9	829.724	14.96	4	9	381	41.0056	4.33545
HVO_0043	acetylornithine aminotransferase	16.67	1	4	4	21	27.343	16.67	4	11	1687.51	12.96	3	10	378	39.742	4.66553
HVO_0044	acetylglutamate kinase	19.27	1	5	5	16	21.412	19.27	5	8	1341.72	19.27	5	8	327	33.1798	4.48779
HVO_0045	N-acetyl-gamma-glutamyl-phosphate reductase	17.58	1	5	5	24	16.6928	17.58	5	12	1025.58	17.58	5	12	347	36.769	4.93213
HVO_0046	putative glutamate--argW ligase	42.96	1	9	9	41	42.7941	42.96	9	20	2690.96	35.74	8	21	291	31.8571	4.86865
HVO_0048	argininosuccinate lyase	17.42	1	7	7	16	11.6381	17.42	7	8	730.437	17.42	7	8	488	50.7771	4.52588
HVO_0049	argininosuccinate synthase	23.95	1	10	10	41	29.4543	22.47	9	19	2171.41	23.95	10	22	405	44.4555	4.33545
HVO_0054	glycine--tRNA ligase	16.67	1	6	6	24	29.5965	14.31	5	11	2151.23	16.67	6	13	594	64.9118	4.2085
HVO_0055	CBS domain protein	53.87	1	11	11	74	80.8814	53.87	11	38	5765.69	46.48	10	36	284	30.8346	4.27197
HVO_0056	conserved hypothetical protein	12.5	1	2	2	2					198.647	12.5	2	2	192	20.9147	4.15771
HVO_0059	ABC-type transport system ATP-binding protein (probable substrate dipeptide/oligopeptide)	14.76	1	3	3	5	1.97305	7.52	2	2	246.685	14.76	3	3	359	39.3918	4.90674
HVO_0062	ABC-type transport system periplasmic substrate-binding protein (probable substrate dipeptide/oligopeptide)	17.65	1	6	6	27	17.1724	17.65	6	14	1502.6	10.95	5	13	612	67.2656	4.15771
HVO_0065	DNA-directed DNA polymerase D large subunit	3.24	1	2	2	4	2.10284	3.24	2	2	112.471	3.24	2	2	1202	133.88	4.60205
HVO_0069	sulfatase	3.11	1	2	2	4	0	3.11	2	2	180.408	3.11	2	2	515	57.365	4.34814
HVO_0073	single-stranded-DNA-specific exonuclease RecJ1	4.2	1	2	2	2					125.064	4.2	2	2	476	50.6363	4.67822
HVO_0078	hydroxymethylbilane synthase (porphobilinogen deaminase)	27.55	1	7	7	37	32.1133	27.55	7	19	2141.22	27.55	7	18	363	39.2782	4.97021
HVO_0081	glutamate-1-semialdehyde 2,1-aminomutase	47.19	1	12	12	43	42.8766	47.19	12	22	2685.39	45.17	11	21	445	47.7813	4.85596
HVO_0087	porphobilinogen synthase	46.18	1	9	9	30	24.1725	38.53	8	15	1413.97	46.18	9	15	327	35.2974	4.71631
HVO_0100	NMD3 family protein	33.87	1	8	8	26	28.844	33.87	8	13	1725.16	33.87	8	13	375	41.5889	4.4624
HVO_0104	DNA repair and recombination protein RadA	53.94	1	13	13	85	60.8722	46.94	11	41	6119.58	53.94	13	44	343	37.2976	4.64014
HVO_0109	cysteine desulfurase	32.39	1	12	12	39	33.0252	30.52	11	18	2408.61	32.39	12	21	426	46.7785	4.56396
HVO_0118	50S ribosomal protein L20e	39.66	1	2	2	2					114.006	39.66	2	2	58	6.36026	6.52197
HVO_0120	signal recognition particle receptor FtsY	17.76	1	5	5	17	16.7095	17.76	5	9	1158.4	14.69	4	8	456	48.1582	4.17041
HVO_0122	phosphoglycerate dehydrogenase	20.99	1	5	5	15	13.4428	20.99	5	8	891.904	19.14	4	7	324	35.2853	5.35107
HVO_0123	signal recognition particle 54K protein	23.23	1	8	8	26	15.4109	21.08	7	12	1195.05	23.23	8	14	465	50.8858	4.50049
HVO_0133	thermosome subunit 1	48.39	1	18	20	117	124.037	41.79	18	57	9008.1	48.04	19	60	560	58.889	4.24658
HVO_0135	RIO-type serine/threonine protein kinase	7.24	1	2	2	6	6.76095	7.24	2	3	406.367	7.24	2	3	290	32.9882	4.80518
HVO_0138	tyrosine--tRNA ligase	35.98	1	7	7	34	21.2228	35.98	7	17	1747.25	35.98	7	17	328	36.0886	4.33545
HVO_0156	tRNA (guanine(10),N(2))-dimethyltransferase	18.07	1	5	5	12	12.2321	18.07	5	6	738.382	18.07	5	6	321	34.1523	5.24951
HVO_0158	TATA-binding transcription initiation factor	11.64	1	2	2	8	2.97855	11.64	2	4	349.396	11.64	2	4	189	20.3334	4.22119
HVO_0161	ATP phosphoribosyltransferase	38.79	1	9	9	39	36.2689	36.65	8	19	2859.57	38.79	9	20	281	30.4267	4.60205
HVO_0165	5-methylthioadenosine/S-adenosylhomocysteine deaminase	29.3	1	9	9	34	30.0032	29.3	9	17	1832.83	29.3	9	17	430	45.0871	4.50049
HVO_0167	adenosylhomocysteinase	56.54	1	16	16	59	63.9388	52.34	15	28	3954.42	56.54	16	31	428	46.5953	4.38623
HVO_0175	DNA polymerase sliding clamp	35.22	1	6	6	72	56.5547	35.22	6	35	4327.7	35.22	6	37	247	26.6555	4.38623
HVO_0179	Lrp/AsnC family transcription regulator / TrkA domain protein	8.05	1	2	2	2	2.52653	8.05	2	2					261	28.0401	4.57666
HVO_0180	23S rRNA (uridine-2'-O-) methyltransferase	13.13	1	2	2	4	2.60596	13.13	2	2	233.014	13.13	2	2	259	28.3389	4.70361
HVO_0190	TIGR00268 family protein	9.4	1	2	2	7	0	9.4	2	3	196.727	9.4	2	4	298	32.5308	4.60205
HVO_0194	Orc1-type DNA replication protein	13.64	1	5	5	14	4.97585	13.64	5	7	411.572	13.64	5	7	374	42.2113	4.94482
HVO_0195	ribose-5-phosphate isomerase	15.22	1	3	3	10	6.71374	15.22	3	5	599.934	15.22	3	5	230	23.2399	4.53857
HVO_0199	phosphohexomutase (phosphoglucomutase / phosphomannomutase)	41.14	1	12	12	64	55.3424	41.14	12	33	3796.35	41.14	12	31	457	48.4358	4.34814
HVO_0203	replication factor C small subunit	41.28	1	12	12	61	51.6947	41.28	12	31	3646.62	41.28	12	30	327	36.1998	4.51318
HVO_0206	alanine--tRNA ligase	37.96	1	26	26	117	98.1584	36.23	24	58	7091.23	37.96	26	59	922	102.401	4.53857
HVO_0208	glutamine amidotransferase (homolog to GMP synthase subunit A)	10.55	1	2	2	6	2.26004	10.55	2	3	145.205	10.55	2	3	237	26.1506	4.70361
HVO_0212	homolog to lactoylglutathione lyase	43.55	1	3	3	12	15.2134	43.55	3	6	770.262	43.55	3	6	124	13.5176	4.13232
HVO_0214	L-lactate dehydrogenase	21.25	1	7	7	28	26.8435	19.69	6	13	1984.66	21.25	7	15	320	34.5481	4.48779
HVO_0220	ATP-dependent DNA helicase MCM	11.11	1	8	8	23	9.56099	11.11	8	12	942.661	11.11	8	11	702	78.8059	4.729
HVO_0228	ParA domain protein	11.74	1	2	2	3					415.487	11.74	2	3	247	24.6344	4.15771
HVO_0233	ribose-phosphate pyrophosphokinase	17.67	1	4	4	12	11.7306	17.67	4	6	633.3	17.67	4	6	283	29.5538	4.39893
HVO_0239	glutamine synthetase	60.09	1	19	19	119	111.552	48.9	17	58	7751.17	60.09	19	61	456	50.4907	4.56396
HVO_0240	Lrp/AsnC family transcription regulator	46.05	1	5	6	16	6.87637	40.79	5	8	904.973	34.21	5	8	152	16.9045	4.38623
HVO_0242	aminopeptidase (homolog to leucyl aminopeptidase / aminopeptidase T)	13.61	1	4	4	14	8.98806	13.61	4	7	672.179	13.61	4	7	360	39.5248	4.31006
HVO_0243	threonine aldolase	29.91	1	7	7	30	27.4793	29.91	7	15	1617.17	29.91	7	15	341	35.5956	4.55127
HVO_0292	replication protein A	40.19	1	10	10	34	34.1389	40.19	10	17	2515.35	40.19	10	17	311	34.5617	4.31006
HVO_0304	electron transfer flavoprotein alpha subunit	6.62	1	2	2	5					689.354	6.62	2	5	317	33.4987	4.18311
HVO_0313	A-type ATP synthase subunit E	38.66	1	5	5	22	22.4219	31.44	4	11	1091.3	33.51	4	11	194	22.0117	4.31006
HVO_0314	A-type ATP synthase subunit C	34.2	1	10	10	40	31.4989	30.17	9	19	2598.61	34.2	10	21	348	38.7338	4.50049
HVO_0316	A-type ATP synthase subunit A	41.64	1	19	19	127	141.378	41.64	18	63	10041.1	41.64	19	64	586	64.4743	4.24658
HVO_0317	A-type ATP synthase subunit B	52.35	1	16	17	124	156.908	52.35	17	62	9776.22	52.35	17	62	468	51.9014	4.24658
HVO_0321	peptide chain release factor aRF-1	30.43	1	10	10	34	24.2338	28.5	9	17	1845	23.43	9	17	414	46.5529	4.83057
HVO_0322	MinD/ParA domain protein	12.39	1	4	4	13	15.869	12.39	4	6	762.428	12.39	4	7	581	58.7763	3.70068
HVO_0324	arginine--tRNA ligase	44.46	1	21	21	93	91.1242	41.91	19	44	6074.7	44.46	21	49	587	64.9946	4.34814
HVO_0326	CTP-dependent riboflavin kinase	18.57	1	4	4	11	6.91575	14.35	3	5	721.368	18.57	4	6	237	25.9427	4.55127
HVO_0329	branched-chain amino acid aminotransferase	51.28	1	13	13	71	69.4169	51.28	13	37	3934.48	51.28	13	34	312	34.9951	4.57666
HVO_0334	purine phosphoribosyltransferase (adenine phosphoribosyltransferase, xanthine-guanine phosphoribosyltransferase)	11.39	1	2	2	6	5.43184	11.39	2	3	343.37	11.39	2	3	237	25.4461	4.4624
HVO_0347	DNA-directed RNA polymerase subunit B''	52.02	1	27	27	161	95.527	52.02	27	81	8850.59	50.86	25	80	521	58.8604	4.99561
HVO_0348	DNA-directed RNA polymerase subunit B'	54.84	1	25	25	126	130.435	54.84	25	63	8144.47	54.84	25	63	609	67.7198	4.91943
HVO_0349	DNA-directed RNA polymerase subunit A'	37.5	1	29	29	139	142.847	37.5	29	70	9706.98	36.99	28	69	976	108.846	4.80518
HVO_0350	DNA-directed RNA polymerase subunit A''	37.71	1	16	16	69	68.9668	32.22	15	33	4550.88	37.71	16	36	419	46.1119	4.34814
HVO_0353	30S ribosomal protein S12	29.58	1	5	5	24	31.371	29.58	5	12	1707.85	29.58	5	12	142	15.4672	9.90576
HVO_0354	30S ribosomal protein S7	21.57	1	4	4	16	19.0979	21.57	4	8	1289.21	21.57	4	8	204	22.6014	5.13525
HVO_0356	translation elongation factor aEF-2	78.95	1	44	44	569	577.327	78.95	44	286	35449	78.95	44	283	727	80.3912	4.729
HVO_0357	ACT domain protein	28.04	1	5	5	18	20.972	28.04	5	9	1363.08	28.04	5	9	189	20.2252	4.58936
HVO_0358	homoserine dehydrogenase	39.43	1	7	7	38	29.3294	39.43	7	19	2166.6	39.43	7	19	317	32.4024	4.43701
HVO_0359	translation elongation factor aEF-1 alpha subunit	72.21	1	21	25	753	737.344	72.21	24	362	54070.6	72.21	25	391	421	45.7307	4.729
HVO_0360	30S ribosomal protein S10	29.41	1	3	3	9	8.63718	29.41	3	5	557.448	22.55	2	4	102	11.4759	4.88135
HVO_0388	homolog to ribonuclease R	14.58	1	8	8	29	35.2252	14.58	8	14	2087.2	14.58	8	15	439	50.3267	4.729
HVO_0393	UvrABC system protein A	46.49	1	33	33	120	89.2167	45.68	32	60	6310.65	44.46	32	60	983	108.611	4.81787
HVO_0397	homolog to aminomethyltransferase (homolog to glycine cleavage system protein T)	12.6	1	3	3	10	12.5361	12.6	3	5	681.168	12.6	3	5	365	38.9904	4.61475
HVO_0400	conserved hypothetical protein	38.89	1	3	3	11	10.3482	38.89	3	5	849.386	38.89	3	6	126	13.9109	4.67822
HVO_0401	UspA domain protein	25	1	3	3	10	6.9972	25	3	5	543.266	25	3	5	152	16.3933	4.79248
HVO_0402	DUF124 family protein	14.67	1	2	2	2					147.522	14.67	2	2	225	23.9797	4.57666
HVO_0406	RNA-binding protein AU-1	21.15	1	7	7	24	22.4604	21.15	7	12	1358.6	21.15	7	12	468	49.8582	4.52588
HVO_0415	repair helicase	30.52	1	15	15	63	60.2294	30.52	15	31	4162.21	30.52	15	32	616	69.5987	4.70361
HVO_0417	metal-dependent carboxypeptidase	18.92	1	8	8	27	26.8258	18.92	8	13	1912.58	18.92	8	14	502	57.3236	4.42432
HVO_0421	arNOG04375 family protein (homolog to PilT-type ATPase)	46.65	1	19	19	83	89.6266	42.01	18	40	5220.48	46.65	19	43	626	67.65	4.65283
HVO_0424	ABC-type transport system ATP-binding protein	43.71	1	19	19	75	72.5471	43.71	19	38	4215.95	43.71	19	37	604	67.2129	4.48779
HVO_0429	archaemetzincin	27.17	1	3	3	10	10.7169	27.17	3	5	701.333	27.17	3	5	173	19.2717	6.53662
HVO_0431	HAD superfamily hydrolase	6.34	1	2	2	8	2.01857	6.34	2	4	318.034	6.34	2	4	284	30.428	4.25928
HVO_0433	F420H2:NADP oxidoreductase	57.21	1	7	7	20	19.6349	57.21	7	10	1230.54	57.21	7	10	222	23.3238	4.71631
HVO_0449	prephenate dehydratase	41.42	1	8	8	35	44.1416	41.42	8	18	2444.75	41.42	8	17	268	28.6813	4.64014
HVO_0452	leucine--tRNA ligase	17.85	1	11	11	45	44.4519	17.85	11	22	3023.69	17.85	11	23	958	109.495	4.37354
HVO_0455	thermosome subunit 2	47.58	1	22	23	137	136.218	46.32	22	66	9249.85	47.58	23	71	557	59.2615	4.37354
HVO_0466	citrate (si)-synthase	19.53	1	7	7	37	43.3196	17.94	6	18	2852.17	19.53	7	19	379	41.7803	4.55127
HVO_0467	PhoU/TrkA-C domain protein	28.11	1	9	9	26	27.1617	26.12	8	12	1713.31	28.11	9	14	402	43.262	4.48779
HVO_0469	AstE family protein	13.84	1	3	3	8	8.17079	13.84	3	4	507.872	13.84	3	4	318	33.9261	5.84619
HVO_0478	glyceraldehyde-3-phosphate dehydrogenase (NAD(P)) (phosphorylating)	54.08	1	11	11	48	40.5835	54.08	11	24	2717.31	54.08	11	24	355	38.1908	4.67822
HVO_0480	phosphoglycerate kinase	44.14	1	15	15	82	91.3874	44.14	15	41	6778.97	44.14	15	41	401	43.6092	4.37354
HVO_0481	glyceraldehyde-3-phosphate dehydrogenase (NAD) (phosphorylating)	72.29	1	18	18	198	213.499	70.29	17	98	13633.5	72.29	18	100	350	37.6326	4.53857
HVO_0484	50S ribosomal protein L10e	22.73	1	3	3	8	6.64768	22.73	3	4	397.012	22.73	3	4	176	19.753	8.71924
HVO_0511	NAD-dependent epimerase/dehydratase	14.5	1	3	3	7	3.45283	14.5	3	4	317.618	14.5	3	3	262	29.3469	4.77979
HVO_0519	replication protein A	38.3	1	15	15	70	57.0975	38.3	15	35	4474.71	38.3	15	35	483	51.0075	4.13232
HVO_0521	tRNA adenylyltransferase, CCA-adding	16.56	1	7	7	25	18.3337	16.56	7	12	1514.2	16.56	7	13	459	50.4608	4.62744
HVO_0534	ABC-type transport system ATP-binding protein (probable substrate sugar)	10.97	1	3	3	10	10.467	10.97	3	5	679.699	10.97	3	5	383	41.8973	4.2085
HVO_0541	aconitate hydratase	13.11	1	9	9	31	15.259	12.05	8	14	1698.16	13.11	9	17	938	102.147	4.39893
HVO_0549	2-keto-3-deoxygluconate kinase	30.31	1	8	9	32	24.3971	28.13	8	16	1975.22	30.31	9	16	320	34.0627	4.33545
HVO_0551	DNA mismatch repair protein MutL	15.78	1	9	9	23	11.067	13.61	8	11	842.624	15.78	9	12	735	78.6813	4.50049
HVO_0552	DNA mismatch repair protein MutS	24.46	1	16	16	52	49.3354	23.05	15	26	2880.96	22.08	15	26	924	99.2074	4.65283
HVO_0558	SAMP-activating enzyme E1	9.26	1	2	2	6	4.30108	9.26	2	3	436.916	9.26	2	3	270	28.6861	4.34814
HVO_0572	lipoate-protein ligase	9.09	1	2	2	12	8.21736	9.09	2	6	792.865	9.09	2	6	275	30.5247	4.84326
HVO_0573	endonuclease IV	31.62	1	6	6	27	32.2445	31.62	6	14	2291.25	31.62	6	13	291	31.3849	4.43701
HVO_0580	putative tRNA 2-thiolation protein	5.3	1	2	2	4	4.57641	5.3	2	2	237.15	5.3	2	2	321	36.1346	5.0083
HVO_0581	cell division protein FtsZ, type II	46.75	1	12	12	53	62.0715	46.75	12	27	3891.83	46.75	12	26	400	42.5433	4.75439
HVO_0585	probable oxidoreductase (aldo-keto reductase family protein)	10.09	1	2	2	4	0	10.09	2	2	146.841	10.09	2	2	327	36.1859	4.62744
HVO_0601	homoserine dehydrogenase	32.91	1	6	6	25	31.6971	32.91	6	12	2052.27	32.91	6	13	316	32.236	4.24658
HVO_0602	3-dehydroquinate dehydratase	63.16	1	11	12	35	22.5212	53.04	11	17	1464.22	57.09	11	18	247	27.3137	4.51318
HVO_0639	AAA-type ATPase (MoxR subfamily)	9.49	1	3	3	11	1.70871	6.96	2	5	451.267	9.49	3	6	316	34.661	4.89404
HVO_0644	2-isopropylmalate synthase / (R)-citramalate synthase	26.95	1	10	10	45	56.3202	26.95	10	23	3569.58	26.95	10	22	512	53.8209	4.77979
HVO_0658	tRNA pseudouridine(13) synthase TruD	24.62	1	8	8	27	22.5959	22.25	7	13	1380.05	24.62	8	14	463	50.556	4.70361
HVO_0661	dCTP deaminase (dUMP-forming)	41.03	1	5	5	14	7.34573	41.03	5	7	705.108	41.03	5	7	195	21.2226	4.58936
HVO_0670	glutathione S-transferase	10.12	1	3	3	8	5.95682	10.12	3	4	489.339	10.12	3	4	326	38.0633	4.56396
HVO_0675	pantoate kinase	20.22	1	5	5	14	6.46497	20.22	5	8	527.145	16.25	4	6	277	27.8038	4.53857
HVO_0677	aspartate--tRNA ligase	54.15	1	18	18	142	142.899	53	17	70	8513.35	54.15	18	72	434	48.6958	4.50049
HVO_0681	DNA topoisomerase I	22.62	1	15	15	46	37.1705	22.02	14	22	2763.66	22.62	15	24	840	93.6277	4.57666
HVO_0684	aspartyl/glutamyl-tRNA(Asn/Gln) amidotransferase subunit B	43.75	1	19	19	74	60.35	41.13	17	35	4665	43.75	19	39	496	55.0402	4.52588
HVO_0687	M20 family amidohydrolase	4.95	1	2	2	4	4.90693	4.95	2	2	311.456	4.95	2	2	444	47.5353	4.57666
HVO_0689	chromosome segregation protein Smc	4.27	1	5	5	10	6.43068	2.34	3	4	591.687	4.27	5	6	1240	138.103	4.38623
HVO_0692	5'-methylthioadenosine phosphorylase MtaP	51.75	1	9	9	29	23.4089	51.75	9	14	1652.29	51.75	9	15	286	31.1934	4.53857
HVO_0694	probable phosphoribosyltransferase	28.69	1	6	6	24	26.3643	28.69	6	12	2004.04	28.69	6	12	237	26.9667	4.32275
HVO_0697	PAC2 family protein	23.53	1	3	3	20	26.9292	23.53	3	10	1792.09	23.53	3	10	255	27.3616	4.08154
HVO_0699	translation initiation factor aIF-2 alpha subunit	19.17	1	4	4	20	19.2709	19.17	4	10	1187.19	19.17	4	10	266	29.4805	4.4624
HVO_0712	shikimate dehydrogenase (nonfunctional)	13.75	1	2	2	4	2.04884	13.75	2	2	136.722	13.75	2	2	269	27.7109	4.65283
HVO_0717	cell division protein FtsZ, type I	36.94	1	11	11	59	58.2204	36.94	11	28	4638.68	36.94	11	31	379	39.7808	4.39893
HVO_0719	transcription elongation factor Spt5/NusG	10	1	2	2	3					285.998	10	2	3	150	16.3073	4.50049
HVO_0729	inorganic pyrophosphatase	34.46	1	7	7	34	29.6507	34.46	7	17	1795.93	34.46	7	17	177	20.3595	4.15771
HVO_0733	transcription initiation factor TFB	11.66	1	1	4	13	16.7801	11.66	4	7	818.103	8.59	3	6	326	37.2369	5.99854
HVO_0743	probable phosphodiesterase	38.75	1	20	20	96	66.0188	38.75	20	48	5614.45	37.42	19	48	449	50.4672	4.56396
HVO_0760	probable glycosyltransferase, type 2	10.05	1	3	3	10	7.50508	10.05	3	5	538.34	10.05	3	5	368	40.7472	4.81787
HVO_0769	TRAM domain protein	13.43	1	2	2	6	6.04738	13.43	2	3	389.361	13.43	2	3	134	14.8384	4.32275
HVO_0778	thermosome subunit 3	56.68	1	21	23	134	146.864	54.01	21	67	9507.13	56.68	23	67	524	55.2081	4.58936
HVO_0787	indole-3-glycerol-phosphate synthase	17.13	1	3	3	8	5.92637	17.13	3	4	470.696	17.13	3	4	251	26.7377	4.43701
HVO_0788	tryptophan synthase beta subunit	32.7	1	10	10	38	34.1369	30.09	9	16	2110.22	32.7	10	22	422	45.6821	4.65283
HVO_0789	tryptophan synthase alpha subunit	41.52	1	7	7	35	35.1802	41.52	7	17	1916.69	41.52	7	18	277	29.6465	4.2085
HVO_0790	2-amino-3,7-dideoxy-D-threo-hept-6-ulosonate synthase	42.48	1	9	9	38	48.297	42.48	9	19	3053.83	42.48	9	19	266	27.8258	4.84326
HVO_0792	3-dehydroquinate synthase type II	50.77	1	13	13	63	69.5479	50.77	13	31	4427.04	50.77	13	32	392	43.0821	4.43701
HVO_0795	transcription initiation factor TFB	16.42	2	5	5	20	17.3279	16.42	5	10	1164.48	16.42	5	10	335	37.3546	5.59229
HVO_0806	pyruvate kinase	45.98	1	19	19	92	73.7903	45.98	19	45	5518.4	45.98	19	47	585	62.004	4.53857
HVO_0809	methionine--tRNA ligase	38.11	1	20	20	89	78.4677	38.11	20	45	5680.95	36.62	19	44	740	81.8859	4.37354
HVO_0812	phosphoenolpyruvate synthase	23.13	1	17	17	57	38.6162	20.89	15	27	3514.64	23.13	17	30	761	83.0813	4.62744
HVO_0818	threonine synthase	10.54	1	4	4	19	4.66299	10.54	4	10	942.969	10.54	4	9	389	40.7907	4.31006
HVO_0822	glycerol-1-phosphate dehydrogenase [NAD(P)]	17.82	1	3	3	7	0	17.82	3	3	182.843	17.82	3	4	348	36.6973	4.69092
HVO_0824	probable glycosyltransferase, type 1	6.53	1	2	2	8	7.25455	6.53	2	4	504.725	6.53	2	4	352	39.6008	5.08447
HVO_0826	peptidase M42 family protein	10.34	1	3	3	14	15.0401	10.34	3	7	949.204	10.34	3	7	348	37.7247	4.53857
HVO_0829	peptidase S9 family protein	24.01	1	10	10	26	13.7318	24.01	10	13	901.594	22.2	9	13	608	67.4365	4.53857
HVO_0836	probable M28 family peptidase (homolog to aminopeptidase YwaD)	23.91	1	7	7	36	34.1006	23.91	7	18	2866.86	23.91	7	18	435	46.9089	4.62744
HVO_0837	probable NAD kinase (inorganic polyphosphate/ATP NAD kinase)	20.16	1	4	4	9	10.0844	16.05	3	4	479.669	20.16	4	5	243	24.7504	4.4751
HVO_0848	endonuclease III	9.69	1	2	2	6	3.71059	9.69	2	3	266.967	9.69	2	3	227	25.5073	4.55127
HVO_0850	proteasome-activating nucleotidase	60.25	1	17	17	70	71.2465	53.09	15	34	5095	60.25	17	36	405	45.6426	4.60205
HVO_0853	DNA double-strand break repair protein Mre11	16.33	1	4	4	8	7.79208	10.88	3	4	418.273	12.24	3	4	441	48.1463	4.38623
HVO_0854	DNA double-strand break repair ATPase Rad50	10.53	1	10	10	25	15.5682	9.74	9	12	1243.22	10.53	10	13	893	100.028	4.57666
HVO_0858	DNA-directed DNA polymerase B (intein-containing)	8.31	1	10	10	28	14.3079	7.94	9	12	1346.46	8.31	10	16	1335	150.49	4.60205
HVO_0859	FeS assembly ATPase SufC	60.47	1	15	15	99	81.8981	58.47	14	50	6102.77	60.47	15	49	301	33.4335	4.34814
HVO_0860	SufB domain protein	43.91	1	17	17	112	106.789	40.76	16	53	7252.47	43.91	17	59	476	53.2137	4.69092
HVO_0861	SufB domain protein	51.49	1	14	14	103	111.842	48.01	13	50	7872.77	51.49	14	53	402	44.6577	4.23389
HVO_0867	HD family hydrolase	24.78	1	5	5	13	2.3684	24.78	5	7	494.762	18.7	4	6	230	26.2456	4.77979
HVO_0868	NAD-dependent epimerase/dehydratase	10.94	1	4	4	11	6.0898	10.94	4	5	720.479	10.94	4	6	329	36.0724	4.55127
HVO_0869	glutamate synthase large subunit	46.13	1	52	53	277	246.363	44.94	51	137	17415.8	45.6	52	140	1511	163.807	4.70361
HVO_0870	proline--tRNA ligase	44.67	1	14	14	69	54.445	42.21	13	35	4389.4	44.67	14	34	488	54.9084	4.43701
HVO_0874	beta-lactamase domain protein	42.03	1	22	22	107	85.8267	42.03	22	54	7216.33	42.03	22	53	640	71.9022	5.13525
HVO_0879	DUF371 family protein	16.31	1	2	2	10	6.31868	16.31	2	5	509.288	16.31	2	5	141	15.3013	4.65283
HVO_0880	conserved hypothetical protein	69.71	1	27	27	213	195.805	69.06	26	106	12931.8	69.71	27	107	307	36.3149	4.7417
HVO_0887	oxoglutarate--ferredoxin oxidoreductase beta subunit	49.48	1	11	11	69	61.4497	49.48	11	34	4265.12	49.48	11	35	287	31.0256	4.729
HVO_0888	oxoglutarate--ferredoxin oxidoreductase alpha subunit	39.59	1	18	18	132	128.199	39.59	18	67	8923.6	39.59	18	65	586	63.9862	4.48779
HVO_0889	FAD-dependent oxidoreductase	24.77	1	3	3	14	15.9848	24.77	3	7	1207.34	24.77	3	7	214	21.7643	3.89111
HVO_0894	acyl-CoA synthetase	9.06	2	4	4	11	13.1562	9.06	4	6	630.632	6.95	3	5	662	74.3046	4.4751
HVO_0911	GTP-binding protein Drg	30.35	1	9	9	27	20.6485	25.75	8	13	1802.33	30.35	9	14	369	40.4539	4.80518
HVO_0914	probable lyase (homolog to lactoylglutathione lyase)	36.29	1	10	10	61	37.6728	32.43	9	29	3572.4	36.29	10	32	259	29.9244	4.36084
HVO_0916	diphthine synthase	24.91	1	5	5	18	12.7743	24.91	5	9	998.653	24.91	5	9	269	29.0994	4.53857
HVO_0929	tRNA (guanine(37)-N(1))-methyltransferase	9.15	1	2	2	8	12.0629	9.15	2	4	524.692	9.15	2	4	328	36.0599	4.66553
HVO_0950	2-dehydro-3-deoxy-phosphogluconate aldolase, bacterial-type	15.53	1	3	3	7	8.58707	10.5	2	3	597.504	15.53	3	4	219	22.4017	4.05615
HVO_0960	probable oxidoreductase (aldo-keto reductase family protein)	61.21	1	14	14	56	59.1325	61.21	14	29	3790.87	55.16	13	27	281	30.5751	4.58936
HVO_0966	ribose-1,5-bisphosphate isomerase (ribulose-bisphosphate forming)	6.81	1	2	2	5	5.06556	6.81	2	2	222.697	6.81	2	3	323	34.8546	5.23682
HVO_0970	ribulose-bisphosphate carboxylase large subunit	18.84	1	6	6	40	37.5826	18.84	6	20	2579.29	18.84	6	20	414	43.8946	4.58936
HVO_0973	pyridoxal phosphate-dependent aminotransferase (probable aspartate aminotransferase)	58.59	1	16	16	132	146.151	58.59	16	64	10525.1	58.59	16	68	384	41.4402	4.41162
HVO_0976	5-(carboxyamino)imidazole ribonucleotide synthase	10.76	1	4	4	7	1.87812	10.76	4	4	172.228	7.87	3	3	381	40.4613	4.51318
HVO_0979	NADH dehydrogenase-like complex subunit B	28.33	1	5	5	20	11.6894	28.33	5	10	960.811	28.33	5	10	233	26.1219	5.0083
HVO_0980	NADH dehydrogenase-like complex subunit CD	42.37	2	19	19	80	65.7319	42.37	19	40	4858.6	37.52	18	40	557	63.4437	4.52588
HVO_0989	conserved hypothetical protein	13.49	1	2	2	4	0	13.49	2	2	202.088	13.49	2	2	126	14.384	4.80518
HVO_0997	peptidase M24 family protein	28.26	1	6	6	22	19.8746	28.26	6	11	1462.58	28.26	6	11	368	39.9367	4.48779
HVO_0999	DRTGG domain protein	45.5	1	12	12	50	50.7044	45.5	12	25	3628.24	45.5	12	25	378	39.802	4.43701
HVO_1000	acyl-CoA synthetase (homolog to acetate--CoA ligase (ADP-forming))	27.69	1	17	17	71	53.9781	26.11	16	34	4845.5	27.69	17	37	697	74.5075	4.13232
HVO_1009	probable oxidoreductase (aldo-keto reductase family protein)	47.94	1	14	14	50	42.7669	47.94	14	25	2782.56	47.94	14	25	340	38.8106	4.57666
HVO_1018	RecJ domain protein	32.07	1	19	19	79	70.7655	30.81	18	39	5647.54	32.07	19	40	633	69.7502	4.57666
HVO_1020	HEAT-PBS family protein	26.49	1	9	9	31	27.9395	24.82	8	14	2785.92	26.49	9	17	419	45.5223	3.95459
HVO_1022	NamA family oxidoreductase (homolog to old yellow enzyme)	24.03	1	6	6	16	17.8832	20.99	5	7	1307.08	24.03	6	9	362	39.6035	4.81787
HVO_1025	acetyl-CoA C-acyltransferase	31.85	1	9	9	31	23.0528	31.85	9	15	1969.12	31.85	9	16	383	40.7066	4.56396
HVO_1031	thioredoxin-disulfide reductase	37.13	1	9	9	34	25.7399	37.13	9	17	1841.93	37.13	9	17	342	37.4198	4.4624
HVO_1044	imidazoleglycerol-phosphate synthase subunit HisF	29.26	1	7	7	32	21.4497	29.26	7	16	1990.4	29.26	7	16	270	29.145	4.34814
HVO_1047	NADPH:quinone reductase	7.12	1	2	2	8	6.13497	7.12	2	4	365.776	7.12	2	4	323	33.7805	4.27197
HVO_1048	phosphoribosylformylglycinamidine synthase 2	25.21	1	12	12	63	69.2432	24.22	11	30	4576.98	25.21	12	33	702	72.9193	4.18311
HVO_1054	aspartyl/glutamyl-tRNA(Asn/Gln) amidotransferase subunit A	14.89	1	6	6	19	16.9808	14.89	6	10	954.707	14.89	6	9	423	43.8814	4.31006
HVO_1058	TrkA domain protein	12.58	1	5	5	15	15.8395	10.34	4	7	862.113	12.58	5	8	445	47.7312	4.34814
HVO_1061	oxidoreductase (homolog to thioredoxin-disulfide reductase)	43.63	1	9	9	38	47.719	43.63	9	19	3483.23	43.63	9	19	259	27.9977	4.50049
HVO_1062	phosphopantothenoylcysteine decarboxylase / phosphopantothenate--cysteine ligase	12.44	1	4	4	10	9.28384	12.44	4	5	563.941	12.44	4	5	386	39.9533	4.67822
HVO_1072	purine phosphoribosyltransferase (adenine phosphoribosyltransferase, xanthine-guanine phosphoribosyltransferase)	27.66	1	3	3	12	11.8699	27.66	3	6	546.525	27.66	3	6	188	20.5195	4.60205
HVO_1076	sugar nucleotidyltransferase	35.09	1	7	7	21	25.0129	35.09	7	11	1860.34	23.6	5	10	322	35.8303	4.1958
HVO_1079	sulfate adenylyltransferase small subunit	9.23	1	3	3	10	13.5344	9.23	3	5	740.004	9.23	3	5	325	37.5295	4.18311
HVO_1080	conserved hypothetical protein	26.6	1	5	5	20	19.1479	26.6	5	10	1349.84	26.6	5	10	188	21.1384	4.31006
HVO_1082	homolog to orotate phosphoribosyltransferase	39.05	1	7	7	21	15.273	39.05	7	11	1088.74	35.71	6	10	210	22.2851	4.42432
HVO_1084	adenylosuccinate lyase	47.73	1	18	18	67	52.8558	47.73	18	32	4168.51	47.73	17	35	463	50.7854	4.70361
HVO_1085	phosphoribosylglycinamide formyltransferase / phosphoribosylaminoimidazolecarboxamide formyltransferase	42.48	1	15	15	79	66.5725	40.57	14	40	4737.4	42.48	15	39	525	56.4225	4.39893
HVO_1088	folylpolyglutamate synthase / 7,8-dihydropteroate reductase / dihydropteroate synthase	12.17	1	8	8	24	18.0229	10.62	7	12	1258.79	12.17	8	12	838	89.1017	4.65283
HVO_1091	proteasome alpha subunit	39.68	1	9	10	45	55.2753	39.68	10	23	3091.34	36.11	9	22	252	27.5966	4.56396
HVO_1093	probable S-adenosylmethionine-dependent methyltransferase	19.71	1	3	3	12	16.0836	19.71	3	7	831.406	13.94	2	5	208	22.604	4.36084
HVO_1097	diaminopimelate epimerase	18.75	1	4	4	18	20.5314	15.28	3	8	1287.61	18.75	4	10	288	29.8866	4.4751
HVO_1098	diaminopimelate decarboxylase	11.33	1	4	4	14	9.08772	11.33	4	7	534.001	11.33	4	7	415	44.4172	5.021
HVO_1099	2,3,4,5-tetrahydropyridine-2,6-dicarboxylate N-succinyltransferase	46.79	1	6	6	40	38.6139	32.14	5	19	3110.6	46.79	6	21	280	30.1397	4.43701
HVO_1100	4-hydroxy-tetrahydrodipicolinate reductase	22.53	1	5	5	15	9.32516	17.79	4	7	570.257	22.53	5	8	253	26.0457	4.60205
HVO_1101	4-hydroxy-tetrahydrodipicolinate synthase	16.39	1	3	3	16	9.30588	16.39	3	8	778.598	16.39	3	8	305	32.6543	4.56396
HVO_1123	thioredoxin-disulfide reductase	46.13	1	10	10	37	21.7272	24.36	7	14	2734.42	46.13	10	23	349	37.3218	4.32275
HVO_1125	cysteine--tRNA ligase	31.17	1	11	11	35	31.8183	27.53	10	17	2315.8	31.17	11	18	494	55.1833	4.56396
HVO_1129	conserved hypothetical protein	11.28	1	3	3	9	11.7009	10	2	4	593.321	11.28	3	5	390	42.9771	4.43701
HVO_1132	adenylosuccinate synthase	46.73	1	22	22	150	116.027	43.57	20	72	9372.93	46.73	22	78	443	48.2009	4.56396
HVO_1134	conserved hypothetical protein	20.08	1	12	12	35	34.6407	18.76	11	17	2410.57	18.63	11	18	757	80.6341	4.34814
HVO_1139	squalene synthase	7.26	1	2	2	8	5.25323	7.26	2	4	350.331	7.26	2	4	358	39.7124	4.53857
HVO_1145	30S ribosomal protein S1e	54.55	1	9	9	41	40.0808	54.55	9	20	2974.71	54.55	9	21	220	24.7995	4.85596
HVO_1150	IS200-type transposase	11.54	1	2	2	8	4.85661	11.54	2	4	461.378	11.54	2	4	130	14.7055	5.49072
HVO_1164	HD family hydrolase	31.48	1	8	8	26	11.7097	27.41	7	12	1525.28	31.48	8	14	270	29.8453	4.86865
HVO_1169	probable glycosyltransferase, type 1	7.34	1	3	3	5	0	5.43	2	2	216.583	7.34	3	3	368	40.7983	4.729
HVO_1172	NAD-dependent epimerase/dehydratase	37.46	1	9	9	41	31.1176	34.92	8	19	3027.93	37.46	9	22	315	34.8667	4.33545
HVO_1175	DUF2110 family protein	23.56	1	5	5	16	15.6612	23.56	5	8	1062.85	23.56	5	8	225	24.4472	4.62744
HVO_1179	homolog to NAD kinase	10.73	1	2	2	4	0	10.73	2	2	118.076	10.73	2	2	354	36.7406	4.60205
HVO_1181	transcription regulator (homolog to phosphate uptake regulator)	59.48	1	14	14	57	56.3278	59.48	14	28	4162.27	59.48	14	29	343	38.3827	4.94482
HVO_1189	aldehyde dehydrogenase	25.59	1	11	11	43	40.673	23.82	10	21	2484.68	25.59	11	22	508	56.136	4.58936
HVO_1198	UspA domain protein	32.41	1	4	4	14	9.28096	32.41	4	7	830.495	32.41	4	7	145	15.6209	4.75439
HVO_1212	KaiC-type circadian regulator CirA	30.89	1	6	6	29	42.2469	30.89	6	15	2664.84	30.89	6	14	246	27.5458	4.44971
HVO_1228	halocyanin	10.11	1	7	7	23	11.4462	8.04	6	11	1212.18	10.11	7	12	821	83.6513	4.17041
HVO_1266	pyridoxal phosphate-dependent aminotransferase (probable aspartate aminotransferase)	13.05	1	4	5	15	10.8001	13.05	5	7	776.982	13.05	5	8	383	41.9683	4.48779
HVO_1273	inosine-5'-monophosphate dehydrogenase	66.67	1	21	21	176	188.668	64.06	20	87	11040	66.67	21	89	498	53.2531	4.55127
HVO_1284	GTP cyclohydrolase III	37.16	1	8	8	25	22.9794	33.33	7	12	1518.38	37.16	8	13	261	28.8911	4.70361
HVO_1289	OsmC domain protein	18.94	1	2	2	8	12.1118	18.94	2	4	904.427	18.94	2	4	132	14.2115	3.85303
HVO_1291	fumarylacetoacetase family protein	14.81	1	2	2	10	10.0414	14.81	2	5	520.665	14.81	2	5	243	26.2569	4.55127
HVO_1295	histidinol-phosphate aminotransferase	21.88	1	6	6	23	16.6796	19.67	5	11	1515.59	21.88	6	12	361	39.3932	4.51318
HVO_1299	HTH domain protein	19.65	1	3	3	8	5.59997	19.65	3	4	283.052	19.65	3	4	173	18.8899	4.84326
HVO_1300	triosephosphate isomerase	19.63	1	4	4	41	48.4803	19.63	4	20	3300.03	19.63	4	21	214	21.3196	4.25928
HVO_1304	pyruvate--ferredoxin oxidoreductase beta subunit	60.9	1	12	12	133	107.443	60.9	12	66	7707.01	60.9	12	67	312	34.4753	4.98291
HVO_1305	pyruvate--ferredoxin oxidoreductase alpha subunit	42.47	1	20	20	236	235.69	41.2	19	117	16125.3	42.47	20	119	631	68.4271	4.48779
HVO_1306	chorismate synthase	34.29	1	9	9	35	41.4393	34.29	9	17	2104.79	34.29	9	18	385	41.9212	4.83057
HVO_1308	3-phosphoshikimate 1-carboxyvinyltransferase	10.23	1	4	4	12	10.9967	10.23	4	6	732.591	10.23	4	6	430	44.2195	4.37354
HVO_1309	peptidase M24 family protein	6.91	1	3	3	9	3.64325	3.58	2	4	411.374	6.91	3	5	391	42.0734	4.36084
HVO_1323	shikimate kinase, archaeal-type	9	1	2	2	12	8.8384	9	2	6	658.396	9	2	6	289	29.4784	4.29736
HVO_1327	AAA-type ATPase (CDC48 subfamily)	19.43	1	9	10	34	15.4368	19.43	10	16	1648.07	19.43	10	18	736	78.1178	4.88135
HVO_1332	conserved hypothetical protein	37.98	1	5	5	18	13.7929	29.46	4	8	1329.42	37.98	5	10	129	14.9261	4.15771
HVO_1337	rpa-associated protein	17.66	1	8	8	28	23.7118	17.66	8	13	1618.1	17.66	8	15	623	64.8293	3.67529
HVO_1338	replication protein A	36.77	1	13	13	38	33.0738	36.77	13	20	2445.87	33.96	11	18	427	45.9535	4.36084
HVO_1340	probable glycosyltransferase, type 1	4.8	1	2	2	2	3.65736	4.8	2	2					375	41.0478	4.42432
HVO_1344	SBDS family protein	16.39	1	3	3	5	4.74486	11.76	2	2	254.027	16.39	3	3	238	26.5443	4.51318
HVO_1347	probable cyclic pyranopterin monophosphate synthase accessory protein	9.71	1	2	2	4	4.24633	9.71	2	2	144.026	9.71	2	2	175	18.7711	4.62744
HVO_1348	probable YjeF family carbohydrate kinase	23.43	1	8	8	30	33.7486	23.43	8	15	1989.75	23.43	8	15	478	48.8084	4.44971
HVO_1354	DNA mismatch repair protein MutS	8.28	1	4	4	14	7.80563	8.28	4	7	537.483	8.28	4	7	580	62.1286	4.56396
HVO_1356	sensor box histidine kinase	23.64	1	8	8	17	13.9007	18.91	7	8	727.36	21.27	7	9	550	61.1156	4.60205
HVO_1357	receiver/bat box HTH-10 family transcription regulator	7.22	1	3	3	8	4.55131	7.22	3	4	335.741	7.22	3	4	582	62.7289	4.39893
HVO_1370	gamma-glutamyl phosphate reductase	44.14	1	15	15	56	41.9515	44.14	15	28	3090.48	44.14	15	28	444	48.0876	4.33545
HVO_1371	glutamate 5-kinase	34.55	1	8	8	27	23.5182	34.55	8	13	1684.58	34.55	8	14	301	31.9708	4.24658
HVO_1372	pyrroline-5-carboxylate reductase	18.29	1	4	4	16	18.4291	18.29	4	8	1277.15	18.29	4	8	257	26.819	4.00537
HVO_1373	acyl-CoA dehydrogenase	24.54	1	6	6	12	8.38681	22.72	5	6	599.725	20.89	5	6	383	42.5214	4.61475
HVO_1374	acyl-CoA synthetase	4.7	1	2	2	3					501.788	4.7	2	3	553	61.1188	4.50049
HVO_1375	O-succinylbenzoic acid--CoA ligase	13.19	1	4	4	9	11.5164	7.33	3	4	502.123	13.19	4	5	614	64.7273	4.28467
HVO_1383	tRNA (adenine-N(1))-methyltransferase TrmI	14.94	1	3	3	8	2.96298	14.94	3	4	428.698	14.94	3	4	241	26.0969	4.57666
HVO_1391	NUDIX family hydrolase	14.57	1	2	2	3					307.321	14.57	2	3	151	17.4407	5.0083
HVO_1395	M20 family amidohydrolase (homolog to indole-3-acetyl-aspartic acid hydrolase)	33.96	1	10	10	38	27.464	33.96	10	19	2040.5	33.96	10	19	427	45.3819	4.56396
HVO_1396	FAD-dependent oxidoreductase (homolog to geranylgeranyl reductase)	31.42	1	12	12	45	44.467	31.42	12	23	2648.06	31.42	12	22	471	51.0359	4.4751
HVO_1401	ABC-type transport system periplasmic substrate-binding protein (probable substrate sugar)	19.36	1	4	4	19	25.1678	19.36	4	9	1558.55	19.36	4	10	377	39.1886	4.18311
HVO_1402	phosphohexomutase (phosphoglucomutase / phosphomannomutase)	40.4	1	13	13	60	55.903	40.4	13	29	3649.5	40.4	13	31	453	47.4706	4.62744
HVO_1412	diphosphomevalonate decarboxylase	20.06	1	7	7	38	20.2556	20.06	7	19	1962.05	20.06	7	19	324	35.3949	4.77979
HVO_1413	probable NADH dehydrogenase	4.51	1	2	2	4	4.24798	4.51	2	2	235.622	4.51	2	2	377	39.7301	4.66553
HVO_1419	HTH-10 family transcription regulator	6.67	1	2	2	6	4.6007	6.67	2	3	219.686	6.67	2	3	225	25.1665	4.76709
HVO_1425	conserved hypothetical protein	5.66	1	2	2	7	1.71096	5.66	2	3	335.788	5.66	2	4	265	30.4466	4.61475
HVO_1446	fructose-1,6-bisphosphatase	12.46	1	2	2	4					588.997	12.46	2	4	297	31.6085	4.44971
HVO_1453	glutamate dehydrogenase (NADP)	20.38	1	7	7	21	13.3662	18.47	6	10	1352.37	20.38	7	11	417	45.7016	4.48779
HVO_1454	aspartate carbamoyltransferase catalytic subunit	62.17	1	13	13	57	67.7226	62.17	13	29	4048.6	62.17	13	28	304	33.6538	4.91943
HVO_1459	ThuA family protein	39.5	1	5	5	14	14.6671	30.25	4	7	861.981	31.93	4	7	238	26.8049	4.66553
HVO_1465	naphthoate synthase	30.16	1	6	6	27	25.7104	30.16	6	13	1520.54	30.16	6	14	305	33.9113	4.83057
HVO_1469	2-succinyl-5-enolpyruvyl-6-hydroxy-3-cyclohexene-1-carboxylate synthase	10.96	1	5	5	20	10.8547	10.96	5	10	1051.48	10.96	5	10	584	63.3085	4.79248
HVO_1478	transcription initiation factor TFB	21.77	1	4	7	30	28.8572	21.77	7	15	1936.15	21.77	7	15	317	35.71	5.46533
HVO_1481	UspA domain protein	25.77	1	3	3	14	9.6101	25.77	3	7	629.615	25.77	3	7	163	17.6586	4.39893
HVO_1488	D-gluconate dehydratase	29.37	2	10	10	63	62.7787	29.37	10	32	3842.96	29.37	10	31	412	45.7655	4.60205
HVO_1491	HAD superfamily hydrolase	28.68	1	10	10	28	13.4707	26.47	9	14	1256.66	23.77	9	14	408	44.4103	4.60205
HVO_1494	fructose-1,6-bisphosphate aldolase, class II	29.09	1	6	6	22	12.2533	29.09	6	11	1138.49	29.09	6	11	330	36.2795	4.34814
HVO_1496	phosphotransferase system component I	28.85	1	13	13	47	45.9286	28.85	13	24	3059.81	28.85	13	23	565	60.2876	4.2085
HVO_1500	1-phosphofructokinase	16.07	1	4	4	18	7.81956	16.07	4	9	737.661	16.07	4	9	305	31.9829	4.51318
HVO_1501	DeoR family transcription regulator GlpR	14.9	1	3	3	7	7.26709	14.9	3	4	393.426	9.8	2	3	255	27.9605	4.97021
HVO_1502	3-isopropylmalate dehydrogenase	39.81	1	10	10	64	49.2505	39.81	10	32	4198.32	39.81	10	32	324	33.7037	4.23389
HVO_1503	3-isopropylmalate dehydratase small subunit	10.89	1	2	2	10	3.99995	10.89	2	5	393.856	10.89	2	5	202	21.9993	4.14502
HVO_1504	3-isopropylmalate dehydratase large subunit	43.13	1	17	18	123	123.101	43.13	18	62	8971.22	40.59	16	61	473	51.5879	4.55127
HVO_1506	ketol-acid reductoisomerase	51.15	1	9	9	31	30.6613	40.8	8	15	2088.73	42.53	8	16	348	37.85	4.33545
HVO_1507	acetolactate synthase small subunit	58.72	1	8	8	28	10.5688	58.72	8	14	1247.97	58.72	8	14	218	23.6941	4.94482
HVO_1508	acetolactate synthase large subunit	23.85	1	8	8	29	32.9726	23.85	8	15	2219.97	23.85	8	14	587	62.3217	4.36084
HVO_1510	2-isopropylmalate synthase	32.5	1	9	9	42	46.6619	31.14	8	20	2758.93	32.5	9	22	440	47.7115	4.81787
HVO_1527	glucose-1-phosphate uridylyltransferase	23.46	1	5	5	21	14.8103	23.46	5	11	1061.81	23.46	5	10	243	27.5177	4.70361
HVO_1531	UDP-glucose 6-dehydrogenase	19.07	1	8	8	32	27.7334	19.07	8	16	1903.12	19.07	8	16	430	45.9383	4.50049
HVO_1538	glycerol-3-phosphate dehydrogenase subunit A	31.74	1	14	14	65	54.7047	31.74	14	32	4193.55	31.74	14	33	586	63.4467	4.70361
HVO_1539	glycerol-3-phosphate dehydrogenase subunit B	51.66	1	12	12	44	45.2658	51.66	12	22	2475.4	51.66	12	22	422	43.6158	4.71631
HVO_1541	glycerol kinase	45.1	1	16	16	93	75.0697	41.76	15	44	6480.66	45.1	16	49	510	56.7025	4.50049
HVO_1544	probable phosphoenolpyruvate-protein phosphoryltransferase	22.66	1	2	2	6	5.43034	22.66	2	3	479.995	22.66	2	3	128	13.0255	4.31006
HVO_1545	dihydroxyacetone kinase subunit DhaL	27.59	1	5	5	19	19.3076	27.59	5	9	1337.96	27.59	5	10	232	24.8222	4.4751
HVO_1546	dihydroxyacetone kinase subunit DhaK	20.18	1	7	7	33	29.6669	20.18	7	16	2052.79	20.18	7	17	332	34.8247	4.22119
HVO_1547	isoleucine--tRNA ligase	23.49	1	17	17	62	65.1511	21.86	15	32	3688.2	22.24	16	30	1043	117.92	4.29736
HVO_1550	acyl-CoA thioester hydrolase	37.5	1	4	4	13	10.5913	30.63	3	6	1096.4	37.5	4	7	160	17.6306	4.55127
HVO_1553	hydroxypyruvate reductase	8.82	1	4	4	12	2.03375	8.82	4	6	507.92	6.56	3	6	442	45.2451	4.50049
HVO_1557	phosphoribosylformylglycinamidine cyclo-ligase	25.31	1	5	5	20	15.5212	25.31	5	10	1364.46	25.31	5	10	324	33.5609	3.99268
HVO_1562	proteasome beta subunit	16.87	1	3	3	11	11.1599	12.76	2	5	807.078	16.87	3	6	243	25.9779	4.62744
HVO_1565	DNA ligase (ATP)	10.94	1	6	6	18	12.4922	10.94	6	9	884.327	10.94	6	9	585	62.7001	4.43701
HVO_1570	DNA topoisomerase VI subunit A	26.23	1	7	7	21	16.3985	26.23	7	11	1123.35	22.4	5	10	366	41.8034	4.62744
HVO_1571	DNA topoisomerase VI subunit B	22.06	1	11	11	39	39.0708	17.67	9	19	2796.4	22.06	11	20	798	87.3846	4.729
HVO_1572	DNA gyrase subunit B	35.21	1	17	17	61	56.2171	35.21	17	31	3830.89	32.08	16	30	639	71.1694	4.83057
HVO_1573	DNA gyrase subunit A	29.12	1	22	22	88	80.3527	27.73	21	44	5367.03	29.12	22	44	862	94.7946	4.56396
HVO_1575	arginase	27.09	1	6	6	20	18.1911	27.09	6	10	957.138	27.09	6	10	299	30.9983	4.57666
HVO_1576	NAD-dependent epimerase/dehydratase	30.72	1	4	8	34	25.0444	30.72	8	17	1982.48	30.72	8	17	306	33.9221	4.51318
HVO_1577	conserved hypothetical protein	33.33	1	5	5	12	10.3465	28.81	4	6	690.811	33.33	5	6	177	19.3657	4.7417
HVO_1578	probable NADH dehydrogenase	20.15	1	4	4	12	8.2191	20.15	4	6	466.585	20.15	4	6	397	42.7902	4.39893
HVO_1581	cytidine deaminase	10.71	1	2	2	2					167.753	10.71	2	2	140	14.9661	4.22119
HVO_1590	DnaK-type molecular chaperone Hsp70	41.76	1	23	23	122	118.213	41.76	23	61	8301.75	41.76	23	61	625	67.2097	4.18311
HVO_1592	DnaJ/DnaK ATPase stimulator GrpE	55.41	1	9	9	29	19.4758	55.41	9	14	1668.15	55.41	9	15	231	25.0248	4.24658
HVO_1593	PAC2 family protein	9.27	1	2	2	2					179.767	9.27	2	2	248	26.6116	4.4624
HVO_1604	pyridoxal phosphate-dependent aminotransferase (probable aspartate aminotransferase)	15.55	1	5	5	18	15.2229	15.55	5	9	1155.93	15.55	5	9	373	40.1677	4.43701
HVO_1623	conserved hypothetical protein	28.19	1	5	5	17	19.0552	17.45	4	8	1231.73	28.19	5	9	298	32.8345	4.56396
HVO_1625	conserved hypothetical protein	11.93	1	6	6	21	20.9802	10.86	5	10	1512.26	11.93	6	11	654	70.0514	4.04346
HVO_1626	homolog to UPF0173 family metal-dependent hydrolase	10.83	1	2	2	8	10.1503	10.83	2	4	631.158	10.83	2	4	277	30.5815	4.29736
HVO_1629	conserved hypothetical protein	11.49	1	4	4	12	9.48941	11.49	4	6	549.736	11.49	4	6	531	56.3131	4.69092
HVO_1631	S-adenosyl-L-methionine:L-histidine 3-amino-3-carboxypropyltransferase	21.8	1	8	8	25	16.8037	14.83	6	11	1770.12	21.8	8	14	344	39.0587	4.729
HVO_1637	FKBP-type peptidylprolyl isomerase	44.77	1	11	12	62	67.9935	36.27	11	30	4685.25	44.77	12	32	306	33.7636	3.76416
HVO_1648	adenylate cyclase	12.97	1	2	2	6	4.30053	12.97	2	3	301.72	12.97	2	3	185	20.4678	4.33545
HVO_1649	methionine adenosyltransferase	40.05	1	12	12	40	26.5676	40.05	12	20	2337.5	40.05	12	20	402	43.4717	4.44971
HVO_1654	cysteine synthase	25.82	1	7	7	23	18.793	25.49	6	11	1505.06	25.82	7	12	306	32.2998	4.32275
HVO_1656	YyaL family protein	7.82	1	6	6	17	8.86642	6.97	5	8	738.7	7.82	6	9	703	77.2533	4.48779
HVO_1657	phosphoribosylamine--glycine ligase	19.86	1	9	9	55	32.4851	19.86	9	27	3143.77	19.86	9	28	428	45.476	4.1958
HVO_1660	DisA-N domain protein	23.05	1	5	5	22	26.277	23.05	5	11	1756.45	23.05	5	11	269	28.9347	4.729
HVO_1681	DNA N-glycosylase	5.59	1	2	2	6	4.23127	5.59	2	3	423.131	5.59	2	3	304	34.2486	4.62744
HVO_1683	4-alpha-glucanotransferase	5.04	1	3	3	8	4.32766	5.04	3	4	415.768	5.04	3	4	496	56.3058	4.44971
HVO_1684	threonine--tRNA ligase	43.08	1	24	24	115	103.348	43.08	24	58	7193.15	43.08	24	57	643	73.4408	4.44971
HVO_1685	conserved hypothetical protein	10.37	1	5	5	14	6.94704	10.37	5	7	561.142	10.37	5	7	492	54.5247	5.74463
HVO_1690	DHH family phosphoesterase	31.13	1	9	9	30	32.1818	31.13	9	15	1891.38	31.13	9	15	485	52.098	4.4751
HVO_1698	CBS/parB domain protein	13.21	1	2	3	11	6.94705	13.21	3	5	576.599	13.21	3	6	265	29.403	4.91943
HVO_1699	pyridoxal phosphate-dependent aminotransferase (homolog to histidinol-phosphate aminotransferase / aspartate aminotransferase)	13.49	1	4	4	11	7.99732	13.49	4	6	461.654	10.05	3	5	378	39.8175	4.44971
HVO_1705	ABC-type transport system periplasmic substrate-binding protein (probable substrate iron-III)	11.86	1	4	4	15	11.4613	11.86	4	8	782.22	11.86	4	7	388	41.8593	4.34814
HVO_1710	alpha amylase	15.66	1	8	8	21	10.7974	15.66	8	11	964.863	9.01	7	10	677	75.0207	4.44971
HVO_1711	glucoamylase	11.85	1	15	15	50	37.7762	11.85	15	25	2809.07	11.85	15	25	1511	166.117	4.64014
HVO_1716	7-cyano-7-deazaguanine synthase	8.2	1	2	2	5	1.90239	8.2	2	3	108.196	8.2	2	2	244	26.7643	4.42432
HVO_1723	DNA repair helicase Rad25	11.51	1	8	8	20	16.5856	11.51	8	10	1230.09	11.51	8	10	695	76.7638	4.69092
HVO_1725	Orc1-type DNA replication protein	15.71	1	5	6	14	5.31264	13.22	5	5	977.872	15.71	6	9	401	44.5216	5.18604
HVO_1727	TATA-binding transcription initiation factor	27.42	1	5	5	21	12.1346	24.73	4	9	1193.94	27.42	5	12	186	19.8702	4.36084
HVO_1735	conserved hypothetical protein	4.85	1	3	3	6	4.1341	4.85	3	3	288.639	4.85	3	3	660	75.739	4.50049
HVO_1758	oxidoreductase (homolog to thioredoxin-disulfide reductase)	14.59	1	4	4	12	8.49104	14.59	4	6	605.313	14.59	4	6	329	36.3341	4.48779
HVO_1778	catalase-peroxidase	29.67	1	16	16	72	64.3889	29.67	16	36	4088.21	28.97	15	36	718	79.9547	4.31006
HVO_1783	conserved hypothetical protein	14.73	1	2	2	6	7.57567	14.73	2	3	388.564	14.73	2	3	224	24.1213	5.89697
HVO_1788	probable sulfite/nitrite reductase (ferredoxin)	56.93	1	23	23	95	89.0869	52.7	21	47	6025.22	50.51	22	48	592	66.564	4.61475
HVO_1804	nicotinate phosphoribosyltransferase	27.84	1	8	8	24	27.3549	24.74	7	11	1839.45	27.84	8	13	388	41.1023	4.60205
HVO_1812	conserved hypothetical protein	5.6	1	2	2	6	5.69548	5.6	2	3	302.527	5.6	2	3	375	40.5249	4.50049
HVO_1816	dihydroorotase	18.88	1	5	5	22	20.3996	18.88	5	11	1420.22	18.88	5	11	429	45.4328	4.39893
HVO_1824	conserved hypothetical protein	28.67	1	8	8	26	29.8036	28.67	8	13	2036.95	25.17	7	13	429	47.3521	4.1958
HVO_1829	aminopeptidase (homolog to leucyl aminopeptidase / aminopeptidase T)	26.65	1	9	9	41	46.2132	26.65	9	21	3291.86	26.65	9	20	364	39.3407	4.34814
HVO_1830	6-phosphogluconate dehydrogenase (decarboxylating)	16.72	1	4	4	15	12.4895	16.72	4	7	971.862	16.72	4	8	299	31.9634	4.52588
HVO_1847	oligoendopeptidase PepF	27.05	1	11	11	37	26.2735	27.05	11	18	2015.79	27.05	11	19	599	68.5007	4.41162
HVO_1849	probable M28 family peptidase (homolog to aminopeptidase YwaD)	6.08	1	2	3	7	2.05269	6.08	3	3	329.064	6.08	3	4	444	47.1014	4.76709
HVO_1854	histidine--tRNA ligase	34.11	1	12	12	48	49.375	27.15	10	23	3306.65	34.11	12	25	431	47.1328	4.37354
HVO_1861	thiamine-monophosphate kinase	11.45	1	3	3	10	7.53358	11.45	3	5	524.712	11.45	3	5	297	30.8107	4.32275
HVO_1864	molybdopterin synthase catalytic subunit	6.51	1	2	2	8	1.89508	6.51	2	4	323.682	6.51	2	4	261	27.9178	4.41162
HVO_1866	uridylate kinase	18.57	1	4	4	20	12.355	18.57	4	9	1194.63	18.57	4	11	237	24.5924	4.42432
HVO_1867	lysine--tRNA ligase	26.85	1	13	13	39	27.3857	26.85	13	20	2038.48	26.85	13	19	555	62.0799	4.4624
HVO_1871	UPF0447 family protein	23.55	1	9	9	37	36.9988	20.16	8	17	2119.18	23.55	9	20	501	56.0541	4.58936
HVO_1874	probable oxidoreductase (aldo-keto reductase family protein)	21.01	1	5	5	19	17.1041	21.01	5	10	1190.76	21.01	5	9	357	39.8412	4.41162
HVO_1875	O-acetyltransferase (homolog to galactoside O-acetyltransferase)	18.36	1	4	4	10	7.46103	18.36	4	5	369.601	18.36	4	5	305	34.0556	4.90674
HVO_1878	NAD synthase	19.57	1	5	5	26	16.5174	19.57	5	12	1504.04	19.57	5	14	276	29.5725	4.37354
HVO_1880	conserved hypothetical protein	27.11	1	5	5	16	14.1116	27.11	5	8	1048.75	27.11	5	8	225	23.7799	4.58936
HVO_1895	KEOPS complex subunit Kae1/Bud32	9.24	1	3	3	14	23.0042	9.24	3	7	1124.1	9.24	3	7	552	58.9824	5.07178
HVO_1899	DNA-directed RNA polymerase subunit E	10	1	2	2	4	4.90587	10	2	4					190	20.9526	4.7417
HVO_1901	translation initiation factor aIF-2 gamma subunit	25.3	1	9	9	56	28.3581	20.19	8	27	2953.48	25.3	9	29	411	43.9139	4.36084
HVO_1907	arNOG05511 family protein (AAA-type ATPase core domain protein)	35.44	1	13	13	58	69.2692	35.44	13	29	4390.94	35.44	13	29	474	53.3774	4.58936
HVO_1921	serine--tRNA ligase	66.09	1	26	26	106	94.0284	66.09	25	52	6534.58	58.26	25	54	460	52.0063	4.4624
HVO_1925	probable GTP-binding protein	12.31	1	3	3	11	1.61043	12.31	3	6	325.307	12.31	3	5	325	36.4963	4.71631
HVO_1932	2-D-hydroxyacid dehydrogenase	36.04	1	8	8	24	20.2031	36.04	8	12	1413.72	36.04	8	12	308	32.9804	4.60205
HVO_1936	F420-0:gamma-glutamyl ligase	9.56	1	2	2	6	7.02272	9.56	2	3	366.644	9.56	2	3	251	27.4347	4.67822
HVO_1937	probable 5,10-methylenetetrahydrofolate reductase	10.06	1	2	2	4	4.68891	10.06	2	2	203.79	10.06	2	2	328	34.5399	4.62744
HVO_1946	translation initiation factor aIF-1 (SUI1 protein, bacterial-type IF3)	40.21	1	5	5	13	9.21429	40.21	5	7	649.282	31.96	4	6	97	10.8261	4.52588
HVO_1949	conserved hypothetical protein	17.92	1	2	2	2					95.5131	17.92	2	2	173	18.6498	4.27197
HVO_1955	aconitate hydratase	37.16	1	20	20	171	184.744	35.93	19	86	12536.3	37.16	19	85	654	70.3624	4.44971
HVO_1957	proteasome-activating nucleotidase	18.69	1	6	6	18	6.04034	18.69	6	9	663.904	18.69	6	9	412	45.5604	4.4751
HVO_1963	translation initiation factor aIF-5B (bacterial-type IF2)	39.5	1	18	18	73	77.1646	33.5	16	35	5169.36	39.5	18	38	600	65.3333	4.67822
HVO_1967	glucose-6-phosphate isomerase	27.67	1	9	9	30	33.314	27.67	8	14	2077.65	27.67	9	16	430	45.5766	4.39893
HVO_1973	conserved hypothetical protein	32.93	1	3	3	11	15.0365	23.95	2	5	828.23	32.93	3	6	167	18.1087	4.36084
HVO_1979	tRNA pseudouridine synthase Pus10	20.84	1	7	7	32	26.344	20.84	7	16	2070.41	20.84	7	16	427	46.8725	4.38623
HVO_1995	conserved hypothetical protein	9.47	1	2	2	6	4.49134	9.47	2	3	314.527	9.47	2	3	243	26.512	4.38623
HVO_2001	tRNA-guanine(15) transglycosylase	15.12	1	5	5	15	16.179	15.12	5	8	1016.98	13.18	4	7	516	56.2656	4.58936
HVO_2004	serine O-acetyltransferase	7.32	1	1	2	9	2.52931	7.32	2	4	448.876	7.32	2	5	287	31.8988	5.21143
HVO_2008	archaeosine synthase	20.85	1	9	9	27	19.3877	19.66	8	13	1667.12	20.85	9	14	585	64.9313	4.80518
HVO_2013	FtsZ family protein, type III	38.07	1	7	7	22	19.2854	31.47	6	10	1384.98	31.47	6	12	394	41.4747	4.61475
HVO_2015	conserved hypothetical protein	42.9	1	10	10	112	109.523	42.9	10	56	7413.84	42.9	10	56	345	37.7341	4.24658
HVO_2029	Lrp/AsnC family transcription regulator	50.33	1	4	5	12	5.06049	37.91	4	6	445.207	38.56	4	6	153	16.8913	4.2085
HVO_2040	NAD-dependent epimerase/dehydratase	32.35	1	4	8	37	29.0058	32.35	8	18	2350.4	32.35	8	19	306	33.819	4.51318
HVO_2057	sugar nucleotidyltransferase	42.02	1	13	13	75	65.0813	42.02	13	38	4492.86	39.78	12	37	357	37.8422	4.43701
HVO_2059	NAD-dependent epimerase/dehydratase	51.29	1	10	10	33	20.2986	41.94	8	16	1878.37	51.29	10	17	310	34.1206	4.39893
HVO_2068	FtsZ family protein, type III	14.59	1	3	3	7	10.7173	9.19	2	3	676.718	14.59	3	4	370	38.7102	4.48779
HVO_2071	conserved hypothetical protein	6.74	1	3	3	8	7.76611	6.74	3	4	485.556	6.74	3	4	549	58.4179	4.71631
HVO_2072	S-layer glycoprotein	16.32	1	6	6	51	46.2305	16.32	6	29	1907.45	16.32	6	22	827	85.1379	3.6499
HVO_2080	conserved hypothetical protein	9.26	1	3	3	9	6.32821	9.26	3	4	378.883	9.26	3	5	540	56.9572	4.29736
HVO_2095	probable oxidoreductase (zinc-containing alcohol dehydrogenase family)	7.72	1	3	3	8	1.69335	7.72	3	4	279.202	7.72	3	4	337	35.8975	4.38623
HVO_2108	IclR family transcription regulator	6.72	1	2	2	2	0	6.72	2	2					253	28.0134	5.74463
HVO_2126	ABC-type transport system periplasmic substrate-binding protein (probable substrate dipeptide/oligopeptide)	4.89	1	3	3	10	6.25587	4.89	3	5	367.462	4.89	3	5	573	62.9112	4.44971
HVO_2127	M20 family amidohydrolase (homolog to indole-3-acetyl-aspartic acid hydrolase)	24.29	1	7	7	23	13.4426	24.29	7	11	1249.05	24.29	7	12	420	45.0272	4.85596
HVO_2130	IclR family transcription regulator	27.94	1	7	7	32	24.2125	20.96	5	13	1927.67	27.94	7	19	272	30.0604	5.5542
HVO_2153	probable copper-containing oxidoreductase	24.42	1	7	7	20	17.4757	24.42	7	10	1186.29	24.42	7	10	385	42.0502	5.8208
HVO_2156	UspA domain protein	26.91	1	7	7	25	20.9781	26.91	7	13	1784.13	24.25	6	12	301	31.5827	4.69092
HVO_2158	malic enzyme (NADP)	10.25	1	1	4	15	14.1507	10.25	4	8	781.9	8.52	3	7	751	81.4044	4.55127
HVO_2160	conserved hypothetical protein	9.92	1	15	15	73	94.3178	9.92	15	36	5923.18	9.92	15	37	2257	232.675	3.9165
HVO_2168	AAA-type ATPase (MoxR subfamily)	19.15	1	4	4	14	12.7054	19.15	4	7	854.99	19.15	4	7	329	35.8934	4.53857
HVO_2183	aldehyde ferredoxin oxidoreductase	6.53	1	3	3	7	6.32873	4.2	2	3	366.961	6.53	3	4	643	69.31	4.58936
HVO_2187	CHP01210 family protein	8.89	1	2	2	2	2.2965	8.89	2	2					360	39.9748	4.57666
HVO_2188	phosphoribosylformylglycinamidine synthase 1	42.41	1	7	7	33	29.7328	42.41	7	16	2127.77	42.41	7	17	224	23.8674	4.36084
HVO_2189	phosphoribosylformylglycinamidine synthase component PurS	31.33	1	2	2	3					338.388	31.33	2	3	83	9.31065	4.50049
HVO_2191	formyltetrahydrofolate deformylase	55.66	1	15	15	65	49.7664	55.66	15	33	3601.67	55.66	15	32	327	36.1603	4.62744
HVO_2193	phosphoribosylaminoimidazole-succinocarboxamide synthase	11.8	1	4	4	13	11.1953	11.8	4	7	939.996	10.03	3	6	339	38.0863	4.50049
HVO_2204	FtsZ family protein, type III	44.05	2	14	15	72	77.6606	44.05	15	36	5236.33	44.05	15	36	395	42.0385	4.67822
HVO_2205	arNOG06768 family NADH-binding domain protein	17.28	1	4	4	12	15.7204	17.28	4	6	737.741	17.28	4	6	301	32.007	4.99561
HVO_2225	AstE family protein	27.57	1	5	5	18	21.3766	27.57	5	9	1230.85	27.57	5	9	341	36.9002	4.52588
HVO_2226	probable phosphoribosyltransferase (homolog to anthranilate phosphoribosyltransferase)	44.44	1	12	12	53	45.7151	44.44	12	27	2888.45	36.67	11	26	360	39.6217	4.38623
HVO_2227	siroheme decarboxylase AhbA	7.78	1	2	2	6	9.13789	7.78	2	3	534.501	7.78	2	3	347	39.0534	4.69092
HVO_2229	flavin-containing amine-oxidoreductase	5.52	1	2	2	4	3.0535	5.52	2	2	127	5.52	2	2	344	37.9425	4.91943
HVO_2239	UspA domain protein	20.42	1	3	3	12	11.9363	20.42	3	6	854.006	20.42	3	6	142	15.4067	4.15771
HVO_2242	homolog to translation initiation factor aIF-2 beta subunit / probable RNA-binding protein	42.57	1	7	7	21	18.3339	37.13	6	10	1332.51	42.57	7	11	202	22.156	5.10986
HVO_2256	DUF262 family protein	12.34	1	6	6	18	17.912	12.34	6	9	1059.07	12.34	6	9	462	54.9031	4.89404
HVO_2266	hypothetical protein	14.6	1	6	6	24	12.1012	14.6	6	11	1368.31	14.6	6	13	493	56.6763	4.53857
HVO_2269	type I site-specific deoxyribonuclease subunit RmeR	6.08	1	5	5	13	8.79199	5.27	4	6	625.801	6.08	5	7	740	85.5789	4.70361
HVO_2270	type I restriction-modification system DNA-methyltransferase RmeM	12.28	1	5	5	11	5.82903	10.99	4	5	617.871	12.28	5	6	464	53.0579	4.53857
HVO_2271	type I site-specific deoxyribonuclease subunit RmeS	4.39	1	2	2	3					241.892	4.39	2	3	410	45.9759	4.89404
HVO_2300	translation initiation factor aIF-5A	25	1	2	2	16	17.4155	25	2	8	1139.59	25	2	8	124	14.2001	5.22412
HVO_2302	ubiquinone biosynthesis protein UbiB	5.91	1	1	2	2	0	5.91	2	2					558	62.9637	4.69092
HVO_2304	molybdenum cofactor biosynthesis protein MoeA	16.01	1	4	4	11	5.0951	12.07	3	5	490.131	16.01	4	6	406	43.1268	4.60205
HVO_2305	molybdenum cofactor biosynthesis protein MoeA	17.82	1	8	8	19	16.0175	17.82	8	10	1345.48	16.72	7	9	634	66.0854	4.53857
HVO_2309	probable pterin-4-alpha-carbinolamine dehydratase	20.88	1	2	2	6	4.07345	20.88	2	3	266.133	20.88	2	3	91	10.3989	4.06885
HVO_2311	glutamyl-tRNA reductase	7.16	1	2	2	6	3.43701	7.16	2	3	330.701	7.16	2	3	461	49.2225	4.53857
HVO_2313	siroheme decarboxylase AhbB	23.51	1	4	4	13	18.64	23.51	4	7	941.405	17.56	3	6	353	39.5964	4.64014
HVO_2321	bacterial-type DNA primase DnaG	7.84	1	4	4	9	4.56639	6.36	3	4	507.416	7.84	4	5	472	49.3566	4.36084
HVO_2333	conserved hypothetical protein	22.08	1	4	4	8	4.46521	22.08	4	4	239.266	22.08	4	4	308	34.8643	4.53857
HVO_2336	pyridoxal biosynthesis lyase PdxS	45.36	1	10	10	40	34.3841	41.72	9	19	2406.97	45.36	10	21	302	32.5011	4.80518
HVO_2345	flavin-dependent pyridine nucleotide oxidoreductase	51.33	1	12	12	65	41.3535	46.49	11	31	3215.68	51.33	12	34	413	45.7683	4.44971
HVO_2347	conserved hypothetical protein	20.71	1	2	2	6	7.2946	20.71	2	3	407.688	20.71	2	3	140	15.5314	4.37354
HVO_2348	GTP cyclohydrolase MptA	21.43	1	4	4	20	11.4497	21.43	4	10	744.867	13.31	3	10	308	33.4953	4.67822
HVO_2350	YyaL family protein	5.98	1	3	3	7	1.69393	5.07	2	3	273.335	5.98	3	4	552	58.8152	4.58936
HVO_2361	carbamoyl-phosphate synthase (glutamine-hydrolyzing) large subunit	30.78	1	25	25	103	92.5008	28.19	23	49	7310.39	28.65	24	54	1082	117.229	4.32275
HVO_2367	arNOG05179 family protein (DUF87-related AAA-type ATPase)	11.7	1	5	5	14	17.3462	11.7	5	7	919.244	11.7	5	7	658	72.1032	4.70361
HVO_2369	conserved hypothetical protein	4.01	1	2	2	3					151.538	4.01	2	3	424	47.3108	5.05908
HVO_2373	30S ribosomal protein S8e	14.4	1	2	2	6	3.60658	14.4	2	3	307.956	14.4	2	3	125	13.6381	10.4771
HVO_2374	transcription regulator (homolog to phosphate uptake regulator)	16.52	1	5	5	22	21.2018	16.52	5	11	1693.53	16.52	5	11	333	36.6985	4.56396
HVO_2379	transcription regulator (homolog to phosphate uptake regulator)	35.84	1	8	8	42	30.2455	35.84	8	21	2598.01	35.84	8	21	226	25.4554	4.24658
HVO_2380	AAA-type ATPase (CDC48 subfamily)	19.92	1	11	11	34	26.648	19.11	10	17	1767.91	17.9	10	17	743	81.9381	4.81787
HVO_2381	UPF0272 family protein	6.69	1	3	3	7	7.16023	4.67	2	3	491.439	6.69	3	4	493	52.2622	4.88135
HVO_2383	DNA repair and recombination protein RadB	19.65	1	4	4	16	8.85873	19.65	4	8	709.204	19.65	4	8	229	24.5854	5.021
HVO_2384	CBS domain protein	43.95	1	14	14	77	61.3667	42.63	13	40	4756.91	40.26	12	37	380	42.4948	5.0083
HVO_2401	glycine dehydrogenase (decarboxylating) (glycine cleavage system protein P)	24.95	1	9	9	24	22.2983	22.41	8	11	1464.6	24.95	9	13	473	50.7587	4.57666
HVO_2402	glycine dehydrogenase (decarboxylating) (glycine cleavage system protein P)	31.1	1	10	10	40	37.3789	31.1	10	20	2687.39	31.1	10	20	447	48.5449	4.56396
HVO_2404	aminomethyltransferase (glycine cleavage system protein T)	14.6	1	4	4	21	11.104	14.6	4	10	1003.43	14.6	4	11	363	39.694	4.24658
HVO_2413	translation elongation factor aEF-1 alpha subunit	53.81	1	12	16	94	71.4412	53.81	16	45	4817.49	53.81	16	49	420	45.5997	4.75439
HVO_2416	TatD-related deoxyribonuclease	15.96	1	2	2	2	0	15.96	2	2					282	30.8441	4.75439
HVO_2417	conserved hypothetical protein	30.77	1	4	4	17	18.3335	27.69	3	8	1366.39	30.77	4	9	195	21.6351	3.6499
HVO_2419	hydroxymethylglutaryl-CoA synthase	36.85	1	13	13	49	33.8303	33.71	12	25	2269.53	36.85	13	24	445	50.0722	4.64014
HVO_2421	probable DNA-binding protein	7.23	1	2	2	2					116.573	7.23	2	2	235	25.7772	4.89404
HVO_2427	replication factor C large subunit	18.24	1	8	8	28	29.3651	18.24	8	14	1807.55	18.24	8	14	488	53.4107	4.66553
HVO_2428	oxidoreductase (homolog to zinc-containing alcohol dehydrogenase)	4.53	1	2	2	6	2.28452	4.53	2	3	291.544	4.53	2	3	353	36.7149	4.65283
HVO_2430	ABC-type transport system ATP-binding protein (probable substrate glutamine)	7.85	1	2	2	2	0	7.85	2	2					242	26.6225	4.88135
HVO_2432	ABC-type transport system periplasmic substrate-binding protein (probable substrate glutamine)	7.07	1	2	2	6	7.17055	7.07	2	3	471.879	7.07	2	3	297	32.3442	3.97998
HVO_2435	peptidase M24 family protein	30.43	1	7	7	31	23.6506	30.43	7	15	2136.12	30.43	7	16	368	39.9603	4.52588
HVO_2436	malic enzyme (NADP)	32.22	1	14	17	69	78.3721	31.56	16	34	4477.21	32.22	17	35	751	81.4084	4.55127
HVO_2452	ribonucleoside-diphosphate reductase, adenosylcobalamin-dependent	40.27	1	34	34	165	144.073	38.82	33	80	10288	40.27	34	85	1033	114.305	4.44971
HVO_2454	anthranilate synthase component I	35.88	1	15	15	52	49.9703	35.88	15	26	3439.59	35.88	15	26	524	55.8806	4.56396
HVO_2456	anthranilate phosphoribosyltransferase	14.2	1	3	3	12	9.37438	14.2	3	6	723.527	14.2	3	6	331	33.7518	4.34814
HVO_2464	succinate--CoA ligase (ADP-forming) alpha subunit	48.79	1	9	9	69	80.0047	43.25	7	32	6032.64	48.79	9	37	289	29.8457	4.27197
HVO_2465	succinate--CoA ligase (ADP-forming) beta subunit	66.4	1	17	17	145	107.084	66.4	17	73	8006.09	66.4	17	72	381	40.9791	4.23389
HVO_2467	NADPH:quinone reductase	16.82	1	4	4	16	13.9377	16.82	4	8	901.345	16.82	4	8	321	33.0122	4.51318
HVO_2471	propionyl-CoA carboxylase carboxyltransferase component	13.76	1	6	6	17	18.6064	13.76	6	8	1272.98	13.76	6	9	516	56.737	4.89404
HVO_2481	HD family hydrolase	21.03	1	5	5	7	0	9.49	2	2	189.665	21.03	5	5	390	42.7462	6.13818
HVO_2483	probable nucleoside deaminase (cytosine/guanine deaminase)	26.41	1	7	7	23	15.5364	20.77	6	11	1461.71	26.41	7	12	337	35.8501	4.69092
HVO_2486	propionyl-CoA carboxylase biotin carboxylase component	38.56	1	16	16	52	59.7863	37.23	15	27	4041.97	34.89	15	25	599	65.3058	4.51318
HVO_2487	aspartate-semialdehyde dehydrogenase	44.77	1	8	8	66	82.8148	44.77	8	33	4010.05	44.77	8	33	344	36.589	4.41162
HVO_2496	adenylate kinase	25.96	1	4	4	18	15.2544	25.96	4	9	1140.1	25.96	4	9	208	23.066	4.24658
HVO_2506	isopentenyl-diphosphate delta-isomerase, type I	17.99	1	3	3	13	3.98638	17.99	3	6	545.625	17.99	3	7	189	21.7363	4.4624
HVO_2507	Lrp/AsnC family transcription regulator	10.22	1	2	2	4	1.66263	10.22	2	2	96.5194	10.22	2	2	137	15.472	4.66553
HVO_2508	carbamoyl-phosphate synthase (glutamine-hydrolyzing) small subunit	18.61	1	5	5	19	20.2408	15.56	4	9	1568.71	18.61	5	10	360	38.5496	4.44971
HVO_2511	glutamyl-tRNA(Gln) amidotransferase subunit D	28.67	1	8	8	37	28.632	28.67	8	18	2123.06	28.67	8	19	415	44.4274	4.41162
HVO_2516	phosphoglycerate mutase, 2,3-biphosphateglycerate-independent type	33.46	1	11	11	43	35.1162	33.46	11	22	2408.58	27.76	10	21	526	57.1999	4.31006
HVO_2519	conserved hypothetical protein	37.96	1	10	10	49	46.7853	33.25	9	23	3466.66	37.96	10	26	382	40.7058	4.34814
HVO_2536	CHP00300 family protein	18.51	1	5	5	14	2.60379	15.63	4	6	557.487	18.51	5	8	416	44.8268	4.51318
HVO_2543	50S ribosomal protein L30	19.48	1	2	2	7	4.04604	19.48	2	3	267.18	19.48	2	4	154	17.0965	4.76709
HVO_2544	30S ribosomal protein S5	45.79	1	7	7	38	38.9547	42.52	6	18	2545.37	45.79	7	20	214	23.2701	9.29053
HVO_2547	50S ribosomal protein L32e	25.96	1	4	4	16	15.6812	18.72	3	7	1347.99	25.96	4	9	235	25.7959	4.75439
HVO_2548	50S ribosomal protein L6	20.79	1	3	3	8	8.53513	20.79	3	4	558.124	20.79	3	4	178	19.5987	4.67822
HVO_2549	30S ribosomal protein S8	40	1	4	4	29	32.525	40	4	15	1769.82	40	4	14	130	14.1389	4.79248
HVO_2552	30S ribosomal protein S4e	46.96	1	7	7	109	96.7523	46.96	7	55	5881.29	46.96	7	54	247	26.6492	4.57666
HVO_2554	50S ribosomal protein L14	22.73	1	3	3	7	2.48237	13.64	2	3	371.75	22.73	3	4	132	14.2256	9.75928
HVO_2558	30S ribosomal protein S3	42.43	1	10	10	90	102.781	38.16	9	43	7325.31	42.43	10	47	304	33.4239	4.05615
HVO_2560	30S ribosomal protein S19	20.71	1	2	2	6	5.8397	20.71	2	3	330.92	20.71	2	3	140	15.9651	5.56689
HVO_2561	50S ribosomal protein L2	11.2	1	2	2	4	0	11.2	2	2	121.953	11.2	2	2	241	25.6406	10.4038
HVO_2562	50S ribosomal protein L23	28.92	1	2	2	3					531.61	28.92	2	3	83	9.42477	5.47803
HVO_2564	50S ribosomal protein L3	21.01	1	5	5	20	21.1093	21.01	5	10	1354.08	21.01	5	10	338	37.1557	6.68311
HVO_2565	conserved hypothetical protein	10	1	2	2	2	0	10	2	2					280	30.3254	4.70361
HVO_2579	nicotinate-nucleotide pyrophosphorylase (carboxylating)	13.06	1	3	3	9	6.91317	8.21	2	4	603.422	13.06	3	5	268	27.9292	4.86865
HVO_2580	L-aspartate oxidase	24.21	1	10	10	34	36.1769	24.21	10	17	2293.58	24.21	10	17	537	55.7534	4.62744
HVO_2581	quinolinate synthase A	15.32	1	5	5	18	15.868	15.32	5	9	948.607	15.32	5	9	385	41.9901	4.41162
HVO_2583	hydroxymethylglutaryl-CoA reductase (NADPH)	11.91	1	4	4	10	7.63579	9.68	3	5	456.495	7.69	3	5	403	41.0597	4.729
HVO_2588	isocitrate dehydrogenase (NADP)	59.9	1	21	21	171	180.182	56.8	20	87	11148.8	52.51	20	84	419	45.7817	4.58936
HVO_2600	methionyl aminopeptidase	13.85	1	4	4	14	12.1139	9.8	3	6	1041.99	13.85	4	8	296	32.2557	4.41162
HVO_2605	MiaB-like tRNA modifying enzyme	5.36	1	2	2	8	4.2554	5.36	2	4	272.498	5.36	2	4	429	47.4214	5.03369
HVO_2614	uridine phosphorylase	7.85	1	2	2	13	10.5967	7.85	2	6	769.527	7.85	2	7	242	25.7517	4.29736
HVO_2621	phosphoenolpyruvate carboxylase	43.81	1	31	31	172	158.262	43.81	31	86	10756.9	43.7	30	86	897	102.336	4.64014
HVO_2622	probable oxidoreductase (aldo-keto reductase family protein)	12.41	1	3	3	10	6.64537	12.41	3	5	551.681	12.41	3	5	266	29.7374	4.32275
HVO_2624	CTP synthase	46.45	1	18	18	84	65.2732	42.62	15	39	4822.71	43.9	17	45	549	60.791	4.70361
HVO_2625	GMP synthase (glutamine-hydrolyzing) subunit B	43.61	1	12	12	52	37.8412	38.69	11	24	3248.41	43.61	12	28	305	33.827	4.7417
HVO_2628	GHMP family kinase (homolog to beta-ribofuranosylaminobenzene 5'-phosphate synthase)	7.5	1	2	2	4	4.01215	7.5	2	2	237.98	7.5	2	2	320	33.506	5.2749
HVO_2638	homolog to mandelate racemase / homolog to muconate lactonizing enzyme	19.13	1	5	5	13	15.135	19.13	5	6	786.114	19.13	5	7	345	36.9125	4.67822
HVO_2639	DUF1611 family protein	26.39	1	6	6	21	20.5139	26.39	6	11	1291.66	16.13	5	10	341	36.3137	4.43701
HVO_2643	NADPH:quinone reductase	32.08	1	7	7	38	29.3307	32.08	7	19	2009.09	32.08	7	19	346	37.2325	4.55127
HVO_2646	dihydroxy-acid dehydratase	50.68	1	17	17	85	79.1028	50.68	17	43	5146.02	45.72	16	42	584	61.8238	4.42432
HVO_2648	phosphoglycerate dehydrogenase	20.38	1	6	6	16	11.8925	17.55	5	8	1028.72	18.18	5	8	319	34.2412	4.64014
HVO_2650	FAD-dependent oxidoreductase (homolog to geranylgeranyl reductase)	34.49	1	14	14	52	33.6286	34.49	14	27	2399.44	29.72	12	25	461	50.659	4.729
HVO_2661	aminotransferase class V (serine--pyruvate aminotransferase / alanine--glyoxylate aminotransferase)	26.49	1	11	11	56	27.4059	26.49	11	28	3108.76	23.51	10	28	370	41.8507	4.4751
HVO_2663	probable oxidoreductase (aldo-keto reductase family protein)	21.09	1	4	4	12	4.91926	21.09	4	6	420.392	21.09	4	6	294	32.486	4.75439
HVO_2671	aminotransferase class V (serine--pyruvate aminotransferase / alanine--glyoxylate aminotransferase)	13.42	1	3	3	6	2.18045	9.87	2	3	269.082	6.84	2	3	395	42.3856	4.53857
HVO_2675	histidinol dehydrogenase	27.57	1	7	7	27	31.6368	26.4	6	13	2050.21	27.57	7	14	428	45.4066	4.50049
HVO_2688	TrmB family transcription regulator	18.98	1	5	5	16	18.8814	18.98	5	9	1173.83	17.28	4	7	353	39.2502	4.57666
HVO_2690	GFO family oxidoreductase	26.5	1	8	8	39	29.1269	26.5	8	20	2325.39	26.5	8	19	366	40.0034	4.60205
HVO_2697	DNA primase small subunit	7.27	1	2	2	6	4.99833	7.27	2	3	342.7	7.27	2	3	385	42.648	4.71631
HVO_2700	AAA-type ATPase (CDC48 subfamily)	33.82	1	24	25	82	63.5361	33.82	25	41	4508	33.82	25	41	754	82.7663	4.75439
HVO_2702	alpha/beta hydrolase fold protein	10.38	1	2	2	8	4.9836	10.38	2	4	416.064	10.38	2	4	260	27.9586	4.52588
HVO_2703	3-methyl-2-oxobutanoate hydroxymethyltransferase	17.84	1	3	3	12	8.42763	17.84	3	6	684.141	17.84	3	6	269	28.293	4.48779
HVO_2706	translation initiation factor aIF-2B delta subunit	25.89	1	6	6	19	8.37376	25.89	6	8	1018.19	25.89	6	11	282	30.7353	4.42432
HVO_2707	GFO family oxidoreductase	11.02	1	4	4	14	15.1043	11.02	4	7	1075.85	11.02	4	7	372	41.0067	4.55127
HVO_2708	YfiH family protein	17.39	1	4	4	13	17.3694	17.39	4	6	1138.34	17.39	4	7	322	35.3839	4.34814
HVO_2712	3'-5' RNA ligase	19.34	1	7	7	21	13.311	19.34	7	11	1194.71	15.02	6	10	486	53.4001	4.91943
HVO_2716	acyl-CoA dehydrogenase	20.47	1	5	5	20	25.4086	20.47	5	10	1294.22	20.47	5	10	381	41.3455	4.65283
HVO_2717	alanine--tRNA ligase	19.6	1	6	6	23	15.4586	16.58	5	11	1296.66	19.6	6	12	398	41.5522	4.38623
HVO_2721	amidophosphoribosyltransferase	30.02	1	10	10	41	30.367	30.02	10	20	2278.55	30.02	10	21	493	53.3892	4.77979
HVO_2724	beta-lactamase domain protein	60.44	1	19	20	138	127.596	60.44	20	70	7209.56	55.78	18	68	450	50.0831	5.40186
HVO_2725	bifunctional short chain isoprenyl diphosphate synthase	38.51	1	12	12	53	60.4495	38.51	12	26	3256.93	38.51	12	27	348	38.181	4.32275
HVO_2726	glutamate--tRNA ligase	36.07	1	17	17	60	55.6586	36.07	16	29	3456.14	36.07	17	31	585	65.2463	4.57666
HVO_2736	tRNA(Met) cytidine acetyltransferase	2.65	1	2	2	4	0	2.65	2	2	228.56	2.65	2	2	754	81.1662	4.95752
HVO_2740	nucleoside-diphosphate kinase	34.42	1	4	4	14	10.9324	34.42	4	7	1112.18	34.42	4	7	154	17.4793	4.50049
HVO_2742	5-methyltetrahydropteroyltriglutamate--homocysteine S-methyltransferase (methionine synthase II)	15.41	1	6	6	49	59.8425	15.41	6	24	3260.28	15.41	6	25	357	40.2724	4.39893
HVO_2743	5-methyltetrahydropteroyltriglutamate--homocysteine S-methyltransferase (methionine synthase II)	28.27	1	6	6	29	38.811	28.27	6	15	2561.02	28.27	6	14	336	36.7776	4.11963
HVO_2746	ribosome biogenesis protein KsgA, 16S rRNA-methylating	28.57	1	7	7	18	12.1966	28.57	7	9	919.822	23	6	9	287	31.7621	4.93213
HVO_2750	cystathionine synthase/lyase (cystathionine gamma-synthase, cystathionine gamma-lyase, cystathionine beta-lyase)	31.35	1	6	6	16	14.8085	26.94	5	8	650.587	22.54	5	8	386	42.0631	4.48779
HVO_2756	50S ribosomal protein L10	37.07	1	9	9	39	25.3412	36.78	8	19	2176.96	37.07	9	20	348	36.8939	3.99268
HVO_2758	50S ribosomal protein L11	13.84	1	2	2	3					425.68	13.84	2	3	159	16.792	4.04346
HVO_2759	peptidase M42 family protein	23.16	1	6	6	28	19.2164	23.16	6	14	1467.84	23.16	6	14	354	37.0239	4.39893
HVO_2761	mevalonate kinase	10.35	1	2	2	2	2.81316	10.35	2	2					367	38.2414	4.31006
HVO_2763	homolog to ribonuclease Z	18.55	1	4	4	15	3.86035	18.55	4	7	458.563	16.13	3	8	248	26.634	4.52588
HVO_2772	rhodanese domain protein / probable metallo-beta-lactamase family hydrolase	10.88	1	3	4	10	10.467	10.88	4	5	437.621	10.88	4	5	386	41.2521	4.4624
HVO_2773	30S ribosomal protein S2	36.54	1	6	6	49	48.6607	36.54	6	25	3545.27	36.54	6	24	260	28.3026	4.15771
HVO_2774	enolase	46.12	1	11	12	53	28.5899	44.36	11	27	2967.31	43.61	11	26	399	41.9796	4.37354
HVO_2777	30S ribosomal protein S9	25.76	1	3	3	8	9.25062	25.76	3	4	625.228	25.76	3	4	132	14.6807	9.74463
HVO_2779	50S ribosomal protein L18e	19.83	1	3	3	10	7.20719	19.83	3	5	497.739	19.83	3	5	116	12.7437	8.49951
HVO_2781	DNA-directed RNA polymerase subunit D	33.2	1	7	7	48	45.843	28.96	6	23	3277.63	33.2	7	25	259	28.0699	4.32275
HVO_2782	30S ribosomal protein S11	26.15	1	3	3	14	9.81823	26.15	3	7	824.723	26.15	3	7	130	13.4299	8.55811
HVO_2783	30S ribosomal protein S4	42.86	1	9	9	48	51.374	42.86	9	24	3130.47	42.86	9	24	175	20.0651	5.23682
HVO_2784	30S ribosomal protein S13	22.75	1	3	3	8	6.93046	22.75	3	4	519.445	22.75	3	4	167	18.9124	5.17334
HVO_2790	ATP-binding protein Mrp	20.52	1	4	4	16	18.984	20.52	4	8	1332.43	20.52	4	8	346	36.7966	4.50049
HVO_2808	succinate dehydrogenase subunit A (flavoprotein)	17.56	1	7	7	30	32.6577	17.56	7	15	1994.91	17.56	7	15	615	67.5991	4.88135
HVO_2813	RimK family protein	34.66	1	12	12	61	63.8952	34.66	12	31	4172.44	34.66	12	30	453	48.9847	4.729
HVO_2815	3-hydroxyacyl-CoA dehydrogenase / enoyl-CoA hydratase	9.53	1	5	5	15	6.18946	9.53	5	8	536.551	9.53	5	7	661	70.9903	4.34814
HVO_2857	probable inositol-1(or 4)-monophosphatase / fructose-1,6-bisphosphatase, archaeal-type	5.66	1	2	2	6	6.86846	5.66	2	3	397.735	5.66	2	3	265	28.681	4.86865
HVO_2860	conserved hypothetical protein	8.9	1	4	4	10	9.01765	5.52	3	5	545.886	8.9	4	5	562	58.9003	4.48779
HVO_2861	conserved hypothetical protein	28.36	1	8	8	36	29.5601	28.36	8	19	1998.95	28.36	8	17	275	29.146	4.27197
HVO_2862	serine hydroxymethyltransferase	67.23	1	17	17	183	192.176	65.06	16	91	12346.6	67.23	17	92	415	44.3216	4.52588
HVO_2865	methylenetetrahydrofolate dehydrogenase / methenyltetrahydrofolate cyclohydrolase	54.88	1	13	13	53	30.3209	50.17	12	26	2640.4	54.88	13	27	297	31.3475	4.36084
HVO_2873	flap endonuclease Fen1	6.44	1	2	2	7	5.00588	6.44	2	4	380.303	6.44	2	3	326	36.3597	4.39893
HVO_2879	ornithine cyclodeaminase	17.77	1	4	4	18	12.1624	10.24	3	7	826.494	17.77	4	11	332	34.6258	4.44971
HVO_2880	probable peptide chain release factor pelota	4.78	1	2	2	6	4.93527	4.78	2	3	351.115	4.78	2	3	356	39.2676	4.62744
HVO_2883	conserved hypothetical protein	28.06	1	15	15	44	42.1612	25.78	14	21	2806.58	28.06	15	23	702	78.8846	4.4751
HVO_2888	homolog to elongator complex protein ELP3	2.91	1	2	2	3	1.64718	2.91	2	3					550	62.5886	5.0083
HVO_2889	RecJ domain protein	58.16	1	28	29	194	183.453	58.16	29	95	12592.9	58.16	29	99	729	79.1116	4.37354
HVO_2891	thymidine kinase	11.79	1	2	2	6	2.30637	11.79	2	3	357.132	11.79	2	3	195	21.4365	4.62744
HVO_2900	fumarate hydratase	63.11	1	17	17	106	114.225	63.11	17	53	6443.32	63.11	17	53	469	50.062	4.77979
HVO_2902	glutamyl-tRNA(Gln) amidotransferase subunit E	45.51	1	20	20	96	97.915	45.35	19	46	6021.23	45.51	20	50	624	67.5552	4.27197
HVO_2906	tRNA (cytidine/uridine-2'-O-)-methyltransferase	9.82	1	2	2	4	3.73641	9.82	2	2	217.45	9.82	2	2	275	30.632	4.57666
HVO_2908	dihydropteroate synthase	8.71	1	2	2	6	7.04238	8.71	2	3	387.902	8.71	2	3	379	40.7883	4.52588
HVO_2913	superoxide dismutase (Mn)	15.58	2	3	3	14	15.7883	15.58	3	7	1041.05	15.58	3	7	199	22.2833	4.4751
HVO_2916	probable oxidoreductase (short-chain dehydrogenase family)	17.46	1	4	4	16	15.5015	17.46	4	8	1080.2	17.46	4	8	252	25.9778	4.38623
HVO_2918	thymidylate synthase	11.14	1	2	2	6	4.56264	11.14	2	3	265.822	11.14	2	3	332	37.4653	4.61475
HVO_2923	proteasome alpha subunit	8.03	1	1	2	6	6.98199	8.03	2	3	442.979	8.03	2	3	249	26.7112	4.38623
HVO_2929	probable nucleoside deaminase (cytosine/guanine deaminase)	3.66	1	2	2	4	2.01983	3.66	2	2	157.142	3.66	2	2	437	47.069	4.71631
HVO_2932	GTP-binding protein	6.57	1	2	2	6	5.10108	6.57	2	3	358.805	6.57	2	3	396	43.49	4.51318
HVO_2945	valine--tRNA ligase	17.7	1	12	12	43	23.6664	16.21	11	21	2167.51	17.7	12	22	870	98.882	4.36084
HVO_2947	phenylalanine--tRNA ligase beta subunit	23.68	1	9	9	30	21.723	21.75	8	14	2101.19	23.68	9	16	570	63.2781	4.4624
HVO_2948	phenylalanine--tRNA ligase alpha subunit	27.05	1	6	6	29	29.6524	27.05	6	15	1854.01	19.84	5	14	499	55.1257	4.41162
HVO_2951	tryptophan--tRNA ligase	19.09	1	7	7	18	14.1666	13.8	5	9	702.705	17.58	6	9	529	59.0991	4.52588
HVO_2952	tRNA-splicing endonuclease	21.83	1	5	5	7	2.8456	14.75	4	4	167.544	14.45	3	3	339	37.3948	4.7417
HVO_2955	DEAD/DEAH box helicase	3.34	1	3	3	6	1.61053	3.34	3	3	214.849	3.34	3	3	779	85.7653	4.94482
HVO_2959	2-oxo-3-methylvalerate dehydrogenase E1 component beta subunit	20.8	1	6	6	12	6.46395	17.13	5	6	689.584	20.8	6	6	327	35.9972	4.729
HVO_2960	dihydrolipoamide S-acyltransferase	20.73	1	9	9	33	18.811	20.73	9	17	1736.34	19.19	8	16	521	54.8791	4.39893
HVO_2961	dihydrolipoyl dehydrogenase	40.21	1	12	12	50	45.5963	34.74	11	24	3107.35	40.21	12	26	475	49.9425	4.41162
HVO_2965	phosphoserine phosphatase	17.67	1	2	2	8	6.31752	17.67	2	4	335.906	17.67	2	4	215	23.1935	4.51318
HVO_2968	phosphoglycerate dehydrogenase	52.76	1	18	18	145	172.138	52.76	18	73	11340.1	52.76	18	72	525	55.309	4.36084
HVO_2969	threonine synthase	46.3	1	14	14	69	64.6183	46.3	14	35	5207.62	46.3	14	34	419	44.376	4.48779
HVO_2981	uracil phosphoribosyltransferase	45.13	1	10	10	38	34.4171	42.04	8	16	3019.16	45.13	10	22	226	24.4865	4.48779
HVO_2988	1-(5-phosphoribosyl)-5-[(5-phosphoribosylamino)methylideneamino] imidazole-4-carboxamide isomerase	25.21	1	3	3	7	4.49134	25.21	3	3	373.701	25.21	3	4	238	24.6583	4.14502
HVO_2989	phosphohexomutase (phosphoglucomutase / phosphomannomutase)	24.67	1	7	7	29	30.0839	24.67	7	14	1811.7	24.67	7	15	454	48.4981	4.4624
HVO_2997	O-acetylhomoserine aminocarboxypropyltransferase (methionine synthase)	33.41	1	8	8	39	50.6772	29.23	6	18	2860.47	33.41	8	21	431	46.1082	4.4751
HVO_2998	homoserine O-acetyltransferase	9.88	1	3	3	10	3.80599	9.88	3	5	421.365	9.88	3	5	415	44.7663	4.69092
HVO_2999	O-acetylhomoserine aminocarboxypropyltransferase (methionine synthase)	2.96	1	2	2	4					343.87	2.96	2	4	439	47.2409	4.58936
HVO_3000	DNA ligase (NAD)	12.3	1	6	6	19	14.3675	10.3	5	9	976.239	12.3	6	10	699	75.7654	4.50049
HVO_3007	malate dehydrogenase	36.51	1	12	12	149	117.422	33.55	11	73	7524.72	36.51	12	76	304	32.6339	4.39893
HVO_3010	ATP-dependent RNA helicase/nuclease Hef	3.26	1	3	3	10	3.84984	3.26	3	5	397.024	3.26	3	5	858	93.8998	4.69092
HVO_3014	origin-associated GTP-binding protein OapA	9.86	1	2	2	8	5.63624	9.86	2	4	386.397	9.86	2	4	213	24.0212	5.0083
HVO_A0001	Orc1-type DNA replication protein	3.13	1	2	2	2	0	3.13	2	2					416	47.0197	4.97021
HVO_A0021	conserved hypothetical protein	17.56	1	2	2	3					321.099	17.56	2	3	131	14.8721	4.42432
HVO_A0035	FtsZ family protein, type III	8.63	1	1	2	2					80.9295	8.63	2	2	394	41.133	4.80518
HVO_A0064	Orc1-type DNA replication protein	2.4	1	1	2	4					350.36	2.4	2	4	499	55.5013	4.90674
HVO_A0087	fumarylacetoacetase family protein	19.03	1	4	4	19	17.4199	19.03	4	10	1193.69	19.03	4	9	289	31.9693	4.2085
HVO_A0093	IclR family transcription regulator	6.5	1	2	2	6	0	6.5	2	3	141.11	6.5	2	3	246	27.5321	5.14795
HVO_A0133	conserved hypothetical protein	19.52	1	4	4	13	11.6602	19.52	4	7	691.84	14.38	3	6	292	30.8172	5.17334
HVO_A0150	TrmB family transcription regulator	7.63	1	3	3	10	3.70592	7.63	3	5	505.905	7.63	3	5	354	38.9886	4.62744
HVO_A0205	CRISPR-associated endoribonuclease Cas6	38.6	1	9	9	38	44.964	38.6	9	20	2835.6	35.29	8	18	272	31.0323	5.43994
HVO_A0206	CRISPR-associated protein Cas8b	39.33	1	23	23	76	65.124	37.8	22	39	4218.36	36.54	22	37	717	79.3031	4.60205
HVO_A0207	CRISPR-associated protein Cas7	44.41	1	10	10	48	58.3237	44.41	10	24	3677.79	44.41	10	24	340	38.1607	4.53857
HVO_A0208	CRISPR-associated endoribonuclease Cas5, Hmari subtype	17.36	1	4	4	14	14.8298	17.36	4	7	1019.49	17.36	4	7	265	29.3047	4.91943
HVO_A0228	5'-nucleotidase SurE	14.78	1	2	2	8	7.9771	14.78	2	4	645.231	14.78	2	4	291	31.4852	4.58936
HVO_A0254	DUF234 domain protein	10.41	1	6	6	11	2.76516	5.86	3	4	515.286	10.41	6	7	461	52.6586	4.77979
HVO_A0257	Orc1-type DNA replication protein	7.53	1	3	3	8	7.32041	7.53	3	4	515.941	7.53	3	4	425	48.0182	4.94482
HVO_A0266	IclR family transcription regulator	18.43	1	4	4	16	13.9318	18.43	4	8	1079.07	18.43	4	8	255	27.7172	6.04932
HVO_A0274	probable inositol-1(or 4)-monophosphatase / fructose-1,6-bisphosphatase, archaeal-type	26.97	1	3	4	12	10.3191	18.35	3	5	563.782	26.97	4	7	267	29.1395	4.62744
HVO_A0307	Lrp/AsnC family transcription regulator	18.08	1	3	3	6	4.56352	18.08	3	3	347.47	18.08	3	3	177	19.4337	4.38623
HVO_A0328	2-keto-3-deoxygluconate kinase	5.35	1	1	2	4	0	5.35	2	2	160.46	5.35	2	2	318	33.9771	4.60205
HVO_A0331	D-galactonate dehydratase	23.18	1	6	6	27	14.2162	23.18	6	13	1277.49	23.18	6	14	384	42.7923	4.83057
HVO_A0406	conserved hypothetical protein	30.37	2	9	9	25	16.7647	27.9	8	13	1307.75	24.69	8	12	405	44.4101	5.30029
HVO_A0452	UspA domain protein	9.56	1	2	2	6	5.60813	9.56	2	3	435.366	9.56	2	3	293	31.3381	4.62744
HVO_A0458	ParA domain protein	9.62	1	2	2	8	8.7901	9.62	2	4	383.589	9.62	2	4	291	32.1951	4.79248
HVO_A0472	oxidoreductase (homolog to thioredoxin-disulfide reductase)	36.08	1	4	4	26	25.0591	25.26	3	10	2580.4	36.08	4	16	194	20.7246	4.11963
HVO_A0476	conserved hypothetical protein	14.8	1	4	4	10	8.20643	14.8	4	5	629.053	14.8	4	5	331	35.4411	4.25928
HVO_A0485	aminotransferase class V	15.38	1	4	4	16	19.4612	15.38	4	8	1077.21	15.38	4	8	351	37.3041	4.25928
HVO_A0486	hydrogenase expression/formation protein	16.96	1	3	3	11	6.35296	16.96	3	6	542.102	16.96	3	5	336	33.8296	4.05615
HVO_A0487	cobyrinic acid a,c-diamide synthase	15.38	1	5	5	13	5.85497	13.12	4	6	633.476	15.38	5	7	442	46.8538	4.57666
HVO_A0496	UspA domain protein	27.93	1	7	7	31	24.3499	27.93	7	17	1506.59	27.93	7	14	290	31.4467	4.60205
HVO_A0547	DUF1028 family protein	7.51	1	3	3	7	2.84144	7.51	3	4	353.432	7.51	2	3	333	35.1646	4.15771
HVO_A0550	receiver/sensor box histidine kinase	5.88	1	4	4	10	8.06892	5.88	4	5	511.449	5.88	4	5	885	95.8637	4.4624
HVO_A0551	acyl-CoA synthetase	8.36	1	4	4	13	9.75263	8.36	4	7	695.439	8.36	4	6	538	59.593	4.65283
HVO_A0586	sugar nucleotidyltransferase	9.49	1	3	3	10	8.07124	9.49	3	5	478.708	9.49	3	5	411	43.69	4.69092
HVO_A0618	flavin-dependent pyridine nucleotide oxidoreductase (homolog to coenzyme A disulfide reductase)	5.47	1	2	2	6	8.27431	5.47	2	3	520.237	5.47	2	3	475	49.2584	4.48779
HVO_A0636	YbaK domain protein	20.25	1	2	2	4	1.81095	20.25	2	2	199.641	20.25	2	2	158	16.6861	4.53857
HVO_B0001	Orc1-type DNA replication protein	12.68	1	4	5	14	3.53943	9.02	4	5	780.521	12.68	5	9	410	45.8257	5.32568
HVO_B0018	ParA domain protein	17.77	1	3	3	8	0	17.77	3	4	219.361	17.77	3	4	287	31.653	4.7417
HVO_B0026	probable oxidoreductase (short-chain dehydrogenase family)	14.4	1	2	2	6	4.67972	14.4	2	3	233.599	14.4	2	3	257	26.7335	4.55127
HVO_B0039	alpha-ketoglutarate semialdehyde dehydrogenase	11	1	3	3	8	0	11	3	4	229.205	11	3	4	482	50.6257	4.31006
HVO_B0047	ABC-type transport system periplasmic substrate-binding protein (probable substrate iron-III)	7	1	2	2	3	2.75758	7	2	3					400	44.2121	4.32275
HVO_B0050	ATP-dependent cobaltochelatase subunit CobN	19.94	1	21	21	71	60.2196	18.69	20	35	3886.93	19.94	21	36	1284	141.168	4.34814
HVO_B0051	ATP-dependent cobaltochelatase subunit ChlID	24.5	1	12	12	42	42.6191	24.5	12	21	2589.24	24.5	12	21	706	73.2657	4.38623
HVO_B0052	PQQ repeat protein	7.52	1	3	3	7	6.41321	5.1	2	3	453.487	7.52	3	4	412	44.0839	5.47803
HVO_B0054	sirohydrochlorin cobaltochelatase	5.91	1	2	2	2					94.8545	5.91	2	2	406	44.1145	4.71631
HVO_B0055	conserved hypothetical protein	17.78	1	4	4	16	13.4409	17.78	4	8	805.196	17.78	4	8	225	23.9336	4.69092
HVO_B0057	precorrin-3B C17-methyltransferase	11.05	1	2	2	10	11.8166	11.05	2	5	776.542	11.05	2	5	344	36.3471	4.31006
HVO_B0059	cobalt-precorrin 5A hydrolase	41.72	1	9	9	33	34.8129	34.66	8	16	2121.6	41.72	9	17	326	34.4818	4.51318
HVO_B0061	precorrin-2 C20-methyltransferase	30.21	1	5	5	13	5.7908	30.21	5	7	468.859	30.21	5	6	235	25.3076	4.62744
HVO_B0062	precorrin-7 15-methyltransferase (decarboxylating)	27.72	1	3	3	7	2.70163	16.3	2	3	276.02	27.72	3	4	184	19.7971	5.30029
HVO_B0066	Lrp/AsnC family transcription regulator	12.8	1	2	2	8	9.40911	12.8	2	4	407.867	12.8	2	4	164	18.4984	4.41162
HVO_B0070	pyridoxal phosphate-dependent aminotransferase	4.34	1	2	2	8	6.23668	4.34	2	4	368.506	4.34	2	4	438	46.4317	4.57666
HVO_B0071	oxidoreductase (homolog to zinc-containing alcohol dehydrogenase)	14.9	1	5	5	22	18.1369	14.9	5	11	1089.15	14.9	5	11	349	36.9692	4.70361
HVO_B0084	conserved hypothetical protein	21.01	1	2	2	4	1.77805	21.01	2	2	159.936	21.01	2	2	138	14.2552	4.70361
HVO_B0087	homolog to mandelate racemase / homolog to muconate lactonizing enzyme	14.63	1	2	2	3					299.934	14.63	2	3	376	41.8044	4.90674
HVO_B0114	IclR family transcription regulator	12.7	1	3	3	4	2.39171	8.73	2	2	132.98	8.73	2	2	252	28.4106	5.43994
HVO_B0115	fumarylacetoacetase family protein	16.61	1	3	3	10	15.102	16.61	3	5	800.077	16.61	3	5	283	30.3258	4.2085
HVO_B0118	SMC-like protein Sph2	36.02	1	24	25	104	88.4687	36.02	24	52	5608.41	35.25	24	52	644	73.7572	4.41162
HVO_B0127	oxidoreductase (luciferase family protein)	9.78	1	2	2	6	6.23755	9.78	2	3	168.578	9.78	2	3	317	35.6573	4.60205
HVO_B0130	DUF296 family protein	28.15	1	3	3	8	1.81716	28.15	3	5	272.444	20.74	2	3	135	14.7862	4.41162
HVO_B0143	receiver/sensor box histidine kinase	6.2	1	3	3	8	8.48679	6.2	3	4	621.949	6.2	3	4	597	65.9505	4.41162
HVO_B0149	oleate hydratase	22.51	1	8	9	26	13.4615	19.14	7	11	1413.64	20.08	8	15	533	60.1443	4.64014
HVO_B0154	receiver/sensor box histidine kinase	3.38	1	4	4	11	12.1763	3.38	4	6	573.894	3.38	4	5	1301	144.149	4.38623
HVO_B0182	deoxyhypusine synthase	7.72	1	2	2	8	5.53603	7.72	2	4	491.399	7.72	2	4	324	35.6452	4.29736
HVO_B0198	ABC-type transport system periplasmic substrate-binding protein (probable substrate iron-III)	8.04	1	3	3	9	12.0372	8.04	3	5	573.372	5.28	2	4	398	43.3989	4.37354
HVO_B0200	malate synthase	11.47	1	3	3	11	13.4484	11.47	3	6	764.095	11.47	3	5	436	48.3389	4.29736
HVO_B0233	alpha-L-arabinofuranosidase	5.28	1	2	2	4	2.62888	5.28	2	2	221.488	5.28	2	2	511	57.5089	4.38623
HVO_B0248	probable oxidoreductase (short-chain dehydrogenase family)	53.54	1	8	8	37	34.9114	53.54	8	19	2491.48	53.54	8	18	254	26.8706	4.42432
HVO_B0253	probable inositol-1(or 4)-monophosphatase / fructose-1,6-bisphosphatase, archaeal-type	17.23	1	3	4	14	12.7619	17.23	4	7	783.578	17.23	4	7	267	28.7502	4.55127
HVO_B0256	aldehyde ferredoxin oxidoreductase	13.15	1	5	5	17	15.0327	13.15	5	8	915.877	13.15	5	9	555	59.9357	4.55127
HVO_B0324	conserved hypothetical protein	10.69	1	4	4	14	14.2148	10.69	4	7	854.353	10.69	4	7	449	48.0413	4.57666
HVO_B0345	homolog to mandelate racemase / homolog to muconate lactonizing enzyme	17.46	1	4	4	6	2.28222	14.55	3	3	166.344	9.79	3	3	378	41.2146	4.84326
HVO_B0371	aldehyde dehydrogenase	27.82	1	7	7	26	15.0965	27.82	7	13	1122.66	27.82	7	13	496	52.4696	4.38623
HVO_B0375	Spo0M family protein	7.35	1	2	2	4	2.35505	7.35	2	2	213.844	7.35	2	2	245	27.2465	4.34814
HVO_B0376	probable oxidoreductase (aldo-keto reductase family protein)	27.98	1	8	8	28	26.7784	27.98	8	14	1458.4	27.98	8	14	336	37.9526	4.61475
HVO_B0382	TATA-binding transcription initiation factor	12.23	1	2	2	5	0	12.23	2	2	211.664	12.23	2	3	188	20.0611	4.11963
HVO_C0001	Orc1-type DNA replication protein	25.98	1	10	10	28	22.0844	25.98	10	14	1514.41	25.98	10	14	408	45.2197	4.97021
HVO_C0040	site-specific DNA-methyltransferase (cytosine-specific)	12.32	1	3	4	13	12.2386	12.32	4	7	605.731	9.85	3	6	406	45.4953	5.08447
HVO_C0042	helicase domain protein	5.81	1	6	6	18	11.039	5.81	6	9	858.412	5.81	6	9	1274	144.447	4.66553
HVO_C0043	conserved hypothetical protein	3.18	1	2	2	2					136.546	3.18	2	2	661	73.7516	4.75439
HVO_C0054	hypothetical protein	8.14	1	2	2	6	6.06567	8.14	2	3	363.169	8.14	2	3	344	37.4813	4.70361
HVO_C0057	Orc1-type DNA replication protein	4.78	1	2	2	8	8.74963	4.78	2	4	489.56	4.78	2	4	418	46.2722	5.021
HVO_C0069	GFO family oxidoreductase	29.94	1	8	8	25	25.7233	29.94	8	14	1300.74	29.63	7	11	324	35.9817	5.09717
HVO_C0077	sarcosine oxidase	12.66	1	3	3	12	12.3137	12.66	3	6	960.594	12.66	3	6	387	42.9019	4.70361

## Sheet: HVLON3 A
Accession	Description	ΣCoverage	Σ# Proteins	Σ# Unique Peptides	Σ# Peptides	Σ# PSMs	Score A2	Coverage A2	# Peptides A2	# PSM A2	Score A4	Coverage A4	# Peptides A4	# PSM A4	# AAs	MW [kDa]	calc. pI
	>sp|TRYP_PIG|	25.11	1	5	5	122	179.061	25.11	5	61	10765.1	25.11	5	61	231	24.3938	7.18115
109255249	keratin 4 [Homo sapiens]	3.7	1	0	3	11	8.46994	3.7	3	5	719.935	3.7	3	6	594	63.8714	8.25049
13432173	Keratin, type I cytoskeletal 14 (Cytokeratin-14) (CK-14) (Keratin-14) (K14)	11.86	9	3	7	28	23.0057	11.86	7	14	1884.11	11.86	7	14	472	51.5894	5.16064
17318569	keratin 1 [Homo sapiens]	36.34	3	19	26	140	163.443	36.34	26	70	10967.1	35.56	25	70	644	66.027	8.11865
21961227	Keratin 6B [Homo sapiens]	13.3	11	1	8	47	53.3671	13.3	8	23	3498.08	13.3	8	24	564	60.0303	8.00146
27894337	keratin 20 [Homo sapiens]	5.19	1	1	2	3					436.238	5.19	2	3	424	48.4569	5.69385
40354192	keratin 10 [Homo sapiens]	28.42	3	13	16	71	71.2792	28.42	16	35	4952.3	28.42	16	36	584	58.7916	5.16064
4557890	keratin 5 [Homo sapiens]	10.68	6	2	7	36	40.0138	10.68	7	18	2559	10.68	7	18	590	62.4231	8.06006
47132620	keratin 2a [Homo sapiens]	25.35	2	8	14	51	71.5632	25.35	14	26	4768.41	24.57	13	25	639	65.3932	8.00146
81175178	Keratin, type I cytoskeletal 9 (Cytokeratin-9) (CK-9) (Keratin-9) (K9)	26	1	14	15	64	57.1765	26	15	30	4295.4	26	15	34	623	62.0919	5.30029
HVO_0001	Orc1-type DNA replication protein	4.08	1	2	2	6	2.47424	4.08	2	3	228.291	4.08	2	3	564	62.1315	4.38623
HVO_0008	aspartate kinase	46.43	1	12	12	54	56.3237	46.43	12	28	3543.73	46.43	11	26	392	41.674	4.4624
HVO_0011	inosine-5'-monophosphate cyclohydrolase, archaeal-type	40	1	6	6	25	25.0913	40	6	12	2145.36	40	6	13	190	20.559	4.29736
HVO_0014	ATP-dependent DNA helicase Hel308a	9.19	1	6	6	21	14.4817	7.62	5	10	1183.98	9.19	6	11	827	90.2999	4.66553
HVO_0017	conserved hypothetical protein	20.83	1	4	4	14	9.97186	20.83	4	7	802.073	20.83	4	7	192	21.8678	4.50049
HVO_0024	thiosulfate sulfurtransferase	45.74	1	8	8	46	56.3697	41.09	7	22	4039.19	45.74	8	24	258	28.4178	4.29736
HVO_0025	thiosulfate sulfurtransferase	59.44	1	11	11	162	222.389	59.44	10	80	13798.7	59.44	11	82	286	32.0539	4.28467
HVO_0034	acyl-CoA thioester hydrolase	8.54	1	2	2	11	2.39312	8.54	2	5	507.282	8.54	2	6	164	18.34	4.65283
HVO_0041	ornithine carbamoyltransferase	21.4	1	5	5	18	16.9807	21.4	5	9	993.355	21.4	5	9	299	32.6609	4.37354
HVO_0042	acetylornithine deacetylase	3.94	1	2	2	6	1.94388	3.94	2	3	181.199	3.94	2	3	381	41.0056	4.33545
HVO_0043	acetylornithine aminotransferase	19.31	1	5	5	21	29.6683	15.61	4	10	2141.48	19.31	5	11	378	39.742	4.66553
HVO_0044	acetylglutamate kinase	11.93	1	3	3	10	13.2713	11.93	3	5	857.161	11.93	3	5	327	33.1798	4.48779
HVO_0045	N-acetyl-gamma-glutamyl-phosphate reductase	14.41	1	4	4	12	17.0975	14.41	4	6	909.248	14.41	4	6	347	36.769	4.93213
HVO_0046	putative glutamate--argW ligase	37.46	1	8	8	40	47.8064	37.46	8	20	3786.2	37.46	8	20	291	31.8571	4.86865
HVO_0048	argininosuccinate lyase	22.75	1	8	8	27	30.088	20.29	7	13	2206.03	22.75	8	14	488	50.7771	4.52588
HVO_0049	argininosuccinate synthase	34.57	1	13	13	50	46.6129	34.57	13	25	2935.72	34.57	13	25	405	44.4555	4.33545
HVO_0054	glycine--tRNA ligase	17.68	1	8	8	29	37.9102	14.14	6	13	2815.46	17.68	8	16	594	64.9118	4.2085
HVO_0055	CBS domain protein	61.62	1	13	13	73	94.5275	61.62	13	36	6653.69	61.62	13	37	284	30.8346	4.27197
HVO_0062	ABC-type transport system periplasmic substrate-binding protein (probable substrate dipeptide/oligopeptide)	13.07	1	7	7	24	24.2373	13.07	7	12	1856.65	13.07	7	12	612	67.2656	4.15771
HVO_0069	sulfatase	6.99	1	3	3	10	8.9038	6.99	3	5	644.115	6.99	3	5	515	57.365	4.34814
HVO_0078	hydroxymethylbilane synthase (porphobilinogen deaminase)	28.93	1	9	10	50	44.4187	28.93	10	24	3404.64	28.93	10	26	363	39.2782	4.97021
HVO_0081	glutamate-1-semialdehyde 2,1-aminomutase	44.04	1	11	11	44	67.5639	44.04	11	22	4013.13	44.04	11	22	445	47.7813	4.85596
HVO_0087	porphobilinogen synthase	6.73	1	2	2	10	9.33709	6.73	2	5	715.804	6.73	2	5	327	35.2974	4.71631
HVO_0100	NMD3 family protein	14.93	1	3	3	10	11.8212	14.93	3	5	626.571	14.93	3	5	375	41.5889	4.4624
HVO_0104	DNA repair and recombination protein RadA	51.31	1	12	12	62	70.9239	46.06	11	30	6214.89	51.31	12	32	343	37.2976	4.64014
HVO_0109	cysteine desulfurase	40.14	1	13	13	67	83.8388	40.14	13	33	5643.51	40.14	13	34	426	46.7785	4.56396
HVO_0120	signal recognition particle receptor FtsY	8.11	1	3	3	14	12.992	8.11	3	7	807.135	8.11	3	7	456	48.1582	4.17041
HVO_0122	phosphoglycerate dehydrogenase	20.68	1	4	4	18	13.251	20.68	4	9	1179.8	20.68	4	9	324	35.2853	5.35107
HVO_0123	signal recognition particle 54K protein	18.49	1	8	8	27	32.1776	16.34	7	12	2134.6	18.49	8	15	465	50.8858	4.50049
HVO_0127	conserved hypothetical protein	40.58	1	2	2	2					96.2418	40.58	2	2	138	15.5168	4.62744
HVO_0133	thermosome subunit 1	58.21	1	25	27	129	137.387	56.43	25	64	10009	57.14	26	65	560	58.889	4.24658
HVO_0135	RIO-type serine/threonine protein kinase	7.24	1	2	2	8	9.96449	7.24	2	4	662.949	7.24	2	4	290	32.9882	4.80518
HVO_0138	tyrosine--tRNA ligase	21.34	1	6	6	31	21.8314	21.34	6	15	1831.83	21.34	6	16	328	36.0886	4.33545
HVO_0148	urease alpha subunit	5.11	1	2	2	5	0	5.11	2	2	162.387	5.11	2	3	568	60.3239	4.53857
HVO_0158	TATA-binding transcription initiation factor	11.64	1	2	2	8	8.41598	11.64	2	4	772.058	11.64	2	4	189	20.3334	4.22119
HVO_0161	ATP phosphoribosyltransferase	52.31	1	11	11	56	78.3358	52.31	11	28	5679	52.31	11	28	281	30.4267	4.60205
HVO_0165	5-methylthioadenosine/S-adenosylhomocysteine deaminase	26.74	1	7	7	30	43.0335	26.74	7	15	2635.14	26.74	7	15	430	45.0871	4.50049
HVO_0167	adenosylhomocysteinase	39.72	1	13	13	46	36.7064	34.35	11	20	3790.18	38.32	12	26	428	46.5953	4.38623
HVO_0175	DNA polymerase sliding clamp	46.56	1	8	8	75	86.9561	46.56	8	38	6502.2	44.53	7	37	247	26.6555	4.38623
HVO_0194	Orc1-type DNA replication protein	15.51	1	6	6	15	9.08586	15.51	6	8	678.246	13.37	5	7	374	42.2113	4.94482
HVO_0195	ribose-5-phosphate isomerase	11.74	1	2	2	7	3.77778	11.74	2	3	242.201	11.74	2	4	230	23.2399	4.53857
HVO_0196	conserved hypothetical protein	41.82	1	2	2	6	7.03264	41.82	2	3	425.092	41.82	2	3	55	6.24223	4.80518
HVO_0199	phosphohexomutase (phosphoglucomutase / phosphomannomutase)	59.74	1	16	16	81	92.7096	59.74	16	40	6063.28	59.74	16	41	457	48.4358	4.34814
HVO_0203	replication factor C small subunit	35.47	1	10	10	37	46.0726	33.64	9	18	3141.27	35.47	10	19	327	36.1998	4.51318
HVO_0204	sensor box histidine kinase	6.22	1	4	4	5	0	4.7	3	3	107.631	2.92	2	2	788	85.4608	4.38623
HVO_0206	alanine--tRNA ligase	31.78	1	23	23	121	132.426	31.78	23	61	9698.19	31.78	23	60	922	102.401	4.53857
HVO_0209	acyl-CoA dehydrogenase	5.43	1	2	2	8	7.75012	5.43	2	4	506.662	5.43	2	4	387	42.366	4.93213
HVO_0212	homolog to lactoylglutathione lyase	43.55	1	3	3	12	18.5165	43.55	3	6	1357.42	43.55	3	6	124	13.5176	4.13232
HVO_0214	L-lactate dehydrogenase	25.31	1	9	9	36	31.3084	25.31	9	19	2389.15	23.13	8	17	320	34.5481	4.48779
HVO_0220	ATP-dependent DNA helicase MCM	8.69	1	4	5	11	8.2229	7.98	4	5	557.04	8.69	5	6	702	78.8059	4.729
HVO_0233	ribose-phosphate pyrophosphokinase	30.39	1	5	5	16	21.9216	30.39	5	8	1318.72	30.39	5	8	283	29.5538	4.39893
HVO_0239	glutamine synthetase	53.51	1	20	20	121	125.88	53.51	20	60	8811.11	53.51	20	61	456	50.4907	4.56396
HVO_0240	Lrp/AsnC family transcription regulator	49.34	1	7	8	39	39.458	49.34	8	20	2994.19	49.34	8	19	152	16.9045	4.38623
HVO_0242	aminopeptidase (homolog to leucyl aminopeptidase / aminopeptidase T)	6.67	1	2	2	16	13.5432	6.67	2	8	1032.12	6.67	2	8	360	39.5248	4.31006
HVO_0243	threonine aldolase	10.26	1	3	3	10	7.49561	10.26	3	5	445.168	10.26	3	5	341	35.5956	4.55127
HVO_0292	replication protein A	28.3	1	7	7	26	31.9352	28.3	7	13	2213.05	28.3	7	13	311	34.5617	4.31006
HVO_0296	probable oxidoreductase (short-chain dehydrogenase family)	18.01	1	3	3	10	5.02943	18.01	3	5	559.78	18.01	3	5	261	27.0075	4.43701
HVO_0304	electron transfer flavoprotein alpha subunit	25.87	1	4	4	10	11.7498	22.71	3	4	1229.16	20.19	3	6	317	33.4987	4.18311
HVO_0305	electron transfer flavoprotein beta subunit	8.68	1	2	2	8	8.76073	8.68	2	4	945.927	8.68	2	4	265	28.4542	4.04346
HVO_0310	A-type ATP synthase subunit H	56.36	1	4	4	11	7.16036	56.36	4	5	613.521	56.36	4	6	110	12.5359	4.03076
HVO_0311	A-type ATP synthase subunit I	7.64	1	5	5	13	12.6016	7.64	5	6	910.471	7.64	5	7	733	79.4548	4.41162
HVO_0313	A-type ATP synthase subunit E	43.81	1	6	7	30	36.349	34.02	5	13	2380.83	43.81	7	17	194	22.0117	4.31006
HVO_0314	A-type ATP synthase subunit C	39.66	1	12	12	56	58.8243	35.63	11	27	4303.87	39.66	12	29	348	38.7338	4.50049
HVO_0316	A-type ATP synthase subunit A	41.3	1	18	18	126	141.553	41.3	18	63	10342.7	41.3	18	63	586	64.4743	4.24658
HVO_0317	A-type ATP synthase subunit B	52.14	1	15	17	84	116.074	50.85	16	42	7214.68	52.14	17	42	468	51.9014	4.24658
HVO_0321	peptide chain release factor aRF-1	20.05	1	8	8	28	20.6555	20.05	8	14	2143.24	20.05	8	14	414	46.5529	4.83057
HVO_0322	MinD/ParA domain protein	10.5	1	4	4	10	10.5805	10.5	4	5	464.803	10.5	4	5	581	58.7763	3.70068
HVO_0324	arginine--tRNA ligase	44.12	1	22	22	96	118.429	44.12	22	48	7738.93	44.12	22	48	587	64.9946	4.34814
HVO_0326	CTP-dependent riboflavin kinase	16.46	1	4	4	14	15.209	16.46	4	7	883.733	16.46	4	7	237	25.9427	4.55127
HVO_0329	branched-chain amino acid aminotransferase	64.74	1	17	17	93	128.366	64.74	17	46	7913.24	64.74	17	47	312	34.9951	4.57666
HVO_0334	purine phosphoribosyltransferase (adenine phosphoribosyltransferase, xanthine-guanine phosphoribosyltransferase)	12.66	1	3	3	10	4.97951	12.66	3	5	417.72	12.66	3	5	237	25.4461	4.4624
HVO_0347	DNA-directed RNA polymerase subunit B''	55.47	1	27	27	135	139.965	55.47	27	67	9742.32	55.47	27	68	521	58.8604	4.99561
HVO_0348	DNA-directed RNA polymerase subunit B'	53.2	1	27	27	166	176.597	53.2	27	81	11793.9	53.2	27	85	609	67.7198	4.91943
HVO_0349	DNA-directed RNA polymerase subunit A'	28.69	1	24	24	123	133.881	28.69	24	61	9839.99	28.28	23	62	976	108.846	4.80518
HVO_0350	DNA-directed RNA polymerase subunit A''	24.34	1	12	12	52	53.4499	24.34	12	26	3782.18	24.34	12	26	419	46.1119	4.34814
HVO_0353	30S ribosomal protein S12	40.14	1	8	8	43	53.3278	40.14	8	21	2962.14	40.14	8	22	142	15.4672	9.90576
HVO_0354	30S ribosomal protein S7	28.43	1	6	6	23	18.5196	28.43	6	11	1670.77	28.43	6	12	204	22.6014	5.13525
HVO_0356	translation elongation factor aEF-2	77.03	1	47	47	615	692.357	75.93	46	306	43167.5	77.03	47	309	727	80.3912	4.729
HVO_0357	ACT domain protein	33.33	1	5	6	21	19.0323	33.33	6	10	1308.59	33.33	6	11	189	20.2252	4.58936
HVO_0358	homoserine dehydrogenase	13.56	1	2	4	13	14.1037	11.67	3	6	1247.79	13.56	4	7	317	32.4024	4.43701
HVO_0359	translation elongation factor aEF-1 alpha subunit	79.57	1	20	24	719	795.254	79.57	23	333	59745.5	79.57	24	386	421	45.7307	4.729
HVO_0388	homolog to ribonuclease R	41.23	1	15	15	86	93.7814	41.23	15	42	6247.95	41.23	15	44	439	50.3267	4.729
HVO_0393	UvrABC system protein A	31.54	1	21	22	66	60.2531	27.98	20	32	4573.29	31.54	22	34	983	108.611	4.81787
HVO_0397	homolog to aminomethyltransferase (homolog to glycine cleavage system protein T)	14.25	1	4	4	13	12.0813	14.25	4	6	959.597	14.25	4	7	365	38.9904	4.61475
HVO_0400	conserved hypothetical protein	62.7	1	5	5	15	12.8382	40.48	4	7	871.074	62.7	5	8	126	13.9109	4.67822
HVO_0401	UspA domain protein	32.89	1	4	4	19	22.1155	32.89	4	9	1586.5	32.89	4	10	152	16.3933	4.79248
HVO_0402	DUF124 family protein	25.33	1	4	4	15	15.2285	25.33	4	8	953.173	25.33	4	7	225	23.9797	4.57666
HVO_0406	RNA-binding protein AU-1	13.25	1	5	5	14	13.9346	13.25	5	7	907.742	13.25	5	7	468	49.8582	4.52588
HVO_0407	conserved hypothetical protein	19.35	1	2	2	6	6.99622	19.35	2	3	414.527	19.35	2	3	124	13.4164	4.43701
HVO_0415	repair helicase	38.64	1	21	21	77	90.5969	36.69	19	37	6357.89	38.64	21	40	616	69.5987	4.70361
HVO_0417	metal-dependent carboxypeptidase	37.65	1	17	17	74	73.7187	34.26	16	36	5247.81	37.65	17	38	502	57.3236	4.42432
HVO_0421	arNOG04375 family protein (homolog to PilT-type ATPase)	48.08	1	21	21	73	96.5731	43.13	19	35	6360.08	48.08	21	38	626	67.65	4.65283
HVO_0424	ABC-type transport system ATP-binding protein	26.99	1	13	13	65	80.0453	24.5	12	32	5105.92	26.99	13	33	604	67.2129	4.48779
HVO_0429	archaemetzincin	16.18	1	2	2	3	5.99344	16.18	2	3					173	19.2717	6.53662
HVO_0431	HAD superfamily hydrolase	10.56	1	3	3	10	8.76603	10.56	3	5	671.291	10.56	3	5	284	30.428	4.25928
HVO_0433	F420H2:NADP oxidoreductase	64.86	1	8	8	45	57.183	64.86	8	23	3662.5	64.86	8	22	222	23.3238	4.71631
HVO_0449	prephenate dehydratase	32.84	1	7	7	25	32.7202	26.12	6	12	2274.01	32.84	7	13	268	28.6813	4.64014
HVO_0452	leucine--tRNA ligase	24.95	1	20	20	76	75.2234	24.95	20	38	5546.4	24.95	20	38	958	109.495	4.37354
HVO_0455	thermosome subunit 2	52.96	1	26	27	228	291.773	48.65	26	112	17326.2	52.96	27	116	557	59.2615	4.37354
HVO_0466	citrate (si)-synthase	29.29	1	11	11	68	96.4987	29.29	11	34	5838.19	29.29	11	34	379	41.7803	4.55127
HVO_0467	PhoU/TrkA-C domain protein	32.09	1	10	10	36	33.0793	32.09	10	18	2506.59	32.09	10	18	402	43.262	4.48779
HVO_0469	AstE family protein	8.18	1	2	2	8	12.4813	8.18	2	4	768.161	8.18	2	4	318	33.9261	5.84619
HVO_0470	threonine synthase	10.35	1	2	2	6	0	10.35	2	3	233.33	10.35	2	3	367	39.1591	4.58936
HVO_0477	aminopeptidase (homolog to leucyl aminopeptidase / aminopeptidase T)	5.02	1	2	2	6	3.4625	5.02	2	3	316.433	5.02	2	3	319	33.3851	4.18311
HVO_0478	glyceraldehyde-3-phosphate dehydrogenase (NAD(P)) (phosphorylating)	80.28	1	19	19	146	197.363	77.18	17	73	13060.8	80.28	19	73	355	38.1908	4.67822
HVO_0480	phosphoglycerate kinase	40.65	1	14	14	59	67.8494	40.65	14	29	4814.12	40.65	14	30	401	43.6092	4.37354
HVO_0481	glyceraldehyde-3-phosphate dehydrogenase (NAD) (phosphorylating)	68.86	1	18	18	137	154.84	68.86	18	68	10000.3	68.86	18	69	350	37.6326	4.53857
HVO_0484	50S ribosomal protein L10e	31.25	1	4	5	14	7.52913	31.25	5	7	635.481	31.25	5	7	176	19.753	8.71924
HVO_0511	NAD-dependent epimerase/dehydratase	20.23	1	4	4	11	2.36977	13.74	3	5	450.939	20.23	4	6	262	29.3469	4.77979
HVO_0519	replication protein A	23.81	1	10	10	38	39.5215	23.81	10	19	2989.24	23.81	10	19	483	51.0075	4.13232
HVO_0521	tRNA adenylyltransferase, CCA-adding	10.24	1	3	3	8	2.14259	10.24	3	4	279.151	10.24	3	4	459	50.4608	4.62744
HVO_0534	ABC-type transport system ATP-binding protein (probable substrate sugar)	8.36	1	2	2	6	2.52579	8.36	2	3	452.709	8.36	2	3	383	41.8973	4.2085
HVO_0536	ferritin	65.91	1	6	6	22	34.7775	65.91	6	11	1431.36	65.91	6	11	176	19.8916	4.50049
HVO_0541	aconitate hydratase	36.46	1	24	24	102	81.038	35.39	23	49	6676.16	34.65	23	53	938	102.147	4.39893
HVO_0549	2-keto-3-deoxygluconate kinase	33.75	1	8	9	34	33.1695	30	8	16	2694.93	33.75	9	18	320	34.0627	4.33545
HVO_0551	DNA mismatch repair protein MutL	9.39	1	5	6	20	12.5826	9.39	6	9	1044.77	9.39	6	11	735	78.6813	4.50049
HVO_0552	DNA mismatch repair protein MutS	22.84	1	14	14	40	31.9425	22.84	14	20	2393.58	21.21	13	20	924	99.2074	4.65283
HVO_0558	SAMP-activating enzyme E1	13.7	1	2	2	3	5.04327	13.7	2	3					270	28.6861	4.34814
HVO_0565	ABC-type transport system ATP-binding protein (probable substrate maltose)	6.33	1	2	2	7	4.61719	6.33	2	3	522.355	6.33	2	4	379	41.7169	4.83057
HVO_0572	lipoate-protein ligase	8.73	1	2	2	8	13.278	8.73	2	4	826.017	8.73	2	4	275	30.5247	4.84326
HVO_0573	endonuclease IV	26.8	1	5	5	20	23.0261	26.8	5	10	1482.75	26.8	5	10	291	31.3849	4.43701
HVO_0581	cell division protein FtsZ, type II	40.5	1	12	12	58	75.3264	40.5	12	29	5086.51	40.5	12	29	400	42.5433	4.75439
HVO_0585	probable oxidoreductase (aldo-keto reductase family protein)	22.63	1	6	6	18	15.0329	22.63	6	9	1169.92	22.63	6	9	327	36.1859	4.62744
HVO_0600	ACT domain protein	24.86	1	4	4	13	6.96608	24.86	4	6	791.279	24.86	4	7	177	19.1517	4.43701
HVO_0601	homoserine dehydrogenase	29.43	1	4	5	19	31.8697	27.53	4	9	1858.43	29.43	5	10	316	32.236	4.24658
HVO_0602	3-dehydroquinate dehydratase	48.58	1	8	8	31	27.1785	48.58	8	16	1836.71	48.58	8	15	247	27.3137	4.51318
HVO_0620	type IV pilus biogenesis complex ATPase subunit	2.54	1	2	2	4	0	2.54	2	2	82.6503	2.54	2	2	788	87.7063	5.07178
HVO_0627	ABC-type transport system ATP-binding protein (probable substrate dipeptide/oligopeptide)	16.48	1	10	10	31	28.5345	16.48	10	16	2177.57	16.48	10	15	898	97.6722	4.44971
HVO_0628	ABC-type transport system periplasmic substrate-binding protein (probable substrate dipeptide/oligopeptide)	9.06	1	3	3	10	11.0475	9.06	3	5	687.278	9.06	3	5	574	62.7804	4.17041
HVO_0639	AAA-type ATPase (MoxR subfamily)	18.67	1	4	4	15	15.2152	18.67	4	7	983.435	18.67	4	8	316	34.661	4.89404
HVO_0644	2-isopropylmalate synthase / (R)-citramalate synthase	30.27	1	11	11	46	60.8492	30.27	11	23	3662.98	30.27	11	23	512	53.8209	4.77979
HVO_0658	tRNA pseudouridine(13) synthase TruD	14.04	1	4	4	8	11.2222	14.04	4	4	730.905	14.04	4	4	463	50.556	4.70361
HVO_0661	dCTP deaminase (dUMP-forming)	22.56	1	3	3	16	8.58223	22.56	3	8	829.321	22.56	3	8	195	21.2226	4.58936
HVO_0668	2-oxoacid dehydrogenase E1 component beta subunit	30.06	1	5	5	16	21.7038	30.06	5	8	1869.03	30.06	5	8	336	35.9898	4.51318
HVO_0669	2-oxoacid dehydrogenase E1 component alpha subunit	12.5	1	3	3	12	20.0122	12.5	3	6	1125.6	12.5	3	6	344	36.9707	4.55127
HVO_0677	aspartate--tRNA ligase	64.52	1	20	20	236	316.204	64.52	20	119	19694.3	64.52	20	117	434	48.6958	4.50049
HVO_0681	DNA topoisomerase I	18.1	1	13	13	38	37.8158	15.36	11	18	2420.71	18.1	13	20	840	93.6277	4.57666
HVO_0684	aspartyl/glutamyl-tRNA(Asn/Gln) amidotransferase subunit B	44.15	1	20	20	101	92.4938	42.54	19	48	6746.76	44.15	20	53	496	55.0402	4.52588
HVO_0689	chromosome segregation protein Smc	3.15	1	3	3	8	3.12112	3.15	3	4	291.575	3.15	3	4	1240	138.103	4.38623
HVO_0692	5'-methylthioadenosine phosphorylase MtaP	37.76	1	7	7	38	38.8154	37.76	7	19	2773.92	37.76	7	19	286	31.1934	4.53857
HVO_0694	probable phosphoribosyltransferase	33.76	1	8	8	24	22.9493	33.76	8	12	1761.23	33.76	8	12	237	26.9667	4.32275
HVO_0697	PAC2 family protein	25.49	1	3	3	14	26.7902	25.49	3	7	1295.41	25.49	3	7	255	27.3616	4.08154
HVO_0699	translation initiation factor aIF-2 alpha subunit	22.18	1	5	5	20	19.3755	22.18	5	10	1351.23	22.18	5	10	266	29.4805	4.4624
HVO_0717	cell division protein FtsZ, type I	43.8	1	14	14	85	98.5089	43.8	14	43	6722.71	43.8	14	42	379	39.7808	4.39893
HVO_0719	transcription elongation factor Spt5/NusG	14.67	1	3	3	5	0	10.67	2	2	308.899	10	2	3	150	16.3073	4.50049
HVO_0724	ArsA family ATPase	6.85	1	2	2	5	2.95844	6.85	2	2	292.052	6.85	2	3	409	43.8768	4.22119
HVO_0729	inorganic pyrophosphatase	37.85	1	8	8	52	60.1856	37.85	8	26	3466.67	34.46	7	26	177	20.3595	4.15771
HVO_0741	DNA-directed DNA polymerase X	7.04	1	3	3	5	0	4.64	2	2	104.927	7.04	3	3	582	62.5919	4.43701
HVO_0743	probable phosphodiesterase	40.31	1	22	23	117	102.542	39.2	21	56	7991.98	38.98	22	61	449	50.4672	4.56396
HVO_0745	FtsZ family protein, type III	10.83	1	3	3	10	12.174	10.83	3	5	758.842	10.83	3	5	360	37.0867	4.51318
HVO_0764	conserved hypothetical protein	4.23	1	0	2	4					241.959	4.23	2	4	260	28.1645	4.79248
HVO_0778	thermosome subunit 3	52.86	1	18	20	118	170.647	52.86	20	60	10806.1	52.86	20	58	524	55.2081	4.58936
HVO_0787	indole-3-glycerol-phosphate synthase	16.33	1	2	2	4	2.63534	16.33	2	2	175.182	16.33	2	2	251	26.7377	4.43701
HVO_0788	tryptophan synthase beta subunit	30.33	1	9	9	33	32.4794	30.33	9	17	1994.72	30.33	9	16	422	45.6821	4.65283
HVO_0789	tryptophan synthase alpha subunit	37.91	1	6	6	30	33.9981	37.91	6	15	2381.64	37.91	6	15	277	29.6465	4.2085
HVO_0790	2-amino-3,7-dideoxy-D-threo-hept-6-ulosonate synthase	32.71	1	6	7	24	26.0825	24.06	5	11	1971.33	28.95	6	13	266	27.8258	4.84326
HVO_0792	3-dehydroquinate synthase type II	44.64	1	15	15	70	84.5356	44.64	15	34	5470.95	44.64	15	36	392	43.0821	4.43701
HVO_0795	transcription initiation factor TFB	8.66	1	2	2	6	2.22415	8.66	2	3	169.725	8.66	2	3	335	37.3546	5.59229
HVO_0806	pyruvate kinase	43.42	1	18	18	102	129.43	42.91	17	51	8555.82	43.42	18	51	585	62.004	4.53857
HVO_0809	methionine--tRNA ligase	39.73	1	22	22	101	93.028	39.73	22	49	7686.2	39.73	22	52	740	81.8859	4.37354
HVO_0812	phosphoenolpyruvate synthase	21.16	1	13	13	54	62.7883	19.97	12	26	4286.13	21.16	13	28	761	83.0813	4.62744
HVO_0817	phytoene dehydrogenase (phytoene desaturase)	8.47	1	2	2	2	2.78391	8.47	2	2					425	46.1351	4.98291
HVO_0818	threonine synthase	21.08	1	7	7	33	34.4805	21.08	7	17	2267.47	21.08	7	16	389	40.7907	4.31006
HVO_0822	glycerol-1-phosphate dehydrogenase [NAD(P)]	19.25	1	4	4	12	10.7758	19.25	4	6	619.726	19.25	4	6	348	36.6973	4.69092
HVO_0829	peptidase S9 family protein	43.91	1	17	17	75	75.0714	43.91	17	37	5669.44	42.93	16	38	608	67.4365	4.53857
HVO_0835	acetyl-CoA C-acetyltransferase	13.66	1	3	3	10	3.41927	13.66	3	5	339.195	13.66	3	5	388	40.0896	4.77979
HVO_0836	probable M28 family peptidase (homolog to aminopeptidase YwaD)	42.99	1	12	12	62	72.4816	38.62	11	30	5086.27	42.99	12	32	435	46.9089	4.62744
HVO_0850	proteasome-activating nucleotidase	48.89	1	12	14	50	40.7918	41.48	12	25	3210.75	46.67	13	25	405	45.6426	4.60205
HVO_0853	DNA double-strand break repair protein Mre11	22.45	1	7	7	26	20.0667	22.45	7	13	1747.02	22.45	7	13	441	48.1463	4.38623
HVO_0854	DNA double-strand break repair ATPase Rad50	8.17	1	6	6	18	21.8781	8.17	6	9	1169.45	8.17	6	9	893	100.028	4.57666
[truncated: 528 more rows]

## Sheet: HVLON3 B
Accession	Description	ΣCoverage	Σ# Proteins	Σ# Unique Peptides	Σ# Peptides	Σ# PSMs	Score A2	Coverage A2	# Peptides A2	# PSM A2	Score A4	Coverage A4	# Peptides A4	# PSM A4	# AAs	MW [kDa]	calc. pI
[truncated: 702 more rows]

[truncated: 6 more sheets: HVLON3 C, HVLON3 D, HVABI A, HVABI B, HVABI C, HVABI D]
