# Supplementary material for: Data in support of global role of the membrane protease LonB in Archaea: Potential protease targets revealed by quantitative proteome analysis of a lonB mutant in Haloferax volcanii
Source: Data Brief. 2015 May 7;4:50–3. doi: 10.1016/j.dib.2015.04.013 (PMC4510384; doi:10.1016/j.dib.2015.04.013)
Supplement: Supplementary file 1 — Supplementary material: Supplementary Table S3(1–4): Proteome Discoverer database search of all the replicates of wt, HVLON3 and HVABI strains. The data in the different files is distributed as follow: S3-1. Cytoplasmic fraction exponential phase. S3-2. Cytoplasmic fraction stationary phase. S3-3. Membrane fraction exponential phase. S3-4. Membrane fraction stationary phase. The replicates for each condition are named A to D in the file sheet. Accession: unique identifier assigned to the protein by the H. volcanii FASTA database. Description: name of the protein. ∑Coverage: percentage of the protein sequence covered by identified peptides. ∑# Proteins: number of identified proteins in the protein group of a master protein. ∑# Unique Peptides: number of peptide sequences unique to a protein group. ∑# Peptides: total number of peptide matches found during the search. ∑# PSMs: total number of identified peptide sequences (peptide spectrum matches) for the protein, including those redundantly identified. Area: average area of the three unique peptides with the largest peak area. Score: protein score, which is the sum of the scores of the individual peptides. A2: Results from Sequest HT. A4: Results from MSAmanda. # AAs: sequence length of the protein. MW [Da]: calculated molecular weight of the protein. calc. pI: theoretically calculated isoelectric point. [file mmc1.zip › Table S3-2.xlsx]

## Sheet: wt A
Accession	Description	ΣCoverage	Σ# Proteins	Σ# Unique Peptides	Σ# Peptides	Σ# PSMs	Score A2	Coverage A2	# Peptides A2	# PSM A2	Score A4	Coverage A4	# Peptides A4	# PSM A4	# AAs	MW [kDa]	calc. pI
	>sp|TRYP_PIG|	25.11	1	5	5	115	112.135	25.11	5	58	8051.12	25.11	5	57	231	24.3938	7.18115
13432173	Keratin, type I cytoskeletal 14 (Cytokeratin-14) (CK-14) (Keratin-14) (K14)	17.37	11	2	9	28	20.4193	17.37	9	14	1839.74	17.37	9	14	472	51.5894	5.16064
17318569	keratin 1 [Homo sapiens]	33.07	3	18	23	162	168.289	33.07	23	81	10926.2	33.07	23	81	644	66.027	8.11865
18031720	keratin protein K6irs [Homo sapiens]	3.73	5	1	2	7	3.74296	3.73	2	4	328.368	3.73	2	3	510	55.7144	6.88818
21961227	Keratin 6B [Homo sapiens]	14.89	9	2	9	50	36.5406	14.89	9	25	3218.19	14.89	9	25	564	60.0303	8.00146
23503075	Keratin, type I cytoskeletal 16 (Cytokeratin-16) (CK-16) (Keratin-16) (K16)	14.16	10	1	8	24	15.0449	14.16	8	12	1503.1	14.16	8	12	473	51.2362	5.04639
31074633	keratin 6L [Homo sapiens]	6.92	3	0	4	14	6.47065	6.92	4	7	931.517	6.92	4	7	535	57.8002	7.1958
40354192	keratin 10 [Homo sapiens]	31.85	4	15	18	62	56.8034	28.25	17	31	3857.05	31.85	18	31	584	58.7916	5.16064
4557890	keratin 5 [Homo sapiens]	12.37	3	3	8	39	23.0813	12.37	8	20	2138.68	10.68	7	19	590	62.4231	8.06006
47132620	keratin 2a [Homo sapiens]	35.05	3	13	19	78	61.9506	35.05	19	39	5003.86	35.05	19	39	639	65.3932	8.00146
81175178	Keratin, type I cytoskeletal 9 (Cytokeratin-9) (CK-9) (Keratin-9) (K9)	41.09	1	18	19	140	161.239	41.09	19	70	8872.9	41.09	18	70	623	62.0919	5.30029
HVO_0001	Orc1-type DNA replication protein	22.34	1	10	10	40	36.5233	22.34	10	20	2470.37	22.34	10	20	564	62.1315	4.38623
HVO_0003	DNA-directed DNA polymerase D exonuclease subunit DP1	4.13	1	2	2	4	3.04274	4.13	2	2	234.234	4.13	2	2	533	57.7863	4.76709
HVO_0008	aspartate kinase	38.52	1	10	10	55	45.7222	38.52	10	28	2996.09	38.52	10	27	392	41.674	4.4624
HVO_0011	inosine-5'-monophosphate cyclohydrolase, archaeal-type	47.89	1	6	6	27	22.0998	47.89	6	13	1935.83	47.89	6	14	190	20.559	4.29736
HVO_0014	ATP-dependent DNA helicase Hel308a	16.81	1	12	13	53	46.1698	16.81	13	26	3334.68	16.81	13	27	827	90.2999	4.66553
HVO_0017	conserved hypothetical protein	25.52	1	4	5	15	5.50732	21.88	4	7	809.176	25.52	5	8	192	21.8678	4.50049
HVO_0019	probable S-adenosylmethionine-dependent methyltransferase (homolog to 24-sterol C-methyltransferase)	9.73	1	2	2	6	5.22338	9.73	2	3	283.959	9.73	2	3	226	25.565	4.64014
HVO_0024	thiosulfate sulfurtransferase	45.74	1	9	9	60	49.0626	41.09	8	28	4043.95	45.74	9	32	258	28.4178	4.29736
HVO_0025	thiosulfate sulfurtransferase	59.44	1	10	10	340	354.899	59.44	10	170	22005.5	59.44	10	170	286	32.0539	4.28467
HVO_0029	UvrABC system protein B	9.03	1	5	5	14	12.4387	9.03	5	7	803.472	9.03	5	7	698	78.9737	4.44971
HVO_0038	cytochrome P450	6.99	1	3	3	3					102.119	6.99	3	3	458	52.168	4.89404
HVO_0041	ornithine carbamoyltransferase	33.78	1	6	6	25	35.5032	33.78	6	12	1874.97	33.78	6	13	299	32.6609	4.37354
HVO_0042	acetylornithine deacetylase	17.59	1	5	5	14	10.34	17.59	5	8	789.042	13.12	4	6	381	41.0056	4.33545
HVO_0043	acetylornithine aminotransferase	19.31	1	5	5	28	24.7621	19.31	5	13	2230.09	19.31	5	15	378	39.742	4.66553
HVO_0044	acetylglutamate kinase	15.6	1	4	4	16	15.5032	15.6	4	8	1256.14	15.6	4	8	327	33.1798	4.48779
HVO_0045	N-acetyl-gamma-glutamyl-phosphate reductase	26.8	1	8	8	58	51.1015	20.75	7	29	3684.05	26.8	8	29	347	36.769	4.93213
HVO_0046	putative glutamate--argW ligase	57.04	1	10	10	62	62.6662	57.04	10	31	4437.04	57.04	10	31	291	31.8571	4.86865
HVO_0048	argininosuccinate lyase	23.57	1	8	8	32	30.2803	23.57	8	17	2259.51	21.31	7	15	488	50.7771	4.52588
HVO_0049	argininosuccinate synthase	32.84	1	12	12	58	48.8976	32.84	12	29	3595.22	32.84	12	29	405	44.4555	4.33545
HVO_0054	glycine--tRNA ligase	18.86	1	7	7	29	34.8032	16.5	6	14	2510	18.86	7	15	594	64.9118	4.2085
HVO_0055	CBS domain protein	61.62	1	13	13	74	70.6561	61.62	13	36	5090.84	61.62	13	38	284	30.8346	4.27197
HVO_0059	ABC-type transport system ATP-binding protein (probable substrate dipeptide/oligopeptide)	9.75	1	3	3	7	3.99102	6.69	2	3	345.154	9.75	3	4	359	39.3918	4.90674
HVO_0062	ABC-type transport system periplasmic substrate-binding protein (probable substrate dipeptide/oligopeptide)	15.03	1	6	6	20	15.9821	15.03	6	10	1322.53	15.03	6	10	612	67.2656	4.15771
HVO_0065	DNA-directed DNA polymerase D large subunit	4.33	1	3	3	9	5.93342	4.33	3	4	381.321	4.33	3	5	1202	133.88	4.60205
HVO_0069	sulfatase	15.53	1	6	6	17	8.01932	12.23	5	7	956.5	15.53	6	10	515	57.365	4.34814
HVO_0070	NifU C-terminal domain protein	16.8	1	2	2	3					156.503	16.8	2	3	125	13.1921	4.44971
HVO_0078	hydroxymethylbilane synthase (porphobilinogen deaminase)	44.63	1	12	12	58	45.7999	44.63	12	28	3516.27	44.63	12	30	363	39.2782	4.97021
HVO_0081	glutamate-1-semialdehyde 2,1-aminomutase	51.24	1	14	14	63	65.5381	51.24	14	31	4353.36	51.24	14	32	445	47.7813	4.85596
HVO_0087	porphobilinogen synthase	26.3	1	7	7	31	27.3431	26.3	7	15	1871.76	26.3	7	16	327	35.2974	4.71631
HVO_0100	NMD3 family protein	30.4	1	7	7	24	24.6693	30.4	7	12	1538.6	30.4	7	12	375	41.5889	4.4624
HVO_0104	DNA repair and recombination protein RadA	49.85	1	13	13	97	88.0432	44.61	12	48	6434.71	49.85	13	49	343	37.2976	4.64014
HVO_0109	cysteine desulfurase	37.32	1	12	12	50	52.9633	37.32	12	25	3612.62	37.32	12	25	426	46.7785	4.56396
HVO_0118	50S ribosomal protein L20e	43.1	1	2	2	6	2.05183	43.1	2	3	272.566	43.1	2	3	58	6.36026	6.52197
HVO_0120	signal recognition particle receptor FtsY	26.1	1	6	6	17	15.779	26.1	6	9	897.076	21.71	5	8	456	48.1582	4.17041
HVO_0122	phosphoglycerate dehydrogenase	38.58	1	8	9	28	26.0517	31.48	8	14	2241.76	37.04	8	14	324	35.2853	5.35107
HVO_0123	signal recognition particle 54K protein	22.15	1	9	9	35	37.1326	20	8	17	2345.86	20.65	8	18	465	50.8858	4.50049
HVO_0133	thermosome subunit 1	52.14	1	20	22	126	132.114	48.75	20	61	9308.54	52.14	22	65	560	58.889	4.24658
HVO_0135	RIO-type serine/threonine protein kinase	16.55	1	5	6	16	8.33741	14.83	5	7	808.139	14.14	5	9	290	32.9882	4.80518
HVO_0138	tyrosine--tRNA ligase	35.06	1	7	7	42	17.3917	35.06	7	21	1914.09	35.06	7	21	328	36.0886	4.33545
HVO_0145	replication factor C small subunit	14.08	1	4	4	10	2.8715	14.08	4	5	323.181	14.08	4	5	341	37.7562	4.93213
HVO_0156	tRNA (guanine(10),N(2))-dimethyltransferase	24.61	1	6	6	16	15.1	24.61	6	8	928.026	24.61	6	8	321	34.1523	5.24951
HVO_0158	TATA-binding transcription initiation factor	11.64	1	2	2	5					604.178	11.64	2	5	189	20.3334	4.22119
HVO_0161	ATP phosphoribosyltransferase	53.74	1	12	12	55	53.774	53.74	12	27	3454.07	53.74	12	28	281	30.4267	4.60205
HVO_0165	5-methylthioadenosine/S-adenosylhomocysteine deaminase	20.93	1	6	6	24	12.7976	20.93	6	10	1350.16	20.93	6	14	430	45.0871	4.50049
HVO_0167	adenosylhomocysteinase	49.77	1	14	14	72	57.2849	45.56	13	34	4752.21	49.77	14	38	428	46.5953	4.38623
HVO_0173	DNA primase large subunit	9.84	1	2	2	2	0	9.84	2	2					366	40.0246	4.60205
HVO_0175	DNA polymerase sliding clamp	72.47	1	11	11	142	79.6142	64.78	10	69	6552.74	72.47	11	73	247	26.6555	4.38623
HVO_0179	Lrp/AsnC family transcription regulator / TrkA domain protein	9.2	1	2	2	3	7.66382	9.2	2	3					261	28.0401	4.57666
HVO_0180	23S rRNA (uridine-2'-O-) methyltransferase	11.97	1	2	2	6	1.75033	11.97	2	3	204.417	11.97	2	3	259	28.3389	4.70361
HVO_0191	DNA mismatch repair protein MutS	3.01	1	2	2	4	1.80986	3.01	2	2	143.408	3.01	2	2	664	70.75	4.4624
HVO_0194	Orc1-type DNA replication protein	31.02	1	11	11	35	12.0196	31.02	11	18	1434.17	31.02	11	17	374	42.2113	4.94482
HVO_0195	ribose-5-phosphate isomerase	11.74	1	2	2	12	8.73669	11.74	2	6	802.621	11.74	2	6	230	23.2399	4.53857
HVO_0199	phosphohexomutase (phosphoglucomutase / phosphomannomutase)	55.36	1	16	16	89	69.6243	55.36	16	44	5717.48	55.36	16	45	457	48.4358	4.34814
HVO_0203	replication factor C small subunit	49.54	1	13	13	50	44.9197	46.48	12	25	3104.93	49.54	13	25	327	36.1998	4.51318
HVO_0206	alanine--tRNA ligase	40.78	1	30	30	156	147.016	39.91	29	76	10085.4	40.78	30	80	922	102.401	4.53857
HVO_0207	alpha/beta hydrolase fold protein	15.5	1	4	4	10	5.37236	15.5	4	5	370.492	15.5	4	5	258	27.0375	4.42432
HVO_0208	glutamine amidotransferase (homolog to GMP synthase subunit A)	10.55	1	2	2	6	0	10.55	2	3	110.457	10.55	2	3	237	26.1506	4.70361
HVO_0209	acyl-CoA dehydrogenase	36.43	1	10	10	44	53.6916	36.43	10	22	3084.87	36.43	10	22	387	42.366	4.93213
HVO_0212	homolog to lactoylglutathione lyase	43.55	1	3	3	18	23.4894	43.55	3	9	1434.69	43.55	3	9	124	13.5176	4.13232
HVO_0214	L-lactate dehydrogenase	33.13	1	11	11	49	42.7121	33.13	11	25	3152.47	30.94	10	24	320	34.5481	4.48779
HVO_0220	ATP-dependent DNA helicase MCM	12.82	1	8	8	21	14.8716	12.82	8	11	1059.29	12.82	8	10	702	78.8059	4.729
HVO_0228	ParA domain protein	11.74	1	2	2	3					375.989	11.74	2	3	247	24.6344	4.15771
HVO_0233	ribose-phosphate pyrophosphokinase	20.85	1	4	4	24	22.9597	20.85	4	12	1492.17	20.85	4	12	283	29.5538	4.39893
HVO_0234	conserved hypothetical protein	19.27	1	3	3	8	5.17855	19.27	3	4	384.724	19.27	3	4	275	28.1188	4.4751
HVO_0236	tRNA (guanine(26)-N(2))-dimethyltransferase	14.89	1	2	2	3	5.70641	14.89	2	3					376	40.8769	4.97021
HVO_0239	glutamine synthetase	59.43	1	20	20	158	150.245	53.73	19	78	9948.3	59.43	20	80	456	50.4907	4.56396
HVO_0240	Lrp/AsnC family transcription regulator	53.95	1	7	8	24	16.2448	48.68	7	11	1443.86	48.68	7	13	152	16.9045	4.38623
HVO_0242	aminopeptidase (homolog to leucyl aminopeptidase / aminopeptidase T)	13.61	1	4	4	18	13.9744	13.61	4	9	1099.58	13.61	4	9	360	39.5248	4.31006
HVO_0243	threonine aldolase	38.71	1	10	10	41	47.3834	38.71	10	21	2912.97	38.71	10	20	341	35.5956	4.55127
HVO_0283	archaea-specific helicase AshA	3.95	1	2	3	3	0	3.95	3	3					684	76.293	5.52881
HVO_0292	replication protein A	39.87	1	10	10	46	56.1941	39.87	10	23	3346.31	39.87	10	23	311	34.5617	4.31006
HVO_0296	probable oxidoreductase (short-chain dehydrogenase family)	14.94	1	3	3	8	7.69184	14.94	3	4	420.933	14.94	3	4	261	27.0075	4.43701
HVO_0303	bifunctional short chain isoprenyl diphosphate synthase	12.5	1	2	2	2					169.942	12.5	2	2	280	29.7919	4.42432
HVO_0304	electron transfer flavoprotein alpha subunit	23.66	1	4	4	25	27.1243	20.5	3	11	2040.2	23.66	4	14	317	33.4987	4.18311
HVO_0305	electron transfer flavoprotein beta subunit	10.57	1	2	3	19	12.4203	10.57	3	9	969.378	10.57	3	10	265	28.4542	4.04346
HVO_0311	A-type ATP synthase subunit I	6.41	1	4	4	10	7.69881	6.41	4	5	566.648	6.41	4	5	733	79.4548	4.41162
HVO_0313	A-type ATP synthase subunit E	31.44	1	5	5	30	29.4403	31.44	5	15	2044.13	31.44	5	15	194	22.0117	4.31006
HVO_0314	A-type ATP synthase subunit C	41.95	1	13	14	54	32.8749	35.34	12	24	3159.87	41.95	14	30	348	38.7338	4.50049
HVO_0316	A-type ATP synthase subunit A	42.32	1	19	19	155	168.725	42.32	18	77	10952.9	42.32	19	78	586	64.4743	4.24658
HVO_0317	A-type ATP synthase subunit B	48.08	1	14	15	122	143.247	48.08	15	63	9320.29	40.17	14	59	468	51.9014	4.24658
HVO_0318	receiver/sensor/bat box HTH-10 family transcription regulator	2.43	1	2	2	2	0	2.43	2	2					658	70.6675	4.62744
HVO_0321	peptide chain release factor aRF-1	43.48	1	15	15	55	41.6493	43.48	15	27	3190.36	38.65	14	28	414	46.5529	4.83057
HVO_0322	MinD/ParA domain protein	11.53	1	4	4	15	16.6056	11.53	4	7	993.471	11.53	4	8	581	58.7763	3.70068
HVO_0324	arginine--tRNA ligase	46.17	1	24	24	115	114.052	44.8	23	57	7715.31	46.17	24	58	587	64.9946	4.34814
HVO_0326	CTP-dependent riboflavin kinase	16.03	1	3	3	12	12.7637	16.03	3	6	862.839	16.03	3	6	237	25.9427	4.55127
HVO_0328	NAD-dependent epimerase/dehydratase	27.03	1	5	5	20	18.0998	27.03	5	10	1094.76	27.03	5	10	296	31.6667	5.07178
HVO_0329	branched-chain amino acid aminotransferase	77.88	1	22	22	133	132.049	77.88	21	66	8984.52	77.88	22	67	312	34.9951	4.57666
HVO_0334	purine phosphoribosyltransferase (adenine phosphoribosyltransferase, xanthine-guanine phosphoribosyltransferase)	20.25	1	4	4	9	3.80263	16.46	3	4	366.104	20.25	4	5	237	25.4461	4.4624
HVO_0347	DNA-directed RNA polymerase subunit B''	49.33	1	23	23	162	123.642	49.33	23	81	9222.56	49.33	23	81	521	58.8604	4.99561
HVO_0348	DNA-directed RNA polymerase subunit B'	60.92	1	30	30	202	179.346	60.92	30	102	12456.5	60.92	30	100	609	67.7198	4.91943
HVO_0349	DNA-directed RNA polymerase subunit A'	35.66	1	29	29	145	145.934	35.66	29	73	10126.1	35.66	29	72	976	108.846	4.80518
HVO_0350	DNA-directed RNA polymerase subunit A''	32.22	1	13	13	59	48.7575	32.22	13	29	3546.09	32.22	13	30	419	46.1119	4.34814
HVO_0353	30S ribosomal protein S12	33.8	1	6	6	29	35.9775	33.8	6	15	1704.41	33.8	6	14	142	15.4672	9.90576
HVO_0354	30S ribosomal protein S7	29.41	1	5	6	19	15.4876	26.47	5	9	1150.23	29.41	6	10	204	22.6014	5.13525
HVO_0356	translation elongation factor aEF-2	80.61	1	47	47	868	799.79	79.78	46	435	53165.6	80.61	47	433	727	80.3912	4.729
HVO_0357	ACT domain protein	23.81	1	4	4	19	14.66	23.81	4	10	984.218	23.81	4	9	189	20.2252	4.58936
HVO_0358	homoserine dehydrogenase	34.07	1	5	6	27	25.6721	34.07	6	14	1664.98	34.07	6	13	317	32.4024	4.43701
HVO_0359	translation elongation factor aEF-1 alpha subunit	79.33	1	20	24	1127	1091.61	75.06	23	532	85237.8	79.33	24	595	421	45.7307	4.729
HVO_0388	homolog to ribonuclease R	39.64	1	16	16	84	75.9961	39.64	16	43	5426.04	39.64	16	41	439	50.3267	4.729
HVO_0390	PUA domain protein	12.58	1	2	2	4	2.32255	12.58	2	2	219.038	12.58	2	2	159	16.6942	4.29736
HVO_0393	UvrABC system protein A	52.49	1	40	40	138	129.512	51.68	39	66	8346.22	52.49	40	72	983	108.611	4.81787
HVO_0397	homolog to aminomethyltransferase (homolog to glycine cleavage system protein T)	31.78	1	8	8	24	13.9883	21.92	6	10	1277.16	31.78	8	14	365	38.9904	4.61475
HVO_0400	conserved hypothetical protein	56.35	1	4	4	13	9.32779	56.35	4	7	618.804	56.35	4	6	126	13.9109	4.67822
HVO_0401	UspA domain protein	32.89	1	4	4	31	16.6022	32.89	4	16	1522.01	32.89	4	15	152	16.3933	4.79248
HVO_0402	DUF124 family protein	16.44	1	2	2	8	5.37619	16.44	2	4	388.298	16.44	2	4	225	23.9797	4.57666
HVO_0406	RNA-binding protein AU-1	39.32	1	12	12	44	38.1157	34.62	11	22	2219.06	39.32	12	22	468	49.8582	4.52588
HVO_0409	riboflavin synthase	15.76	1	2	2	7	5.62653	15.76	2	3	253.423	15.76	2	4	203	22.131	4.42432
HVO_0414	peptidase M24 family protein	17.8	1	3	3	9	4.70034	10.47	2	4	316.011	17.8	3	5	382	39.3667	4.81787
HVO_0415	repair helicase	39.29	1	19	19	82	80.3193	37.82	18	41	5814.27	39.29	19	41	616	69.5987	4.70361
HVO_0417	metal-dependent carboxypeptidase	45.82	1	17	17	71	55.6873	42.43	16	35	4625.06	40.84	16	36	502	57.3236	4.42432
HVO_0421	arNOG04375 family protein (homolog to PilT-type ATPase)	43.93	1	18	18	77	87.6722	43.93	18	40	5379.07	43.93	18	37	626	67.65	4.65283
HVO_0424	ABC-type transport system ATP-binding protein	48.18	1	22	22	83	71.5176	45.03	20	40	4973.26	48.18	22	43	604	67.2129	4.48779
HVO_0429	archaemetzincin	17.92	1	2	2	7	2.6598	17.92	2	3	408.66	17.92	2	4	173	19.2717	6.53662
HVO_0431	HAD superfamily hydrolase	21.13	1	4	4	10	10.7093	21.13	4	6	657.5	7.75	2	4	284	30.428	4.25928
HVO_0433	F420H2:NADP oxidoreductase	81.53	1	12	12	42	48.3463	64.41	11	21	3114.42	81.53	11	21	222	23.3238	4.71631
HVO_0441	probable metallo-beta-lactamase family hydrolase	24.52	1	3	3	11	8.96115	24.52	3	5	693.774	24.52	3	6	208	22.6878	4.51318
HVO_0448	imidazoleglycerol-phosphate synthase subunit HisH	10.5	1	2	2	6	4.19354	10.5	2	3	167.934	10.5	2	3	219	23.379	4.23389
HVO_0449	prephenate dehydratase	51.12	1	10	10	43	47.3511	51.12	10	21	2976.12	51.12	10	22	268	28.6813	4.64014
HVO_0452	leucine--tRNA ligase	28.71	1	23	23	81	78.8668	28.71	23	41	5120.63	25.89	22	40	958	109.495	4.37354
HVO_0454	ornithine cyclodeaminase	15.71	1	4	4	12	10.602	15.71	4	6	626.246	15.71	4	6	331	35.564	4.23389
HVO_0455	thermosome subunit 2	55.83	1	23	24	202	159.263	54.22	23	99	11797.8	55.83	24	103	557	59.2615	4.37354
HVO_0464	threonine ammonia-lyase	9.43	1	3	3	9	2.10418	9.43	3	4	304.633	9.43	3	5	403	43.6533	4.71631
HVO_0466	citrate (si)-synthase	38.26	1	13	13	87	92.9475	38.26	13	44	6136.31	38.26	13	43	379	41.7803	4.55127
HVO_0467	PhoU/TrkA-C domain protein	49	1	16	16	67	55.9791	49	16	34	4038.94	49	16	33	402	43.262	4.48779
HVO_0469	AstE family protein	20.44	1	5	5	16	15.1824	16.67	4	8	1114.1	20.44	5	8	318	33.9261	5.84619
HVO_0470	threonine synthase	23.98	1	5	5	14	15.1024	23.98	5	7	917.032	23.98	5	7	367	39.1591	4.58936
HVO_0475	conserved hypothetical protein	15.38	1	3	3	12	10.0759	15.38	3	7	720.637	7.37	2	5	312	32.4714	4.7417
HVO_0478	glyceraldehyde-3-phosphate dehydrogenase (NAD(P)) (phosphorylating)	80.28	1	18	18	174	196.304	78.59	17	87	12993.5	80.28	18	87	355	38.1908	4.67822
HVO_0480	phosphoglycerate kinase	40.65	1	15	15	57	43.0267	40.65	15	28	3782.57	40.65	15	29	401	43.6092	4.37354
HVO_0481	glyceraldehyde-3-phosphate dehydrogenase (NAD) (phosphorylating)	70.29	1	17	17	191	180.434	70.29	17	98	13354.3	70.29	17	93	350	37.6326	4.53857
HVO_0484	50S ribosomal protein L10e	25.57	1	3	4	10	5.03338	25.57	4	5	550.234	25.57	4	5	176	19.753	8.71924
HVO_0486	endonuclease NucS	6.44	1	2	2	4	1.75597	6.44	2	2	174.115	6.44	2	2	264	29.1203	4.62744
HVO_0511	NAD-dependent epimerase/dehydratase	35.88	1	7	7	45	27.513	35.88	7	22	2231.54	35.88	7	23	262	29.3469	4.77979
HVO_0519	replication protein A	31.88	1	12	12	56	52.3257	31.88	12	28	3544.41	31.88	12	28	483	51.0075	4.13232
HVO_0521	tRNA adenylyltransferase, CCA-adding	22	1	8	8	31	28.5643	22	8	15	1846.31	22	8	16	459	50.4608	4.62744
HVO_0522	HdaI-type histone deacetylase	10.09	1	2	2	8	10.8807	10.09	2	4	658.592	10.09	2	4	337	36.3349	4.44971
HVO_0534	ABC-type transport system ATP-binding protein (probable substrate sugar)	14.1	1	3	4	10	9.81411	11.49	3	5	728.586	14.1	4	5	383	41.8973	4.2085
HVO_0536	ferritin	44.89	1	4	4	19	14.7295	44.89	4	10	978.378	44.89	4	9	176	19.8916	4.50049
HVO_0541	aconitate hydratase	33.48	1	20	20	86	58.5003	33.48	20	45	4981.45	26.65	17	41	938	102.147	4.39893
HVO_0549	2-keto-3-deoxygluconate kinase	33.44	1	9	10	36	33.6801	29.69	9	18	2205.6	33.44	10	18	320	34.0627	4.33545
HVO_0551	DNA mismatch repair protein MutL	23.4	1	10	10	37	35.4687	23.4	10	19	2297.25	20	9	18	735	78.6813	4.50049
HVO_0552	DNA mismatch repair protein MutS	29	1	20	20	68	51.8111	26.84	18	33	3838.83	27.81	19	35	924	99.2074	4.65283
HVO_0558	SAMP-activating enzyme E1	19.26	1	4	4	15	13.6818	15.19	3	7	924.405	19.26	4	8	270	28.6861	4.34814
HVO_0561	50S ribosomal protein L15e	14.8	1	3	3	6	3.30175	11.22	2	2	428.919	14.8	3	4	196	22.5351	11.1509
HVO_0565	ABC-type transport system ATP-binding protein (probable substrate maltose)	29.02	1	8	8	27	19.7848	29.02	8	14	1270.59	26.65	7	13	379	41.7169	4.83057
HVO_0566	glycoside transferase domain protein	6.74	1	3	3	6	2.07739	6.74	3	3	228.125	6.74	3	3	668	73.519	4.52588
HVO_0568	TrmB family transcription regulator	12.61	1	4	4	12	6.48148	12.61	4	6	629.033	12.61	4	6	349	38.2672	4.56396
HVO_0569	RIO-type serine/threonine protein kinase	15.51	1	4	4	9	6.35835	15.51	4	4	372.749	15.51	4	5	303	34.4421	4.94482
HVO_0572	lipoate-protein ligase	18.55	1	3	3	9	10.8868	9.09	2	4	564.474	18.55	3	5	275	30.5247	4.84326
HVO_0573	endonuclease IV	27.15	1	5	5	24	17.1819	27.15	5	12	1778.95	27.15	5	12	291	31.3849	4.43701
HVO_0580	putative tRNA 2-thiolation protein	20.25	1	5	5	13	2.2171	20.25	5	7	423.151	15.58	4	6	321	36.1346	5.0083
HVO_0581	cell division protein FtsZ, type II	66.25	1	18	18	96	105.447	66.25	17	47	6846.37	66.25	18	49	400	42.5433	4.75439
HVO_0585	probable oxidoreductase (aldo-keto reductase family protein)	28.13	1	8	8	32	27.2132	28.13	8	16	1911.59	28.13	8	16	327	36.1859	4.62744
HVO_0591	L-threonine-O-3-phosphate decarboxylase	6.18	1	2	2	4	1.79638	6.18	2	2	107.508	6.18	2	2	340	36.0049	4.53857
HVO_0600	ACT domain protein	12.99	1	2	2	7	7.34424	12.99	2	3	480.422	12.99	2	4	177	19.1517	4.43701
HVO_0601	homoserine dehydrogenase	33.23	1	5	6	30	35.3148	33.23	6	15	2005.36	33.23	6	15	316	32.236	4.24658
HVO_0602	3-dehydroquinate dehydratase	71.26	1	13	13	58	48.7112	63.56	12	27	3966.26	71.26	13	31	247	27.3137	4.51318
HVO_0627	ABC-type transport system ATP-binding protein (probable substrate dipeptide/oligopeptide)	8.46	1	6	6	15	10.7374	7.46	5	8	575.678	6.9	5	7	898	97.6722	4.44971
HVO_0628	ABC-type transport system periplasmic substrate-binding protein (probable substrate dipeptide/oligopeptide)	12.2	1	4	4	7	10.3152	11.15	3	3	530.343	12.2	4	4	574	62.7804	4.17041
HVO_0639	AAA-type ATPase (MoxR subfamily)	25	1	7	7	26	16.343	25	7	13	1438.94	25	7	13	316	34.661	4.89404
HVO_0644	2-isopropylmalate synthase / (R)-citramalate synthase	51.56	1	20	20	94	86.6993	51.56	20	47	6362.18	51.56	20	47	512	53.8209	4.77979
HVO_0658	tRNA pseudouridine(13) synthase TruD	33.26	1	9	9	26	20.2365	33.26	9	13	1100.37	33.26	9	13	463	50.556	4.70361
HVO_0661	dCTP deaminase (dUMP-forming)	53.85	1	7	7	26	19.2427	53.85	7	14	1256.51	53.85	7	12	195	21.2226	4.58936
HVO_0668	2-oxoacid dehydrogenase E1 component beta subunit	44.94	1	9	9	48	58.9014	44.94	9	24	3830.88	44.94	9	24	336	35.9898	4.51318
HVO_0669	2-oxoacid dehydrogenase E1 component alpha subunit	25	1	7	7	24	26.9457	21.51	6	11	2095.02	25	7	13	344	36.9707	4.55127
HVO_0670	glutathione S-transferase	23.31	1	6	6	22	12.6598	23.31	6	11	1122.95	23.31	6	11	326	38.0633	4.56396
HVO_0675	pantoate kinase	13.36	1	3	3	7	4.09338	13.36	3	4	447.181	7.94	2	3	277	27.8038	4.53857
HVO_0677	aspartate--tRNA ligase	54.15	1	18	18	258	252.666	54.15	18	130	17169.8	54.15	18	128	434	48.6958	4.50049
HVO_0681	DNA topoisomerase I	32.02	1	19	19	50	36.5143	30.71	18	24	2811.9	27.38	18	26	840	93.6277	4.57666
HVO_0684	aspartyl/glutamyl-tRNA(Asn/Gln) amidotransferase subunit B	42.54	1	18	18	85	59.0958	42.54	18	42	5082.47	41.33	17	43	496	55.0402	4.52588
HVO_0687	M20 family amidohydrolase	6.31	1	3	3	7	4.9903	5.18	2	3	400.529	6.31	3	4	444	47.5353	4.57666
HVO_0689	chromosome segregation protein Smc	15.73	1	15	15	51	25.895	15.73	15	26	2426.62	15.73	15	25	1240	138.103	4.38623
HVO_0692	5'-methylthioadenosine phosphorylase MtaP	59.79	1	11	11	55	51.1398	59.79	11	27	3177.37	59.79	11	28	286	31.1934	4.53857
HVO_0694	probable phosphoribosyltransferase	40.93	1	8	8	32	34.0421	40.93	8	16	2379.33	40.93	8	16	237	26.9667	4.32275
HVO_0696	PhzF family protein	9.03	1	2	2	6	3.90788	9.03	2	3	245.223	9.03	2	3	299	31.3293	4.34814
HVO_0697	PAC2 family protein	18.82	1	2	2	16	13.273	18.82	2	8	1072.28	18.82	2	8	255	27.3616	4.08154
HVO_0699	translation initiation factor aIF-2 alpha subunit	31.58	1	8	8	31	30.3991	23.31	6	14	1857.59	31.58	8	17	266	29.4805	4.4624
HVO_0711	conserved hypothetical protein	9.26	1	2	2	2					140.971	9.26	2	2	216	23.1264	3.81494
HVO_0712	shikimate dehydrogenase (nonfunctional)	18.96	1	3	3	8	7.14902	18.96	3	4	439.318	18.96	3	4	269	27.7109	4.65283
HVO_0717	cell division protein FtsZ, type I	46.17	1	15	15	84	95.4225	44.59	14	42	5969.5	46.17	15	42	379	39.7808	4.39893
HVO_0724	ArsA family ATPase	10.27	1	3	3	7	4.66577	6.85	2	3	404.997	10.27	3	4	409	43.8768	4.22119
HVO_0729	inorganic pyrophosphatase	34.46	1	6	6	42	46.6904	34.46	6	21	3242.32	34.46	6	21	177	20.3595	4.15771
HVO_0733	transcription initiation factor TFB	12.27	1	1	4	16	11.3516	12.27	4	8	1135.61	12.27	4	8	326	37.2369	5.99854
HVO_0741	DNA-directed DNA polymerase X	17.01	1	6	6	21	21.273	17.01	6	11	1131.57	13.23	5	10	582	62.5919	4.43701
HVO_0743	probable phosphodiesterase	39.87	1	23	23	102	85.971	33.41	19	49	6780.79	39.87	22	53	449	50.4672	4.56396
HVO_0745	FtsZ family protein, type III	35.28	1	7	7	19	12.2952	26.67	6	9	1022.31	35.28	7	10	360	37.0867	4.51318
HVO_0755	NAD-dependent epimerase/dehydratase	12.75	1	2	2	4	2.704	12.75	2	2	184.477	12.75	2	2	298	32.311	4.90674
HVO_0760	probable glycosyltransferase, type 2	17.12	1	5	5	13	10.4715	17.12	5	6	857.808	17.12	5	7	368	40.7472	4.81787
HVO_0768	radical SAM domain protein	11.33	1	3	3	8	2.40362	11.33	3	4	248.14	11.33	3	4	565	62.0136	4.84326
HVO_0769	TRAM domain protein	24.63	1	3	3	8	2.44861	24.63	3	4	329.879	24.63	3	4	134	14.8384	4.32275
HVO_0778	thermosome subunit 3	54.01	1	20	22	155	176.438	54.01	22	78	11865.2	54.01	22	77	524	55.2081	4.58936
HVO_0783	ATP-dependent protease La	3.6	1	2	2	6	2.04644	3.6	2	3	241.207	3.6	2	3	694	75.4348	4.85596
HVO_0787	indole-3-glycerol-phosphate synthase	20.72	1	3	3	9	2.04193	20.72	3	4	280.333	20.72	3	5	251	26.7377	4.43701
HVO_0788	tryptophan synthase beta subunit	42.89	1	12	12	47	51.8137	42.89	12	24	3706.06	42.89	12	23	422	45.6821	4.65283
HVO_0789	tryptophan synthase alpha subunit	48.74	1	8	8	59	43.0085	48.74	8	29	3594.79	48.74	8	30	277	29.6465	4.2085
HVO_0790	2-amino-3,7-dideoxy-D-threo-hept-6-ulosonate synthase	46.24	1	10	10	46	50.4958	46.24	10	22	3607.8	46.24	10	24	266	27.8258	4.84326
HVO_0792	3-dehydroquinate synthase type II	42.09	1	12	13	66	61.098	34.69	11	32	4097.15	42.09	13	34	392	43.0821	4.43701
HVO_0795	transcription initiation factor TFB	18.81	1	5	5	23	23.4449	15.82	4	11	1339.14	18.81	5	12	335	37.3546	5.59229
HVO_0806	pyruvate kinase	38.63	1	15	15	89	101.155	38.63	15	44	6346.19	38.63	15	45	585	62.004	4.53857
HVO_0809	methionine--tRNA ligase	44.05	1	22	22	110	121.994	44.05	22	54	8703.57	44.05	22	56	740	81.8859	4.37354
HVO_0812	phosphoenolpyruvate synthase	34.17	1	24	24	79	80.3649	30.09	21	37	5605.79	34.17	24	42	761	83.0813	4.62744
HVO_0815	arNOG05395 family transcription regulator	10.04	1	2	2	6	4.832	10.04	2	3	306.234	10.04	2	3	259	26.8675	4.42432
HVO_0818	threonine synthase	18.25	1	6	6	28	27.2345	16.2	5	13	1899.68	18.25	6	15	389	40.7907	4.31006
HVO_0822	glycerol-1-phosphate dehydrogenase [NAD(P)]	10.06	1	3	3	16	6.50923	10.06	3	8	741.903	10.06	3	8	348	36.6973	4.69092
HVO_0824	probable glycosyltransferase, type 1	13.35	1	3	3	10	7.26574	13.35	3	5	425.321	13.35	3	5	352	39.6008	5.08447
HVO_0826	peptidase M42 family protein	22.7	1	5	5	18	21.8597	22.7	5	9	1212.24	22.7	5	9	348	37.7247	4.53857
HVO_0829	peptidase S9 family protein	45.39	1	18	18	71	49.4192	45.39	18	35	3578.54	45.39	18	36	608	67.4365	4.53857
HVO_0831	ArgK-type transport ATPase	6.45	1	2	2	8	10.9563	6.45	2	4	612.648	6.45	2	4	372	39.5545	4.65283
HVO_0835	acetyl-CoA C-acetyltransferase	18.3	1	4	4	7	0	13.4	3	3	209.965	18.3	4	4	388	40.0896	4.77979
HVO_0836	probable M28 family peptidase (homolog to aminopeptidase YwaD)	28.05	1	9	9	62	70.7119	23.68	8	31	4453.47	28.05	9	31	435	46.9089	4.62744
HVO_0837	probable NAD kinase (inorganic polyphosphate/ATP NAD kinase)	16.05	1	3	3	7	4.28296	16.05	3	4	219.977	16.05	3	3	243	24.7504	4.4751
HVO_0848	endonuclease III	14.54	1	3	3	11	2.55641	14.54	3	6	324.018	14.54	3	5	227	25.5073	4.55127
HVO_0850	proteasome-activating nucleotidase	65.19	1	17	19	104	85.7925	60	18	50	6811.4	65.19	19	54	405	45.6426	4.60205
HVO_0853	DNA double-strand break repair protein Mre11	27.89	1	10	10	30	28.0284	27.89	9	14	1501.19	27.89	10	16	441	48.1463	4.38623
HVO_0854	DNA double-strand break repair ATPase Rad50	19.82	1	16	16	49	47.9252	19.04	15	24	2961.41	19.82	16	25	893	100.028	4.57666
HVO_0858	DNA-directed DNA polymerase B (intein-containing)	14.61	1	18	18	63	45.4574	13.78	17	30	3477.61	14.61	18	33	1335	150.49	4.60205
HVO_0859	FeS assembly ATPase SufC	52.16	1	14	14	121	103.529	49.83	13	61	7579.51	52.16	14	60	301	33.4335	4.34814
HVO_0860	SufB domain protein	41.39	1	15	15	114	91.1134	38.24	14	53	7783.31	40.13	14	61	476	53.2137	4.69092
HVO_0861	SufB domain protein	57.46	1	17	17	132	140.262	53.98	16	67	9650.1	57.46	17	65	402	44.6577	4.23389
HVO_0866	homolog to alanine-tRNA ligase	13.52	1	2	2	4	1.81313	13.52	2	2	134.495	13.52	2	2	244	27.0611	4.7417
HVO_0867	HD family hydrolase	19.57	1	4	4	21	12.0615	19.57	4	11	1115.41	19.57	4	10	230	26.2456	4.77979
HVO_0868	NAD-dependent epimerase/dehydratase	16.41	1	5	5	19	6.97183	16.41	5	9	852.159	16.41	5	10	329	36.0724	4.55127
HVO_0869	glutamate synthase large subunit	55	1	61	62	362	374.74	54.07	59	182	24946.1	52.68	60	180	1511	163.807	4.70361
HVO_0870	proline--tRNA ligase	56.56	1	18	18	111	106.964	54.1	17	54	7986.7	56.56	18	57	488	54.9084	4.43701
HVO_0874	beta-lactamase domain protein	41.72	1	22	22	95	83.0884	41.72	22	47	6582.66	41.72	22	48	640	71.9022	5.13525
HVO_0876	methylglyoxal synthase	22.05	1	2	2	8	8.42543	22.05	2	4	720.816	22.05	2	4	127	13.899	4.4751
HVO_0879	DUF371 family protein	19.86	1	3	3	22	10.7181	19.86	3	11	1175.86	19.86	3	11	141	15.3013	4.65283
HVO_0880	conserved hypothetical protein	73.94	1	26	26	258	295.433	73.94	26	127	19215.5	73.94	26	131	307	36.3149	4.7417
HVO_0887	oxoglutarate--ferredoxin oxidoreductase beta subunit	44.6	1	8	8	103	118.171	44.6	8	53	7664.74	44.6	8	50	287	31.0256	4.729
HVO_0888	oxoglutarate--ferredoxin oxidoreductase alpha subunit	45.39	1	22	22	257	232.304	45.39	22	129	16887.5	45.39	22	128	586	63.9862	4.48779
HVO_0893	methylmalonyl-CoA mutase subunit A	29.51	1	12	12	50	45.3799	29.51	12	24	3313.02	29.51	12	26	566	63.1154	4.36084
HVO_0894	acyl-CoA synthetase	47.73	1	12	23	183	188.051	46.22	22	91	12211.6	47.73	23	92	662	74.3046	4.4751
HVO_0896	acyl-CoA synthetase	26.3	1	12	12	47	32.5448	26.3	12	24	2465.46	26.3	12	23	540	59.8211	4.56396
HVO_0911	GTP-binding protein Drg	47.15	1	13	13	50	44.2435	47.15	13	24	2906.25	47.15	13	26	369	40.4539	4.80518
HVO_0914	probable lyase (homolog to lactoylglutathione lyase)	52.12	1	12	12	86	58.8571	48.26	11	42	5261.66	52.12	12	44	259	29.9244	4.36084
HVO_0916	diphthine synthase	18.59	1	4	4	14	14.6409	18.59	4	7	856.63	18.59	4	7	269	29.0994	4.53857
HVO_0929	tRNA (guanine(37)-N(1))-methyltransferase	19.21	1	5	5	15	6.06897	19.21	5	7	707.517	19.21	5	8	328	36.0599	4.66553
HVO_0937	FMN-binding domain protein	21.23	1	2	2	6	7.00711	21.23	2	3	520.894	21.23	2	3	146	16.1928	4.36084
HVO_0960	probable oxidoreductase (aldo-keto reductase family protein)	66.55	1	14	14	76	91.3824	66.55	14	38	6017.51	66.55	14	38	281	30.5751	4.58936
HVO_0965	AMP phosphorylase (ribose-1,5-bisphosphate forming)	6.71	1	3	3	11	4.7586	6.71	3	6	545.791	5.69	2	5	492	52.0909	4.83057
HVO_0966	ribose-1,5-bisphosphate isomerase (ribulose-bisphosphate forming)	14.55	1	4	4	12	7.57811	14.55	4	6	539.813	14.55	4	6	323	34.8546	5.23682
HVO_0970	ribulose-bisphosphate carboxylase large subunit	24.88	1	9	9	61	60.5418	23.19	8	30	4385.65	24.88	9	31	414	43.8946	4.58936
HVO_0973	pyridoxal phosphate-dependent aminotransferase (probable aspartate aminotransferase)	58.85	1	16	16	163	200.496	58.85	16	81	13141.2	58.85	16	82	384	41.4402	4.41162
HVO_0976	5-(carboxyamino)imidazole ribonucleotide synthase	14.17	1	4	4	11	6.77646	9.19	3	5	622.332	14.17	4	6	381	40.4613	4.51318
HVO_0979	NADH dehydrogenase-like complex subunit B	25.75	1	6	6	22	19.0026	25.75	6	11	1347.76	25.75	6	11	233	26.1219	5.0083
HVO_0980	NADH dehydrogenase-like complex subunit CD	40.75	2	18	18	110	87.5428	40.75	18	57	6397.71	39.14	17	53	557	63.4437	4.52588
HVO_0989	conserved hypothetical protein	48.41	1	7	7	25	9.59928	48.41	7	12	1220.49	48.41	7	13	126	14.384	4.80518
HVO_0990	DHH family phosphoesterase	11.93	1	4	4	10	2.46029	11.93	4	5	317.402	11.93	4	5	486	51.8813	4.58936
HVO_0997	peptidase M24 family protein	32.88	1	7	7	28	22.8428	32.88	7	14	1664.99	32.88	7	14	368	39.9367	4.48779
HVO_0999	DRTGG domain protein	45.77	1	12	12	61	54.7646	45.77	12	31	3829.5	45.77	12	30	378	39.802	4.43701
HVO_1000	acyl-CoA synthetase (homolog to acetate--CoA ligase (ADP-forming))	25.11	1	16	16	66	49.601	25.11	16	33	4340.13	25.11	16	33	697	74.5075	4.13232
HVO_1008	GFO family oxidoreductase	14.76	1	3	3	11	2.15705	14.76	3	5	338.734	14.76	3	6	332	35.9598	4.71631
HVO_1009	probable oxidoreductase (aldo-keto reductase family protein)	51.18	1	16	16	77	70.0658	51.18	16	38	4957.53	51.18	16	39	340	38.8106	4.57666
HVO_1018	RecJ domain protein	33.33	1	19	20	156	118.028	32.54	19	77	9363.61	33.33	20	79	633	69.7502	4.57666
HVO_1020	HEAT-PBS family protein	27.45	1	10	10	44	37.7825	27.45	10	22	3122.42	27.45	10	22	419	45.5223	3.95459
HVO_1022	NamA family oxidoreductase (homolog to old yellow enzyme)	54.14	1	13	13	56	54.3053	51.1	12	27	3554.63	54.14	13	29	362	39.6035	4.81787
HVO_1025	acetyl-CoA C-acyltransferase	38.9	1	9	9	48	42.4238	38.9	9	24	3177.52	34.46	8	24	383	40.7066	4.56396
HVO_1031	thioredoxin-disulfide reductase	46.2	1	11	11	45	43.8544	46.2	11	23	2943.93	43.86	10	22	342	37.4198	4.4624
HVO_1044	imidazoleglycerol-phosphate synthase subunit HisF	37.78	1	9	9	36	42.057	37.78	9	18	2774.44	37.78	9	18	270	29.145	4.34814
HVO_1047	NADPH:quinone reductase	7.12	1	2	2	6	5.12723	7.12	2	3	381.682	7.12	2	3	323	33.7805	4.27197
HVO_1048	phosphoribosylformylglycinamidine synthase 2	23.5	1	11	11	47	56.643	17.81	9	23	3807.13	23.5	11	24	702	72.9193	4.18311
HVO_1054	aspartyl/glutamyl-tRNA(Asn/Gln) amidotransferase subunit A	13.24	1	5	5	16	18.495	13.24	5	8	952.415	13.24	5	8	423	43.8814	4.31006
HVO_1055	TrkA domain protein	14.6	1	3	3	6	4.3298	14.6	3	3	255.422	14.6	3	3	226	24.4382	4.38623
HVO_1058	TrkA domain protein	16.18	1	6	6	17	5.54884	16.18	6	9	691.806	11.69	5	8	445	47.7312	4.34814
HVO_1061	oxidoreductase (homolog to thioredoxin-disulfide reductase)	42.08	1	9	9	51	55.0379	42.08	9	25	3671.24	42.08	9	26	259	27.9977	4.50049
HVO_1062	phosphopantothenoylcysteine decarboxylase / phosphopantothenate--cysteine ligase	26.17	1	6	6	22	15.2183	26.17	6	11	954.363	26.17	6	11	386	39.9533	4.67822
HVO_1072	purine phosphoribosyltransferase (adenine phosphoribosyltransferase, xanthine-guanine phosphoribosyltransferase)	33.51	1	4	4	21	17.378	33.51	4	11	1269.86	33.51	4	10	188	20.5195	4.60205
HVO_1073	ThiJ/PfpI family protein	21.43	1	4	4	10	7.95717	16.96	3	4	671.958	21.43	4	6	224	23.9485	4.11963
HVO_1076	sugar nucleotidyltransferase	36.96	1	8	8	44	46.5396	36.96	8	23	2758.24	35.09	7	21	322	35.8303	4.1958
HVO_1077	diphthamide biosynthesis protein Dph6	10.83	1	2	2	8	6.63242	10.83	2	4	469.401	10.83	2	4	240	26.0335	4.14502
HVO_1079	sulfate adenylyltransferase small subunit	41.54	1	9	9	40	48.3543	41.54	9	20	2800.19	41.54	9	20	325	37.5295	4.18311
HVO_1080	conserved hypothetical protein	40.43	1	6	6	24	15.4821	22.87	5	12	1232.89	40.43	6	12	188	21.1384	4.31006
HVO_1082	homolog to orotate phosphoribosyltransferase	43.33	1	8	8	30	24.2979	43.33	8	16	1645.21	40	7	14	210	22.2851	4.42432
HVO_1083	glucose 1-dehydrogenase	15.41	1	4	4	8	8.28348	15.41	4	4	397.593	15.41	4	4	357	38.9654	4.729
HVO_1084	adenylosuccinate lyase	31.97	1	13	13	48	49.9106	30.89	12	24	3502.53	31.97	13	24	463	50.7854	4.70361
HVO_1085	phosphoribosylglycinamide formyltransferase / phosphoribosylaminoimidazolecarboxamide formyltransferase	42.29	1	15	15	79	75.5684	40.38	14	39	5308.13	42.29	15	40	525	56.4225	4.39893
HVO_1087	UspA domain protein	27.66	1	3	3	10	9.62936	27.66	3	5	591.229	27.66	3	5	141	15.1616	4.98291
HVO_1088	folylpolyglutamate synthase / 7,8-dihydropteroate reductase / dihydropteroate synthase	13.37	1	8	8	27	24.0448	12.05	7	13	1588.3	13.37	8	14	838	89.1017	4.65283
HVO_1091	proteasome alpha subunit	46.83	1	11	12	61	73.1263	46.83	12	30	4584.39	46.83	12	31	252	27.5966	4.56396
HVO_1093	probable S-adenosylmethionine-dependent methyltransferase	26.92	1	4	4	14	17.8091	26.92	4	7	968.604	26.92	4	7	208	22.604	4.36084
HVO_1097	diaminopimelate epimerase	26.74	1	5	5	10	15.4299	23.26	4	5	732.439	18.75	4	5	288	29.8866	4.4751
HVO_1098	diaminopimelate decarboxylase	7.23	1	3	3	12	8.36171	7.23	3	6	617.379	7.23	3	6	415	44.4172	5.021
HVO_1099	2,3,4,5-tetrahydropyridine-2,6-dicarboxylate N-succinyltransferase	46.79	1	10	10	66	64.4746	46.79	10	33	4758.39	46.79	10	33	280	30.1397	4.43701
HVO_1100	4-hydroxy-tetrahydrodipicolinate reductase	19.37	1	4	4	32	28.894	19.37	4	16	2070.85	19.37	4	16	253	26.0457	4.60205
HVO_1101	4-hydroxy-tetrahydrodipicolinate synthase	22.3	1	4	4	12	11.4338	22.3	4	6	596.725	22.3	4	6	305	32.6543	4.56396
HVO_1112	ABC-type transport system ATP-binding protein (probable substrate cobalamin)	5.04	1	2	2	4	1.69446	5.04	2	2	95.8803	5.04	2	2	476	49.3666	4.55127
HVO_1117	HTH-10 family transcription regulator	7.98	1	2	2	8	2.50881	7.98	2	4	453.682	7.98	2	4	213	23.3113	4.56396
HVO_1121	Fe-coproporphyrin synthase AhbC	8.21	1	3	3	6	2.50931	8.21	3	3	299.89	8.21	3	3	402	44.3845	4.66553
HVO_1123	thioredoxin-disulfide reductase	32.09	1	9	9	40	27.1448	28.94	8	18	2807.17	32.09	9	22	349	37.3218	4.32275
HVO_1125	cysteine--tRNA ligase	39.27	1	15	15	48	41.2652	31.38	13	24	3010.76	39.27	15	24	494	55.1833	4.56396
HVO_1129	conserved hypothetical protein	21.28	1	5	6	19	21.2198	20	5	9	1259.05	21.28	6	10	390	42.9771	4.43701
HVO_1132	adenylosuccinate synthase	51.47	1	22	22	179	145.105	48.31	21	87	10630.3	51.47	22	92	443	48.2009	4.56396
HVO_1133	conserved hypothetical protein	49.5	1	3	3	10	6.7325	49.5	3	5	630.298	49.5	3	5	101	11.7029	4.57666
HVO_1134	conserved hypothetical protein	32.23	1	16	16	57	55.2148	32.23	16	28	3601.2	32.23	16	29	757	80.6341	4.34814
HVO_1139	squalene synthase	19.83	1	5	5	18	18.7064	19.83	5	9	1165.64	19.83	5	9	358	39.7124	4.53857
HVO_1140	acyl-CoA dehydrogenase	43.95	1	12	12	44	47.0199	43.95	12	22	2781.13	43.95	12	22	380	41.1672	4.55127
HVO_1145	30S ribosomal protein S1e	58.18	1	11	11	50	47.5363	46.36	9	24	3402.61	58.18	11	26	220	24.7995	4.85596
HVO_1148	30S ribosomal protein S15	29.68	1	2	2	6	12.3519	29.68	2	3	661.831	29.68	2	3	155	17.5188	4.90674
HVO_1150	IS200-type transposase	13.08	1	2	2	7	0	13.08	2	3	391.443	13.08	2	4	130	14.7055	5.49072
HVO_1164	HD family hydrolase	35.56	1	8	8	36	34.4668	31.48	7	18	2224.83	35.56	8	18	270	29.8453	4.86865
HVO_1169	probable glycosyltransferase, type 1	10.6	1	3	3	7	0	10.6	3	4	83.3196	8.7	2	3	368	40.7983	4.729
HVO_1172	NAD-dependent epimerase/dehydratase	23.17	1	8	8	29	28.7905	23.17	8	14	2021.93	23.17	8	15	315	34.8667	4.33545
HVO_1175	DUF2110 family protein	19.56	1	4	4	20	22.9555	19.56	4	10	1752.56	19.56	4	10	225	24.4472	4.62744
HVO_1177	CinA N-terminal domain protein	13.04	1	3	3	5	5.54164	13.04	3	3	287.644	10	2	2	230	24.4839	4.36084
HVO_1179	homolog to NAD kinase	22.88	1	5	5	12	6.92465	22.88	5	6	521.225	22.88	5	6	354	36.7406	4.60205
HVO_1181	transcription regulator (homolog to phosphate uptake regulator)	63.56	1	16	16	65	64.2297	63.56	16	31	4746	63.56	16	34	343	38.3827	4.94482
HVO_1187	conserved hypothetical protein	34.27	1	4	4	11	2.05288	34.27	4	6	325.063	23.78	3	5	143	16.3652	4.85596
HVO_1189	aldehyde dehydrogenase	54.72	1	22	22	211	185.988	47.05	20	104	14050.6	54.72	22	107	508	56.136	4.58936
HVO_1198	UspA domain protein	39.31	1	5	5	19	16.0473	39.31	5	9	1347.77	39.31	5	10	145	15.6209	4.75439
HVO_1199	acyl-CoA dehydrogenase	29.21	1	7	7	26	23.2177	29.21	7	13	1668.73	29.21	7	13	380	41.4533	4.64014
HVO_1209	HTH domain protein	28.57	1	2	2	6	4.65872	28.57	2	3	278.425	28.57	2	3	112	13.0705	4.75439
HVO_1212	KaiC-type circadian regulator CirA	42.28	1	10	10	62	66.4353	42.28	10	30	4620.65	42.28	10	32	246	27.5458	4.44971
HVO_1228	halocyanin	7.06	1	5	5	13	11.1881	7.06	5	6	834.4	7.06	5	7	821	83.6513	4.17041
HVO_1235	creatininase	27.65	1	5	5	18	15.4133	27.65	5	9	1206.09	27.65	5	9	264	29.2472	4.84326
HVO_1236	acyl-CoA synthetase	25.42	1	9	9	40	34.031	25.42	9	20	2967.9	23.93	8	20	535	59.1098	4.60205
HVO_1238	probable oxidoreductase (aldo-keto reductase family protein)	23.77	1	6	6	34	40.915	23.77	6	17	2806.43	23.77	6	17	324	36.6457	4.67822
HVO_1250	redoxin domain protein	14.97	1	2	2	4					885.524	14.97	2	4	187	20.5334	4.03076
HVO_1266	pyridoxal phosphate-dependent aminotransferase (probable aspartate aminotransferase)	19.58	1	6	6	19	17.6375	17.23	5	9	1085.08	19.58	6	10	383	41.9683	4.48779
HVO_1268	conserved hypothetical protein	16.88	1	3	3	9	11.4366	13.92	2	4	939.857	16.88	3	5	237	26.3723	5.21143
HVO_1272	TrmB family transcription regulator	11.6	1	4	4	14	7.73223	11.6	4	7	667.782	11.6	4	7	362	40.5339	4.4751
HVO_1273	inosine-5'-monophosphate dehydrogenase	64.06	1	21	21	182	175.892	61.45	20	90	11909.7	57.83	20	92	498	53.2531	4.55127
HVO_1279	dihydrofolate reductase	11.73	1	2	2	2	2.80565	11.73	2	2					162	17.9688	4.57666
HVO_1284	GTP cyclohydrolase III	40.61	1	8	8	31	39.3911	40.61	8	16	2668.84	40.61	8	15	261	28.8911	4.70361
HVO_1287	PfpI family protease	23.23	1	3	3	10	6.38167	23.23	3	5	517.009	23.23	3	5	198	21.5314	4.52588
HVO_1291	fumarylacetoacetase family protein	40.33	1	5	5	31	32.6963	40.33	5	15	2138.08	40.33	5	16	243	26.2569	4.55127
HVO_1295	histidinol-phosphate aminotransferase	25.48	1	7	7	21	23.4629	23.27	6	10	1519.94	25.48	7	11	361	39.3932	4.51318
HVO_1299	HTH domain protein	13.87	1	2	2	8	8.637	13.87	2	4	479.479	13.87	2	4	173	18.8899	4.84326
HVO_1300	triosephosphate isomerase	45.33	1	6	6	46	51.8965	45.33	6	24	3127.01	45.33	6	22	214	21.3196	4.25928
HVO_1304	pyruvate--ferredoxin oxidoreductase beta subunit	60.9	1	12	12	171	159.605	60.9	12	87	10735.5	60.9	12	84	312	34.4753	4.98291
HVO_1305	pyruvate--ferredoxin oxidoreductase alpha subunit	45.17	1	19	19	342	341.154	43.9	18	169	24322.1	45.17	19	173	631	68.4271	4.48779
HVO_1306	chorismate synthase	40.26	1	11	11	60	61.2536	40.26	11	31	3486.54	40.26	11	29	385	41.9212	4.83057
HVO_1308	3-phosphoshikimate 1-carboxyvinyltransferase	10.93	1	3	3	23	11.8878	6.05	2	11	1294.45	10.93	3	12	430	44.2195	4.37354
HVO_1309	peptidase M24 family protein	14.58	1	4	4	15	14.3239	14.58	4	8	852.923	7.16	3	7	391	42.0734	4.36084
HVO_1311	probable oxidoreductase (short-chain dehydrogenase family)	22.78	1	6	6	15	7.72803	19.22	5	7	731.072	22.78	6	8	281	30.1414	4.4624
HVO_1314	5'-nucleotidase SurE	9.51	1	2	2	4	1.87168	9.51	2	2	165.709	9.51	2	2	263	27.7925	4.4751
HVO_1323	shikimate kinase, archaeal-type	13.15	1	3	3	16	16.0573	13.15	3	8	1132.44	13.15	3	8	289	29.4784	4.29736
HVO_1327	AAA-type ATPase (CDC48 subfamily)	39.27	1	20	21	73	45.9455	37.91	20	37	3479.3	39.27	20	36	736	78.1178	4.88135
HVO_1332	conserved hypothetical protein	24.81	1	3	3	9	5.58441	16.28	2	4	647.779	24.81	3	5	129	14.9261	4.15771
HVO_1337	rpa-associated protein	23.27	1	9	9	38	29.6104	23.27	9	18	2090.93	23.27	9	20	623	64.8293	3.67529
HVO_1338	replication protein A	53.63	1	16	17	66	62.5043	52.46	16	33	4160.2	53.63	17	33	427	45.9535	4.36084
HVO_1340	probable glycosyltransferase, type 1	27.2	1	8	8	28	20.8419	27.2	8	14	1655.13	27.2	8	14	375	41.0478	4.42432
HVO_1344	SBDS family protein	23.11	1	4	4	13	10.4476	16.39	3	6	661.938	23.11	4	7	238	26.5443	4.51318
HVO_1348	probable YjeF family carbohydrate kinase	31.17	1	10	10	35	31.374	31.17	10	17	2305.69	31.17	10	18	478	48.8084	4.44971
HVO_1354	DNA mismatch repair protein MutS	19.14	1	8	9	25	15.2574	19.14	9	13	1166.14	16.72	8	12	580	62.1286	4.56396
HVO_1356	sensor box histidine kinase	23.27	1	9	9	25	16.4404	23.27	9	14	1158.39	20.36	7	11	550	61.1156	4.60205
HVO_1357	receiver/bat box HTH-10 family transcription regulator	10.48	1	3	3	10	7.32111	10.48	3	5	499.294	10.48	3	5	582	62.7289	4.39893
HVO_1368	probable metallo-beta-lactamase family hydrolase	8.61	1	2	2	4					548.048	8.61	2	4	267	29.2748	4.48779
HVO_1370	gamma-glutamyl phosphate reductase	37.84	1	15	15	75	68.9452	37.84	13	37	4757.82	37.84	14	38	444	48.0876	4.33545
HVO_1371	glutamate 5-kinase	31.56	1	6	6	24	32.3597	31.56	6	12	2027.7	31.56	6	12	301	31.9708	4.24658
HVO_1372	pyrroline-5-carboxylate reductase	12.45	1	3	3	10	8.92859	12.45	3	5	843.315	12.45	3	5	257	26.819	4.00537
HVO_1373	acyl-CoA dehydrogenase	18.28	1	4	4	13	11.6218	18.28	4	6	836.4	18.28	4	7	383	42.5214	4.61475
HVO_1374	acyl-CoA synthetase	41.05	1	15	15	52	51.5832	38.52	14	23	3668.83	41.05	15	29	553	61.1188	4.50049
HVO_1375	O-succinylbenzoic acid--CoA ligase	17.26	1	8	8	24	13.2761	17.26	8	12	1185.9	17.26	8	12	614	64.7273	4.28467
HVO_1380	methylmalonyl-CoA mutase subunit A	26.88	1	10	10	35	31.045	22.22	8	17	2172.83	26.88	10	18	558	61.8671	4.41162
HVO_1387	enoyl-CoA hydratase	35.02	1	7	7	32	24.4395	35.02	7	16	1801.13	35.02	7	16	257	27.5335	4.51318
HVO_1391	NUDIX family hydrolase	46.36	1	6	7	18	13.001	39.07	5	8	1022.23	46.36	7	10	151	17.4407	5.0083
HVO_1395	M20 family amidohydrolase (homolog to indole-3-acetyl-aspartic acid hydrolase)	34.43	1	10	10	33	25.3235	34.43	10	17	2084.17	28.1	8	16	427	45.3819	4.56396
HVO_1396	FAD-dependent oxidoreductase (homolog to geranylgeranyl reductase)	47.77	1	17	17	93	78.3834	46.71	16	45	5720.09	47.77	17	48	471	51.0359	4.4751
HVO_1401	ABC-type transport system periplasmic substrate-binding protein (probable substrate sugar)	35.01	1	6	6	29	27.9069	35.01	6	15	1999.22	27.32	5	14	377	39.1886	4.18311
HVO_1402	phosphohexomutase (phosphoglucomutase / phosphomannomutase)	46.14	1	13	13	63	68.7668	46.14	13	32	4070.6	46.14	13	31	453	47.4706	4.62744
HVO_1407	HTH domain protein	18.67	1	3	3	14	9.75893	18.67	3	7	816.807	18.67	3	7	225	24.8666	4.44971
HVO_1412	diphosphomevalonate decarboxylase	29.63	1	10	10	53	31.8197	29.63	10	26	2537.47	29.63	10	27	324	35.3949	4.77979
HVO_1413	probable NADH dehydrogenase	24.93	1	6	6	23	17.5814	24.93	6	12	1380.27	18.57	5	11	377	39.7301	4.66553
HVO_1424	conserved hypothetical protein	8.08	1	3	3	9	3.88702	5.29	2	4	419.823	8.08	3	5	359	40.8783	4.60205
HVO_1425	conserved hypothetical protein	7.92	1	2	2	8	0	7.92	2	4	264.571	7.92	2	4	265	30.4466	4.61475
HVO_1437	conserved hypothetical protein	19.7	1	3	3	10	9.87124	19.7	3	5	497.405	19.7	3	5	203	22.2904	4.94482
HVO_1439	cysteine synthase	12.27	1	2	2	4	0	12.27	2	2	101.256	12.27	2	2	326	34.736	4.52588
HVO_1444	3-hydroxyacyl-CoA dehydrogenase	25.17	1	6	6	20	23.2874	25.17	6	10	1338.83	25.17	6	10	286	30.8303	4.4624
HVO_1446	fructose-1,6-bisphosphatase	31.31	1	6	6	20	11.5293	21.55	4	8	1407.02	31.31	6	12	297	31.6085	4.44971
HVO_1447	propionyl-CoA carboxylase carboxyltransferase component	10.33	1	4	4	8	11.3368	10.33	4	4	516.937	10.33	4	4	581	63.5844	4.70361
HVO_1452	citryl-CoA lyase (citrate lyase beta subunit / ATP citrate synthase beta subunit)	19.71	1	3	3	11	7.36272	19.71	3	5	560.001	19.71	3	6	279	28.9736	4.53857
HVO_1453	glutamate dehydrogenase (NADP)	25.42	1	9	9	33	23.3738	25.42	9	16	1919.88	25.42	9	17	417	45.7016	4.48779
HVO_1454	aspartate carbamoyltransferase catalytic subunit	54.61	1	11	11	48	44.3218	54.61	11	24	3296.57	54.61	11	24	304	33.6538	4.91943
HVO_1459	ThuA family protein	47.9	1	5	5	29	35.1113	47.9	5	15	2001.17	33.19	4	14	238	26.8049	4.66553
HVO_1465	naphthoate synthase	25.57	1	6	6	21	21.7559	25.57	6	10	1059.09	25.57	6	11	305	33.9113	4.83057
HVO_1469	2-succinyl-5-enolpyruvyl-6-hydroxy-3-cyclohexene-1-carboxylate synthase	18.49	1	6	6	14	5.83067	8.39	4	6	509.579	18.49	6	8	584	63.3085	4.79248
HVO_1470	isochorismate synthase	9.93	1	2	2	10	6.7159	9.93	2	5	356.539	9.93	2	5	443	47.7269	4.56396
HVO_1478	transcription initiation factor TFB	32.18	1	6	9	44	31.7089	32.18	9	22	3135.1	32.18	9	22	317	35.71	5.46533
HVO_1481	UspA domain protein	41.1	1	5	5	29	31.9869	41.1	5	15	1952.86	41.1	5	14	163	17.6586	4.39893
HVO_1488	D-gluconate dehydratase	29.37	1	8	10	64	53.311	29.37	10	32	4106.16	29.37	10	32	412	45.7655	4.60205
HVO_1491	HAD superfamily hydrolase	28.19	1	11	11	37	29.818	26.47	10	18	2174.19	28.19	11	19	408	44.4103	4.60205
HVO_1494	fructose-1,6-bisphosphate aldolase, class II	44.85	1	11	11	52	60.6407	43.03	10	25	4092.64	44.85	11	27	330	36.2795	4.34814
HVO_1496	phosphotransferase system component I	15.75	1	8	8	34	31.756	15.75	8	17	2385.24	15.75	8	17	565	60.2876	4.2085
HVO_1500	1-phosphofructokinase	25.9	1	5	5	14	3.53557	25.9	5	7	510.837	25.9	5	7	305	31.9829	4.51318
HVO_1501	DeoR family transcription regulator GlpR	18.43	1	4	4	20	15.0277	18.43	4	10	1030.5	18.43	4	10	255	27.9605	4.97021
HVO_1502	3-isopropylmalate dehydrogenase	50.31	1	12	12	111	76.9026	42.59	11	52	7097.19	50.31	12	59	324	33.7037	4.23389
HVO_1503	3-isopropylmalate dehydratase small subunit	26.73	1	4	4	17	12.6974	17.82	3	8	980.434	26.73	4	9	202	21.9993	4.14502
HVO_1504	3-isopropylmalate dehydratase large subunit	41.86	1	16	17	126	117.994	41.86	17	64	8877.43	41.86	17	62	473	51.5879	4.55127
HVO_1506	ketol-acid reductoisomerase	55.75	1	12	12	75	66.9064	53.74	11	38	4327	55.75	12	37	348	37.85	4.33545
HVO_1507	acetolactate synthase small subunit	74.77	1	12	12	56	50.2638	74.77	12	27	4152.91	74.77	12	29	218	23.6941	4.94482
HVO_1508	acetolactate synthase large subunit	35.78	1	12	12	53	66.2654	35.78	12	27	3959.18	35.78	12	26	587	62.3217	4.36084
HVO_1510	2-isopropylmalate synthase	24.09	1	8	8	33	26.0003	24.09	8	17	2027.41	17.95	7	16	440	47.7115	4.81787
HVO_1527	glucose-1-phosphate uridylyltransferase	31.28	1	9	9	40	28.0202	31.28	9	20	2113.08	31.28	9	20	243	27.5177	4.70361
HVO_1531	UDP-glucose 6-dehydrogenase	28.14	1	11	11	42	32.0249	28.14	11	21	2346.21	28.14	11	21	430	45.9383	4.50049
HVO_1534	probable S-adenosylmethionine-dependent methyltransferase	19.57	1	2	2	3					293.304	19.57	2	3	184	19.9567	4.75439
HVO_1538	glycerol-3-phosphate dehydrogenase subunit A	25.26	1	11	11	48	43.7129	25.26	11	24	3330.21	25.26	11	24	586	63.4467	4.70361
HVO_1539	glycerol-3-phosphate dehydrogenase subunit B	35.55	1	9	9	36	30.3305	35.55	9	19	1777.76	32.23	8	17	422	43.6158	4.71631
HVO_1541	glycerol kinase	43.92	1	17	17	130	103.995	40.59	16	65	7864.92	43.92	17	65	510	56.7025	4.50049
HVO_1544	probable phosphoenolpyruvate-protein phosphoryltransferase	21.09	1	3	3	12	14.9914	21.09	3	6	1025.8	21.09	3	6	128	13.0255	4.31006
HVO_1545	dihydroxyacetone kinase subunit DhaL	39.66	1	7	7	41	41.8324	39.66	7	21	2877.39	39.66	7	20	232	24.8222	4.4751
HVO_1546	dihydroxyacetone kinase subunit DhaK	35.84	1	13	13	147	111.946	35.84	13	74	8329.53	35.84	13	73	332	34.8247	4.22119
HVO_1547	isoleucine--tRNA ligase	29.72	1	22	22	99	90.267	29.72	22	49	6119.69	27.33	21	50	1043	117.92	4.29736
HVO_1550	acyl-CoA thioester hydrolase	16.88	1	2	2	9	7.34869	16.88	2	5	589.21	16.88	2	4	160	17.6306	4.55127
HVO_1553	hydroxypyruvate reductase	32.81	1	11	11	42	21.3227	32.81	11	22	1974.29	32.81	11	20	442	45.2451	4.50049
HVO_1557	phosphoribosylformylglycinamidine cyclo-ligase	22.22	1	4	4	18	15.6942	22.22	4	9	1190.51	22.22	4	9	324	33.5609	3.99268
HVO_1562	proteasome beta subunit	28.81	1	5	5	39	21.5955	28.81	5	18	2056.3	28.81	5	21	243	25.9779	4.62744
HVO_1564	conserved hypothetical protein	7.07	1	3	3	8	3.94645	7.07	3	4	234.234	7.07	3	4	509	56.4664	4.65283
HVO_1565	DNA ligase (ATP)	6.67	1	3	3	10	10.743	6.67	3	5	696.669	6.67	3	5	585	62.7001	4.43701
HVO_1567	conserved hypothetical protein	22.98	1	4	4	18	12.8111	22.98	4	9	1034.83	22.98	4	9	235	25.7256	4.36084
HVO_1568	alpha/beta hydrolase fold protein	41.88	1	8	8	25	13.1307	33.21	7	12	1221.45	41.88	8	13	277	29.4358	4.94482
HVO_1570	DNA topoisomerase VI subunit A	27.87	1	8	8	27	22.3363	27.87	8	13	1526.89	27.87	8	14	366	41.8034	4.62744
HVO_1571	DNA topoisomerase VI subunit B	44.49	1	24	24	115	101.284	41.35	22	57	5986.72	41.35	22	58	798	87.3846	4.729
HVO_1572	DNA gyrase subunit B	39.91	1	21	22	101	70.4728	37.25	20	51	6070.65	35.52	21	50	639	71.1694	4.83057
HVO_1573	DNA gyrase subunit A	31.9	1	22	22	86	77.1271	31.9	22	43	5658.8	31.9	22	43	862	94.7946	4.56396
HVO_1574	NUDIX family hydrolase	32.05	1	3	3	8	6.77313	32.05	3	4	376.548	32.05	3	4	156	17.5968	4.98291
HVO_1575	arginase	35.79	1	6	6	27	28.5469	35.79	6	13	1717.84	35.79	6	14	299	30.9983	4.57666
HVO_1576	NAD-dependent epimerase/dehydratase	28.1	1	4	8	49	38.4629	28.1	8	25	2863.18	28.1	8	24	306	33.9221	4.51318
HVO_1577	conserved hypothetical protein	39.55	1	6	6	19	20.0179	39.55	6	9	1353.66	39.55	6	10	177	19.3657	4.7417
HVO_1578	probable NADH dehydrogenase	9.32	1	2	2	7	6.53907	9.32	2	4	429.39	9.32	2	3	397	42.7902	4.39893
HVO_1579	uridine phosphorylase	30.88	1	5	5	13	13.6412	23.16	4	6	754.784	30.88	5	7	272	29.0022	4.64014
HVO_1585	acyl-CoA synthetase	14.82	1	8	8	33	22.7168	14.82	8	17	2045.25	14.82	8	16	668	74.1123	4.4751
HVO_1590	DnaK-type molecular chaperone Hsp70	40.16	1	21	21	182	183.717	40.16	21	90	12525.8	40.16	21	92	625	67.2097	4.18311
HVO_1592	DnaJ/DnaK ATPase stimulator GrpE	32.9	1	6	6	18	15.5001	32.9	6	9	1466.96	32.9	6	9	231	25.0248	4.24658
HVO_1593	PAC2 family protein	27.02	1	3	3	9	7.09507	27.02	3	5	405.214	27.02	3	4	248	26.6116	4.4624
HVO_1594	tRNA/rRNA cytosine-C5-methylase	17.25	1	5	5	15	13.3932	15.34	4	7	854.525	17.25	5	8	313	34.5747	4.69092
HVO_1596	DUF790 family protein	5.8	1	2	2	2					142.041	5.8	2	2	500	53.9243	4.65283
HVO_1604	pyridoxal phosphate-dependent aminotransferase (probable aspartate aminotransferase)	20.11	1	7	7	32	25.5763	20.11	7	16	1703.37	20.11	7	16	373	40.1677	4.43701
HVO_1610	conserved hypothetical protein	13.78	1	2	2	6	11.6992	13.78	2	3	500.368	13.78	2	3	283	30.4581	4.55127
HVO_1623	conserved hypothetical protein	31.21	1	7	7	32	24.2925	31.21	7	16	1725.16	31.21	7	16	298	32.8345	4.56396
HVO_1625	conserved hypothetical protein	28.75	1	12	12	34	37.4975	28.75	12	19	2324.1	19.88	10	15	654	70.0514	4.04346
HVO_1626	homolog to UPF0173 family metal-dependent hydrolase	28.52	1	6	6	22	9.71371	24.55	5	9	1243.97	28.52	6	13	277	30.5815	4.29736
HVO_1629	conserved hypothetical protein	17.51	1	7	7	23	16.7738	17.51	7	11	1561.59	17.51	7	12	531	56.3131	4.69092
HVO_1631	S-adenosyl-L-methionine:L-histidine 3-amino-3-carboxypropyltransferase	31.4	1	10	10	32	21.2566	28.2	9	15	2309.76	31.4	10	17	344	39.0587	4.729
HVO_1637	FKBP-type peptidylprolyl isomerase	42.81	1	8	9	61	46.1266	34.31	8	28	4486.17	42.81	9	33	306	33.7636	3.76416
HVO_1649	methionine adenosyltransferase	37.81	1	11	11	49	48.5956	37.81	11	25	3168.96	37.81	11	24	402	43.4717	4.44971
HVO_1650	polyphosphate kinase	13.22	1	9	9	30	20.2126	13.22	9	15	1744.94	13.22	9	15	832	93.5995	4.65283
HVO_1654	cysteine synthase	30.39	1	7	7	27	16.8435	30.39	7	14	1414.64	30.39	7	13	306	32.2998	4.32275
HVO_1656	YyaL family protein	18.49	1	13	13	45	24.0512	15.79	11	22	2335.69	18.49	13	23	703	77.2533	4.48779
HVO_1657	phosphoribosylamine--glycine ligase	14.25	1	6	6	35	31.712	11.45	5	17	2056.66	14.25	6	18	428	45.476	4.1958
HVO_1660	DisA-N domain protein	29.37	1	6	6	28	35.2794	29.37	6	14	1936.77	29.37	6	14	269	28.9347	4.729
HVO_1668	gamma-glutamylcysteine synthetase	8.1	1	3	3	10	8.61667	8.1	3	5	656.809	8.1	3	5	358	39.8826	4.71631
HVO_1669	fibrillarin-like rRNA/tRNA 2'-O-methyltransferase	9.59	1	2	2	6	4.26104	9.59	2	3	334.366	9.59	2	3	219	23.5056	4.69092
HVO_1670	rRNA/tRNA 2'-O-methyltransferase complex protein Nop5	11.43	1	2	2	6	5.82479	11.43	2	3	232.515	11.43	2	3	280	29.9791	4.91943
HVO_1681	DNA N-glycosylase	8.55	1	2	2	6	8.15159	8.55	2	3	514.212	8.55	2	3	304	34.2486	4.62744
HVO_1683	4-alpha-glucanotransferase	30.85	1	12	12	37	22.2316	29.44	11	18	1794.38	30.85	12	19	496	56.3058	4.44971
HVO_1684	threonine--tRNA ligase	43.86	1	23	23	133	115.862	43.86	23	67	8100.27	39.97	22	66	643	73.4408	4.44971
HVO_1685	conserved hypothetical protein	25.41	1	11	11	36	16.3335	25.41	11	19	1850.47	20.93	9	17	492	54.5247	5.74463
HVO_1690	DHH family phosphoesterase	45.77	1	13	13	66	78.4694	45.77	13	33	4978.81	45.77	13	33	485	52.098	4.4751
HVO_1697	FAD-dependent oxidoreductase (GlcD/DLD_GlcF/GlpC domain fusion protein)	3.22	1	3	3	6	0	3.22	3	3	138.652	3.22	3	3	1026	111.212	4.53857
HVO_1698	CBS/parB domain protein	33.96	1	6	7	25	9.63656	33.96	7	12	1177.21	33.96	7	13	265	29.403	4.91943
HVO_1699	pyridoxal phosphate-dependent aminotransferase (homolog to histidinol-phosphate aminotransferase / aspartate aminotransferase)	15.34	1	5	5	13	12.8922	15.34	5	7	842.355	15.34	5	6	378	39.8175	4.44971
HVO_1705	ABC-type transport system periplasmic substrate-binding protein (probable substrate iron-III)	8.51	1	3	3	8	5.73733	8.51	3	4	335.75	8.51	3	4	388	41.8593	4.34814
HVO_1710	alpha amylase	14.03	1	9	9	24	15.9386	11.37	7	12	1145.56	12.56	8	12	677	75.0207	4.44971
HVO_1711	glucoamylase	22.3	1	26	26	80	68.406	22.3	26	40	4632.49	21.91	25	40	1511	166.117	4.64014
HVO_1723	DNA repair helicase Rad25	15.25	1	7	7	28	30.632	15.25	7	14	1935.5	15.25	7	14	695	76.7638	4.69092
HVO_1725	Orc1-type DNA replication protein	23.19	1	6	7	21	17.2049	20.45	6	10	988.196	23.19	7	11	401	44.5216	5.18604
HVO_1726	HTH domain protein	9.2	1	2	2	6	1.67788	9.2	2	3	159.67	9.2	2	3	261	28.9683	4.729
HVO_1727	TATA-binding transcription initiation factor	25.27	1	5	5	24	25.6857	25.27	5	12	1840.95	25.27	5	12	186	19.8702	4.36084
HVO_1735	conserved hypothetical protein	7.42	1	5	5	10	6.83551	7.42	5	5	358.052	6.21	4	5	660	75.739	4.50049
HVO_1740	conserved hypothetical protein	9.05	1	2	2	6	3.336	9.05	2	3	326.623	9.05	2	3	210	24.4477	4.48779
HVO_1741	conserved hypothetical protein	12.2	1	3	3	7	2.93095	12.2	3	4	213.93	9.15	2	3	328	37.5587	4.4624
HVO_1746	DUF2800 family protein	19.5	1	3	4	14	14.0445	14.24	3	6	803.061	19.5	4	8	323	36.4858	4.37354
HVO_1758	oxidoreductase (homolog to thioredoxin-disulfide reductase)	8.21	1	2	2	4	0	8.21	2	2	138.427	8.21	2	2	329	36.3341	4.48779
HVO_1778	catalase-peroxidase	34.12	1	17	17	120	120.251	34.12	17	59	8308.02	34.12	17	61	718	79.9547	4.31006
HVO_1783	conserved hypothetical protein	27.23	1	4	4	12	8.45683	27.23	4	6	498.454	27.23	4	6	224	24.1213	5.89697
HVO_1788	probable sulfite/nitrite reductase (ferredoxin)	61.66	1	26	26	144	131.169	60.64	25	72	9659.9	61.66	26	72	592	66.564	4.61475
HVO_1804	nicotinate phosphoribosyltransferase	32.73	1	9	9	24	23.8857	29.64	8	12	1485.69	30.41	8	12	388	41.1023	4.60205
HVO_1809	isochorismatase family protein	14.21	1	2	2	8	4.21872	14.21	2	4	248.268	14.21	2	4	190	20.979	4.55127
HVO_1812	conserved hypothetical protein	12.53	1	3	3	8	7.4639	12.53	3	4	381.521	12.53	3	4	375	40.5249	4.50049
HVO_1816	dihydroorotase	31.24	1	10	10	34	25.0328	31.24	10	16	1829.86	31.24	10	18	429	45.4328	4.39893
HVO_1821	GNAT family acetyltransferase Pat2	16.3	1	2	2	2					103.078	16.3	2	2	184	20.4258	4.29736
HVO_1823	UspA domain protein	22.22	1	3	3	6	4.43862	22.22	3	3	318.26	22.22	3	3	153	16.4472	4.60205
HVO_1824	conserved hypothetical protein	37.53	1	12	12	46	43.4996	37.53	12	22	2914.24	37.53	12	24	429	47.3521	4.1958
HVO_1829	aminopeptidase (homolog to leucyl aminopeptidase / aminopeptidase T)	33.79	1	12	12	57	58.1776	33.79	12	30	3967.59	33.79	12	27	364	39.3407	4.34814
HVO_1830	6-phosphogluconate dehydrogenase (decarboxylating)	13.04	1	4	5	15	14.8614	11.37	4	7	897.197	13.04	5	8	299	31.9634	4.52588
HVO_1847	oligoendopeptidase PepF	30.72	1	14	14	48	49.3185	30.72	14	23	2848.48	30.72	14	25	599	68.5007	4.41162
HVO_1849	probable M28 family peptidase (homolog to aminopeptidase YwaD)	9.23	1	3	4	14	10.7418	9.23	4	7	831.111	9.23	4	7	444	47.1014	4.76709
HVO_1854	histidine--tRNA ligase	39.68	1	15	15	79	62.253	39.68	15	40	4774.87	39.68	15	39	431	47.1328	4.37354
HVO_1858	30S ribosomal protein S19e	29.8	1	2	2	3					112.869	29.8	2	3	151	16.6634	4.84326
HVO_1861	thiamine-monophosphate kinase	13.8	1	4	4	14	11.0248	13.8	4	7	924.414	13.8	4	7	297	30.8107	4.32275
HVO_1864	molybdopterin synthase catalytic subunit	10.73	1	3	3	12	1.87701	10.73	3	5	542.755	10.73	3	7	261	27.9178	4.41162
HVO_1866	uridylate kinase	30.38	1	6	6	26	22.451	30.38	6	13	1769.57	30.38	6	13	237	24.5924	4.42432
HVO_1867	lysine--tRNA ligase	34.23	1	15	15	59	38.538	34.23	15	30	3561.62	28.11	14	29	555	62.0799	4.4624
HVO_1871	UPF0447 family protein	25.35	1	12	12	65	53.4307	21.96	11	31	4073.49	25.35	12	34	501	56.0541	4.58936
HVO_1874	probable oxidoreductase (aldo-keto reductase family protein)	26.05	1	7	7	33	31.2667	26.05	7	17	1806.7	26.05	7	16	357	39.8412	4.41162
HVO_1875	O-acetyltransferase (homolog to galactoside O-acetyltransferase)	18.36	1	4	4	21	20.1488	18.36	4	10	1280.52	18.36	4	11	305	34.0556	4.90674
HVO_1878	NAD synthase	15.94	1	4	4	16	11.455	15.94	4	8	891.077	15.94	4	8	276	29.5725	4.37354
HVO_1879	enoyl-CoA hydratase	19.48	1	3	3	8	6.57494	19.48	3	4	470.299	19.48	3	4	231	24.2885	5.21143
HVO_1880	conserved hypothetical protein	38.22	1	7	8	32	25.764	38.22	8	16	1729.25	38.22	8	16	225	23.7799	4.58936
HVO_1885	TrkA domain protein	28.11	1	3	3	10	4.73673	28.11	3	5	513.95	28.11	3	5	217	23.4018	4.75439
HVO_1893	non-canonical purine NTP pyrophosphatase	11.9	1	2	2	4	3.80798	11.9	2	2	229.26	11.9	2	2	210	22.9811	4.57666
HVO_1895	KEOPS complex subunit Kae1/Bud32	16.85	1	6	6	20	22.3633	16.85	6	10	1391.09	16.85	6	10	552	58.9824	5.07178
HVO_1896	30S ribosomal protein S24e	34.65	1	3	3	12	13.4004	34.65	3	6	775.745	34.65	3	6	101	11.6257	4.67822
HVO_1899	DNA-directed RNA polymerase subunit E	8.42	1	2	2	4	1.81987	8.42	2	2	188.737	8.42	2	2	190	20.9526	4.7417
HVO_1901	translation initiation factor aIF-2 gamma subunit	37.47	1	12	12	85	71.0276	37.47	12	42	5074.05	37.47	12	43	411	43.9139	4.36084
HVO_1907	arNOG05511 family protein (AAA-type ATPase core domain protein)	46.84	1	16	16	73	70.2656	46.84	16	36	4990.01	46.84	16	37	474	53.3774	4.58936
HVO_1914	acetyl-CoA C-acyltransferase	36.6	1	8	8	36	32.1977	36.6	8	18	2444.67	36.6	8	18	377	39.9484	4.41162
HVO_1916	Kef-type transport system (probable substrate potassium)	3.78	1	3	3	6	0	3.78	3	3	205.947	3.78	3	3	635	66.2285	4.62744
HVO_1918	probable metallo-beta-lactamase family hydrolase	23.51	1	3	3	8	8.50263	23.51	3	4	572.789	23.51	3	4	302	33.9745	4.55127
HVO_1921	serine--tRNA ligase	68.91	1	26	26	128	125.476	68.7	25	64	8800.2	68.91	26	64	460	52.0063	4.4624
HVO_1925	probable GTP-binding protein	20	1	5	5	15	4.80407	20	5	8	711.528	13.23	4	7	325	36.4963	4.71631
HVO_1928	5-formyltetrahydrofolate cyclo-ligase	19.75	1	3	3	6	4.81326	19.75	3	3	304.945	19.75	3	3	243	26.5172	4.69092
HVO_1932	2-D-hydroxyacid dehydrogenase	38.64	1	10	10	38	32.9114	38.64	10	19	2539.62	38.64	10	19	308	32.9804	4.60205
HVO_1934	translation initiation factor aIF-2B alpha subunit	6.05	1	2	2	4	4.65343	6.05	2	2	269.809	6.05	2	2	413	43.1749	4.65283
HVO_1936	F420-0:gamma-glutamyl ligase	9.96	1	2	2	6	2.40732	9.96	2	3	289.763	9.96	2	3	251	27.4347	4.67822
HVO_1941	AAA-type ATPase (MoxR subfamily)	22.01	1	5	5	16	14.1318	22.01	5	8	744.243	22.01	5	8	318	34.8419	4.83057
HVO_1946	translation initiation factor aIF-1 (SUI1 protein, bacterial-type IF3)	28.87	1	4	4	16	6.88399	28.87	4	8	588.692	28.87	4	8	97	10.8261	4.52588
HVO_1955	aconitate hydratase	47.4	1	25	26	348	347.384	45.87	24	174	24179.9	47.4	26	174	654	70.3624	4.44971
HVO_1957	proteasome-activating nucleotidase	29.61	1	7	9	30	23.6424	29.61	9	15	1699.99	29.61	9	15	412	45.5604	4.4751
HVO_1963	translation initiation factor aIF-5B (bacterial-type IF2)	39.5	1	20	20	101	76.1522	37.33	19	49	6526.31	39.5	20	52	600	65.3333	4.67822
HVO_1967	glucose-6-phosphate isomerase	24.65	1	7	7	29	23.4645	24.65	7	13	1823.63	24.65	7	16	430	45.5766	4.39893
HVO_1973	conserved hypothetical protein	46.71	1	4	4	18	30.5305	37.72	3	8	1978.94	46.71	4	10	167	18.1087	4.36084
HVO_1979	tRNA pseudouridine synthase Pus10	20.84	1	7	7	25	20.6897	20.84	7	13	1706.93	18.74	6	12	427	46.8725	4.38623
HVO_1989	tRNA (pseudouridine(54)-N(1))-methyltransferase	22.22	1	2	2	10	12.3907	22.22	2	5	568.732	22.22	2	5	198	21.9328	4.79248
HVO_1995	conserved hypothetical protein	7.41	1	2	2	8	6.14307	7.41	2	4	368.791	7.41	2	4	243	26.512	4.38623
HVO_2001	tRNA-guanine(15) transglycosylase	19.57	1	6	6	27	22.1946	19.57	6	13	1506.86	19.57	6	14	516	56.2656	4.58936
HVO_2004	serine O-acetyltransferase	7.32	1	1	2	10	4.20015	7.32	2	5	442.565	7.32	2	5	287	31.8988	5.21143
HVO_2008	archaeosine synthase	37.26	1	14	14	43	32.029	31.28	12	20	2626.25	37.26	14	23	585	64.9313	4.80518
HVO_2013	FtsZ family protein, type III	51.02	1	10	10	42	40.4922	51.02	10	21	3048.47	47.72	9	21	394	41.4747	4.61475
HVO_2015	conserved hypothetical protein	57.39	1	13	13	226	264.232	57.39	13	113	17576	57.39	13	113	345	37.7341	4.24658
HVO_2029	Lrp/AsnC family transcription regulator	26.8	1	2	3	12	3.72516	26.8	3	6	435.773	26.8	3	6	153	16.8913	4.2085
HVO_2040	NAD-dependent epimerase/dehydratase	35.95	1	5	9	71	63.0981	35.95	9	36	4355.87	35.95	9	35	306	33.819	4.51318
HVO_2042	Orc1-type DNA replication protein	6.6	1	2	2	5	0	6.6	2	3	136.864	6.6	2	2	409	45.6212	5.30029
HVO_2053	probable glycosyltransferase, type 1	5.82	1	2	2	7	1.76267	5.82	2	4	191.981	5.82	2	3	378	41.9301	4.66553
HVO_2057	sugar nucleotidyltransferase	36.97	1	12	12	75	76.9055	36.97	12	37	5087.86	36.97	12	38	357	37.8422	4.43701
HVO_2059	NAD-dependent epimerase/dehydratase	44.19	1	9	9	52	40.5102	44.19	9	26	3285.96	44.19	9	26	310	34.1206	4.39893
HVO_2060	NUDIX family hydrolase	16.03	1	2	2	4	1.72675	16.03	2	2	99.3259	16.03	2	2	156	17.6896	4.41162
HVO_2068	FtsZ family protein, type III	25.41	1	5	5	18	21.2118	25.41	5	8	1788.51	25.41	5	10	370	38.7102	4.48779
HVO_2071	conserved hypothetical protein	10.02	1	5	5	15	13.2983	10.02	5	7	874.723	10.02	5	8	549	58.4179	4.71631
HVO_2072	S-layer glycoprotein	15.48	1	4	5	30	29.0188	15.48	5	16	1517.55	10.64	4	14	827	85.1379	3.6499
HVO_2095	probable oxidoreductase (zinc-containing alcohol dehydrogenase family)	11.57	1	4	4	12	10.6182	11.57	4	6	564.317	11.57	4	6	337	35.8975	4.38623
HVO_2108	IclR family transcription regulator	17	1	3	3	7	0	17	3	3	235.203	17	3	4	253	28.0134	5.74463
HVO_2120	conserved hypothetical protein	5.71	1	2	2	2					62.9931	5.71	2	2	385	43.0185	4.75439
HVO_2126	ABC-type transport system periplasmic substrate-binding protein (probable substrate dipeptide/oligopeptide)	12.04	1	6	6	15	11.3156	8.9	4	7	864.255	12.04	6	8	573	62.9112	4.44971
HVO_2127	M20 family amidohydrolase (homolog to indole-3-acetyl-aspartic acid hydrolase)	35.95	1	12	12	30	18.9932	33.81	11	15	1549.51	35.95	12	15	420	45.0272	4.85596
HVO_2130	IclR family transcription regulator	40.07	1	10	10	42	43.7923	40.07	10	22	3010.77	40.07	10	20	272	30.0604	5.5542
HVO_2131	fructose-1,6-bisphosphatase	10.03	1	2	2	8	10.423	10.03	2	4	609.094	10.03	2	4	289	31.3206	4.4751
HVO_2153	probable copper-containing oxidoreductase	21.04	1	5	5	19	16.6224	19.48	4	9	1231.06	21.04	5	10	385	42.0502	5.8208
HVO_2156	UspA domain protein	29.9	1	6	6	29	29.4662	29.9	6	15	2094.98	29.9	6	14	301	31.5827	4.69092
HVO_2158	malic enzyme (NADP)	9.45	1	1	5	23	24.3231	9.45	5	12	1574.1	9.45	5	11	751	81.4044	4.55127
HVO_2160	conserved hypothetical protein	12.49	1	18	18	156	165.082	12.14	17	76	12558.9	12.49	18	80	2257	232.675	3.9165
HVO_2168	AAA-type ATPase (MoxR subfamily)	20.97	1	6	6	24	20.2966	20.97	6	12	1126.97	20.97	6	12	329	35.8934	4.53857
HVO_2188	phosphoribosylformylglycinamidine synthase 1	28.13	1	5	5	20	20.018	24.11	4	10	1109.85	28.13	5	10	224	23.8674	4.36084
HVO_2191	formyltetrahydrofolate deformylase	55.66	1	15	15	73	68.448	55.66	15	36	4561.25	55.66	15	37	327	36.1603	4.62744
HVO_2193	phosphoribosylaminoimidazole-succinocarboxamide synthase	37.76	1	9	9	31	23.1808	37.76	9	16	1888.55	37.76	9	15	339	38.0863	4.50049
HVO_2204	FtsZ family protein, type III	49.37	2	16	16	95	111.188	49.37	16	47	6918.82	49.37	16	48	395	42.0385	4.67822
HVO_2205	arNOG06768 family NADH-binding domain protein	41.53	1	8	8	36	49.7885	41.53	8	18	2900.79	41.53	8	18	301	32.007	4.99561
HVO_2209	probable branched-chain amino acid dehydrogenase E1 component alpha subunit	6.03	1	2	2	2	2.90095	6.03	2	2					348	38.6877	4.70361
HVO_2211	TrkA domain protein	22.47	1	5	5	15	10.9126	22.47	5	7	744.448	22.47	5	8	227	24.4587	4.71631
HVO_2225	AstE family protein	43.7	1	8	8	40	42.9622	43.7	8	20	2448.6	43.7	8	20	341	36.9002	4.52588
HVO_2226	probable phosphoribosyltransferase (homolog to anthranilate phosphoribosyltransferase)	51.39	1	11	11	68	49.7242	51.39	11	34	4104.37	51.39	11	34	360	39.6217	4.38623
HVO_2227	siroheme decarboxylase AhbA	27.67	1	6	6	19	15.7565	27.67	6	9	1163.36	27.67	6	10	347	39.0534	4.69092
HVO_2229	flavin-containing amine-oxidoreductase	15.41	1	4	4	14	14.2777	15.41	4	7	733.046	15.41	4	7	344	37.9425	4.91943
HVO_2239	UspA domain protein	27.46	1	4	4	13	10.0723	27.46	4	7	697.172	27.46	4	6	142	15.4067	4.15771
HVO_2242	homolog to translation initiation factor aIF-2 beta subunit / probable RNA-binding protein	33.17	1	5	5	15	10.3516	33.17	5	7	920.474	33.17	5	8	202	22.156	5.10986
HVO_2244	fumarylacetoacetase family protein	12.97	1	2	2	4	4.5652	12.97	2	2	250.089	12.97	2	2	239	26.0734	4.06885
HVO_2250	purine phosphoribosyltransferase (adenine phosphoribosyltransferase, xanthine-guanine phosphoribosyltransferase)	24.31	1	3	3	9	1.99812	24.31	3	5	314.345	11.6	2	4	181	19.4699	4.28467
HVO_2255	conserved hypothetical protein	17.8	1	4	4	10	6.18492	17.8	4	5	500.331	17.8	4	5	236	27.6947	5.60498
HVO_2256	DUF262 family protein	43.72	1	19	19	62	46.1056	39.61	18	31	3545.22	42.86	18	31	462	54.9031	4.89404
HVO_2263	conserved hypothetical protein	9.24	1	6	6	16	10.9679	9.24	6	8	839.245	9.24	6	8	801	89.5437	5.5415
HVO_2266	hypothetical protein	30.22	1	11	11	39	26.167	28.19	10	20	2114.52	30.22	11	19	493	56.6763	4.53857
HVO_2269	type I site-specific deoxyribonuclease subunit RmeR	19.86	1	14	14	44	20.1684	19.86	14	22	2163.98	18.92	13	22	740	85.5789	4.70361
HVO_2270	type I restriction-modification system DNA-methyltransferase RmeM	13.79	1	5	5	17	11.826	13.79	5	9	964.851	11.64	4	8	464	53.0579	4.53857
HVO_2271	type I site-specific deoxyribonuclease subunit RmeS	14.88	1	6	6	25	16.1005	14.88	6	12	1248.76	14.88	6	13	410	45.9759	4.89404
HVO_2297	deoxyhypusine synthase	15.88	1	3	3	10	0	15.88	3	5	313.378	15.88	3	5	359	38.6164	4.58936
HVO_2300	translation initiation factor aIF-5A	31.45	1	3	3	19	24.2437	31.45	3	10	1467.79	31.45	3	9	124	14.2001	5.22412
HVO_2304	molybdenum cofactor biosynthesis protein MoeA	25.86	1	7	7	28	27.806	25.86	7	14	1574.16	25.86	7	14	406	43.1268	4.60205
HVO_2305	molybdenum cofactor biosynthesis protein MoeA	18.61	1	8	8	33	16.2617	17.19	7	16	1933.24	18.61	8	17	634	66.0854	4.53857
HVO_2306	receiver box response regulator	18.15	1	3	3	5	2.85024	18.15	3	3	176.484	13.31	2	2	248	26.5153	4.13232
HVO_2309	probable pterin-4-alpha-carbinolamine dehydratase	20.88	1	2	2	9	9.48762	20.88	2	4	584.704	20.88	2	5	91	10.3989	4.06885
HVO_2311	glutamyl-tRNA reductase	8.03	1	3	3	6	1.95741	8.03	3	3	235.372	8.03	3	3	461	49.2225	4.53857
HVO_2313	siroheme decarboxylase AhbB	19.83	1	4	4	16	16.0428	19.83	4	9	878.701	19.83	4	7	353	39.5964	4.64014
HVO_2321	bacterial-type DNA primase DnaG	6.99	1	3	3	8	6.25702	6.99	3	4	440.108	6.99	3	4	472	49.3566	4.36084
HVO_2328	isochorismatase family protein	11.17	1	2	2	4	2.29361	11.17	2	2	178.891	11.17	2	2	188	20.6828	4.66553
HVO_2333	conserved hypothetical protein	25.32	1	6	6	22	13.6551	25.32	6	11	973.924	25.32	6	11	308	34.8643	4.53857
HVO_2336	pyridoxal biosynthesis lyase PdxS	38.41	1	10	10	56	64.7729	34.77	8	26	4328.78	38.41	10	30	302	32.5011	4.80518
HVO_2338	homoserine kinase	16.04	1	2	2	8	8.36446	16.04	2	4	362.41	16.04	2	4	293	29.8191	4.88135
HVO_2345	flavin-dependent pyridine nucleotide oxidoreductase	64.16	1	16	16	131	116.266	64.16	16	66	7908.78	64.16	16	65	413	45.7683	4.44971
HVO_2347	conserved hypothetical protein	35.71	1	4	4	10	7.33149	35.71	4	5	557.397	35.71	4	5	140	15.5314	4.37354
HVO_2348	GTP cyclohydrolase MptA	32.14	1	6	6	39	25.2741	32.14	6	21	1757.05	32.14	6	18	308	33.4953	4.67822
HVO_2350	YyaL family protein	21.01	1	8	8	22	13.1772	21.01	8	10	1208.01	21.01	8	12	552	58.8152	4.58936
HVO_2356	GNAT family acetyltransferase	7.13	1	2	2	6	5.76873	7.13	2	3	295.417	7.13	2	3	407	45.1402	4.64014
HVO_2361	carbamoyl-phosphate synthase (glutamine-hydrolyzing) large subunit	24.03	1	20	20	81	86.1146	20.15	18	38	6447.96	24.03	20	43	1082	117.229	4.32275
HVO_2367	arNOG05179 family protein (DUF87-related AAA-type ATPase)	21.73	1	10	10	30	17.8362	21.73	10	15	1405.93	21.73	10	15	658	72.1032	4.70361
HVO_2373	30S ribosomal protein S8e	14.4	1	2	2	6	6.30075	14.4	2	3	212.847	14.4	2	3	125	13.6381	10.4771
HVO_2374	transcription regulator (homolog to phosphate uptake regulator)	31.23	1	8	8	34	41.0239	31.23	8	17	2989.96	31.23	8	17	333	36.6985	4.56396
HVO_2375	ABC-type transport system periplasmic substrate-binding protein (probable substrate phosphate)	6.67	1	2	2	10	2.67063	6.67	2	5	351.651	6.67	2	5	345	37.0131	3.95459
HVO_2378	ABC-type transport system ATP-binding protein (probable substrate phosphate)	8.11	1	2	2	4	0	8.11	2	2	167.803	8.11	2	2	296	32.5739	4.43701
HVO_2379	transcription regulator (homolog to phosphate uptake regulator)	32.74	1	7	7	52	47.7007	32.74	7	26	3426.81	32.74	7	26	226	25.4554	4.24658
HVO_2380	AAA-type ATPase (CDC48 subfamily)	32.44	1	16	16	46	32.0265	28.4	15	22	2587.96	32.44	16	24	743	81.9381	4.81787
HVO_2381	UPF0272 family protein	8.32	1	3	3	14	9.52582	8.32	3	7	779.61	8.32	3	7	493	52.2622	4.88135
HVO_2383	DNA repair and recombination protein RadB	31	1	5	5	18	13.7414	31	5	9	952.729	31	5	9	229	24.5854	5.021
HVO_2384	CBS domain protein	56.05	1	19	19	158	138.985	54.21	18	76	9787.99	54.74	18	82	380	42.4948	5.0083
HVO_2401	glycine dehydrogenase (decarboxylating) (glycine cleavage system protein P)	26.43	1	8	8	34	29.0361	26.43	8	18	1837.36	19.66	7	16	473	50.7587	4.57666
HVO_2402	glycine dehydrogenase (decarboxylating) (glycine cleavage system protein P)	33.11	1	11	11	60	59.1522	33.11	11	31	4124.78	31.77	10	29	447	48.5449	4.56396
HVO_2404	aminomethyltransferase (glycine cleavage system protein T)	12.95	1	3	3	17	12.9648	12.95	3	8	1300.66	12.95	3	9	363	39.694	4.24658
HVO_2412	Lrp/AsnC family transcription regulator	13.04	1	2	2	2					284.719	13.04	2	2	161	17.6607	4.55127
HVO_2413	translation elongation factor aEF-1 alpha subunit	67.62	1	17	21	172	135.828	63.33	19	83	11215	61.19	20	89	420	45.5997	4.75439
HVO_2416	TatD-related deoxyribonuclease	19.5	1	4	4	10	6.77987	11.35	2	4	516.969	19.5	4	6	282	30.8441	4.75439
HVO_2417	conserved hypothetical protein	26.67	1	4	4	13	11.2941	26.67	4	6	856.956	26.67	4	7	195	21.6351	3.6499
HVO_2419	hydroxymethylglutaryl-CoA synthase	43.82	1	15	15	90	66.3712	43.82	14	45	4883.75	43.82	15	45	445	50.0722	4.64014
HVO_2425	GNAT family acetyltransferase	36.57	1	7	7	36	27.7017	33.8	6	17	2329.8	36.57	7	19	216	24.3936	4.53857
HVO_2427	replication factor C large subunit	22.54	1	9	9	32	33.3391	22.54	9	16	2158.01	22.54	9	16	488	53.4107	4.66553
HVO_2428	oxidoreductase (homolog to zinc-containing alcohol dehydrogenase)	17.85	1	4	4	12	10.4611	17.85	4	6	515.171	17.85	4	6	353	36.7149	4.65283
HVO_2432	ABC-type transport system periplasmic substrate-binding protein (probable substrate glutamine)	7.07	1	2	2	6	7.65294	7.07	2	3	468.614	7.07	2	3	297	32.3442	3.97998
HVO_2435	peptidase M24 family protein	54.35	1	11	11	41	40.9945	54.35	11	21	2843.7	54.35	11	20	368	39.9603	4.52588
HVO_2436	malic enzyme (NADP)	39.81	1	21	25	138	131.762	36.48	24	69	9528.44	39.81	25	69	751	81.4084	4.55127
HVO_2448	probable oxidoreductase (aldo-keto reductase family protein)	9.17	1	3	3	4					306.448	9.17	3	4	327	36.4661	4.94482
HVO_2452	ribonucleoside-diphosphate reductase, adenosylcobalamin-dependent	42.98	1	40	40	231	234.655	41.53	38	113	16052.7	40.85	38	118	1033	114.305	4.44971
HVO_2454	anthranilate synthase component I	41.22	1	16	16	64	70.3337	41.22	16	31	4439.75	41.22	16	33	524	55.8806	4.56396
HVO_2456	anthranilate phosphoribosyltransferase	7.25	1	3	3	12	7.77968	7.25	3	6	540.384	7.25	3	6	331	33.7518	4.34814
HVO_2464	succinate--CoA ligase (ADP-forming) alpha subunit	46.37	1	8	8	120	142.119	43.25	7	59	9853.11	46.37	8	61	289	29.8457	4.27197
HVO_2465	succinate--CoA ligase (ADP-forming) beta subunit	68.77	1	17	17	243	179.363	68.77	17	121	13480.2	61.68	16	122	381	40.9791	4.23389
HVO_2467	NADPH:quinone reductase	32.71	1	7	7	30	24.4903	32.71	7	15	2023.4	32.71	7	15	321	33.0122	4.51318
HVO_2471	propionyl-CoA carboxylase carboxyltransferase component	33.33	1	13	13	55	56.9474	33.33	13	28	3870.47	33.33	13	27	516	56.737	4.89404
HVO_2479	2-phospho-L-lactate transferase	17.88	1	5	5	15	14.6845	14.24	4	7	1042.22	17.88	5	8	330	34.7259	4.32275
HVO_2481	HD family hydrolase	36.15	2	10	10	34	20.1892	28.97	8	15	1518.48	36.15	10	19	390	42.7462	6.13818
HVO_2483	probable nucleoside deaminase (cytosine/guanine deaminase)	35.31	1	8	8	33	23.6236	35.31	8	16	1938.59	35.31	8	17	337	35.8501	4.69092
HVO_2486	propionyl-CoA carboxylase biotin carboxylase component	55.93	1	24	26	106	133.328	54.92	25	52	9282.69	55.93	26	54	599	65.3058	4.51318
HVO_2487	aspartate-semialdehyde dehydrogenase	53.49	1	10	10	86	79.8246	53.49	10	44	4968.1	53.49	10	42	344	36.589	4.41162
HVO_2496	adenylate kinase	27.4	1	5	5	23	26.2943	22.12	4	12	1714.66	25.96	4	11	208	23.066	4.24658
HVO_2501	alpha/beta hydrolase fold protein	9.49	1	2	2	12	17.8356	9.49	2	6	927.581	9.49	2	6	316	35.3277	5.71924
HVO_2503	kynureninase	21.41	1	7	7	21	14.9136	18.59	6	10	1380.24	21.41	7	11	425	46.0227	4.53857
HVO_2506	isopentenyl-diphosphate delta-isomerase, type I	24.87	1	4	4	19	11.6494	17.99	3	8	1184.54	24.87	4	11	189	21.7363	4.4624
HVO_2507	Lrp/AsnC family transcription regulator	15.33	1	3	3	6	1.61835	15.33	3	3	216.778	15.33	3	3	137	15.472	4.66553
HVO_2508	carbamoyl-phosphate synthase (glutamine-hydrolyzing) small subunit	8.33	1	3	3	16	20.2479	8.33	3	8	1168.21	8.33	3	8	360	38.5496	4.44971
HVO_2510	GNAT family acetyltransferase	12.5	1	3	3	12	9.23258	12.5	3	6	754.789	12.5	3	6	304	33.7402	4.48779
HVO_2511	glutamyl-tRNA(Gln) amidotransferase subunit D	25.06	1	7	7	40	44.7429	25.06	7	20	3138.97	25.06	7	20	415	44.4274	4.41162
HVO_2516	phosphoglycerate mutase, 2,3-biphosphateglycerate-independent type	34.03	1	12	12	47	34.1112	28.33	11	24	2420.72	28.33	11	23	526	57.1999	4.31006
HVO_2519	conserved hypothetical protein	48.95	1	13	13	76	79.6924	44.24	12	36	5700.49	48.95	13	40	382	40.7058	4.34814
HVO_2530	homolog to phosphoribosylamine--glycine ligase	11.36	1	4	4	10	6.24755	11.36	4	5	463.347	11.36	4	5	440	49.8055	4.70361
HVO_2536	CHP00300 family protein	23.32	1	5	5	16	11.7931	12.26	3	7	778.823	23.32	5	9	416	44.8268	4.51318
HVO_2544	30S ribosomal protein S5	55.14	1	9	9	49	62.3662	43.93	8	25	3626.92	52.8	8	24	214	23.2701	9.29053
HVO_2547	50S ribosomal protein L32e	18.72	1	3	3	16	19.7286	18.72	3	8	1341.64	18.72	3	8	235	25.7959	4.75439
HVO_2549	30S ribosomal protein S8	40	1	4	4	18	19.283	40	4	9	1249.92	40	4	9	130	14.1389	4.79248
HVO_2552	30S ribosomal protein S4e	38.46	1	7	7	88	88.5171	38.46	7	43	5752	38.46	7	45	247	26.6492	4.57666
HVO_2554	50S ribosomal protein L14	7.58	1	2	2	6	3.42925	7.58	2	3	246.398	7.58	2	3	132	14.2256	9.75928
HVO_2555	30S ribosomal protein S17	37.72	1	2	2	3					112.798	37.72	2	3	114	12.6563	4.80518
HVO_2558	30S ribosomal protein S3	44.08	1	11	11	108	112.902	39.8	10	54	8743.09	42.43	10	54	304	33.4239	4.05615
HVO_2560	30S ribosomal protein S19	20.71	1	2	2	6	8.93143	20.71	2	3	612.37	20.71	2	3	140	15.9651	5.56689
HVO_2562	50S ribosomal protein L23	28.92	1	2	2	3					584.1	28.92	2	3	83	9.42477	5.47803
HVO_2564	50S ribosomal protein L3	27.81	1	7	7	28	22.8122	27.81	7	14	1626.49	27.81	7	14	338	37.1557	6.68311
HVO_2579	nicotinate-nucleotide pyrophosphorylase (carboxylating)	14.18	1	3	3	10	9.58769	14.18	3	5	635.742	14.18	3	5	268	27.9292	4.86865
HVO_2580	L-aspartate oxidase	25.88	1	10	10	49	40.4798	25.88	10	25	3166.29	25.88	10	24	537	55.7534	4.62744
HVO_2581	quinolinate synthase A	21.56	1	7	7	28	16.8854	21.56	7	14	1396.22	21.56	7	14	385	41.9901	4.41162
HVO_2583	hydroxymethylglutaryl-CoA reductase (NADPH)	12.9	1	5	5	28	23.8807	10.67	4	13	1678.97	12.9	5	15	403	41.0597	4.729
HVO_2588	isocitrate dehydrogenase (NADP)	53.94	1	22	22	198	207.763	49.4	20	97	14113.4	53.94	22	101	419	45.7817	4.58936
HVO_2598	polyphosphate kinase	8.57	1	4	5	12	6.14053	8.57	5	6	355.159	7.9	4	6	747	83.6264	5.10986
HVO_2600	methionyl aminopeptidase	13.85	1	5	5	18	18.6303	9.8	4	8	1262.97	13.85	5	10	296	32.2557	4.41162
HVO_2605	MiaB-like tRNA modifying enzyme	9.09	1	3	3	8	4.62011	9.09	3	4	360.27	9.09	3	4	429	47.4214	5.03369
HVO_2610	deoxyribose-phosphate aldolase	13.68	1	2	2	4	6.95528	13.68	2	4					212	21.9477	4.23389
HVO_2614	uridine phosphorylase	17.77	1	3	3	26	24.5728	17.77	3	13	1532.21	17.77	3	13	242	25.7517	4.29736
HVO_2621	phosphoenolpyruvate carboxylase	54.29	1	37	37	207	192.405	54.29	37	105	12451.5	51.39	36	102	897	102.336	4.64014
HVO_2622	probable oxidoreductase (aldo-keto reductase family protein)	22.93	1	5	5	11	6.15458	16.92	4	5	507.796	22.93	5	6	266	29.7374	4.32275
HVO_2624	CTP synthase	49.91	1	20	20	103	66.344	47.91	18	50	5546.84	49.91	20	53	549	60.791	4.70361
HVO_2625	GMP synthase (glutamine-hydrolyzing) subunit B	54.43	1	16	16	73	64.3958	49.51	15	34	5472.2	54.43	16	39	305	33.827	4.7417
HVO_2636	PspA domain protein	15.58	1	4	4	15	17.4408	15.58	4	8	1140.54	15.58	4	7	276	30.886	4.61475
HVO_2638	homolog to mandelate racemase / homolog to muconate lactonizing enzyme	20	1	7	7	25	20.2214	17.68	6	12	1398.91	20	7	13	345	36.9125	4.67822
HVO_2639	DUF1611 family protein	17.3	1	3	3	12	10.7849	17.3	3	6	742.073	17.3	3	6	341	36.3137	4.43701
HVO_2640	conserved hypothetical protein	6.15	1	2	2	8	5.62469	6.15	2	4	446.755	6.15	2	4	309	33.8927	4.56396
HVO_2643	NADPH:quinone reductase	32.95	1	9	9	52	37.5404	32.95	9	25	3378.79	32.95	9	27	346	37.2325	4.55127
HVO_2646	dihydroxy-acid dehydratase	44.35	1	16	16	149	153.55	44.35	16	73	9484.91	44.35	16	76	584	61.8238	4.42432
HVO_2648	phosphoglycerate dehydrogenase	25.08	1	5	5	18	13.7768	25.08	5	9	911.007	25.08	5	9	319	34.2412	4.64014
HVO_2650	FAD-dependent oxidoreductase (homolog to geranylgeranyl reductase)	35.14	1	15	15	83	64.6498	35.14	15	42	4821.09	35.14	15	41	461	50.659	4.729
HVO_2661	aminotransferase class V (serine--pyruvate aminotransferase / alanine--glyoxylate aminotransferase)	32.7	1	12	12	71	60.1881	32.7	12	35	4741.11	32.7	12	36	370	41.8507	4.4751
HVO_2662	homolog to lactoylglutathione lyase	27.05	1	7	7	24	26.2986	27.05	7	12	1508.09	27.05	7	12	329	36.5407	4.4751
HVO_2663	probable oxidoreductase (aldo-keto reductase family protein)	35.37	1	6	6	28	42.9922	35.37	6	14	2357.61	35.37	6	14	294	32.486	4.75439
HVO_2671	aminotransferase class V (serine--pyruvate aminotransferase / alanine--glyoxylate aminotransferase)	10.63	1	3	3	10	8.73032	7.09	2	4	802.783	10.63	3	6	395	42.3856	4.53857
HVO_2675	histidinol dehydrogenase	34.81	1	9	9	38	35.9922	32.48	8	17	2500.82	34.81	9	21	428	45.4066	4.50049
HVO_2682	dodecin	38.57	1	2	2	8	9.83808	38.57	2	4	619.863	38.57	2	4	70	7.70881	4.22119
HVO_2688	TrmB family transcription regulator	28.61	1	7	8	38	36.9366	28.61	8	18	2879.58	28.61	8	20	353	39.2502	4.57666
HVO_2690	GFO family oxidoreductase	33.33	1	9	9	44	40.5913	33.33	9	22	2941.05	33.33	9	22	366	40.0034	4.60205
HVO_2697	DNA primase small subunit	7.27	1	2	2	6	4.91985	7.27	2	3	344.2	7.27	2	3	385	42.648	4.71631
HVO_2700	AAA-type ATPase (CDC48 subfamily)	44.43	1	31	32	136	94.2887	44.43	32	68	7404.8	44.43	32	68	754	82.7663	4.75439
HVO_2702	alpha/beta hydrolase fold protein	20	1	4	4	16	8.00942	20	4	8	768.275	20	4	8	260	27.9586	4.52588
HVO_2703	3-methyl-2-oxobutanoate hydroxymethyltransferase	32.71	1	5	5	17	16.6934	32.71	5	9	979.321	23.79	4	8	269	28.293	4.48779
HVO_2706	translation initiation factor aIF-2B delta subunit	38.3	1	8	8	36	27.8476	38.3	8	18	1840.39	38.3	8	18	282	30.7353	4.42432
HVO_2707	GFO family oxidoreductase	28.76	1	9	9	42	50.6557	28.76	9	21	3053.33	28.76	9	21	372	41.0067	4.55127
HVO_2708	YfiH family protein	40.37	1	9	9	41	52.519	40.37	9	20	3986.75	40.37	9	21	322	35.3839	4.34814
HVO_2712	3'-5' RNA ligase	40.53	1	16	16	52	32.1053	34.16	13	25	2819.18	39.92	15	27	486	53.4001	4.91943
HVO_2716	acyl-CoA dehydrogenase	47.51	1	13	13	58	43.6566	45.67	12	28	3543.1	47.51	13	30	381	41.3455	4.65283
HVO_2717	alanine--tRNA ligase	25.88	1	9	9	36	27.851	22.86	8	17	2064.33	22.86	8	19	398	41.5522	4.38623
HVO_2721	amidophosphoribosyltransferase	33.27	1	11	11	40	26.4104	33.27	11	20	1803.73	33.27	11	20	493	53.3892	4.77979
HVO_2724	beta-lactamase domain protein	47.78	1	19	19	171	128.659	47.56	17	84	10028	46.44	18	87	450	50.0831	5.40186
HVO_2725	bifunctional short chain isoprenyl diphosphate synthase	38.51	1	13	13	47	57.6409	38.51	13	24	3337.93	38.51	13	23	348	38.181	4.32275
HVO_2726	glutamate--tRNA ligase	45.13	1	21	21	88	70.6548	45.13	21	44	4969.88	45.13	21	44	585	65.2463	4.57666
HVO_2736	tRNA(Met) cytidine acetyltransferase	5.44	1	4	4	6	3.74696	4.38	3	3	240.138	3.32	3	3	754	81.1662	4.95752
HVO_2740	nucleoside-diphosphate kinase	40.26	1	5	5	26	25.3876	40.26	5	13	1892.02	40.26	5	13	154	17.4793	4.50049
HVO_2742	5-methyltetrahydropteroyltriglutamate--homocysteine S-methyltransferase (methionine synthase II)	22.69	1	8	8	59	66.794	22.69	7	30	3586.26	22.69	8	29	357	40.2724	4.39893
HVO_2743	5-methyltetrahydropteroyltriglutamate--homocysteine S-methyltransferase (methionine synthase II)	38.99	1	8	8	52	61.7376	33.63	7	26	4096.13	38.99	8	26	336	36.7776	4.11963
HVO_2746	ribosome biogenesis protein KsgA, 16S rRNA-methylating	38.68	1	8	8	24	28.4378	36.59	7	12	1732.14	36.24	7	12	287	31.7621	4.93213
HVO_2750	cystathionine synthase/lyase (cystathionine gamma-synthase, cystathionine gamma-lyase, cystathionine beta-lyase)	32.38	1	6	6	18	15.3453	32.38	6	10	910.488	18.13	4	8	386	42.0631	4.48779
HVO_2756	50S ribosomal protein L10	50.57	1	11	11	56	40.7206	50.57	11	28	3191.27	50.57	11	28	348	36.8939	3.99268
HVO_2759	peptidase M42 family protein	38.14	1	9	9	44	56.3494	38.14	9	22	3509.6	38.14	9	22	354	37.0239	4.39893
HVO_2761	mevalonate kinase	20.71	1	5	5	18	21.3814	20.71	5	9	1067.99	20.71	5	9	367	38.2414	4.31006
HVO_2763	homolog to ribonuclease Z	18.55	1	4	4	18	15.4445	18.55	4	10	948.546	18.55	4	8	248	26.634	4.52588
HVO_2767	ATP-dependent DNA helicase Dna2	5.77	1	4	4	8	1.63338	5.77	4	4	248.413	5.77	4	4	884	97.5292	4.85596
HVO_2770	conserved hypothetical protein	7.19	1	1	2	4	2.26346	7.19	2	2	154.203	7.19	2	2	320	35.6508	5.14795
HVO_2772	rhodanese domain protein / probable metallo-beta-lactamase family hydrolase	13.99	1	4	4	15	7.53048	13.99	4	8	632.942	13.99	4	7	386	41.2521	4.4624
HVO_2773	30S ribosomal protein S2	36.15	1	6	6	45	49.8072	36.15	6	22	3189.75	36.15	6	23	260	28.3026	4.15771
HVO_2774	enolase	43.86	1	11	11	67	72.0008	43.86	11	33	4855.79	43.86	11	34	399	41.9796	4.37354
HVO_2777	30S ribosomal protein S9	19.7	1	3	3	8	1.83951	19.7	3	4	360.616	19.7	3	4	132	14.6807	9.74463
HVO_2779	50S ribosomal protein L18e	31.03	1	3	3	8	10.923	31.03	3	4	571.799	31.03	3	4	116	12.7437	8.49951
HVO_2781	DNA-directed RNA polymerase subunit D	26.25	1	5	5	38	35.6389	26.25	5	19	2659.84	26.25	5	19	259	28.0699	4.32275
HVO_2782	30S ribosomal protein S11	41.54	1	4	4	16	19.2961	41.54	4	8	1106.41	41.54	4	8	130	13.4299	8.55811
HVO_2783	30S ribosomal protein S4	58.86	1	10	10	46	39.9791	46.29	9	22	3135.97	58.86	10	24	175	20.0651	5.23682
HVO_2784	30S ribosomal protein S13	22.75	1	3	3	7	7.30625	11.98	2	3	564.292	22.75	3	4	167	18.9124	5.17334
HVO_2790	ATP-binding protein Mrp	44.51	1	9	9	43	46.8742	44.51	9	21	2851.3	44.51	9	22	346	36.7966	4.50049
HVO_2793	conserved hypothetical protein	20.63	1	4	4	13	10.379	20.63	4	7	617.381	20.63	4	6	252	27.0816	4.4624
HVO_2808	succinate dehydrogenase subunit A (flavoprotein)	27.97	1	12	12	60	69.9682	27.97	12	30	3553.69	27.97	12	30	615	67.5991	4.88135
HVO_2809	succinate dehydrogenase subunit B (iron-sulfur protein)	10.92	1	3	3	9	7.91536	10.92	3	4	522.985	10.92	3	5	293	33.9443	5.2749
HVO_2813	RimK family protein	35.54	1	13	13	103	80.792	34.22	12	50	6344.01	35.54	13	53	453	48.9847	4.729
HVO_2815	3-hydroxyacyl-CoA dehydrogenase / enoyl-CoA hydratase	17.25	1	9	9	29	29.8965	16.04	8	14	1872.62	17.25	9	15	661	70.9903	4.34814
HVO_2852	succinylglutamate desuccinylase/aspartoacylase family protein	12.5	1	2	2	4	1.76032	12.5	2	2	163.771	12.5	2	2	288	31.3486	4.57666
HVO_2857	probable inositol-1(or 4)-monophosphatase / fructose-1,6-bisphosphatase, archaeal-type	38.87	1	7	7	24	21.7614	38.87	7	12	1527.77	38.87	7	12	265	28.681	4.86865
HVO_2860	conserved hypothetical protein	7.65	1	3	3	8	3.80104	7.65	3	4	319.883	7.65	3	4	562	58.9003	4.48779
HVO_2861	conserved hypothetical protein	42.55	1	10	10	46	47.868	42.55	10	23	2757.85	42.55	10	23	275	29.146	4.27197
HVO_2862	serine hydroxymethyltransferase	67.23	1	17	17	230	202.636	67.23	17	114	14237.7	67.23	17	116	415	44.3216	4.52588
HVO_2865	methylenetetrahydrofolate dehydrogenase / methenyltetrahydrofolate cyclohydrolase	32.66	1	8	8	37	30.3729	27.95	7	17	2339.61	32.66	8	20	297	31.3475	4.36084
HVO_2871	pyridoxal phosphate-dependent aminotransferase	21.33	1	7	8	24	27.771	21.33	8	12	1564.26	21.33	8	12	450	49.0852	4.70361
HVO_2873	flap endonuclease Fen1	14.42	1	4	4	14	12.7285	14.42	4	7	922.105	14.42	4	7	326	36.3597	4.39893
HVO_2879	ornithine cyclodeaminase	32.23	1	7	7	31	26.1177	24.7	6	14	2135.79	32.23	7	17	332	34.6258	4.44971
HVO_2880	probable peptide chain release factor pelota	8.99	1	3	3	8	4.9745	8.99	3	4	465.433	8.99	3	4	356	39.2676	4.62744
HVO_2883	conserved hypothetical protein	34.47	1	17	17	58	46.7687	34.47	17	29	3331.81	34.47	17	29	702	78.8846	4.4751
HVO_2888	homolog to elongator complex protein ELP3	10.36	1	4	4	9	3.38882	8	3	4	473.041	10.36	4	5	550	62.5886	5.0083
HVO_2889	RecJ domain protein	47.05	1	26	26	203	200.309	45.68	25	100	13702.8	47.05	26	103	729	79.1116	4.37354
HVO_2900	fumarate hydratase	67.38	1	19	19	161	184.415	65.46	18	81	11154.5	67.38	19	80	469	50.062	4.77979
HVO_2902	glutamyl-tRNA(Gln) amidotransferase subunit E	40.71	1	20	20	106	110.767	40.71	20	54	7480.23	40.71	20	52	624	67.5552	4.27197
HVO_2908	dihydropteroate synthase	32.98	1	9	9	21	19.5141	32.98	9	11	1139.97	30.08	8	10	379	40.7883	4.52588
HVO_2912	ThiJ/PfpI domain protein	28.36	1	3	3	17	13.9842	28.36	3	9	899.755	28.36	3	8	201	20.8543	4.36084
HVO_2913	superoxide dismutase (Mn)	32.66	2	4	4	28	28.328	32.66	4	14	2015.16	32.66	4	14	199	22.2833	4.4751
HVO_2916	probable oxidoreductase (short-chain dehydrogenase family)	33.33	1	7	7	43	49.6224	33.33	7	21	3499.95	33.33	7	22	252	25.9778	4.38623
HVO_2918	thymidylate synthase	22.89	1	5	5	18	16.3535	22.89	5	9	1070.36	22.89	5	9	332	37.4653	4.61475
HVO_2923	proteasome alpha subunit	20.48	1	3	4	12	9.96305	20.48	4	6	665.923	20.48	4	6	249	26.7112	4.38623
HVO_2929	probable nucleoside deaminase (cytosine/guanine deaminase)	11.21	1	4	4	14	11.5641	11.21	4	7	749.08	11.21	4	7	437	47.069	4.71631
HVO_2932	GTP-binding protein	9.09	1	3	3	13	4.66785	9.09	3	6	618.505	9.09	3	7	396	43.49	4.51318
HVO_2941	nonhistone chromosomal protein	26.92	1	3	3	10	8.18622	26.92	3	5	591.109	26.92	3	5	104	11.5788	5.60498
HVO_2945	valine--tRNA ligase	20.8	1	15	15	65	55.1659	19.31	14	32	4652.4	15.86	13	33	870	98.882	4.36084
HVO_2946	cystathionine synthase/lyase (cystathionine gamma-synthase, cystathionine gamma-lyase, cystathionine beta-lyase)	13.97	1	5	5	19	11.8207	13.97	5	9	762.523	13.97	5	10	401	43.1155	4.60205
HVO_2947	phenylalanine--tRNA ligase beta subunit	28.6	1	13	13	60	51.7291	26.49	11	28	4213.76	28.6	13	32	570	63.2781	4.4624
HVO_2948	phenylalanine--tRNA ligase alpha subunit	40.28	1	9	9	40	44.8809	40.28	9	19	3044.08	40.28	9	21	499	55.1257	4.41162
HVO_2951	tryptophan--tRNA ligase	22.12	1	11	11	42	23.8962	22.12	11	20	1760.98	22.12	11	22	529	59.0991	4.52588
HVO_2952	tRNA-splicing endonuclease	35.99	1	8	8	25	27.6299	35.99	8	13	1605	30.38	7	12	339	37.3948	4.7417
HVO_2955	DEAD/DEAH box helicase	4.11	1	3	3	12	7.32612	4.11	3	6	529.535	4.11	3	6	779	85.7653	4.94482
HVO_2959	2-oxo-3-methylvalerate dehydrogenase E1 component beta subunit	26.61	1	9	9	27	23.6664	22.94	8	13	1960.55	26.61	9	14	327	35.9972	4.729
HVO_2960	dihydrolipoamide S-acyltransferase	33.78	1	15	15	59	58.2344	33.78	15	30	4305.88	33.59	14	29	521	54.8791	4.39893
HVO_2961	dihydrolipoyl dehydrogenase	37.68	1	13	13	62	75.8091	37.68	13	31	4894.7	37.68	13	31	475	49.9425	4.41162
HVO_2965	phosphoserine phosphatase	19.53	1	3	3	8	10.1067	19.53	3	4	593.118	19.53	3	4	215	23.1935	4.51318
HVO_2968	phosphoglycerate dehydrogenase	50.48	1	18	18	172	221.921	50.48	18	87	13880.8	50.48	18	85	525	55.309	4.36084
HVO_2969	threonine synthase	56.8	1	17	17	104	94.3611	56.8	17	52	6870.71	52.27	16	52	419	44.376	4.48779
HVO_2972	conserved hypothetical protein	14.78	1	2	2	2	0	14.78	2	2					230	26.1335	4.64014
HVO_2981	uracil phosphoribosyltransferase	39.82	1	8	8	33	29.1897	32.3	7	14	3222.56	39.82	8	19	226	24.4865	4.48779
HVO_2988	1-(5-phosphoribosyl)-5-[(5-phosphoribosylamino)methylideneamino] imidazole-4-carboxamide isomerase	25.63	1	3	4	9	3.89126	25.63	4	5	257.922	23.53	3	4	238	24.6583	4.14502
HVO_2989	phosphohexomutase (phosphoglucomutase / phosphomannomutase)	43.39	1	13	13	49	41.8072	43.39	13	24	2592.53	43.39	13	25	454	48.4981	4.4624
HVO_2997	O-acetylhomoserine aminocarboxypropyltransferase (methionine synthase)	38.05	1	9	9	86	83.8449	35.5	8	43	5664.79	38.05	9	43	431	46.1082	4.4751
HVO_2998	homoserine O-acetyltransferase	12.29	1	4	4	10	6.96815	12.29	4	5	559.32	12.29	4	5	415	44.7663	4.69092
HVO_2999	O-acetylhomoserine aminocarboxypropyltransferase (methionine synthase)	10.93	1	4	4	14	16.6238	10.93	4	7	1063.91	10.93	4	7	439	47.2409	4.58936
HVO_3000	DNA ligase (NAD)	10.16	1	5	5	23	20.3123	10.16	5	12	1445.13	10.16	5	11	699	75.7654	4.50049
HVO_3007	malate dehydrogenase	38.49	1	14	14	190	192.019	36.51	13	93	10766.6	38.49	14	97	304	32.6339	4.39893
HVO_3010	ATP-dependent RNA helicase/nuclease Hef	4.43	1	4	4	8	2.2654	4.43	4	4	251.028	4.43	4	4	858	93.8998	4.69092
HVO_3014	origin-associated GTP-binding protein OapA	50.7	1	8	8	26	13.041	47.42	7	11	1256.21	50.7	8	15	213	24.0212	5.0083
HVO_A0003	ParA domain protein	29.93	1	6	6	18	12.3179	29.93	6	9	989.365	29.93	6	9	274	30.3463	4.52588
HVO_A0009	probable S-adenosylmethionine-dependent methyltransferase	13.39	2	3	3	5	1.84923	13.39	3	3	189.511	9.21	2	2	239	27.3311	4.4751
HVO_A0064	Orc1-type DNA replication protein	14.83	1	3	4	7	4.13728	14.83	4	4	215.394	9.22	3	3	499	55.5013	4.90674
HVO_A0087	fumarylacetoacetase family protein	19.03	1	4	4	18	26.8876	19.03	4	9	1603.62	19.03	4	9	289	31.9693	4.2085
HVO_A0092	acyl-CoA dehydrogenase	18.9	1	6	6	15	12.4764	18.9	6	8	923.899	16.27	5	7	381	42.1655	4.83057
HVO_A0093	IclR family transcription regulator	12.2	1	3	3	5	0	6.1	2	2	175.611	12.2	3	3	246	27.5321	5.14795
HVO_A0119	cyclase family protein	18.94	2	3	3	8	6.39644	18.94	3	4	320.994	18.94	3	4	227	25.5143	4.58936
HVO_A0133	conserved hypothetical protein	26.71	1	7	7	26	25.5545	25	6	13	1483.69	26.71	7	13	292	30.8172	5.17334
HVO_A0150	TrmB family transcription regulator	31.36	1	7	8	24	16.1045	20.06	7	12	1077.48	29.66	7	12	354	38.9886	4.62744
HVO_A0153	UspA domain protein	37.04	1	3	3	12	8.86887	37.04	3	6	431.011	37.04	3	6	162	17.3928	4.97021
HVO_A0156	acyl-CoA synthetase	45.03	1	10	21	161	179.439	43.52	20	80	10955.3	45.03	21	81	664	73.9862	4.39893
HVO_A0158	acyl-CoA synthetase	18.92	1	4	7	33	22.1478	9.85	5	16	1586.71	18.92	7	17	650	71.1528	4.62744
HVO_A0159	pyridoxal phosphate-dependent aminotransferase (probable aspartate aminotransferase)	6.46	1	2	2	4	1.8759	6.46	2	2	119.62	6.46	2	2	387	42.6529	4.43701
HVO_A0180	SMC-like protein Sph1	9.11	1	4	5	13	5.57696	8.26	4	6	469.609	9.11	5	7	593	66.4252	4.57666
HVO_A0205	CRISPR-associated endoribonuclease Cas6	44.49	1	10	10	60	73.3839	44.49	10	30	4667.21	44.49	10	30	272	31.0323	5.43994
HVO_A0206	CRISPR-associated protein Cas8b	45.05	1	25	25	107	84.2005	45.05	25	55	5968.62	42.26	24	52	717	79.3031	4.60205
HVO_A0207	CRISPR-associated protein Cas7	55.88	1	13	13	89	81.762	55.88	12	45	5850.26	55.88	13	44	340	38.1607	4.53857
HVO_A0208	CRISPR-associated endoribonuclease Cas5, Hmari subtype	38.11	1	8	8	30	23.3171	38.11	8	16	1948.42	38.11	8	14	265	29.3047	4.91943
HVO_A0228	5'-nucleotidase SurE	14.09	1	2	2	6	2.93189	14.09	2	3	369.256	14.09	2	3	291	31.4852	4.58936
HVO_A0254	DUF234 domain protein	15.18	1	6	6	12	5.06305	15.18	6	7	440.636	8.68	4	5	461	52.6586	4.77979
HVO_A0257	Orc1-type DNA replication protein	17.41	1	6	6	19	15.4854	17.41	6	10	971.217	15.76	5	9	425	48.0182	4.94482
HVO_A0266	IclR family transcription regulator	41.57	1	9	9	37	37.196	41.57	9	19	2607.09	41.57	9	18	255	27.7172	6.04932
HVO_A0267	D-galactonate dehydratase	6.27	1	2	2	2	1.62049	6.27	2	2					383	42.5333	4.85596
HVO_A0268	class II aldolase (homolog to L-fuculose-phosphate aldolase)	19.28	1	5	5	20	23.4717	19.28	5	10	1827.28	19.28	5	10	446	47.8971	4.38623
HVO_A0273	ThuA family protein	41.77	1	5	5	14	13.2555	41.77	5	7	986.278	29.96	4	7	237	26.5488	4.76709
HVO_A0274	probable inositol-1(or 4)-monophosphatase / fructose-1,6-bisphosphatase, archaeal-type	36.7	1	5	6	24	13.5234	36.7	6	13	919.317	26.59	5	11	267	29.1395	4.62744
HVO_A0286	DUF187 family protein	14.14	1	3	3	7	2.8484	14.14	3	4	128.292	14.14	3	3	382	42.2174	4.75439
HVO_A0287	homolog to mandelate racemase / homolog to muconate lactonizing enzyme	12.11	1	3	3	8	3.94467	12.11	3	4	352.592	12.11	3	4	388	42.4533	4.67822
HVO_A0288	probable oxidoreductase (short-chain dehydrogenase family)	37.5	1	8	8	35	24.48	35.36	7	17	2090.19	37.5	8	18	280	29.8958	4.7417
HVO_A0296	probable oxidoreductase (short-chain dehydrogenase family)	11.55	1	2	2	8	0	11.55	2	4	315.478	11.55	2	4	251	26.1311	4.71631
HVO_A0302	asparaginase/glutaminase family protein	11.42	1	2	2	4	5.25696	11.42	2	2	206.307	11.42	2	2	324	33.4048	4.69092
HVO_A0303	probable allantoinase	10.02	1	2	2	6	6.93921	10.02	2	3	225.964	10.02	2	3	459	50.0527	4.42432
HVO_A0305	methylmalonate-semialdehyde dehydrogenase	16.97	1	6	6	20	15.5565	16.97	6	10	1084.72	16.97	6	10	489	52.0956	4.58936
HVO_A0306	4-aminobutyrate aminotransferase	5.39	1	2	2	6	7.51804	5.39	2	3	500.133	5.39	2	3	445	47.6494	4.67822
HVO_A0307	Lrp/AsnC family transcription regulator	27.12	1	4	4	12	8.73114	27.12	4	6	733.806	27.12	4	6	177	19.4337	4.38623
HVO_A0328	2-keto-3-deoxygluconate kinase	18.55	1	4	5	13	8.49504	15.72	4	6	546.782	18.55	5	7	318	33.9771	4.60205
HVO_A0331	D-galactonate dehydratase	50.52	1	11	11	37	29.8377	46.88	10	18	2354.15	50.52	11	19	384	42.7923	4.83057
HVO_A0388	Lrp/AsnC family transcription regulator	18.39	1	2	2	10	6.1414	18.39	2	5	306.423	18.39	2	5	174	20.1441	4.85596
HVO_A0406	conserved hypothetical protein	38.52	1	2	11	38	35.7302	38.52	11	20	2036.87	38.02	10	18	405	44.4101	5.30029
HVO_A0432	conserved hypothetical protein	33.58	1	1	10	33	29.8825	33.58	10	17	1832.56	33.09	9	16	405	44.4951	5.23682
HVO_A0439	DUF2800 family protein	19.33	1	4	5	22	28.488	19.33	5	11	1511.89	19.33	5	11	326	36.9314	4.51318
HVO_A0452	UspA domain protein	11.6	1	3	3	9	5.84352	8.53	2	4	513.259	11.6	3	5	293	31.3381	4.62744
HVO_A0458	ParA domain protein	38.14	1	7	7	22	19.7482	31.27	6	10	1439.76	38.14	7	12	291	32.1951	4.79248
HVO_A0465	TetR family transcription regulator	17.14	1	3	3	8	7.1611	17.14	3	4	594.291	17.14	3	4	210	23.7158	4.4751
HVO_A0472	oxidoreductase (homolog to thioredoxin-disulfide reductase)	61.34	1	7	7	37	23.5713	50.52	6	15	2636.27	61.34	7	22	194	20.7246	4.11963
HVO_A0476	conserved hypothetical protein	11.18	1	3	3	8	3.951	11.18	3	4	338.65	11.18	3	4	331	35.4411	4.25928
HVO_A0485	aminotransferase class V	25.64	1	7	7	26	23.3967	25.64	7	13	1425.61	25.64	7	13	351	37.3041	4.25928
HVO_A0486	hydrogenase expression/formation protein	16.96	1	3	3	8	7.35333	16.96	3	4	522.173	16.96	3	4	336	33.8296	4.05615
HVO_A0487	cobyrinic acid a,c-diamide synthase	33.26	1	10	10	35	12.63	33.26	10	18	1848.2	33.26	10	17	442	46.8538	4.57666
HVO_A0496	UspA domain protein	33.45	1	8	8	47	48.2434	33.45	8	24	3069.93	33.45	8	23	290	31.4467	4.60205
HVO_A0498	conserved hypothetical protein	9.5	1	4	4	13	6.5159	9.5	4	5	642.159	9.5	4	8	379	42.7123	4.55127
HVO_A0505	enoyl-CoA hydratase	18.5	1	3	3	6	0	9.84	2	2	262.209	18.5	3	4	254	26.6424	4.55127
HVO_A0524	3-hydroxyacyl-CoA dehydrogenase	14.63	1	4	4	14	12.6363	14.63	4	7	1138	14.63	4	7	294	31.3487	4.44971
HVO_A0547	DUF1028 family protein	30.33	1	7	7	15	4.91739	23.72	6	7	560.802	30.33	7	8	333	35.1646	4.15771
HVO_A0550	receiver/sensor box histidine kinase	12.54	1	9	10	32	28.1213	12.54	10	17	1833.23	11.41	9	15	885	95.8637	4.4624
HVO_A0551	acyl-CoA synthetase	27.88	1	13	13	53	57.1585	27.88	13	26	3680.43	27.88	13	27	538	59.593	4.65283
HVO_A0559	histidine ammonia-lyase	3.79	1	2	2	8	7.00929	3.79	2	4	498.652	3.79	2	4	528	55.5442	4.84326
HVO_A0562	urocanate hydratase	12.1	1	5	5	20	22.7331	12.1	5	10	1433.65	12.1	5	10	620	67.9399	4.70361
HVO_A0583	IclR family transcription regulator	21.09	1	5	5	15	9.62291	21.09	5	8	727.041	21.09	5	7	256	27.8949	5.07178
HVO_A0586	sugar nucleotidyltransferase	22.38	1	7	7	22	23.606	18.25	6	11	1370.08	19.95	6	11	411	43.69	4.69092
HVO_A0591	DICT domain protein	16.6	1	3	3	9	1.81687	16.6	3	4	326.477	16.6	3	5	253	27.7753	4.50049
HVO_A0618	flavin-dependent pyridine nucleotide oxidoreductase (homolog to coenzyme A disulfide reductase)	22.53	1	7	7	26	33.7568	22.53	7	13	2078.67	22.53	7	13	475	49.2584	4.48779
HVO_A0635	probable cysteine desulfurase	15.09	1	3	3	8	6.7097	15.09	3	5	408.504	10.78	2	3	371	40.414	4.52588
HVO_A0636	YbaK domain protein	44.3	1	4	4	13	13.8203	44.3	4	7	625.79	44.3	4	6	158	16.6861	4.53857
HVO_B0001	Orc1-type DNA replication protein	37.32	1	11	12	40	19.3767	33.66	11	19	1934.95	37.32	12	21	410	45.8257	5.32568
HVO_B0006	conserved hypothetical protein	23.63	1	3	3	4	0	18.49	2	2	52.2289	13.36	2	2	292	31.0377	4.11963
HVO_B0018	ParA domain protein	31.01	1	5	5	19	20.0559	31.01	5	10	1327.62	31.01	5	9	287	31.653	4.7417
HVO_B0025	oxidoreductase (homolog to zinc-containing alcohol dehydrogenase)	10.98	1	4	4	8	2.73037	10.98	4	4	239.909	10.98	4	4	346	37.1881	4.52588
HVO_B0026	probable oxidoreductase (short-chain dehydrogenase family)	31.13	1	4	4	13	11.4883	21.79	3	6	535.349	31.13	4	7	257	26.7335	4.55127
HVO_B0029	xylose dehydrogenase (NADP)	12.92	1	4	4	12	5.1564	12.92	4	6	548.919	12.92	4	6	325	34.6978	4.38623
HVO_B0038A	D-xylonate dehydratase	8.25	1	1	3	18	8.04991	8.25	3	9	935.673	8.25	3	9	412	45.5004	4.55127
HVO_B0039	alpha-ketoglutarate semialdehyde dehydrogenase	15.15	1	5	5	18	7.16797	15.15	5	8	723.181	15.15	5	10	482	50.6257	4.31006
HVO_B0040	IclR family transcription regulator	38.25	1	9	9	33	27.0967	34.66	8	16	2017.92	38.25	9	17	251	27.167	5.30029
HVO_B0048	precorrin-6Y C5-methyltransferase	14.81	1	3	3	6	0	14.81	3	3	290.305	14.81	3	3	270	28.539	4.38623
HVO_B0049	precorrin-8 methylmutase	28.32	1	4	4	10	7.79704	28.32	4	5	420.078	28.32	4	5	226	23.7629	4.99561
HVO_B0050	ATP-dependent cobaltochelatase subunit CobN	32.55	1	33	33	142	115.773	32.4	32	70	8304.98	32.55	33	72	1284	141.168	4.34814
HVO_B0051	ATP-dependent cobaltochelatase subunit ChlID	31.87	1	16	16	70	68.8269	29.46	15	34	4970.11	31.87	16	36	706	73.2657	4.38623
HVO_B0052	PQQ repeat protein	35.44	1	10	10	34	22.6349	35.44	10	16	1767.64	35.44	10	18	412	44.0839	5.47803
HVO_B0054	sirohydrochlorin cobaltochelatase	20.2	1	6	6	54	25.8643	20.2	6	27	2228.05	13.3	4	27	406	44.1145	4.71631
HVO_B0055	conserved hypothetical protein	20.44	1	4	4	12	6.58477	20.44	4	6	591.187	20.44	4	6	225	23.9336	4.69092
HVO_B0057	precorrin-3B C17-methyltransferase	26.74	1	6	6	39	29.0173	26.74	6	19	2407.72	26.74	6	20	344	36.3471	4.31006
HVO_B0058	precorrin-3B C17-methyltransferase	14.97	1	3	3	14	18.5847	14.97	3	7	1171.65	14.97	3	7	294	31.8232	4.39893
HVO_B0059	cobalt-precorrin 5A hydrolase	46.01	1	10	10	63	59.2973	46.01	10	32	4197.88	46.01	10	31	326	34.4818	4.51318
HVO_B0060	precorrin-4 C11-methyltransferase	25.09	1	5	5	20	13.1352	25.09	5	10	1156.7	25.09	5	10	279	29.6702	4.22119
HVO_B0061	precorrin-2 C20-methyltransferase	47.66	1	9	9	33	21.9137	40	8	16	1746.12	47.66	9	17	235	25.3076	4.62744
HVO_B0062	precorrin-7 15-methyltransferase (decarboxylating)	49.46	1	7	7	35	35.7995	44.02	6	15	2852.75	49.46	7	20	184	19.7971	5.30029
HVO_B0066	Lrp/AsnC family transcription regulator	26.22	1	3	3	6	4.06446	26.22	3	3	185.039	10.37	2	3	164	18.4984	4.41162
HVO_B0069	aldehyde dehydrogenase	8.06	1	2	2	5	4.41528	8.06	2	3	185.473	8.06	2	2	459	50.0868	4.7417
HVO_B0070	pyridoxal phosphate-dependent aminotransferase	15.3	1	5	5	17	13.88	15.3	5	8	1045.09	15.3	5	9	438	46.4317	4.57666
HVO_B0071	oxidoreductase (homolog to zinc-containing alcohol dehydrogenase)	24.93	1	7	7	31	33.1784	24.93	7	15	2203.17	24.93	7	16	349	36.9692	4.70361
HVO_B0084	conserved hypothetical protein	23.91	1	2	2	2					139.767	23.91	2	2	138	14.2552	4.70361
HVO_B0087	homolog to mandelate racemase / homolog to muconate lactonizing enzyme	9.31	1	2	3	7	4.20084	7.45	2	3	349.253	9.31	3	4	376	41.8044	4.90674
HVO_B0101	IclR family transcription regulator	18.68	1	4	4	10	9.0214	18.68	4	5	668.797	18.68	4	5	257	28.5765	5.021
HVO_B0110	oxidoreductase (homolog to zinc-containing alcohol dehydrogenase)	6.1	1	2	2	6	8.5276	6.1	2	3	439.734	6.1	2	3	344	36.558	4.58936
HVO_B0111	homolog to mandelate racemase / homolog to muconate lactonizing enzyme	30.17	1	9	9	31	20.3744	24.94	8	15	1449.92	30.17	9	16	401	44.2437	4.53857
HVO_B0114	IclR family transcription regulator	47.62	1	12	12	36	29.28	47.62	12	19	2139.2	40.08	10	17	252	28.4106	5.43994
HVO_B0115	fumarylacetoacetase family protein	20.49	1	4	4	14	11.7317	20.49	4	7	957.531	20.49	4	7	283	30.3258	4.2085
HVO_B0117	conserved hypothetical protein	11.06	1	2	2	4	4.65903	11.06	2	2	264.634	11.06	2	2	208	23.2724	4.57666
HVO_B0118	SMC-like protein Sph2	44.57	1	28	29	162	162.316	44.57	29	81	10428.6	43.79	28	81	644	73.7572	4.41162
HVO_B0119	IclR family transcription regulator	11.42	1	3	3	6	0	11.42	3	3	146.61	11.42	3	3	254	28.1466	5.97314
HVO_B0127	oxidoreductase (luciferase family protein)	7.89	1	3	3	10	6.15305	7.89	3	5	413.061	7.89	3	5	317	35.6573	4.60205
HVO_B0130	DUF296 family protein	28.15	1	3	3	12	6.17686	28.15	3	6	528.762	28.15	3	6	135	14.7862	4.41162
HVO_B0131	conserved hypothetical protein	6.27	1	2	2	4	4.33169	6.27	2	2	232.154	6.27	2	2	287	32.1859	4.84326
HVO_B0143	receiver/sensor box histidine kinase	29.15	1	13	13	43	34.2411	24.62	12	21	2721.62	29.15	13	22	597	65.9505	4.41162
HVO_B0144	ABC-type transport system periplasmic substrate-binding protein (probable substrate iron-III)	9.48	1	2	2	2					22.308	9.48	2	2	401	44.3461	4.39893
HVO_B0146	aminotransferase class V	5.04	1	2	2	4	0	5.04	2	2	119.824	5.04	2	2	377	41.2126	4.93213
HVO_B0149	oleate hydratase	3.38	1	1	2	7	1.8588	3.38	2	4	164.59	3.38	2	3	533	60.1443	4.64014
HVO_B0154	receiver/sensor box histidine kinase	15.91	1	16	16	49	23.895	14.37	14	23	2411.9	15.91	16	26	1301	144.149	4.38623
HVO_B0182	deoxyhypusine synthase	12.65	1	3	3	10	11.2068	12.65	3	5	862.871	12.65	3	5	324	35.6452	4.29736
HVO_B0183	YgeA family protein	23.67	1	5	5	16	7.00583	23.67	5	8	744.447	16.33	4	8	245	26.8424	4.57666
HVO_B0200	malate synthase	25.69	1	6	6	20	27.4387	25.69	6	11	1876.84	19.72	5	9	436	48.3389	4.29736
HVO_B0202	sensor box protein	10.86	1	2	2	6	3.76757	10.86	2	3	170.667	10.86	2	3	304	33.4929	4.91943
HVO_B0216	UPF0261 family protein	7.44	1	2	2	6	3.65494	7.44	2	3	345.887	7.44	2	3	403	42.391	4.33545
HVO_B0227	ABC-type transport system ATP-binding protein (probable substrate sugar)	13.72	1	3	3	5	2.0301	8.71	2	2	199.449	13.72	3	3	379	42.0837	4.4624
HVO_B0233	alpha-L-arabinofuranosidase	16.83	1	7	7	17	12.7013	16.83	7	9	893.462	16.83	7	8	511	57.5089	4.38623
HVO_B0248	probable oxidoreductase (short-chain dehydrogenase family)	60.63	1	10	10	33	25.5391	43.31	8	15	2190.6	60.63	10	18	254	26.8706	4.42432
HVO_B0253	probable inositol-1(or 4)-monophosphatase / fructose-1,6-bisphosphatase, archaeal-type	19.48	1	3	5	22	22.4264	19.48	5	11	1408.44	19.48	5	11	267	28.7502	4.55127
HVO_B0257	4-aminobutyrate aminotransferase	4.36	1	2	2	4	1.92435	4.36	2	2	143.839	4.36	2	2	459	49.2857	4.91943
HVO_B0266	glutamate dehydrogenase (NAD)	13.1	1	5	5	24	16.5623	13.1	5	12	1494.28	13.1	5	12	435	47.2792	4.62744
HVO_B0277	HTH domain protein	8.4	1	2	2	6	0	8.4	2	3	155.654	8.4	2	3	262	29.4829	4.50049
HVO_B0295	ABC-type transport system ATP-binding protein (probable substrate glycerol-3-phosphate)	15.65	1	3	3	7	4.06767	15.65	3	4	381.705	9.55	2	3	377	41.1629	4.7417
HVO_B0321	GFO family oxidoreductase	5.71	1	2	2	2					60.4337	5.71	2	2	368	40.9735	4.4751
HVO_B0324	conserved hypothetical protein	20.71	1	7	7	26	22.401	20.71	7	13	1638.67	20.71	7	13	449	48.0413	4.57666
HVO_B0335	major facilitator superfamily transporter	2.66	1	0	2	2					85.8223	2.66	2	2	414	42.8963	9.90576
HVO_B0345	homolog to mandelate racemase / homolog to muconate lactonizing enzyme	6.88	1	2	2	2	1.98845	6.88	2	2					378	41.2146	4.84326
HVO_B0371	aldehyde dehydrogenase	25.2	1	6	6	20	20.7833	25.2	6	11	1342.5	25.2	6	9	496	52.4696	4.38623
HVO_B0375	Spo0M family protein	21.63	1	3	3	7	7.56106	21.63	3	4	459.597	16.73	2	3	245	27.2465	4.34814
HVO_B0376	probable oxidoreductase (aldo-keto reductase family protein)	52.98	1	17	17	80	57.7236	52.98	17	39	4769.57	52.98	17	41	336	37.9526	4.61475
HVO_B0382	TATA-binding transcription initiation factor	20.21	1	3	3	12	12.9396	20.21	3	6	748.706	20.21	3	6	188	20.0611	4.11963
HVO_C0001	Orc1-type DNA replication protein	47.55	1	14	14	37	25.9348	47.55	14	19	1933.73	40.2	13	18	408	45.2197	4.97021
HVO_C0040	site-specific DNA-methyltransferase (cytosine-specific)	18.23	1	6	7	13	11.0517	14.78	5	6	853.496	15.76	6	7	406	45.4953	5.08447
HVO_C0042	helicase domain protein	28.02	1	29	29	109	90.0764	26.14	28	53	6912.09	28.02	29	56	1274	144.447	4.66553
HVO_C0043	conserved hypothetical protein	17.7	1	9	9	43	35.3014	17.7	9	22	2372.91	17.7	9	21	661	73.7516	4.75439
HVO_C0044	PLD domain protein	14.11	1	4	4	11	7.27017	14.11	4	5	507.891	14.11	4	6	333	36.3855	4.94482
HVO_C0054	hypothetical protein	10.76	1	2	2	5	7.74276	10.76	2	3	345.011	10.76	2	2	344	37.4813	4.70361
HVO_C0057	Orc1-type DNA replication protein	11.48	1	4	4	10	11.3483	11.48	4	5	699.976	11.48	4	5	418	46.2722	5.021
HVO_C0067	FAD-dependent oxidoreductase	9.34	1	4	4	14	16.5578	9.34	4	7	884.084	9.34	4	7	396	42.6729	4.29736
HVO_C0069	GFO family oxidoreductase	29.94	1	8	8	55	62.3516	29.94	8	28	3256.73	29.94	8	27	324	35.9817	5.09717
HVO_C0074	ABC-type transport system ATP-binding protein (probable substrate dipeptide/oligopeptide)	8.55	1	4	4	11	7.9367	8.55	4	6	472.035	8.55	4	5	690	75.8679	4.79248
HVO_C0077	sarcosine oxidase	28.94	1	6	6	18	17.5004	28.94	6	9	1196.41	28.94	6	9	387	42.9019	4.70361

## Sheet: wt B
Accession	Description	ΣCoverage	Σ# Proteins	Σ# Unique Peptides	Σ# Peptides	Σ# PSMs	Score A2	Coverage A2	# Peptides A2	# PSM A2	Score A4	Coverage A4	# Peptides A4	# PSM A4	# AAs	MW [kDa]	calc. pI
	>sp|TRYP_PIG|	25.11	1	4	4	133	149.833	25.11	4	68	10213.7	25.11	4	65	231	24.3938	7.18115
109255249	keratin 4 [Homo sapiens]	4.55	1	0	3	6	5.07607	4.55	3	3	410.963	4.55	3	3	594	63.8714	8.25049
13432173	Keratin, type I cytoskeletal 14 (Cytokeratin-14) (CK-14) (Keratin-14) (K14)	19.49	7	3	10	36	34.3199	19.49	10	18	2272.68	19.49	10	18	472	51.5894	5.16064
17318569	keratin 1 [Homo sapiens]	32.14	3	16	22	158	162.526	32.14	22	79	10980.6	32.14	22	79	644	66.027	8.11865
18031720	keratin protein K6irs [Homo sapiens]	5.49	5	1	3	11	9.06173	5.49	3	5	510.835	5.49	3	6	510	55.7144	6.88818
21961227	Keratin 6B [Homo sapiens]	14.36	7	1	9	60	48.295	14.36	9	30	3817.08	14.36	9	30	564	60.0303	8.00146
23503075	Keratin, type I cytoskeletal 16 (Cytokeratin-16) (CK-16) (Keratin-16) (K16)	14.16	6	1	8	30	25.7336	14.16	8	15	1832.67	14.16	8	15	473	51.2362	5.04639
24234699	keratin 19 [Homo sapiens]	10.75	3	1	5	17	10.6791	8	4	8	853.443	10.75	5	9	400	44.0791	5.13525
31074633	keratin 6L [Homo sapiens]	6.92	3	0	4	10	8.41608	6.92	4	5	765.488	6.92	4	5	535	57.8002	7.1958
31559829	keratin 25A [Homo sapiens]	9.56	1	1	2	3	4.47212	9.56	2	3					450	49.2874	5.08447
40354192	keratin 10 [Homo sapiens]	33.56	4	17	21	82	72.1032	33.56	21	41	5032.88	33.56	21	41	584	58.7916	5.16064
4504911	keratin 13 isoform b [Homo sapiens]	5.24	3	0	3	12	9.83424	5.24	3	6	640.353	5.24	3	6	420	45.8366	4.88135
4504919	keratin 8 [Homo sapiens]	5.8	1	0	4	36	23.5962	5.8	4	18	2138.82	5.8	4	18	483	53.6711	5.59229
4557890	keratin 5 [Homo sapiens]	13.9	2	3	9	52	34.9229	13.9	9	27	3111.66	12.2	8	25	590	62.4231	8.06006
47132620	keratin 2a [Homo sapiens]	32.39	2	12	18	66	61.4003	32.39	18	33	4826.64	32.39	18	33	639	65.3932	8.00146
81175178	Keratin, type I cytoskeletal 9 (Cytokeratin-9) (CK-9) (Keratin-9) (K9)	40.93	1	18	19	95	95.0839	38.36	18	47	5800.59	40.93	19	48	623	62.0919	5.30029
HVO_0001	Orc1-type DNA replication protein	20.92	1	9	9	27	27.9256	20.92	9	14	1580.66	20.92	9	13	564	62.1315	4.38623
HVO_0003	DNA-directed DNA polymerase D exonuclease subunit DP1	8.63	1	3	3	9	7.81285	4.13	2	4	354.7	8.63	3	5	533	57.7863	4.76709
HVO_0008	aspartate kinase	46.17	1	11	11	53	41.847	29.85	9	25	3040.02	46.17	11	28	392	41.674	4.4624
HVO_0011	inosine-5'-monophosphate cyclohydrolase, archaeal-type	47.89	1	6	6	34	31.3897	47.89	6	16	2306.89	47.89	6	18	190	20.559	4.29736
HVO_0014	ATP-dependent DNA helicase Hel308a	20.07	1	14	14	50	35.5192	20.07	14	25	2942.93	17.41	13	25	827	90.2999	4.66553
HVO_0017	conserved hypothetical protein	17.71	1	3	3	10	7.80544	14.06	2	4	690.096	17.71	3	6	192	21.8678	4.50049
HVO_0019	probable S-adenosylmethionine-dependent methyltransferase (homolog to 24-sterol C-methyltransferase)	9.73	1	2	2	9	9.36421	9.73	2	4	564.613	9.73	2	5	226	25.565	4.64014
HVO_0024	thiosulfate sulfurtransferase	45.74	1	9	9	50	35.6001	41.09	8	24	3491.35	45.74	9	26	258	28.4178	4.29736
HVO_0025	thiosulfate sulfurtransferase	55.94	1	9	9	361	355.15	55.94	9	181	21441.9	55.94	9	180	286	32.0539	4.28467
HVO_0029	UvrABC system protein B	14.76	1	8	8	23	20.7391	13.47	7	11	1410	14.76	8	12	698	78.9737	4.44971
HVO_0034	acyl-CoA thioester hydrolase	18.9	1	2	2	8	3.86188	18.9	2	4	429.025	18.9	2	4	164	18.34	4.65283
HVO_0038	cytochrome P450	4.59	1	2	2	2					49.2483	4.59	2	2	458	52.168	4.89404
HVO_0041	ornithine carbamoyltransferase	33.78	1	6	6	30	32.9857	33.78	6	15	1859.9	33.78	6	15	299	32.6609	4.37354
HVO_0042	acetylornithine deacetylase	10.24	1	3	3	10	8.09525	10.24	3	5	719.113	10.24	3	5	381	41.0056	4.33545
HVO_0043	acetylornithine aminotransferase	19.31	1	5	5	22	20.5711	19.31	5	11	1615.35	16.67	4	11	378	39.742	4.66553
HVO_0044	acetylglutamate kinase	13.15	1	3	3	8	8.86356	13.15	3	4	599.565	13.15	3	4	327	33.1798	4.48779
HVO_0045	N-acetyl-gamma-glutamyl-phosphate reductase	29.39	1	8	8	47	53.4556	23.34	7	23	3431.43	29.39	8	24	347	36.769	4.93213
HVO_0046	putative glutamate--argW ligase	67.35	1	11	11	57	50.6863	67.35	11	30	3522.28	45.36	9	27	291	31.8571	4.86865
HVO_0048	argininosuccinate lyase	19.67	1	6	6	30	32.463	19.67	6	15	2323.96	19.67	6	15	488	50.7771	4.52588
HVO_0049	argininosuccinate synthase	31.11	1	11	11	51	45.8163	31.11	11	25	3029.68	30.62	10	26	405	44.4555	4.33545
HVO_0054	glycine--tRNA ligase	21.38	1	8	8	30	24.4595	19.02	7	14	2432.72	21.38	8	16	594	64.9118	4.2085
HVO_0055	CBS domain protein	70.42	1	14	14	70	65.2626	67.25	13	34	4806.39	70.42	14	36	284	30.8346	4.27197
HVO_0056	conserved hypothetical protein	19.27	1	3	3	6	1.90876	12.5	2	3	185.852	14.58	2	3	192	20.9147	4.15771
HVO_0059	ABC-type transport system ATP-binding protein (probable substrate dipeptide/oligopeptide)	6.96	1	2	2	4	1.77734	6.96	2	2	153.655	6.96	2	2	359	39.3918	4.90674
HVO_0062	ABC-type transport system periplasmic substrate-binding protein (probable substrate dipeptide/oligopeptide)	20.59	1	7	7	24	16.6621	20.59	7	12	1234.95	20.59	7	12	612	67.2656	4.15771
HVO_0065	DNA-directed DNA polymerase D large subunit	4.33	1	3	3	6	2.51629	4.33	3	3	159.602	4.33	3	3	1202	133.88	4.60205
HVO_0069	sulfatase	15.53	1	6	6	11	3.27924	10.87	4	5	615.872	13.98	5	6	515	57.365	4.34814
HVO_0073	single-stranded-DNA-specific exonuclease RecJ1	3.99	1	2	2	4	0	3.99	2	2	153.407	3.99	2	2	476	50.6363	4.67822
HVO_0078	hydroxymethylbilane synthase (porphobilinogen deaminase)	44.63	1	12	12	46	41.7487	42.15	11	23	3146.16	44.63	12	23	363	39.2782	4.97021
HVO_0081	glutamate-1-semialdehyde 2,1-aminomutase	45.84	1	13	13	61	63.2091	42.92	12	30	4267.81	45.84	13	31	445	47.7813	4.85596
HVO_0087	porphobilinogen synthase	18.65	1	6	6	27	26.9687	18.65	6	13	1846.36	18.65	6	14	327	35.2974	4.71631
HVO_0100	NMD3 family protein	25.07	1	6	6	20	18.1225	25.07	6	10	1272.77	22.67	5	10	375	41.5889	4.4624
HVO_0104	DNA repair and recombination protein RadA	52.48	1	12	12	88	75.7511	47.23	11	43	6677.03	52.48	12	45	343	37.2976	4.64014
HVO_0109	cysteine desulfurase	40.38	1	13	13	58	66.9902	40.38	13	29	4263.92	40.38	13	29	426	46.7785	4.56396
HVO_0118	50S ribosomal protein L20e	43.1	1	1	2	3	5.88281	43.1	2	3					58	6.36026	6.52197
HVO_0120	signal recognition particle receptor FtsY	23.68	1	7	7	21	20.0544	15.79	6	10	1279.41	23.68	7	11	456	48.1582	4.17041
HVO_0122	phosphoglycerate dehydrogenase	37.04	1	9	9	31	32.5256	29.94	8	15	2214.5	36.73	8	16	324	35.2853	5.35107
HVO_0123	signal recognition particle 54K protein	24.95	1	10	10	43	39.9749	22.8	9	20	3097.18	24.95	10	23	465	50.8858	4.50049
HVO_0133	thermosome subunit 1	63.21	1	21	23	153	140.431	54.29	21	77	10224.4	58.75	22	76	560	58.889	4.24658
HVO_0135	RIO-type serine/threonine protein kinase	9.66	1	3	3	8	1.79683	9.66	3	4	387.868	9.66	3	4	290	32.9882	4.80518
HVO_0138	tyrosine--tRNA ligase	35.06	1	7	7	40	24.4358	35.06	7	20	2286.79	35.06	7	20	328	36.0886	4.33545
HVO_0140	conserved hypothetical protein	4.35	1	2	2	4	0	4.35	2	2	74.0186	4.35	2	2	689	77.5088	4.76709
HVO_0143	PhzF family protein	18.84	1	2	2	2					29.2721	18.84	2	2	292	31.7571	4.39893
HVO_0148	urease alpha subunit	5.11	1	2	2	4	2.31538	5.11	2	2	169.321	5.11	2	2	568	60.3239	4.53857
HVO_0156	tRNA (guanine(10),N(2))-dimethyltransferase	27.1	1	7	7	19	15.3756	27.1	7	10	813.681	27.1	6	9	321	34.1523	5.24951
HVO_0161	ATP phosphoribosyltransferase	64.06	1	12	12	57	46.4632	60.14	11	28	3507.08	64.06	12	29	281	30.4267	4.60205
HVO_0165	5-methylthioadenosine/S-adenosylhomocysteine deaminase	22.33	1	7	7	30	25.084	22.33	7	15	2023.53	22.33	7	15	430	45.0871	4.50049
HVO_0167	adenosylhomocysteinase	45.09	1	12	12	69	70.7022	40.89	11	31	5813.95	45.09	12	38	428	46.5953	4.38623
HVO_0175	DNA polymerase sliding clamp	64.78	1	10	10	129	98.4297	64.78	10	65	7210.86	64.78	10	64	247	26.6555	4.38623
HVO_0179	Lrp/AsnC family transcription regulator / TrkA domain protein	17.24	1	3	3	11	8.42361	17.24	3	6	600.831	17.24	3	5	261	28.0401	4.57666
HVO_0180	23S rRNA (uridine-2'-O-) methyltransferase	16.22	1	3	3	6	5.20106	16.22	3	3	263.467	16.22	3	3	259	28.3389	4.70361
HVO_0194	Orc1-type DNA replication protein	26.47	1	8	8	23	9.95199	26.47	8	12	977.758	24.6	7	11	374	42.2113	4.94482
HVO_0195	ribose-5-phosphate isomerase	15.65	1	3	3	8	4.19988	15.65	3	4	391.904	15.65	3	4	230	23.2399	4.53857
HVO_0196	conserved hypothetical protein	41.82	1	2	2	6	6.10589	41.82	2	3	334.727	41.82	2	3	55	6.24223	4.80518
HVO_0199	phosphohexomutase (phosphoglucomutase / phosphomannomutase)	55.36	1	16	16	99	90.4185	55.36	16	50	6394.51	55.36	16	49	457	48.4358	4.34814
HVO_0203	replication factor C small subunit	43.73	1	13	13	59	52.5512	41.9	12	27	3933.31	43.73	13	32	327	36.1998	4.51318
HVO_0206	alanine--tRNA ligase	40.78	1	30	30	158	123.973	39.91	29	77	10180.6	40.78	30	81	922	102.401	4.53857
HVO_0207	alpha/beta hydrolase fold protein	11.24	1	3	3	8	5.13289	11.24	3	4	322.126	11.24	3	4	258	27.0375	4.42432
HVO_0208	glutamine amidotransferase (homolog to GMP synthase subunit A)	21.94	1	3	3	11	2.09723	10.55	2	5	280.375	21.94	3	6	237	26.1506	4.70361
HVO_0209	acyl-CoA dehydrogenase	17.05	1	6	6	22	10.9373	17.05	6	10	967.472	17.05	6	12	387	42.366	4.93213
HVO_0212	homolog to lactoylglutathione lyase	50	1	4	4	18	22.6975	50	4	9	1408.93	50	4	9	124	13.5176	4.13232
HVO_0214	L-lactate dehydrogenase	26.88	1	8	8	50	49.9148	26.88	8	26	3124.93	19.69	6	24	320	34.5481	4.48779
HVO_0220	ATP-dependent DNA helicase MCM	23.93	1	13	13	35	23.8854	22.79	12	16	1872.29	23.93	13	19	702	78.8059	4.729
HVO_0233	ribose-phosphate pyrophosphokinase	20.85	1	4	4	25	20.3307	20.85	4	13	1546.65	20.85	4	12	283	29.5538	4.39893
HVO_0234	conserved hypothetical protein	19.27	1	3	3	8	2.49064	19.27	3	4	223.465	19.27	3	4	275	28.1188	4.4751
HVO_0239	glutamine synthetase	60.53	1	18	18	133	134.306	51.97	16	65	8886.61	60.53	18	68	456	50.4907	4.56396
HVO_0240	Lrp/AsnC family transcription regulator	53.29	1	6	7	25	17.2245	48.03	6	12	1447	47.37	6	13	152	16.9045	4.38623
HVO_0242	aminopeptidase (homolog to leucyl aminopeptidase / aminopeptidase T)	13.61	1	4	4	20	14.6016	13.61	4	10	1032.09	13.61	4	10	360	39.5248	4.31006
HVO_0243	threonine aldolase	38.71	1	10	10	45	45.2356	38.71	10	22	3278.96	38.71	10	23	341	35.5956	4.55127
HVO_0286	CinA N-terminal domain protein	6.57	1	2	2	4	1.68823	6.57	2	2	87.5903	6.57	2	2	274	28.852	4.22119
HVO_0292	replication protein A	49.2	1	11	11	45	44.4824	49.2	11	22	2968.37	49.2	11	23	311	34.5617	4.31006
HVO_0296	probable oxidoreductase (short-chain dehydrogenase family)	9.96	1	2	2	8	4.81388	9.96	2	4	257.779	9.96	2	4	261	27.0075	4.43701
HVO_0304	electron transfer flavoprotein alpha subunit	23.66	1	4	4	21	12.3677	20.5	3	9	1252.38	23.66	4	12	317	33.4987	4.18311
HVO_0305	electron transfer flavoprotein beta subunit	8.68	1	2	2	10	6.85373	8.68	2	5	484.375	8.68	2	5	265	28.4542	4.04346
HVO_0311	A-type ATP synthase subunit I	4.91	1	3	3	10	5.53321	4.91	3	5	407.483	4.91	3	5	733	79.4548	4.41162
HVO_0313	A-type ATP synthase subunit E	38.66	1	5	5	30	46.0104	31.44	4	15	2611.72	33.51	4	15	194	22.0117	4.31006
HVO_0314	A-type ATP synthase subunit C	37.36	1	11	11	53	49.0445	33.33	10	25	3823.67	37.36	11	28	348	38.7338	4.50049
HVO_0316	A-type ATP synthase subunit A	42.32	1	19	19	156	163.305	42.32	19	78	11110	42.32	19	78	586	64.4743	4.24658
HVO_0317	A-type ATP synthase subunit B	49.57	1	14	15	114	127.807	49.57	15	56	8419.55	49.57	15	58	468	51.9014	4.24658
HVO_0321	peptide chain release factor aRF-1	35.51	1	14	14	54	31.3104	33.33	13	27	3167.24	35.51	14	27	414	46.5529	4.83057
HVO_0322	MinD/ParA domain protein	12.39	1	4	4	19	19.9549	12.39	4	9	1494.25	12.39	4	10	581	58.7763	3.70068
HVO_0324	arginine--tRNA ligase	41.06	1	22	22	120	115.151	41.06	22	60	7506.96	38.16	21	60	587	64.9946	4.34814
HVO_0326	CTP-dependent riboflavin kinase	16.03	1	3	3	9	9.44082	12.24	2	4	705.735	16.03	3	5	237	25.9427	4.55127
HVO_0328	NAD-dependent epimerase/dehydratase	28.04	1	5	5	23	10.8335	28.04	5	12	1163.17	28.04	5	11	296	31.6667	5.07178
HVO_0329	branched-chain amino acid aminotransferase	72.44	1	21	21	132	137.127	72.44	21	66	8454.74	68.59	19	66	312	34.9951	4.57666
HVO_0334	purine phosphoribosyltransferase (adenine phosphoribosyltransferase, xanthine-guanine phosphoribosyltransferase)	11.39	1	2	2	6	4.99707	11.39	2	3	277.586	11.39	2	3	237	25.4461	4.4624
HVO_0347	DNA-directed RNA polymerase subunit B''	53.74	1	26	26	186	153.716	53.74	26	93	10964.7	52.78	25	93	521	58.8604	4.99561
HVO_0348	DNA-directed RNA polymerase subunit B'	55.99	1	25	25	175	168.192	55.83	24	86	11171.5	55.99	25	89	609	67.7198	4.91943
HVO_0349	DNA-directed RNA polymerase subunit A'	39.86	1	30	30	159	140.946	39.86	30	79	10753.2	39.86	30	80	976	108.846	4.80518
HVO_0350	DNA-directed RNA polymerase subunit A''	29.36	1	11	11	49	51.9202	29.36	11	25	3646.61	24.58	10	24	419	46.1119	4.34814
HVO_0353	30S ribosomal protein S12	40.14	1	8	8	32	33.0786	40.14	8	16	1963.53	40.14	8	16	142	15.4672	9.90576
HVO_0354	30S ribosomal protein S7	22.55	1	4	4	14	13.153	22.55	4	7	923.395	22.55	4	7	204	22.6014	5.13525
HVO_0356	translation elongation factor aEF-2	80.61	1	47	47	943	850.453	80.61	47	470	55088.9	80.61	47	473	727	80.3912	4.729
HVO_0357	ACT domain protein	28.04	1	5	5	27	22.2263	28.04	5	14	1582.01	28.04	5	13	189	20.2252	4.58936
HVO_0358	homoserine dehydrogenase	33.44	1	5	6	34	36.2501	33.44	6	17	2092.46	33.44	6	17	317	32.4024	4.43701
HVO_0359	translation elongation factor aEF-1 alpha subunit	78.62	1	21	24	1163	1099.07	73.16	22	538	85848.7	78.62	24	625	421	45.7307	4.729
HVO_0388	homolog to ribonuclease R	43.96	1	17	17	84	95.0807	43.96	17	42	6070.49	43.96	17	42	439	50.3267	4.729
HVO_0393	UvrABC system protein A	49.54	1	35	35	143	136.265	48.73	34	71	9308.44	47.51	34	72	983	108.611	4.81787
HVO_0397	homolog to aminomethyltransferase (homolog to glycine cleavage system protein T)	15.62	1	5	5	21	11.2667	15.62	5	10	827.431	15.62	5	11	365	38.9904	4.61475
HVO_0400	conserved hypothetical protein	47.62	1	3	3	9	4.24639	47.62	3	5	189.875	47.62	3	4	126	13.9109	4.67822
HVO_0401	UspA domain protein	32.89	1	4	4	14	9.06366	25	3	6	876.525	32.89	4	8	152	16.3933	4.79248
HVO_0402	DUF124 family protein	20	1	3	3	10	6.83546	20	3	5	550.993	20	3	5	225	23.9797	4.57666
HVO_0406	RNA-binding protein AU-1	42.52	1	13	13	52	37.1785	42.52	13	26	2593.51	42.52	13	26	468	49.8582	4.52588
HVO_0414	peptidase M24 family protein	17.8	1	3	3	10	2.10774	17.8	3	4	310.862	17.8	3	6	382	39.3667	4.81787
HVO_0415	repair helicase	39.77	1	19	19	85	93.4776	38.31	18	42	6450.21	39.77	19	43	616	69.5987	4.70361
HVO_0417	metal-dependent carboxypeptidase	40.44	1	15	15	61	47.7456	34.26	12	29	4086.97	40.44	15	32	502	57.3236	4.42432
HVO_0418	homolog to haloviral protein	3.21	1	2	2	6	1.62467	3.21	2	3	186.596	3.21	2	3	498	57.5892	5.22412
HVO_0421	arNOG04375 family protein (homolog to PilT-type ATPase)	50.32	1	21	21	97	91.9026	49.2	20	49	6703.91	48.4	20	48	626	67.65	4.65283
HVO_0424	ABC-type transport system ATP-binding protein	44.7	1	19	19	113	117.57	42.72	18	54	7214.7	44.7	19	59	604	67.2129	4.48779
HVO_0429	archaemetzincin	17.92	1	2	2	8	4.17441	17.92	2	4	454.425	17.92	2	4	173	19.2717	6.53662
HVO_0431	HAD superfamily hydrolase	28.52	1	5	5	13	4.68472	28.52	5	7	360.609	22.89	4	6	284	30.428	4.25928
HVO_0433	F420H2:NADP oxidoreductase	58.11	1	8	8	27	31.6511	50.45	7	13	1944.44	58.11	8	14	222	23.3238	4.71631
HVO_0441	probable metallo-beta-lactamase family hydrolase	17.79	1	2	2	6	4.76595	17.79	2	3	261.78	17.79	2	3	208	22.6878	4.51318
HVO_0448	imidazoleglycerol-phosphate synthase subunit HisH	10.5	1	2	2	7	4.37791	10.5	2	4	288.259	10.5	2	3	219	23.379	4.23389
HVO_0449	prephenate dehydratase	51.12	1	10	10	51	47.614	51.12	10	26	3180.91	51.12	10	25	268	28.6813	4.64014
HVO_0452	leucine--tRNA ligase	27.97	1	20	20	74	66.1236	25.99	18	36	4849.93	27.97	20	38	958	109.495	4.37354
HVO_0454	ornithine cyclodeaminase	11.18	1	3	3	7	2.70095	11.18	3	4	242.351	6.95	2	3	331	35.564	4.23389
HVO_0455	thermosome subunit 2	54.22	1	23	24	214	196.36	54.22	24	105	13352.6	54.22	24	109	557	59.2615	4.37354
HVO_0464	threonine ammonia-lyase	14.14	1	5	5	13	4.81458	14.14	5	7	480.986	9.43	3	6	403	43.6533	4.71631
HVO_0466	citrate (si)-synthase	25.86	1	9	9	73	93.4559	25.86	9	37	5601.01	25.86	9	36	379	41.7803	4.55127
HVO_0467	PhoU/TrkA-C domain protein	53.73	1	18	18	79	75.4772	53.73	18	39	4810.33	53.73	18	40	402	43.262	4.48779
HVO_0469	AstE family protein	24.53	1	6	6	21	22.2255	24.53	6	10	1323.32	24.53	6	11	318	33.9261	5.84619
HVO_0470	threonine synthase	43.32	1	9	9	28	19.7819	32.43	7	13	1661.68	43.32	9	15	367	39.1591	4.58936
HVO_0475	conserved hypothetical protein	15.71	1	3	3	10	5.97069	15.71	3	5	321.554	15.71	3	5	312	32.4714	4.7417
HVO_0478	glyceraldehyde-3-phosphate dehydrogenase (NAD(P)) (phosphorylating)	78.87	1	17	17	196	205.794	78.87	17	98	14170.9	78.87	17	98	355	38.1908	4.67822
HVO_0480	phosphoglycerate kinase	46.38	1	16	16	66	57.6348	42.89	15	32	4190.02	46.38	16	34	401	43.6092	4.37354
HVO_0481	glyceraldehyde-3-phosphate dehydrogenase (NAD) (phosphorylating)	70.29	1	17	17	187	192.828	70.29	17	93	13357.3	70.29	17	94	350	37.6326	4.53857
HVO_0483	RimK family protein	8.97	1	2	2	2	0	8.97	2	2					290	31.4551	5.46533
HVO_0484	50S ribosomal protein L10e	18.18	1	2	2	8	7.58611	18.18	2	4	581.054	18.18	2	4	176	19.753	8.71924
HVO_0511	NAD-dependent epimerase/dehydratase	46.18	1	8	8	43	25.8982	46.18	8	22	2082.52	35.88	7	21	262	29.3469	4.77979
HVO_0519	replication protein A	32.09	1	12	12	51	47.8719	32.09	12	25	3309.82	32.09	12	26	483	51.0075	4.13232
HVO_0521	tRNA adenylyltransferase, CCA-adding	30.28	1	11	11	37	31.8291	30.28	11	19	2213.51	28.1	10	18	459	50.4608	4.62744
HVO_0522	HdaI-type histone deacetylase	10.09	1	2	2	7	10.1004	10.09	2	3	728.764	10.09	2	4	337	36.3349	4.44971
HVO_0534	ABC-type transport system ATP-binding protein (probable substrate sugar)	17.23	1	3	4	12	12.593	17.23	4	6	928.107	17.23	4	6	383	41.8973	4.2085
HVO_0536	ferritin	38.07	1	3	3	10	15.5804	38.07	3	5	734.486	38.07	3	5	176	19.8916	4.50049
HVO_0541	aconitate hydratase	34.97	1	22	22	87	60.0888	33.9	21	43	4914.8	34.01	21	44	938	102.147	4.39893
HVO_0547	conserved hypothetical protein	11.68	1	2	2	5	2.48931	11.68	2	3	215.881	11.68	2	2	214	23.9797	4.38623
HVO_0549	2-keto-3-deoxygluconate kinase	35.31	1	9	10	40	37.8567	31.56	9	19	2928.49	35.31	10	21	320	34.0627	4.33545
HVO_0551	DNA mismatch repair protein MutL	24.76	1	12	12	51	43.0096	24.76	12	26	3234.72	24.76	12	25	735	78.6813	4.50049
HVO_0552	DNA mismatch repair protein MutS	28.57	1	20	20	67	58.0706	27.16	19	33	3851.82	26.62	19	34	924	99.2074	4.65283
HVO_0558	SAMP-activating enzyme E1	10	1	2	2	12	7.59068	10	2	6	763.709	10	2	6	270	28.6861	4.34814
HVO_0565	ABC-type transport system ATP-binding protein (probable substrate maltose)	29.02	1	8	8	25	14.2175	22.69	7	12	1385.27	29.02	8	13	379	41.7169	4.83057
HVO_0568	TrmB family transcription regulator	12.89	1	4	4	8	2.26262	7.16	2	3	261.499	12.89	4	5	349	38.2672	4.56396
HVO_0569	RIO-type serine/threonine protein kinase	10.89	1	3	3	7	1.85914	10.89	3	4	210.273	8.58	2	3	303	34.4421	4.94482
HVO_0572	lipoate-protein ligase	8.36	1	2	2	4	7.28874	8.36	2	2	401.74	8.36	2	2	275	30.5247	4.84326
HVO_0573	endonuclease IV	27.15	1	5	5	22	14.9243	27.15	5	11	1606.13	27.15	5	11	291	31.3849	4.43701
HVO_0580	putative tRNA 2-thiolation protein	20.25	1	5	5	9	4.90171	20.25	5	5	289.639	17.76	4	4	321	36.1346	5.0083
HVO_0581	cell division protein FtsZ, type II	67.5	1	17	17	107	113.537	67.5	17	53	8012.44	64.5	16	54	400	42.5433	4.75439
HVO_0585	probable oxidoreductase (aldo-keto reductase family protein)	25.08	1	6	6	30	19.6796	25.08	6	15	1639.07	25.08	6	15	327	36.1859	4.62744
HVO_0591	L-threonine-O-3-phosphate decarboxylase	6.18	1	2	2	3					121.304	6.18	2	3	340	36.0049	4.53857
HVO_0600	ACT domain protein	12.99	1	2	2	4	2.27914	12.99	2	2	253.913	12.99	2	2	177	19.1517	4.43701
HVO_0601	homoserine dehydrogenase	44.3	1	6	6	25	29.5606	44.3	6	13	1990.05	31.01	5	12	316	32.236	4.24658
HVO_0602	3-dehydroquinate dehydratase	63.56	1	12	12	52	43.9288	63.56	12	26	3078.13	63.56	12	26	247	27.3137	4.51318
HVO_0627	ABC-type transport system ATP-binding protein (probable substrate dipeptide/oligopeptide)	7.46	1	5	5	12	8.39494	7.46	5	6	538.626	7.46	5	6	898	97.6722	4.44971
HVO_0628	ABC-type transport system periplasmic substrate-binding protein (probable substrate dipeptide/oligopeptide)	11.15	1	3	3	10	13.2969	11.15	3	5	798.409	11.15	3	5	574	62.7804	4.17041
HVO_0639	AAA-type ATPase (MoxR subfamily)	21.52	1	6	6	29	21.4624	21.52	6	15	1692.99	21.52	6	14	316	34.661	4.89404
HVO_0644	2-isopropylmalate synthase / (R)-citramalate synthase	32.23	1	11	11	35	35.7641	32.23	11	18	2263.72	27.34	10	17	512	53.8209	4.77979
HVO_0647	GMP synthase (glutamine-hydrolyzing) subunit A	13.66	1	2	2	2					144.972	13.66	2	2	183	20.0435	4.2085
HVO_0656	conserved hypothetical protein	8.71	1	2	2	6	0	8.71	2	3	128.162	8.71	2	3	241	26.3414	6.11279
HVO_0658	tRNA pseudouridine(13) synthase TruD	28.73	1	8	8	30	26.2945	28.73	8	15	1622.55	28.73	8	15	463	50.556	4.70361
HVO_0661	dCTP deaminase (dUMP-forming)	48.72	1	6	6	24	15.2181	48.72	6	12	1022.11	48.72	6	12	195	21.2226	4.58936
HVO_0668	2-oxoacid dehydrogenase E1 component beta subunit	37.2	1	7	7	32	29.8728	37.2	7	17	2127.43	37.2	7	15	336	35.9898	4.51318
HVO_0669	2-oxoacid dehydrogenase E1 component alpha subunit	20.06	1	6	6	19	13.8	15.12	4	8	1346.07	20.06	6	11	344	36.9707	4.55127
HVO_0670	glutathione S-transferase	14.72	1	4	4	16	13.4379	14.72	4	8	895.678	14.72	4	8	326	38.0633	4.56396
HVO_0675	pantoate kinase	10.11	1	2	2	3	5.58662	10.11	2	3					277	27.8038	4.53857
HVO_0677	aspartate--tRNA ligase	53	1	16	16	266	289.678	53	16	136	18955.4	53	16	130	434	48.6958	4.50049
HVO_0681	DNA topoisomerase I	29.76	1	19	19	68	53.0472	27.02	17	33	3994.03	29.76	19	35	840	93.6277	4.57666
HVO_0684	aspartyl/glutamyl-tRNA(Asn/Gln) amidotransferase subunit B	41.13	1	17	17	98	82.8754	41.13	17	48	6151.64	41.13	17	50	496	55.0402	4.52588
HVO_0687	M20 family amidohydrolase	6.76	1	3	3	7	2.55499	4.28	2	3	335.163	6.76	3	4	444	47.5353	4.57666
HVO_0689	chromosome segregation protein Smc	13.79	1	14	14	46	30.2994	13.79	14	24	2453.44	13.39	13	22	1240	138.103	4.38623
HVO_0692	5'-methylthioadenosine phosphorylase MtaP	53.85	1	9	9	44	38.4406	53.85	9	22	2492.63	53.85	9	22	286	31.1934	4.53857
HVO_0694	probable phosphoribosyltransferase	37.97	1	7	7	30	35.2977	37.97	7	15	2312.84	37.97	7	15	237	26.9667	4.32275
HVO_0697	PAC2 family protein	18.82	1	2	2	14	17.2131	18.82	2	7	1366.91	18.82	2	7	255	27.3616	4.08154
HVO_0699	translation initiation factor aIF-2 alpha subunit	18.05	1	5	5	30	25.1556	18.05	5	15	1744	18.05	5	15	266	29.4805	4.4624
HVO_0712	shikimate dehydrogenase (nonfunctional)	18.96	1	3	3	7	3.47174	18.96	3	4	215.061	18.96	3	3	269	27.7109	4.65283
HVO_0717	cell division protein FtsZ, type I	46.17	1	14	14	94	92.2353	46.17	14	47	6526.1	46.17	14	47	379	39.7808	4.39893
HVO_0724	ArsA family ATPase	8.8	1	3	3	8	6.16615	8.8	3	4	422.252	8.8	3	4	409	43.8768	4.22119
HVO_0729	inorganic pyrophosphatase	34.46	1	7	7	48	44.4675	34.46	7	24	3436.79	34.46	7	24	177	20.3595	4.15771
HVO_0733	transcription initiation factor TFB	15.03	1	1	5	18	17.2721	15.03	5	9	1247.27	15.03	5	9	326	37.2369	5.99854
HVO_0741	DNA-directed DNA polymerase X	20.96	1	6	6	25	19.6796	20.96	6	13	1109.35	14.95	5	12	582	62.5919	4.43701
HVO_0743	probable phosphodiesterase	38.98	1	20	20	113	85.9313	38.98	20	56	6980.19	38.98	20	57	449	50.4672	4.56396
HVO_0745	FtsZ family protein, type III	22.5	1	4	4	14	7.37621	22.5	4	8	859.622	13.89	3	6	360	37.0867	4.51318
HVO_0755	NAD-dependent epimerase/dehydratase	11.74	1	2	2	3	4.27297	11.74	2	3					298	32.311	4.90674
HVO_0757	probable oxidoreductase (aldo-keto reductase family protein)	4.41	1	2	2	5	2.07539	4.41	2	3	164.967	4.41	2	2	363	39.0731	4.76709
HVO_0760	probable glycosyltransferase, type 2	15.49	1	5	5	12	7.29933	15.49	5	6	791.33	15.49	5	6	368	40.7472	4.81787
HVO_0764	conserved hypothetical protein	8.46	1	1	2	5	0	8.46	2	3	80.8346	8.46	2	2	260	28.1645	4.79248
HVO_0768	radical SAM domain protein	24.78	1	7	7	16	7.20143	24.78	7	8	413.625	24.78	7	8	565	62.0136	4.84326
HVO_0778	thermosome subunit 3	52.29	1	21	23	156	163.962	52.29	23	78	11275.7	52.29	23	78	524	55.2081	4.58936
HVO_0788	tryptophan synthase beta subunit	39.34	1	11	11	48	51.1627	36.73	10	23	3588.29	39.34	11	25	422	45.6821	4.65283
HVO_0789	tryptophan synthase alpha subunit	48.74	1	8	8	46	45.046	44.04	7	23	2547.79	48.74	8	23	277	29.6465	4.2085
HVO_0790	2-amino-3,7-dideoxy-D-threo-hept-6-ulosonate synthase	41.35	1	10	10	37	35.2122	41.35	10	18	2600.12	41.35	10	19	266	27.8258	4.84326
HVO_0792	3-dehydroquinate synthase type II	40.56	1	11	11	72	60.6721	40.56	11	36	3793.34	40.56	11	36	392	43.0821	4.43701
HVO_0795	transcription initiation factor TFB	24.48	1	7	7	25	19.2389	24.48	7	13	1074.25	24.48	7	12	335	37.3546	5.59229
HVO_0806	pyruvate kinase	36.75	1	14	14	87	93.589	36.75	14	43	6088.49	32.65	13	44	585	62.004	4.53857
HVO_0809	methionine--tRNA ligase	44.19	1	22	22	117	122.027	44.19	22	56	8956.22	44.19	22	61	740	81.8859	4.37354
HVO_0812	phosphoenolpyruvate synthase	38.11	1	25	25	84	80.2371	36.93	24	42	5342.22	34.43	24	42	761	83.0813	4.62744
HVO_0815	arNOG05395 family transcription regulator	10.04	1	2	2	7	3.62666	10.04	2	4	285.45	10.04	2	3	259	26.8675	4.42432
HVO_0818	threonine synthase	18.77	1	6	6	30	25.2962	18.77	6	15	1905.14	18.77	6	15	389	40.7907	4.31006
HVO_0822	glycerol-1-phosphate dehydrogenase [NAD(P)]	10.06	1	3	3	12	4.28947	10.06	3	6	439.79	10.06	3	6	348	36.6973	4.69092
HVO_0824	probable glycosyltransferase, type 1	17.9	1	5	5	12	8.04359	17.9	5	6	562.469	17.9	5	6	352	39.6008	5.08447
HVO_0826	peptidase M42 family protein	22.7	1	5	5	21	14.9256	22.7	5	10	1074.33	22.7	5	11	348	37.7247	4.53857
HVO_0829	peptidase S9 family protein	45.39	1	16	16	67	50.2228	43.26	15	33	3586.86	45.39	16	34	608	67.4365	4.53857
HVO_0831	ArgK-type transport ATPase	8.87	1	3	3	8	4.31821	8.87	3	4	438.656	8.87	3	4	372	39.5545	4.65283
HVO_0836	probable M28 family peptidase (homolog to aminopeptidase YwaD)	41.38	1	11	11	75	64.0364	37.01	10	37	4459.96	35.86	10	38	435	46.9089	4.62744
HVO_0848	endonuclease III	34.8	1	6	6	16	4.56941	34.8	6	8	539.688	34.8	6	8	227	25.5073	4.55127
HVO_0850	proteasome-activating nucleotidase	63.46	1	17	19	105	94.603	56.54	17	50	6685.53	63.46	19	55	405	45.6426	4.60205
HVO_0853	DNA double-strand break repair protein Mre11	21.77	1	9	9	31	18.9333	21.32	8	15	1586.73	21.77	9	16	441	48.1463	4.38623
HVO_0854	DNA double-strand break repair ATPase Rad50	20.72	1	16	16	49	44.5428	19.93	15	24	3135.17	20.72	16	25	893	100.028	4.57666
HVO_0858	DNA-directed DNA polymerase B (intein-containing)	20.45	1	23	24	76	34.1342	20.45	24	39	3349.63	17.23	21	37	1335	150.49	4.60205
HVO_0859	FeS assembly ATPase SufC	50.5	1	12	12	118	86.4956	50.5	12	58	7032.82	50.5	12	60	301	33.4335	4.34814
HVO_0860	SufB domain protein	48.53	1	16	16	137	109.921	45.38	15	65	8717.37	41.81	15	72	476	53.2137	4.69092
HVO_0861	SufB domain protein	57.46	1	17	17	125	121.715	53.98	16	63	9305.62	57.46	17	62	402	44.6577	4.23389
HVO_0867	HD family hydrolase	26.52	1	6	6	25	21.2735	26.52	6	12	1643.79	26.52	6	13	230	26.2456	4.77979
HVO_0868	NAD-dependent epimerase/dehydratase	16.41	1	5	5	16	6.92612	12.46	4	7	813.722	16.41	5	9	329	36.0724	4.55127
HVO_0869	glutamate synthase large subunit	53.47	1	64	65	411	391.82	52.15	63	200	28323.3	53.47	65	211	1511	163.807	4.70361
HVO_0870	proline--tRNA ligase	56.56	1	19	19	108	107.4	54.1	17	53	7407.93	56.56	19	55	488	54.9084	4.43701
HVO_0874	beta-lactamase domain protein	48.13	1	24	24	98	80.0448	45.78	23	48	6853.26	48.13	24	50	640	71.9022	5.13525
HVO_0876	methylglyoxal synthase	22.05	1	2	2	4	4.86221	22.05	2	4					127	13.899	4.4751
HVO_0880	conserved hypothetical protein	71.99	1	25	25	249	260.383	71.99	25	125	17668	71.99	24	124	307	36.3149	4.7417
HVO_0887	oxoglutarate--ferredoxin oxidoreductase beta subunit	49.48	1	10	10	118	115.89	49.48	10	59	8359.84	49.48	10	59	287	31.0256	4.729
HVO_0888	oxoglutarate--ferredoxin oxidoreductase alpha subunit	47.78	1	22	22	236	208.212	44.2	21	122	16120.8	47.78	22	114	586	63.9862	4.48779
HVO_0893	methylmalonyl-CoA mutase subunit A	23.5	1	10	10	44	42.3513	23.5	10	22	2845.85	23.5	10	22	566	63.1154	4.36084
HVO_0894	acyl-CoA synthetase	41.84	1	10	20	126	132.48	40.33	19	62	8598.78	41.84	20	64	662	74.3046	4.4751
HVO_0896	acyl-CoA synthetase	9.44	1	5	5	20	15.726	9.44	5	10	1040.22	9.44	5	10	540	59.8211	4.56396
HVO_0911	GTP-binding protein Drg	41.46	1	12	12	47	39.1567	41.46	12	24	2648.4	39.57	11	23	369	40.4539	4.80518
HVO_0914	probable lyase (homolog to lactoylglutathione lyase)	52.12	1	12	12	84	56.183	48.26	11	40	5359.05	52.12	12	44	259	29.9244	4.36084
HVO_0916	diphthine synthase	24.91	1	5	5	16	15.1366	24.91	5	8	1021.37	24.91	5	8	269	29.0994	4.53857
HVO_0929	tRNA (guanine(37)-N(1))-methyltransferase	23.48	1	6	6	20	8.54542	19.21	5	9	884.035	23.48	6	11	328	36.0599	4.66553
HVO_0937	FMN-binding domain protein	21.23	1	2	2	8	9.75241	21.23	2	4	565.294	21.23	2	4	146	16.1928	4.36084
HVO_0950	2-dehydro-3-deoxy-phosphogluconate aldolase, bacterial-type	22.83	1	3	3	8	6.44986	22.83	3	4	434.653	22.83	3	4	219	22.4017	4.05615
HVO_0960	probable oxidoreductase (aldo-keto reductase family protein)	60.5	1	12	12	67	69.879	60.5	12	33	4935.25	60.5	12	34	281	30.5751	4.58936
HVO_0966	ribose-1,5-bisphosphate isomerase (ribulose-bisphosphate forming)	23.84	1	6	6	17	6.84245	23.84	6	8	800.633	23.84	6	9	323	34.8546	5.23682
HVO_0970	ribulose-bisphosphate carboxylase large subunit	22.95	1	8	8	62	49.1507	22.95	8	31	4002.42	22.95	8	31	414	43.8946	4.58936
HVO_0973	pyridoxal phosphate-dependent aminotransferase (probable aspartate aminotransferase)	56.77	1	15	15	156	188.456	56.77	15	78	12854	56.77	15	78	384	41.4402	4.41162
HVO_0976	5-(carboxyamino)imidazole ribonucleotide synthase	16.54	1	5	5	13	4.55961	11.55	4	6	569.334	16.54	5	7	381	40.4613	4.51318
HVO_0979	NADH dehydrogenase-like complex subunit B	19.74	1	4	4	10	1.73174	19.74	4	5	363.248	19.74	4	5	233	26.1219	5.0083
HVO_0980	NADH dehydrogenase-like complex subunit CD	40.93	2	19	19	105	78.9841	40.93	19	52	5747.67	40.93	19	53	557	63.4437	4.52588
HVO_0989	conserved hypothetical protein	48.41	1	8	8	31	9.99672	42.06	7	15	1341.47	48.41	8	16	126	14.384	4.80518
HVO_0990	DHH family phosphoesterase	13.99	1	5	5	20	14.9305	13.99	5	10	1076.18	13.99	5	10	486	51.8813	4.58936
HVO_0997	peptidase M24 family protein	35.6	1	8	8	30	21.8342	35.6	8	15	1865.47	35.6	8	15	368	39.9367	4.48779
HVO_0999	DRTGG domain protein	46.3	1	12	12	66	46.8434	46.3	12	33	3712.96	46.3	12	33	378	39.802	4.43701
HVO_1000	acyl-CoA synthetase (homolog to acetate--CoA ligase (ADP-forming))	32.14	1	18	19	85	60.6518	32.14	19	42	4886.65	32.14	19	43	697	74.5075	4.13232
HVO_1008	GFO family oxidoreductase	14.76	1	3	3	8	3.50455	14.76	3	4	332.073	14.76	3	4	332	35.9598	4.71631
HVO_1009	probable oxidoreductase (aldo-keto reductase family protein)	49.41	1	15	15	71	56.1018	49.41	15	36	4616.3	49.41	15	35	340	38.8106	4.57666
HVO_1018	RecJ domain protein	38.55	1	22	22	119	110.404	38.55	22	61	8449.5	35.55	21	58	633	69.7502	4.57666
HVO_1020	HEAT-PBS family protein	26.25	1	9	9	34	36.8675	26.25	9	17	2604.29	26.25	9	17	419	45.5223	3.95459
HVO_1022	NamA family oxidoreductase (homolog to old yellow enzyme)	43.37	1	10	10	42	28.2207	40.33	9	20	2157.74	43.37	10	22	362	39.6035	4.81787
HVO_1025	acetyl-CoA C-acyltransferase	34.73	1	9	9	56	55.0733	34.73	9	28	3882.85	34.73	9	28	383	40.7066	4.56396
HVO_1031	thioredoxin-disulfide reductase	41.52	1	10	10	52	46.8562	41.52	10	25	3671.39	41.52	10	27	342	37.4198	4.4624
HVO_1044	imidazoleglycerol-phosphate synthase subunit HisF	37.78	1	9	9	38	48.6216	37.78	9	19	2726.28	37.78	9	19	270	29.145	4.34814
HVO_1047	NADPH:quinone reductase	5.88	1	2	2	6	4.73118	5.88	2	3	309.334	5.88	2	3	323	33.7805	4.27197
HVO_1048	phosphoribosylformylglycinamidine synthase 2	25.21	1	12	12	56	66.5735	24.22	11	25	4607.4	25.21	12	31	702	72.9193	4.18311
HVO_1054	aspartyl/glutamyl-tRNA(Asn/Gln) amidotransferase subunit A	13	1	5	5	17	19.2261	11.11	4	8	1214.81	13	5	9	423	43.8814	4.31006
HVO_1058	TrkA domain protein	13.93	1	6	6	23	12.9696	13.93	6	12	1033.18	12.13	5	11	445	47.7312	4.34814
HVO_1061	oxidoreductase (homolog to thioredoxin-disulfide reductase)	42.08	1	9	9	50	49.1917	42.08	9	25	3470.19	42.08	9	25	259	27.9977	4.50049
HVO_1062	phosphopantothenoylcysteine decarboxylase / phosphopantothenate--cysteine ligase	30.57	1	7	7	19	9.83284	30.57	7	9	838.484	30.57	7	10	386	39.9533	4.67822
HVO_1072	purine phosphoribosyltransferase (adenine phosphoribosyltransferase, xanthine-guanine phosphoribosyltransferase)	33.51	1	4	4	30	12.1211	33.51	4	15	1265.23	33.51	4	15	188	20.5195	4.60205
HVO_1076	sugar nucleotidyltransferase	36.96	1	8	8	44	43.0066	36.96	8	22	3080.65	36.96	8	22	322	35.8303	4.1958
HVO_1077	diphthamide biosynthesis protein Dph6	10.83	1	2	2	8	8.64359	10.83	2	4	477.191	10.83	2	4	240	26.0335	4.14502
HVO_1079	sulfate adenylyltransferase small subunit	33.85	1	8	8	30	36.9882	23.69	7	15	2121.49	32	7	15	325	37.5295	4.18311
HVO_1080	conserved hypothetical protein	34.57	1	4	4	15	12.2364	34.57	4	7	965.561	34.57	4	8	188	21.1384	4.31006
HVO_1082	homolog to orotate phosphoribosyltransferase	43.33	1	8	8	27	19.287	43.33	8	14	1591.32	43.33	8	13	210	22.2851	4.42432
HVO_1084	adenylosuccinate lyase	47.52	1	18	18	78	67.9946	47.52	18	39	5424.12	42.98	17	39	463	50.7854	4.70361
HVO_1085	phosphoribosylglycinamide formyltransferase / phosphoribosylaminoimidazolecarboxamide formyltransferase	42.29	1	15	15	86	82.6437	40.38	14	41	5979.7	42.29	15	45	525	56.4225	4.39893
HVO_1087	UspA domain protein	23.4	1	3	3	7	6.9874	23.4	3	4	402.447	8.51	2	3	141	15.1616	4.98291
HVO_1088	folylpolyglutamate synthase / 7,8-dihydropteroate reductase / dihydropteroate synthase	14.8	1	7	7	31	26.7498	14.8	7	14	1748.33	14.8	7	17	838	89.1017	4.65283
HVO_1091	proteasome alpha subunit	39.68	1	9	10	57	63.4168	39.68	10	29	4240.02	39.68	10	28	252	27.5966	4.56396
HVO_1093	probable S-adenosylmethionine-dependent methyltransferase	26.92	1	4	4	21	26.2544	26.92	4	11	1708.35	26.92	4	10	208	22.604	4.36084
HVO_1097	diaminopimelate epimerase	26.74	1	5	5	17	26.2312	23.26	4	8	1466.63	26.74	5	9	288	29.8866	4.4751
HVO_1098	diaminopimelate decarboxylase	17.59	1	7	7	26	12.0914	17.59	7	13	1012.75	17.59	7	13	415	44.4172	5.021
HVO_1099	2,3,4,5-tetrahydropyridine-2,6-dicarboxylate N-succinyltransferase	46.79	1	10	10	70	98.7852	45	9	34	5904.22	46.79	10	36	280	30.1397	4.43701
HVO_1100	4-hydroxy-tetrahydrodipicolinate reductase	33.6	1	6	6	30	14.7007	28.85	5	14	1717.82	33.6	6	16	253	26.0457	4.60205
HVO_1101	4-hydroxy-tetrahydrodipicolinate synthase	27.87	1	6	6	14	14.6264	24.59	5	6	790.053	27.87	6	8	305	32.6543	4.56396
HVO_1123	thioredoxin-disulfide reductase	34.96	1	9	9	44	29.5276	31.81	8	20	2999.72	34.96	9	24	349	37.3218	4.32275
HVO_1125	cysteine--tRNA ligase	39.07	1	15	15	58	40.0744	37.04	13	27	3548.19	37.04	14	31	494	55.1833	4.56396
HVO_1129	conserved hypothetical protein	17.69	1	4	5	20	22.1481	17.69	5	10	1229.98	17.69	5	10	390	42.9771	4.43701
HVO_1132	adenylosuccinate synthase	46.73	1	19	19	181	148.976	43.57	18	89	11790.1	46.73	19	92	443	48.2009	4.56396
HVO_1133	conserved hypothetical protein	29.7	1	2	2	3					357.907	29.7	2	3	101	11.7029	4.57666
HVO_1134	conserved hypothetical protein	31.31	1	15	15	64	46.5994	31.31	15	32	3774.98	31.31	15	32	757	80.6341	4.34814
HVO_1139	squalene synthase	19.83	1	5	5	18	14.1091	19.83	5	9	1094.78	19.83	5	9	358	39.7124	4.53857
HVO_1140	acyl-CoA dehydrogenase	34.74	1	11	11	42	45.4462	34.74	11	21	3011.47	34.74	11	21	380	41.1672	4.55127
HVO_1145	30S ribosomal protein S1e	49.55	1	10	10	44	50.0845	49.55	10	22	3265.88	49.55	10	22	220	24.7995	4.85596
HVO_1150	IS200-type transposase	13.08	1	2	2	7	3.85391	13.08	2	4	360.174	13.08	2	3	130	14.7055	5.49072
HVO_1164	HD family hydrolase	35.56	1	8	8	34	26.2552	31.48	7	16	2178.26	35.56	8	18	270	29.8453	4.86865
HVO_1169	probable glycosyltransferase, type 1	8.7	1	4	4	9	1.73239	5.16	3	4	315.305	8.7	4	5	368	40.7983	4.729
HVO_1172	NAD-dependent epimerase/dehydratase	35.87	1	10	10	36	29.8399	33.33	9	17	2363.82	35.87	10	19	315	34.8667	4.33545
HVO_1174	transcription initiation factor TFE	11.93	1	2	2	2					198.773	11.93	2	2	176	20.6358	4.23389
HVO_1175	DUF2110 family protein	16.89	1	3	3	16	23.083	16.89	3	8	1490.23	16.89	3	8	225	24.4472	4.62744
HVO_1177	CinA N-terminal domain protein	18.26	1	2	2	7	2.48392	18.26	2	3	307.851	18.26	2	4	230	24.4839	4.36084
HVO_1179	homolog to NAD kinase	22.88	1	5	5	16	8.01228	22.88	5	8	602.127	22.88	5	8	354	36.7406	4.60205
HVO_1181	transcription regulator (homolog to phosphate uptake regulator)	60.93	1	15	15	77	80.4348	60.93	15	38	5957.72	60.93	15	39	343	38.3827	4.94482
HVO_1187	conserved hypothetical protein	23.78	1	3	3	5	1.67546	13.99	2	2	136.319	23.78	3	3	143	16.3652	4.85596
HVO_1189	aldehyde dehydrogenase	53.15	1	19	19	133	111.756	45.87	18	64	8338.31	53.15	19	69	508	56.136	4.58936
HVO_1198	UspA domain protein	39.31	1	5	5	24	20.9564	39.31	5	12	1713.59	39.31	5	12	145	15.6209	4.75439
HVO_1199	acyl-CoA dehydrogenase	26.58	1	6	6	16	10.7793	26.58	6	8	665.124	26.58	6	8	380	41.4533	4.64014
HVO_1212	KaiC-type circadian regulator CirA	42.28	1	10	10	52	62.8283	42.28	10	26	4391.91	42.28	10	26	246	27.5458	4.44971
HVO_1228	halocyanin	7.06	1	5	5	11	6.90994	7.06	5	6	474.216	5.72	4	5	821	83.6513	4.17041
HVO_1235	creatininase	29.17	1	5	5	14	8.09121	29.17	5	7	832.578	29.17	5	7	264	29.2472	4.84326
HVO_1236	acyl-CoA synthetase	29.72	1	12	12	44	35.6835	29.72	11	21	3082.39	29.72	12	23	535	59.1098	4.60205
HVO_1238	probable oxidoreductase (aldo-keto reductase family protein)	29.32	1	8	8	39	35.0325	29.32	8	19	2605.84	29.32	8	20	324	36.6457	4.67822
HVO_1250	redoxin domain protein	14.97	1	2	2	4					786.7	14.97	2	4	187	20.5334	4.03076
HVO_1266	pyridoxal phosphate-dependent aminotransferase (probable aspartate aminotransferase)	24.02	1	8	8	25	22.4115	19.32	6	11	1330.7	24.02	8	14	383	41.9683	4.48779
HVO_1268	conserved hypothetical protein	21.1	1	3	3	12	12.0581	21.1	3	6	912.94	21.1	3	6	237	26.3723	5.21143
HVO_1272	TrmB family transcription regulator	8.01	1	3	3	4	4.86579	8.01	3	4					362	40.5339	4.4751
HVO_1273	inosine-5'-monophosphate dehydrogenase	61.24	1	20	20	208	194.414	58.63	19	105	13427.7	61.24	20	103	498	53.2531	4.55127
HVO_1284	GTP cyclohydrolase III	40.61	1	8	8	36	35.2033	40.61	8	17	2825.63	40.61	8	19	261	28.8911	4.70361
HVO_1287	PfpI family protease	23.23	1	3	3	10	7.39013	23.23	3	5	457.986	23.23	3	5	198	21.5314	4.52588
HVO_1291	fumarylacetoacetase family protein	27.57	1	5	5	23	27.2684	25.51	4	11	1605.72	27.57	5	12	243	26.2569	4.55127
HVO_1295	histidinol-phosphate aminotransferase	17.73	1	4	4	21	18.5754	17.73	4	10	1428.45	17.73	4	11	361	39.3932	4.51318
HVO_1299	HTH domain protein	13.87	1	2	2	3	7.17507	13.87	2	3					173	18.8899	4.84326
HVO_1300	triosephosphate isomerase	45.33	1	6	6	46	46.8118	45.33	6	23	3166.6	45.33	6	23	214	21.3196	4.25928
HVO_1304	pyruvate--ferredoxin oxidoreductase beta subunit	55.13	1	10	10	167	178.031	55.13	10	83	11322.7	55.13	10	84	312	34.4753	4.98291
HVO_1305	pyruvate--ferredoxin oxidoreductase alpha subunit	47.86	1	19	19	340	339.933	46.59	18	169	24779.5	41.2	18	171	631	68.4271	4.48779
HVO_1306	chorismate synthase	40.26	1	11	11	69	73.886	40.26	11	35	4170.25	40.26	11	34	385	41.9212	4.83057
HVO_1308	3-phosphoshikimate 1-carboxyvinyltransferase	15.58	1	5	5	24	22.9128	15.58	5	12	1483.98	15.58	5	12	430	44.2195	4.37354
HVO_1309	peptidase M24 family protein	5.12	1	2	2	10	9.93442	5.12	2	5	577.955	5.12	2	5	391	42.0734	4.36084
HVO_1311	probable oxidoreductase (short-chain dehydrogenase family)	11.74	1	3	3	10	8.86058	11.74	3	5	552.721	11.74	3	5	281	30.1414	4.4624
HVO_1323	shikimate kinase, archaeal-type	19.72	1	4	4	20	15.7136	19.72	4	10	1475.16	19.72	4	10	289	29.4784	4.29736
HVO_1327	AAA-type ATPase (CDC48 subfamily)	33.02	1	16	17	69	40.7466	31.39	16	34	3471.07	33.02	17	35	736	78.1178	4.88135
HVO_1332	conserved hypothetical protein	41.09	1	4	4	13	8.7641	32.56	3	6	801.231	41.09	4	7	129	14.9261	4.15771
HVO_1337	rpa-associated protein	23.27	1	9	9	33	27.4008	23.27	9	16	2031.57	23.27	9	17	623	64.8293	3.67529
HVO_1338	replication protein A	51.05	1	15	15	60	50.1675	48.24	14	28	3347.49	51.05	15	32	427	45.9535	4.36084
HVO_1340	probable glycosyltransferase, type 1	24.27	1	7	7	24	10.0736	24.27	7	12	1583.64	24.27	7	12	375	41.0478	4.42432
HVO_1344	SBDS family protein	15.13	1	3	3	11	6.94998	15.13	3	6	470.768	15.13	3	5	238	26.5443	4.51318
HVO_1347	probable cyclic pyranopterin monophosphate synthase accessory protein	11.43	1	2	2	6	5.68461	11.43	2	3	264.638	11.43	2	3	175	18.7711	4.62744
HVO_1348	probable YjeF family carbohydrate kinase	34.94	1	12	12	39	36.9179	32.22	11	19	2364.88	34.94	12	20	478	48.8084	4.44971
HVO_1354	DNA mismatch repair protein MutS	10.69	1	5	5	12	4.22563	10.69	5	6	384.447	10.69	5	6	580	62.1286	4.56396
HVO_1356	sensor box histidine kinase	25.45	1	9	9	23	24.6602	23.09	8	11	1277.13	25.45	9	12	550	61.1156	4.60205
HVO_1357	receiver/bat box HTH-10 family transcription regulator	14.43	1	4	4	11	7.17787	14.43	4	5	610.427	14.43	4	6	582	62.7289	4.39893
HVO_1368	probable metallo-beta-lactamase family hydrolase	8.61	1	2	2	5	7.76976	8.61	2	5					267	29.2748	4.48779
HVO_1370	gamma-glutamyl phosphate reductase	32.88	1	13	13	78	61.3904	32.88	13	39	4679.6	32.88	13	39	444	48.0876	4.33545
HVO_1371	glutamate 5-kinase	20.93	1	5	5	22	26.4117	20.93	5	11	2034.83	20.93	5	11	301	31.9708	4.24658
HVO_1372	pyrroline-5-carboxylate reductase	18.29	1	4	4	20	19.9689	18.29	4	10	1236.4	18.29	4	10	257	26.819	4.00537
HVO_1373	acyl-CoA dehydrogenase	20.89	1	4	4	11	10.1504	12.01	3	5	731.141	20.89	4	6	383	42.5214	4.61475
HVO_1374	acyl-CoA synthetase	22.06	1	10	10	37	35.0117	19.53	9	18	2392.78	22.06	10	19	553	61.1188	4.50049
HVO_1375	O-succinylbenzoic acid--CoA ligase	21.5	1	9	9	27	27.0279	18.08	8	13	1816.85	21.5	9	14	614	64.7273	4.28467
HVO_1380	methylmalonyl-CoA mutase subunit A	21.51	1	8	8	36	35.5459	21.51	8	18	2279.58	21.51	8	18	558	61.8671	4.41162
HVO_1387	enoyl-CoA hydratase	43.97	1	8	8	27	13.6712	39.3	7	13	1255.72	43.97	8	14	257	27.5335	4.51318
HVO_1391	NUDIX family hydrolase	31.79	1	4	4	8	7.89875	31.79	4	4	578.899	31.79	4	4	151	17.4407	5.0083
HVO_1395	M20 family amidohydrolase (homolog to indole-3-acetyl-aspartic acid hydrolase)	36.77	1	11	11	38	30.0656	36.77	11	19	2120.69	33.49	10	19	427	45.3819	4.56396
HVO_1396	FAD-dependent oxidoreductase (homolog to geranylgeranyl reductase)	46.5	1	16	16	85	80.7703	41.61	15	42	5171.41	46.5	16	43	471	51.0359	4.4751
HVO_1401	ABC-type transport system periplasmic substrate-binding protein (probable substrate sugar)	27.32	1	5	5	24	23.0386	27.32	5	11	1264.86	27.32	5	13	377	39.1886	4.18311
HVO_1402	phosphohexomutase (phosphoglucomutase / phosphomannomutase)	48.57	1	14	14	61	68.7421	47.68	13	29	4039.61	48.57	14	32	453	47.4706	4.62744
HVO_1407	HTH domain protein	18.67	1	3	3	13	7.33702	18.67	3	7	654.136	18.67	3	6	225	24.8666	4.44971
HVO_1412	diphosphomevalonate decarboxylase	28.09	1	9	9	50	29.51	28.09	9	25	2686.14	28.09	9	25	324	35.3949	4.77979
HVO_1413	probable NADH dehydrogenase	14.32	1	4	4	14	13.7027	14.32	4	7	958.483	14.32	4	7	377	39.7301	4.66553
HVO_1419	HTH-10 family transcription regulator	16.89	1	2	2	4	0	16.89	2	2	123.859	16.89	2	2	225	25.1665	4.76709
HVO_1424	conserved hypothetical protein	14.48	1	4	4	12	3.28074	14.48	4	6	438.904	14.48	4	6	359	40.8783	4.60205
HVO_1425	conserved hypothetical protein	11.7	1	3	3	10	2.24035	11.7	3	5	384.462	11.7	3	5	265	30.4466	4.61475
HVO_1437	conserved hypothetical protein	10.84	1	2	2	6	2.55397	10.84	2	3	381.451	10.84	2	3	203	22.2904	4.94482
HVO_1439	cysteine synthase	10.43	1	2	2	4	1.8123	10.43	2	2	126.779	10.43	2	2	326	34.736	4.52588
HVO_1444	3-hydroxyacyl-CoA dehydrogenase	18.18	1	4	4	16	9.81673	18.18	4	8	836.253	18.18	4	8	286	30.8303	4.4624
HVO_1446	fructose-1,6-bisphosphatase	21.21	1	4	4	14	13.6892	17.17	3	6	983.94	21.21	4	8	297	31.6085	4.44971
HVO_1452	citryl-CoA lyase (citrate lyase beta subunit / ATP citrate synthase beta subunit)	14.7	1	2	2	8	7.40765	14.7	2	4	438.266	14.7	2	4	279	28.9736	4.53857
HVO_1453	glutamate dehydrogenase (NADP)	23.26	1	8	8	27	18.4328	23.26	8	14	1367.9	23.26	8	13	417	45.7016	4.48779
HVO_1454	aspartate carbamoyltransferase catalytic subunit	73.36	1	13	13	57	48.3937	73.36	13	28	3266.01	73.36	13	29	304	33.6538	4.91943
HVO_1459	ThuA family protein	47.9	1	5	5	31	31.7365	47.9	5	16	2289.27	33.19	4	15	238	26.8049	4.66553
HVO_1465	naphthoate synthase	34.43	1	8	8	24	20.6314	30.49	7	11	1529.61	34.43	8	13	305	33.9113	4.83057
HVO_1469	2-succinyl-5-enolpyruvyl-6-hydroxy-3-cyclohexene-1-carboxylate synthase	13.87	1	5	5	19	6.10572	13.87	5	10	673.326	13.87	5	9	584	63.3085	4.79248
HVO_1470	isochorismate synthase	9.93	1	2	2	10	4.08683	9.93	2	5	361.978	9.93	2	5	443	47.7269	4.56396
HVO_1478	transcription initiation factor TFB	29.65	1	5	9	48	41.0734	29.65	9	24	3302.38	29.65	9	24	317	35.71	5.46533
HVO_1481	UspA domain protein	41.1	1	5	5	24	26.4666	41.1	5	12	1671.75	41.1	5	12	163	17.6586	4.39893
HVO_1488	D-gluconate dehydratase	29.37	1	8	10	65	58.3177	25.73	9	32	4148.27	29.37	10	33	412	45.7655	4.60205
HVO_1491	HAD superfamily hydrolase	28.19	1	10	10	41	34.2491	28.19	10	20	2623.76	28.19	10	21	408	44.4103	4.60205
HVO_1494	fructose-1,6-bisphosphate aldolase, class II	43.03	1	10	10	58	56.9712	43.03	10	29	4093.65	43.03	10	29	330	36.2795	4.34814
HVO_1496	phosphotransferase system component I	19.29	1	10	10	39	33.1834	19.29	10	20	2601.58	19.29	10	19	565	60.2876	4.2085
HVO_1500	1-phosphofructokinase	22.3	1	4	4	16	11.0917	22.3	4	8	733.954	22.3	4	8	305	31.9829	4.51318
HVO_1501	DeoR family transcription regulator GlpR	18.82	1	4	4	17	12.8182	18.82	4	8	905.023	18.82	4	9	255	27.9605	4.97021
HVO_1502	3-isopropylmalate dehydrogenase	50.31	1	12	12	91	72.6065	42.59	11	41	6093.87	50.31	12	50	324	33.7037	4.23389
HVO_1503	3-isopropylmalate dehydratase small subunit	26.73	1	4	4	16	10.3746	17.82	3	7	825.679	26.73	4	9	202	21.9993	4.14502
HVO_1504	3-isopropylmalate dehydratase large subunit	40.17	1	16	17	99	102.331	40.17	17	50	7042.11	40.17	17	49	473	51.5879	4.55127
HVO_1506	ketol-acid reductoisomerase	45.11	1	10	10	51	53.0576	45.11	10	25	3200.64	45.11	10	26	348	37.85	4.33545
HVO_1507	acetolactate synthase small subunit	53.21	1	9	9	34	32.835	53.21	9	17	2087.94	53.21	9	17	218	23.6941	4.94482
HVO_1508	acetolactate synthase large subunit	32.71	1	10	10	43	48.5828	32.71	10	22	2967.01	27.26	9	21	587	62.3217	4.36084
HVO_1510	2-isopropylmalate synthase	24.55	1	7	7	29	24.5729	24.55	7	14	1885.78	24.55	7	15	440	47.7115	4.81787
HVO_1527	glucose-1-phosphate uridylyltransferase	23.87	1	7	7	34	28.9608	23.46	6	17	2094.86	23.87	7	17	243	27.5177	4.70361
HVO_1531	UDP-glucose 6-dehydrogenase	36.05	1	12	12	44	40.4796	36.05	12	23	2945.2	26.74	10	21	430	45.9383	4.50049
HVO_1534	probable S-adenosylmethionine-dependent methyltransferase	19.57	1	2	2	6	4.43623	19.57	2	3	294.009	19.57	2	3	184	19.9567	4.75439
HVO_1537	Orc1-type DNA replication protein	11	1	4	4	11	0	8	3	5	311.184	11	4	6	400	42.4077	5.51611
HVO_1538	glycerol-3-phosphate dehydrogenase subunit A	24.4	1	10	10	37	24.1433	24.4	10	19	1931.83	24.4	10	18	586	63.4467	4.70361
HVO_1539	glycerol-3-phosphate dehydrogenase subunit B	29.38	1	7	7	19	8.3088	29.38	7	10	587.004	29.38	7	9	422	43.6158	4.71631
HVO_1541	glycerol kinase	42.55	1	16	16	116	111.773	39.22	15	57	7945.86	38.04	15	59	510	56.7025	4.50049
HVO_1545	dihydroxyacetone kinase subunit DhaL	39.66	1	7	7	41	35.2142	39.66	7	20	2666.98	39.66	7	21	232	24.8222	4.4751
HVO_1546	dihydroxyacetone kinase subunit DhaK	37.35	1	13	13	149	107.864	37.35	13	73	8126.22	37.35	12	76	332	34.8247	4.22119
HVO_1547	isoleucine--tRNA ligase	28.57	1	19	19	97	85.4607	28.57	19	48	5846.49	26.17	18	49	1043	117.92	4.29736
HVO_1550	acyl-CoA thioester hydrolase	23.75	1	3	3	10	8.34311	16.88	2	4	780.831	23.75	3	6	160	17.6306	4.55127
HVO_1553	hydroxypyruvate reductase	30.32	1	10	10	34	22.0769	30.32	10	17	1770.79	30.32	10	17	442	45.2451	4.50049
HVO_1557	phosphoribosylformylglycinamidine cyclo-ligase	22.22	1	4	4	15	18.4389	12.65	3	7	1325.5	22.22	4	8	324	33.5609	3.99268
HVO_1559	HTH/CBS domain protein	17.88	1	2	2	2	1.60229	17.88	2	2					179	19.549	4.4751
HVO_1562	proteasome beta subunit	30.86	1	5	5	24	16.6194	30.86	5	12	1268.99	30.86	5	12	243	25.9779	4.62744
HVO_1564	conserved hypothetical protein	4.52	1	2	2	3					240.447	4.52	2	3	509	56.4664	4.65283
HVO_1565	DNA ligase (ATP)	11.11	1	5	5	16	10.3836	11.11	5	8	980.725	11.11	5	8	585	62.7001	4.43701
HVO_1567	conserved hypothetical protein	22.98	1	4	4	17	16.1242	22.98	4	8	1012.15	22.98	4	9	235	25.7256	4.36084
HVO_1568	alpha/beta hydrolase fold protein	37.91	1	7	7	26	10.8301	33.57	6	12	1218.29	37.91	7	14	277	29.4358	4.94482
HVO_1570	DNA topoisomerase VI subunit A	26.23	1	7	7	28	14.9628	26.23	7	14	1422.99	26.23	7	14	366	41.8034	4.62744
HVO_1571	DNA topoisomerase VI subunit B	38.22	1	22	22	109	80.075	35.84	21	55	5692.4	37.47	21	54	798	87.3846	4.729
HVO_1572	DNA gyrase subunit B	47.1	1	24	24	107	84.3041	44.29	22	54	6592.79	47.1	24	53	639	71.1694	4.83057
HVO_1573	DNA gyrase subunit A	29.7	1	21	21	95	105.977	27.96	19	46	6819.16	29.7	21	49	862	94.7946	4.56396
HVO_1575	arginase	35.79	1	6	6	24	18.1644	35.79	6	12	1374.84	35.79	6	12	299	30.9983	4.57666
HVO_1576	NAD-dependent epimerase/dehydratase	28.1	1	4	8	51	40.8558	28.1	8	25	3228.68	28.1	8	26	306	33.9221	4.51318
HVO_1577	conserved hypothetical protein	29.38	1	5	5	16	9.80863	29.38	5	8	842.499	29.38	5	8	177	19.3657	4.7417
HVO_1578	probable NADH dehydrogenase	12.34	1	4	4	12	7.81699	12.34	4	7	504.243	6.3	2	5	397	42.7902	4.39893
HVO_1579	uridine phosphorylase	23.16	1	4	4	12	13.4313	23.16	4	6	672.571	23.16	4	6	272	29.0022	4.64014
HVO_1585	acyl-CoA synthetase	10.33	1	6	6	15	8.6142	10.33	6	7	828.063	10.33	6	8	668	74.1123	4.4751
HVO_1590	DnaK-type molecular chaperone Hsp70	36.8	1	19	19	156	148.874	36.8	19	80	10672.7	36.8	19	76	625	67.2097	4.18311
HVO_1592	DnaJ/DnaK ATPase stimulator GrpE	32.47	1	6	6	22	18.7208	32.47	6	11	1294.86	32.47	6	11	231	25.0248	4.24658
HVO_1593	PAC2 family protein	28.63	1	3	3	8	7.26756	28.63	3	4	425.714	28.63	3	4	248	26.6116	4.4624
HVO_1594	tRNA/rRNA cytosine-C5-methylase	15.34	1	4	4	12	11.9179	15.34	4	6	708.681	15.34	4	6	313	34.5747	4.69092
HVO_1596	DUF790 family protein	5.8	1	2	2	6	2.11745	5.8	2	3	253.103	5.8	2	3	500	53.9243	4.65283
HVO_1604	pyridoxal phosphate-dependent aminotransferase (probable aspartate aminotransferase)	32.17	1	9	9	36	24.9614	32.17	9	18	2074.39	32.17	9	18	373	40.1677	4.43701
HVO_1615	conserved hypothetical protein	10.76	1	3	3	5	0	7.17	2	2	172.934	10.76	3	3	251	28.3787	4.58936
HVO_1623	conserved hypothetical protein	40.6	1	8	8	30	25.3603	40.6	8	15	1644.67	40.6	8	15	298	32.8345	4.56396
HVO_1625	conserved hypothetical protein	28.29	1	11	11	37	39.6878	28.29	11	19	2526.31	26.91	10	18	654	70.0514	4.04346
HVO_1626	homolog to UPF0173 family metal-dependent hydrolase	35.38	1	6	6	22	16.5117	31.41	5	9	1389.62	35.38	6	13	277	30.5815	4.29736
HVO_1629	conserved hypothetical protein	15.63	1	6	6	20	13.1591	15.63	6	10	1011.67	15.63	6	10	531	56.3131	4.69092
HVO_1631	S-adenosyl-L-methionine:L-histidine 3-amino-3-carboxypropyltransferase	31.69	1	10	10	43	28.3634	28.49	9	21	2418.78	31.69	10	22	344	39.0587	4.729
HVO_1637	FKBP-type peptidylprolyl isomerase	57.52	1	10	11	72	56.5307	49.02	10	34	5386.39	55.88	10	38	306	33.7636	3.76416
HVO_1649	methionine adenosyltransferase	45.02	1	11	11	47	34.6668	45.02	11	24	2835.77	45.02	11	23	402	43.4717	4.44971
HVO_1650	polyphosphate kinase	17.07	1	11	11	31	17.8626	17.07	11	16	1554.71	17.07	11	15	832	93.5995	4.65283
HVO_1651	thiamine / thiouridine biosynthesis protein ThiI	12.28	1	3	3	6	2.78405	12.28	3	3	373.597	12.28	3	3	391	41.6658	4.81787
HVO_1654	cysteine synthase	49.67	1	10	10	37	23.4456	42.48	9	18	2115.88	49.67	10	19	306	32.2998	4.32275
HVO_1656	YyaL family protein	17.21	1	11	11	50	26.6699	17.21	11	25	2584.87	17.21	11	25	703	77.2533	4.48779
HVO_1657	phosphoribosylamine--glycine ligase	28.04	1	9	9	48	38.8771	25.23	8	23	2954.25	28.04	9	25	428	45.476	4.1958
HVO_1660	DisA-N domain protein	33.83	1	7	7	30	38.4039	33.83	7	15	2173.44	33.83	7	15	269	28.9347	4.729
HVO_1668	gamma-glutamylcysteine synthetase	8.1	1	3	3	10	3.81341	8.1	3	5	528.471	8.1	3	5	358	39.8826	4.71631
HVO_1670	rRNA/tRNA 2'-O-methyltransferase complex protein Nop5	12.86	1	3	3	7	2.21921	12.86	3	4	290.526	12.86	3	3	280	29.9791	4.91943
HVO_1681	DNA N-glycosylase	14.8	1	3	3	10	9.63299	14.8	3	5	751.885	14.8	3	5	304	34.2486	4.62744
HVO_1683	4-alpha-glucanotransferase	18.15	1	7	7	23	17.1726	16.13	6	11	1281.28	18.15	7	12	496	56.3058	4.44971
HVO_1684	threonine--tRNA ligase	49.77	1	25	25	143	108.276	45.41	23	70	9153.25	49.77	25	73	643	73.4408	4.44971
HVO_1685	conserved hypothetical protein	26.22	1	12	12	45	23.7648	26.22	12	22	2114.31	26.22	12	23	492	54.5247	5.74463
HVO_1690	DHH family phosphoesterase	40.82	1	12	12	66	66.146	40.82	12	32	5089.82	40.82	12	34	485	52.098	4.4751
HVO_1697	FAD-dependent oxidoreductase (GlcD/DLD_GlcF/GlpC domain fusion protein)	7.21	1	4	5	16	6.32296	7.21	5	8	661.508	5.17	4	8	1026	111.212	4.53857
HVO_1698	CBS/parB domain protein	25.66	1	5	6	17	4.83278	25.66	6	9	551.933	23.77	5	8	265	29.403	4.91943
HVO_1699	pyridoxal phosphate-dependent aminotransferase (homolog to histidinol-phosphate aminotransferase / aspartate aminotransferase)	15.34	1	5	5	24	17.2795	15.34	5	12	1288.02	15.34	5	12	378	39.8175	4.44971
HVO_1705	ABC-type transport system periplasmic substrate-binding protein (probable substrate iron-III)	9.54	1	3	3	7	0	9.54	3	3	198.033	9.54	3	4	388	41.8593	4.34814
HVO_1710	alpha amylase	20.68	1	11	11	32	22.992	13	9	15	2120.29	19.35	10	17	677	75.0207	4.44971
HVO_1711	glucoamylase	20.85	1	24	24	79	63.3307	18.46	22	38	4836.3	20.85	24	41	1511	166.117	4.64014
HVO_1723	DNA repair helicase Rad25	19.86	1	11	11	31	27.2672	18.99	10	15	1861.91	18.99	10	16	695	76.7638	4.69092
HVO_1725	Orc1-type DNA replication protein	15.96	1	6	6	23	12.2242	13.47	5	11	1280.62	15.96	6	12	401	44.5216	5.18604
HVO_1727	TATA-binding transcription initiation factor	25.27	1	5	5	23	17.7549	25.27	5	12	1611.2	25.27	5	11	186	19.8702	4.36084
HVO_1735	conserved hypothetical protein	5.15	1	5	5	12	3.67231	5.15	5	6	500.796	5.15	5	6	660	75.739	4.50049
HVO_1740	conserved hypothetical protein	9.05	1	2	2	6	2.11649	9.05	2	3	240.318	9.05	2	3	210	24.4477	4.48779
HVO_1741	conserved hypothetical protein	13.11	1	3	3	5	1.87657	13.11	3	3	168.177	10.06	2	2	328	37.5587	4.4624
HVO_1746	DUF2800 family protein	12.69	1	2	3	8	4.1642	12.69	3	4	311.812	12.69	3	4	323	36.4858	4.37354
HVO_1758	oxidoreductase (homolog to thioredoxin-disulfide reductase)	10.94	1	3	3	7	1.72583	10.94	3	4	167.368	7.9	2	3	329	36.3341	4.48779
HVO_1778	catalase-peroxidase	34.4	1	17	17	92	102.915	31.75	16	44	6506.22	34.4	17	48	718	79.9547	4.31006
HVO_1779	transducer protein Htr8	7.79	1	2	2	2	0	7.79	2	2					603	64.9551	4.4624
HVO_1783	conserved hypothetical protein	22.77	1	3	3	8	5.01698	22.77	3	4	360.789	22.77	3	4	224	24.1213	5.89697
HVO_1788	probable sulfite/nitrite reductase (ferredoxin)	58.45	1	23	23	153	148.684	58.45	23	77	9656.5	58.45	23	76	592	66.564	4.61475
HVO_1803	conserved hypothetical protein	18	1	3	3	7	7.45817	18	3	4	321.746	12.5	2	3	200	21.7037	5.07178
HVO_1804	nicotinate phosphoribosyltransferase	29.64	1	8	8	22	20.4623	26.55	7	10	1367.16	29.64	8	12	388	41.1023	4.60205
HVO_1809	isochorismatase family protein	14.21	1	2	2	6	2.68607	14.21	2	3	252.548	14.21	2	3	190	20.979	4.55127
HVO_1812	conserved hypothetical protein	15.2	1	4	4	16	12.8761	15.2	4	8	773.054	15.2	4	8	375	40.5249	4.50049
HVO_1816	dihydroorotase	33.1	1	10	10	37	32.6773	33.1	10	19	2278.16	33.1	10	18	429	45.4328	4.39893
HVO_1823	UspA domain protein	17.65	1	2	2	6	6.4926	17.65	2	3	391.538	17.65	2	3	153	16.4472	4.60205
HVO_1824	conserved hypothetical protein	34.5	1	11	11	39	41.6542	33.57	10	19	2765.74	34.5	11	20	429	47.3521	4.1958
HVO_1829	aminopeptidase (homolog to leucyl aminopeptidase / aminopeptidase T)	41.76	1	13	13	65	61.6302	33.79	11	31	4690.97	41.76	13	34	364	39.3407	4.34814
HVO_1830	6-phosphogluconate dehydrogenase (decarboxylating)	11.37	1	4	4	16	11.7494	11.37	4	8	856.855	11.37	4	8	299	31.9634	4.52588
HVO_1847	oligoendopeptidase PepF	31.05	1	13	13	56	46.9171	31.05	13	27	3332.64	31.05	13	29	599	68.5007	4.41162
HVO_1849	probable M28 family peptidase (homolog to aminopeptidase YwaD)	8.78	1	3	4	13	3.48822	8.78	4	7	527.876	7.66	3	6	444	47.1014	4.76709
HVO_1854	histidine--tRNA ligase	39.68	1	15	15	81	57.6328	39.68	15	41	5189.69	39.68	15	40	431	47.1328	4.37354
HVO_1861	thiamine-monophosphate kinase	8.08	1	2	2	6	4.05479	8.08	2	3	256.199	8.08	2	3	297	30.8107	4.32275
HVO_1864	molybdopterin synthase catalytic subunit	13.79	1	4	4	7	1.81292	13.79	4	4	268.762	10.34	3	3	261	27.9178	4.41162
HVO_1866	uridylate kinase	24.47	1	4	4	21	25.6211	24.47	4	10	1709.27	24.47	4	11	237	24.5924	4.42432
HVO_1867	lysine--tRNA ligase	33.87	1	15	15	55	38.5424	33.87	15	28	2822.39	32.79	14	27	555	62.0799	4.4624
HVO_1871	UPF0447 family protein	28.34	1	14	14	72	54.9976	24.95	13	35	4002.06	28.34	13	37	501	56.0541	4.58936
HVO_1874	probable oxidoreductase (aldo-keto reductase family protein)	28.29	1	8	8	37	24.0518	25.77	7	18	2082.96	28.29	8	19	357	39.8412	4.41162
HVO_1875	O-acetyltransferase (homolog to galactoside O-acetyltransferase)	28.85	1	7	7	20	16.3566	23.61	6	10	1070.16	26.89	6	10	305	34.0556	4.90674
HVO_1878	NAD synthase	19.57	1	5	5	20	11.6468	19.57	5	10	978.426	19.57	5	10	276	29.5725	4.37354
HVO_1879	enoyl-CoA hydratase	7.79	1	2	2	4	2.34911	7.79	2	2	197.081	7.79	2	2	231	24.2885	5.21143
HVO_1880	conserved hypothetical protein	25.33	1	5	5	17	15.3478	25.33	5	9	965.101	20	4	8	225	23.7799	4.58936
HVO_1885	TrkA domain protein	21.2	1	2	2	6	2.59946	21.2	2	3	202.572	21.2	2	3	217	23.4018	4.75439
HVO_1895	KEOPS complex subunit Kae1/Bud32	15.94	1	6	6	19	22.0547	15.94	6	10	1237.64	14.31	5	9	552	58.9824	5.07178
HVO_1899	DNA-directed RNA polymerase subunit E	13.68	1	3	3	11	6.61052	13.68	3	5	546.604	13.68	3	6	190	20.9526	4.7417
HVO_1901	translation initiation factor aIF-2 gamma subunit	39.17	1	13	13	86	58.2484	37.47	12	41	4610.46	39.17	13	45	411	43.9139	4.36084
HVO_1907	arNOG05511 family protein (AAA-type ATPase core domain protein)	44.3	1	16	16	71	75.1951	39.87	14	34	4927.09	44.3	16	37	474	53.3774	4.58936
HVO_1914	acetyl-CoA C-acyltransferase	28.65	1	7	7	34	32.6815	28.65	7	17	2425.6	28.65	7	17	377	39.9484	4.41162
HVO_1916	Kef-type transport system (probable substrate potassium)	3.78	1	3	3	7	0	3.78	3	4	204.442	3.78	3	3	635	66.2285	4.62744
HVO_1918	probable metallo-beta-lactamase family hydrolase	14.57	1	2	2	8	6.11198	14.57	2	4	380.622	14.57	2	4	302	33.9745	4.55127
HVO_1921	serine--tRNA ligase	69.78	1	26	26	138	141.069	69.78	26	70	9751.39	69.78	26	68	460	52.0063	4.4624
HVO_1925	probable GTP-binding protein	13.23	1	4	4	15	3.82162	13.23	4	8	574.689	8.92	3	7	325	36.4963	4.71631
HVO_1928	5-formyltetrahydrofolate cyclo-ligase	11.11	1	2	2	8	8.43601	11.11	2	4	511.124	11.11	2	4	243	26.5172	4.69092
HVO_1932	2-D-hydroxyacid dehydrogenase	34.09	1	9	9	36	40.311	34.09	9	18	2624.75	34.09	9	18	308	32.9804	4.60205
HVO_1936	F420-0:gamma-glutamyl ligase	9.96	1	2	2	7	4.32819	9.96	2	3	374.099	9.96	2	4	251	27.4347	4.67822
HVO_1940	DNA mismatch repair protein MutS	3.8	1	3	3	10	5.87904	3.8	3	5	526.165	3.8	3	5	921	99.4271	4.42432
HVO_1941	AAA-type ATPase (MoxR subfamily)	10.69	1	3	3	9	8.31783	10.69	3	5	362.374	6.6	2	4	318	34.8419	4.83057
HVO_1946	translation initiation factor aIF-1 (SUI1 protein, bacterial-type IF3)	16.49	1	2	2	8	5.93832	16.49	2	4	301.331	16.49	2	4	97	10.8261	4.52588
HVO_1955	aconitate hydratase	44.65	1	23	23	335	317.113	43.58	22	165	23555.1	44.65	23	170	654	70.3624	4.44971
HVO_1957	proteasome-activating nucleotidase	24.51	1	6	8	21	12.6152	22.82	7	10	979.907	24.51	8	11	412	45.5604	4.4751
HVO_1963	translation initiation factor aIF-5B (bacterial-type IF2)	38.33	1	20	20	93	85.7637	35.17	18	44	6357.09	38.33	20	49	600	65.3333	4.67822
HVO_1967	glucose-6-phosphate isomerase	30.23	1	9	9	38	34.6499	30.23	9	19	2830.56	30.23	9	19	430	45.5766	4.39893
HVO_1973	conserved hypothetical protein	46.71	1	4	4	23	34.8319	37.72	3	11	2108.47	46.71	4	12	167	18.1087	4.36084
HVO_1979	tRNA pseudouridine synthase Pus10	15.69	1	6	6	27	26.7731	15.69	6	14	1739.02	15.69	6	13	427	46.8725	4.38623
HVO_1989	tRNA (pseudouridine(54)-N(1))-methyltransferase	22.22	1	2	2	6	4.96731	22.22	2	3	280.439	22.22	2	3	198	21.9328	4.79248
HVO_1995	conserved hypothetical protein	12.35	1	3	3	8	7.81147	12.35	3	4	467.294	12.35	3	4	243	26.512	4.38623
HVO_2001	tRNA-guanine(15) transglycosylase	18.8	1	5	5	18	22.7439	18.8	5	9	1409.91	15.31	4	9	516	56.2656	4.58936
HVO_2004	serine O-acetyltransferase	7.32	1	1	2	9	4.57342	7.32	2	5	347.305	7.32	2	4	287	31.8988	5.21143
HVO_2008	archaeosine synthase	30.77	1	13	13	45	34.0878	29.06	12	22	2619.56	30.77	13	23	585	64.9313	4.80518
HVO_2013	FtsZ family protein, type III	48.48	1	9	9	43	48.5237	48.48	9	21	3133.19	42.64	8	22	394	41.4747	4.61475
HVO_2015	conserved hypothetical protein	57.39	1	13	13	215	218.597	57.39	13	109	16080.4	50.14	12	106	345	37.7341	4.24658
HVO_2029	Lrp/AsnC family transcription regulator	20.92	1	1	2	9	6.42777	20.92	2	4	451.835	20.92	2	5	153	16.8913	4.2085
HVO_2035	TrmB family transcription regulator	7.8	1	3	3	8	7.45313	7.8	3	4	281.884	7.8	3	4	372	40.866	5.07178
HVO_2040	NAD-dependent epimerase/dehydratase	41.5	1	6	10	87	55.6998	41.5	10	43	4989.83	41.5	10	44	306	33.819	4.51318
HVO_2057	sugar nucleotidyltransferase	42.02	1	13	13	76	75.9586	42.02	13	38	5266.75	39.78	12	38	357	37.8422	4.43701
HVO_2059	NAD-dependent epimerase/dehydratase	46.45	1	10	10	54	34.0883	46.45	10	27	3114.74	46.45	10	27	310	34.1206	4.39893
HVO_2060	NUDIX family hydrolase	16.03	1	2	2	6	0	16.03	2	3	163.872	16.03	2	3	156	17.6896	4.41162
HVO_2068	FtsZ family protein, type III	25.41	1	5	5	16	23.6075	25.41	5	8	1634.78	25.41	5	8	370	38.7102	4.48779
HVO_2071	conserved hypothetical protein	5.46	1	3	3	12	12.1062	5.46	3	6	882.803	5.46	3	6	549	58.4179	4.71631
HVO_2072	S-layer glycoprotein	16.32	1	6	6	45	30.5356	16.32	6	24	1703.87	11.49	5	21	827	85.1379	3.6499
HVO_2095	probable oxidoreductase (zinc-containing alcohol dehydrogenase family)	5.04	1	2	2	8	5.72831	5.04	2	4	430.092	5.04	2	4	337	35.8975	4.38623
HVO_2108	IclR family transcription regulator	20.95	1	4	4	12	4.34487	20.95	4	6	430.196	20.95	4	6	253	28.0134	5.74463
HVO_2126	ABC-type transport system periplasmic substrate-binding protein (probable substrate dipeptide/oligopeptide)	8.38	1	4	4	12	11.0061	8.38	4	6	675.824	8.38	4	6	573	62.9112	4.44971
HVO_2127	M20 family amidohydrolase (homolog to indole-3-acetyl-aspartic acid hydrolase)	16.67	1	6	6	21	15.7811	16.67	6	11	1160.76	16.67	6	10	420	45.0272	4.85596
HVO_2130	IclR family transcription regulator	44.12	1	11	11	46	44.6086	40.07	10	22	3267.93	44.12	11	24	272	30.0604	5.5542
HVO_2153	probable copper-containing oxidoreductase	10.13	1	3	3	16	12.0501	10.13	3	8	821.41	10.13	3	8	385	42.0502	5.8208
HVO_2156	UspA domain protein	33.55	1	6	6	24	23.0684	33.55	6	12	1823.58	33.55	6	12	301	31.5827	4.69092
HVO_2160	conserved hypothetical protein	12.14	1	17	17	148	169.101	12.14	17	74	12058.7	12.14	17	74	2257	232.675	3.9165
HVO_2168	AAA-type ATPase (MoxR subfamily)	20.97	1	6	6	22	21.5234	20.97	6	11	1312.5	20.97	6	11	329	35.8934	4.53857
HVO_2175	SMC-like protein Sph3	6.57	1	2	2	2					48.2286	6.57	2	2	654	74.1779	4.53857
HVO_2183	aldehyde ferredoxin oxidoreductase	9.18	1	4	4	12	9.51328	9.18	4	6	560.863	9.18	4	6	643	69.31	4.58936
HVO_2188	phosphoribosylformylglycinamidine synthase 1	28.13	1	5	5	21	20.8229	28.13	5	10	1489.41	28.13	5	11	224	23.8674	4.36084
HVO_2191	formyltetrahydrofolate deformylase	56.27	1	14	14	71	72.8577	56.27	14	36	4880.68	56.27	14	35	327	36.1603	4.62744
HVO_2193	phosphoribosylaminoimidazole-succinocarboxamide synthase	30.68	1	7	7	18	18.3612	23.3	5	8	1198.5	27.14	6	10	339	38.0863	4.50049
HVO_2204	FtsZ family protein, type III	53.92	2	19	19	98	101.638	51.65	18	48	7087.88	53.92	19	50	395	42.0385	4.67822
HVO_2205	arNOG06768 family NADH-binding domain protein	41.53	1	9	9	31	38.1632	41.53	9	16	2344.5	41.53	9	15	301	32.007	4.99561
HVO_2211	TrkA domain protein	8.37	1	2	2	6	6.48225	8.37	2	3	266.277	8.37	2	3	227	24.4587	4.71631
HVO_2225	AstE family protein	43.7	1	8	8	41	48.3161	43.7	8	20	2702.26	43.7	8	21	341	36.9002	4.52588
HVO_2226	probable phosphoribosyltransferase (homolog to anthranilate phosphoribosyltransferase)	58.06	1	15	15	80	61.2451	54.44	14	39	4600.76	58.06	15	41	360	39.6217	4.38623
HVO_2227	siroheme decarboxylase AhbA	17	1	4	4	12	12.7612	17	4	6	914.718	17	4	6	347	39.0534	4.69092
HVO_2229	flavin-containing amine-oxidoreductase	11.92	1	3	3	12	4.00138	11.92	3	6	486.042	11.92	3	6	344	37.9425	4.91943
HVO_2239	UspA domain protein	27.46	1	4	4	12	5.74431	27.46	4	6	496.138	27.46	4	6	142	15.4067	4.15771
HVO_2242	homolog to translation initiation factor aIF-2 beta subunit / probable RNA-binding protein	25.25	1	4	4	10	9.04598	25.25	4	5	601.328	25.25	4	5	202	22.156	5.10986
HVO_2250	purine phosphoribosyltransferase (adenine phosphoribosyltransferase, xanthine-guanine phosphoribosyltransferase)	24.31	1	3	3	10	5.56089	24.31	3	5	369.364	24.31	3	5	181	19.4699	4.28467
HVO_2255	conserved hypothetical protein	9.75	1	2	2	6	4.06788	9.75	2	3	268.209	9.75	2	3	236	27.6947	5.60498
HVO_2256	DUF262 family protein	38.96	1	17	17	51	26.4769	33.98	15	25	2777.27	38.96	17	26	462	54.9031	4.89404
HVO_2263	conserved hypothetical protein	11.11	1	7	7	20	10.2898	11.11	7	10	882.643	11.11	7	10	801	89.5437	5.5415
HVO_2266	hypothetical protein	24.34	1	9	9	38	27.2404	24.34	9	19	2190.34	24.34	9	19	493	56.6763	4.53857
HVO_2269	type I site-specific deoxyribonuclease subunit RmeR	19.46	1	13	13	43	25.3564	19.46	13	20	2590.1	19.46	13	23	740	85.5789	4.70361
HVO_2270	type I restriction-modification system DNA-methyltransferase RmeM	21.12	1	8	8	25	13.8888	18.97	7	12	1206.07	21.12	8	13	464	53.0579	4.53857
HVO_2271	type I site-specific deoxyribonuclease subunit RmeS	19.27	1	6	6	18	6.60882	19.27	6	9	703.883	12.93	5	9	410	45.9759	4.89404
HVO_2300	translation initiation factor aIF-5A	31.45	1	3	3	18	20.3614	31.45	3	9	1336.3	31.45	3	9	124	14.2001	5.22412
HVO_2304	molybdenum cofactor biosynthesis protein MoeA	15.02	1	4	4	14	9.76949	15.02	4	7	823.17	15.02	4	7	406	43.1268	4.60205
HVO_2305	molybdenum cofactor biosynthesis protein MoeA	24.13	1	10	10	39	39.2538	24.13	10	20	2855.16	24.13	10	19	634	66.0854	4.53857
HVO_2306	receiver box response regulator	12.5	1	2	2	6	1.81926	12.5	2	3	160.42	12.5	2	3	248	26.5153	4.13232
HVO_2309	probable pterin-4-alpha-carbinolamine dehydratase	20.88	1	2	2	7	4.73803	20.88	2	3	360.505	20.88	2	4	91	10.3989	4.06885
HVO_2311	glutamyl-tRNA reductase	6.29	1	3	3	7	3.98352	4.12	2	3	348.102	6.29	3	4	461	49.2225	4.53857
HVO_2313	siroheme decarboxylase AhbB	22.66	1	5	5	21	17.3976	19.83	4	10	1329.74	22.66	5	11	353	39.5964	4.64014
HVO_2321	bacterial-type DNA primase DnaG	8.26	1	4	4	11	5.16025	8.26	4	5	455.656	8.26	4	6	472	49.3566	4.36084
HVO_2333	conserved hypothetical protein	36.36	1	9	9	28	19.305	36.36	9	14	1185.16	36.36	9	14	308	34.8643	4.53857
HVO_2336	pyridoxal biosynthesis lyase PdxS	38.41	1	10	10	42	41.0904	34.77	8	20	3357.32	38.41	10	22	302	32.5011	4.80518
HVO_2338	homoserine kinase	29.69	1	4	4	13	5.46623	25.6	3	6	462.936	29.69	4	7	293	29.8191	4.88135
HVO_2345	flavin-dependent pyridine nucleotide oxidoreductase	64.16	1	16	16	114	98.6573	64.16	16	57	7660.83	64.16	16	57	413	45.7683	4.44971
HVO_2347	conserved hypothetical protein	22.14	1	2	2	6	4.4351	22.14	2	3	400.522	22.14	2	3	140	15.5314	4.37354
HVO_2348	GTP cyclohydrolase MptA	43.51	1	9	9	39	24.3634	34.42	8	21	1473.92	43.51	9	18	308	33.4953	4.67822
HVO_2350	YyaL family protein	17.57	1	6	6	17	7.55729	17.57	6	8	747.797	17.57	6	9	552	58.8152	4.58936
HVO_2356	GNAT family acetyltransferase	12.04	1	3	3	8	2.56394	12.04	3	4	338.945	12.04	3	4	407	45.1402	4.64014
HVO_2361	carbamoyl-phosphate synthase (glutamine-hydrolyzing) large subunit	26.43	1	22	22	97	93.794	25.69	21	48	7302.21	26.43	22	49	1082	117.229	4.32275
HVO_2363	probable NAD kinase (inorganic polyphosphate/ATP NAD kinase)	12.82	1	2	2	6	4.16158	12.82	2	3	247.57	12.82	2	3	273	27.6448	4.39893
HVO_2367	arNOG05179 family protein (DUF87-related AAA-type ATPase)	21.43	1	10	10	33	23.4034	11.55	6	14	2016.94	21.43	10	19	658	72.1032	4.70361
HVO_2369	conserved hypothetical protein	6.84	1	3	3	6	2.02248	6.84	3	3	274.643	6.84	3	3	424	47.3108	5.05908
HVO_2370	HAD superfamily hydrolase	28.31	1	2	2	2	0	28.31	2	2					219	23.4079	4.77979
HVO_2374	transcription regulator (homolog to phosphate uptake regulator)	31.23	1	8	8	31	35.0878	31.23	8	15	2602.14	31.23	8	16	333	36.6985	4.56396
HVO_2379	transcription regulator (homolog to phosphate uptake regulator)	32.74	1	7	7	52	51.5659	32.74	7	26	3744.14	32.74	7	26	226	25.4554	4.24658
HVO_2380	AAA-type ATPase (CDC48 subfamily)	38.49	1	20	20	62	47.9346	36.07	18	30	3457.95	38.49	20	32	743	81.9381	4.81787
HVO_2381	UPF0272 family protein	4.46	1	2	2	8	3.84646	4.46	2	4	274.44	4.46	2	4	493	52.2622	4.88135
HVO_2383	DNA repair and recombination protein RadB	17.47	1	3	3	12	9.02394	17.47	3	6	699.632	17.47	3	6	229	24.5854	5.021
HVO_2384	CBS domain protein	55	1	18	19	154	161.927	52.63	18	77	10222.8	53.68	18	77	380	42.4948	5.0083
HVO_2401	glycine dehydrogenase (decarboxylating) (glycine cleavage system protein P)	43.76	1	14	14	39	27.489	30.23	12	18	2100.57	43.76	14	21	473	50.7587	4.57666
HVO_2402	glycine dehydrogenase (decarboxylating) (glycine cleavage system protein P)	33.78	1	11	11	69	61.1684	33.78	11	35	4189.15	33.78	11	34	447	48.5449	4.56396
HVO_2404	aminomethyltransferase (glycine cleavage system protein T)	12.67	1	3	3	18	11.1006	12.67	3	9	1409.33	12.67	3	9	363	39.694	4.24658
HVO_2413	translation elongation factor aEF-1 alpha subunit	63.1	1	16	19	140	124.697	51.9	16	65	9601.84	63.1	19	75	420	45.5997	4.75439
HVO_2417	conserved hypothetical protein	34.36	1	5	5	23	22.01	34.36	5	12	1445.7	26.67	4	11	195	21.6351	3.6499
HVO_2419	hydroxymethylglutaryl-CoA synthase	43.82	1	15	15	84	73.6673	43.82	14	41	5088.09	43.82	15	43	445	50.0722	4.64014
HVO_2425	GNAT family acetyltransferase	33.8	1	6	6	23	22.9539	33.8	6	11	1564.38	33.8	6	12	216	24.3936	4.53857
HVO_2427	replication factor C large subunit	28.07	1	12	12	39	40.0537	28.07	12	20	2255.68	28.07	12	19	488	53.4107	4.66553
HVO_2428	oxidoreductase (homolog to zinc-containing alcohol dehydrogenase)	5.95	1	2	2	8	7.02413	5.95	2	4	409.075	5.95	2	4	353	36.7149	4.65283
HVO_2435	peptidase M24 family protein	54.35	1	12	12	38	28.3108	54.35	12	21	2274.84	51.09	11	17	368	39.9603	4.52588
HVO_2436	malic enzyme (NADP)	36.22	2	22	22	112	139.424	36.22	22	57	8947.66	36.22	22	55	751	81.4084	4.55127
HVO_2448	probable oxidoreductase (aldo-keto reductase family protein)	7.34	1	2	2	3					198.376	7.34	2	3	327	36.4661	4.94482
HVO_2452	ribonucleoside-diphosphate reductase, adenosylcobalamin-dependent	42.01	1	38	38	203	182.3	40.46	36	99	13034	42.01	38	104	1033	114.305	4.44971
HVO_2454	anthranilate synthase component I	41.41	1	18	18	69	71.1283	41.41	18	34	4907.24	41.41	18	35	524	55.8806	4.56396
HVO_2456	anthranilate phosphoribosyltransferase	15.71	1	3	3	10	4.88207	15.71	3	5	387.579	15.71	3	5	331	33.7518	4.34814
HVO_2464	succinate--CoA ligase (ADP-forming) alpha subunit	51.9	1	9	9	122	129.949	43.25	7	59	9046.28	51.9	9	63	289	29.8457	4.27197
HVO_2465	succinate--CoA ligase (ADP-forming) beta subunit	57.22	1	14	14	188	160.394	49.34	13	92	10888.3	57.22	14	96	381	40.9791	4.23389
HVO_2467	NADPH:quinone reductase	27.73	1	6	6	32	27.154	27.73	6	16	2076.55	27.73	6	16	321	33.0122	4.51318
HVO_2471	propionyl-CoA carboxylase carboxyltransferase component	43.6	1	17	17	67	59.4538	43.6	17	33	4500.59	43.6	17	34	516	56.737	4.89404
HVO_2479	2-phospho-L-lactate transferase	14.24	1	4	4	13	6.75431	10.61	3	6	835.671	14.24	4	7	330	34.7259	4.32275
HVO_2481	HD family hydrolase	35.9	2	11	11	38	23.4741	35.9	11	19	1883.72	30.26	10	19	390	42.7462	6.13818
HVO_2483	probable nucleoside deaminase (cytosine/guanine deaminase)	29.67	1	7	7	25	19.5367	29.67	7	13	1288.77	24.33	6	12	337	35.8501	4.69092
HVO_2486	propionyl-CoA carboxylase biotin carboxylase component	51.42	1	21	21	92	111.811	51.42	21	46	7571.2	51.42	21	46	599	65.3058	4.51318
HVO_2487	aspartate-semialdehyde dehydrogenase	45.64	1	9	9	82	72.5748	45.64	9	39	4623.75	45.64	9	43	344	36.589	4.41162
HVO_2496	adenylate kinase	25.96	1	4	4	20	21.9922	25.96	4	10	1512.14	25.96	4	10	208	23.066	4.24658
HVO_2501	alpha/beta hydrolase fold protein	11.71	1	3	3	8	8.99779	11.71	3	5	434.412	9.49	2	3	316	35.3277	5.71924
HVO_2503	kynureninase	13.18	1	4	4	11	3.02127	10.35	3	5	745.495	13.18	4	6	425	46.0227	4.53857
HVO_2506	isopentenyl-diphosphate delta-isomerase, type I	24.87	1	4	4	19	8.67566	17.99	3	9	1204.43	24.87	4	10	189	21.7363	4.4624
HVO_2508	carbamoyl-phosphate synthase (glutamine-hydrolyzing) small subunit	9.44	1	3	3	13	12.5418	6.39	2	6	929.925	9.44	3	7	360	38.5496	4.44971
HVO_2510	GNAT family acetyltransferase	9.21	1	2	2	6	3.99578	9.21	2	3	305.445	9.21	2	3	304	33.7402	4.48779
HVO_2511	glutamyl-tRNA(Gln) amidotransferase subunit D	30.84	1	8	8	48	40.2812	25.06	7	24	2926.64	30.84	8	24	415	44.4274	4.41162
HVO_2516	phosphoglycerate mutase, 2,3-biphosphateglycerate-independent type	32.51	1	12	12	59	49.435	32.51	12	30	3343.82	26.81	11	29	526	57.1999	4.31006
HVO_2519	conserved hypothetical protein	60.21	1	14	14	73	79.1195	55.5	13	35	5955.5	60.21	14	38	382	40.7058	4.34814
HVO_2529	probable oxidoreductase (short-chain dehydrogenase family)	12.17	1	2	2	6	8.23203	12.17	2	3	402.119	12.17	2	3	230	23.5957	4.71631
HVO_2530	homolog to phosphoribosylamine--glycine ligase	15	1	4	4	11	5.86932	15	4	6	568.354	8.18	3	5	440	49.8055	4.70361
HVO_2536	CHP00300 family protein	38.22	1	8	8	23	13.0306	38.22	8	12	855.687	33.89	7	11	416	44.8268	4.51318
HVO_2544	30S ribosomal protein S5	49.07	1	10	10	54	51.6157	49.07	10	29	3518.48	46.73	9	25	214	23.2701	9.29053
HVO_2547	50S ribosomal protein L32e	18.72	1	3	3	14	17.3053	18.72	3	7	1063.1	18.72	3	7	235	25.7959	4.75439
HVO_2549	30S ribosomal protein S8	40	1	4	4	14	16.7235	40	4	7	1127.56	40	4	7	130	14.1389	4.79248
HVO_2552	30S ribosomal protein S4e	42.91	1	9	9	111	96.2375	42.91	9	55	5850.33	42.91	9	56	247	26.6492	4.57666
HVO_2554	50S ribosomal protein L14	7.58	1	2	2	8	4.99066	7.58	2	4	288.542	7.58	2	4	132	14.2256	9.75928
HVO_2558	30S ribosomal protein S3	42.43	1	10	10	128	122.921	38.16	9	60	9807.14	42.43	10	68	304	33.4239	4.05615
HVO_2562	50S ribosomal protein L23	37.35	1	3	3	7	6.71868	24.1	2	3	610.035	37.35	3	4	83	9.42477	5.47803
HVO_2564	50S ribosomal protein L3	24.26	1	6	6	17	10.1537	24.26	6	9	935.316	20.71	5	8	338	37.1557	6.68311
HVO_2575	homolog to translation elongation factor aEF-1 alpha subunit	4.12	1	2	2	4	0	4.12	2	2	143.998	4.12	2	2	534	57.8141	4.80518
HVO_2579	nicotinate-nucleotide pyrophosphorylase (carboxylating)	14.18	1	3	3	12	10.2145	14.18	3	6	775.521	14.18	3	6	268	27.9292	4.86865
HVO_2580	L-aspartate oxidase	28.49	1	12	12	56	44.3259	28.49	12	29	3436.99	26.63	11	27	537	55.7534	4.62744
HVO_2581	quinolinate synthase A	18.96	1	6	6	32	25.5681	18.96	6	16	1884.28	18.96	6	16	385	41.9901	4.41162
HVO_2583	hydroxymethylglutaryl-CoA reductase (NADPH)	17.12	1	6	6	28	27.4101	14.89	5	13	1553.61	17.12	6	15	403	41.0597	4.729
HVO_2588	isocitrate dehydrogenase (NADP)	52.51	1	19	19	181	191.674	49.4	18	88	12282.1	52.51	19	93	419	45.7817	4.58936
HVO_2598	polyphosphate kinase	4.02	1	2	2	5	0	4.02	2	2	167.687	4.02	2	3	747	83.6264	5.10986
HVO_2600	methionyl aminopeptidase	16.22	1	6	6	18	13.1523	12.16	5	8	1142.18	16.22	6	10	296	32.2557	4.41162
HVO_2605	MiaB-like tRNA modifying enzyme	4.2	1	2	2	4	2.17752	4.2	2	2	233.593	4.2	2	2	429	47.4214	5.03369
HVO_2614	uridine phosphorylase	27.27	1	4	4	24	20.8869	17.77	3	11	1329.92	27.27	4	13	242	25.7517	4.29736
HVO_2619	ubiquitin-like modifier protein SAMP1	32.18	1	2	2	2					57.2102	32.18	2	2	87	8.9314	4.25928
HVO_2621	phosphoenolpyruvate carboxylase	50.61	1	35	35	234	209.83	50.61	35	117	15018.4	50.61	35	117	897	102.336	4.64014
HVO_2622	probable oxidoreductase (aldo-keto reductase family protein)	9.4	1	2	2	3					224.857	9.4	2	3	266	29.7374	4.32275
HVO_2624	CTP synthase	44.63	1	16	16	87	64.7649	42.62	15	43	5230.68	44.63	16	44	549	60.791	4.70361
HVO_2625	GMP synthase (glutamine-hydrolyzing) subunit B	51.8	1	15	15	68	57.0366	46.89	14	32	4429.86	51.8	15	36	305	33.827	4.7417
HVO_2636	PspA domain protein	19.2	1	5	5	16	16.5588	16.67	4	8	1317.82	19.2	5	8	276	30.886	4.61475
HVO_2638	homolog to mandelate racemase / homolog to muconate lactonizing enzyme	14.2	1	4	4	16	14.6845	14.2	4	8	887.074	14.2	4	8	345	36.9125	4.67822
HVO_2639	DUF1611 family protein	14.08	1	2	2	8	8.07294	14.08	2	4	498.739	14.08	2	4	341	36.3137	4.43701
HVO_2640	conserved hypothetical protein	6.15	1	2	2	6	0	6.15	2	3	217.452	6.15	2	3	309	33.8927	4.56396
HVO_2643	NADPH:quinone reductase	28.32	1	8	8	48	38.2238	28.32	8	24	3054.78	28.32	8	24	346	37.2325	4.55127
HVO_2646	dihydroxy-acid dehydratase	46.23	1	17	17	137	121.508	46.23	17	67	8448.67	46.23	17	70	584	61.8238	4.42432
HVO_2648	phosphoglycerate dehydrogenase	29.47	1	6	6	19	11.125	29.47	6	10	1026.22	25.08	5	9	319	34.2412	4.64014
HVO_2650	FAD-dependent oxidoreductase (homolog to geranylgeranyl reductase)	29.28	1	13	13	62	44.2343	29.28	13	32	3654.02	27.33	12	30	461	50.659	4.729
HVO_2661	aminotransferase class V (serine--pyruvate aminotransferase / alanine--glyoxylate aminotransferase)	32.43	1	11	11	72	67.9463	32.43	11	36	4756.45	32.43	11	36	370	41.8507	4.4751
HVO_2662	homolog to lactoylglutathione lyase	22.49	1	5	5	20	17.7106	22.49	5	10	1383.46	22.49	5	10	329	36.5407	4.4751
HVO_2663	probable oxidoreductase (aldo-keto reductase family protein)	41.84	1	7	7	28	30.2271	41.84	7	14	1920.81	41.84	7	14	294	32.486	4.75439
HVO_2671	aminotransferase class V (serine--pyruvate aminotransferase / alanine--glyoxylate aminotransferase)	13.16	1	4	4	16	13.0976	9.62	3	7	1058.26	13.16	4	9	395	42.3856	4.53857
HVO_2675	histidinol dehydrogenase	41.12	1	10	10	43	37.825	41.12	10	21	2836.94	41.12	10	22	428	45.4066	4.50049
HVO_2688	TrmB family transcription regulator	29.18	1	8	8	36	45.3932	29.18	8	18	3174.91	29.18	8	18	353	39.2502	4.57666
HVO_2690	GFO family oxidoreductase	42.35	1	11	11	42	29.4187	42.35	11	21	2510.2	37.16	10	21	366	40.0034	4.60205
HVO_2700	AAA-type ATPase (CDC48 subfamily)	46.42	1	31	32	130	91.26	46.42	32	64	7267.26	46.42	32	66	754	82.7663	4.75439
HVO_2702	alpha/beta hydrolase fold protein	14.23	1	3	3	15	4.60862	14.23	3	8	525.827	14.23	3	7	260	27.9586	4.52588
HVO_2703	3-methyl-2-oxobutanoate hydroxymethyltransferase	32.71	1	5	5	22	15.3373	32.71	5	11	1091.09	32.71	5	11	269	28.293	4.48779
HVO_2706	translation initiation factor aIF-2B delta subunit	34.75	1	7	7	29	24.9414	34.75	7	14	1684.97	34.75	7	15	282	30.7353	4.42432
HVO_2707	GFO family oxidoreductase	21.51	1	6	7	29	33.1667	19.62	6	14	2127.2	21.51	7	15	372	41.0067	4.55127
HVO_2708	YfiH family protein	33.85	1	7	7	26	39.7649	33.85	7	13	2617.53	33.85	7	13	322	35.3839	4.34814
HVO_2712	3'-5' RNA ligase	33.13	1	12	12	50	33.3042	33.13	12	25	2805.15	31.89	11	25	486	53.4001	4.91943
HVO_2716	acyl-CoA dehydrogenase	38.06	1	11	11	49	36.2759	38.06	11	24	3296.5	38.06	11	25	381	41.3455	4.65283
HVO_2717	alanine--tRNA ligase	25.63	1	8	8	31	28.8402	22.61	7	15	1918.91	25.63	8	16	398	41.5522	4.38623
HVO_2721	amidophosphoribosyltransferase	35.29	1	11	11	52	49.2897	35.29	11	26	3205.24	35.29	11	26	493	53.3892	4.77979
HVO_2724	beta-lactamase domain protein	53.56	1	19	19	171	132.335	53.56	19	85	9931.52	53.56	18	86	450	50.0831	5.40186
HVO_2725	bifunctional short chain isoprenyl diphosphate synthase	35.92	1	11	11	49	52.8537	35.92	11	24	3099.23	35.92	11	25	348	38.181	4.32275
HVO_2726	glutamate--tRNA ligase	45.13	1	22	22	103	70.6112	45.13	22	50	5470.68	45.13	22	53	585	65.2463	4.57666
HVO_2736	tRNA(Met) cytidine acetyltransferase	11.27	1	7	7	15	9.33115	9.28	6	8	583.339	8.75	5	7	754	81.1662	4.95752
HVO_2740	nucleoside-diphosphate kinase	40.26	1	5	5	16	15.1283	40.26	5	8	1050.88	40.26	5	8	154	17.4793	4.50049
HVO_2742	5-methyltetrahydropteroyltriglutamate--homocysteine S-methyltransferase (methionine synthase II)	22.69	1	7	7	60	69.3404	22.69	7	30	4116.74	22.69	7	30	357	40.2724	4.39893
HVO_2743	5-methyltetrahydropteroyltriglutamate--homocysteine S-methyltransferase (methionine synthase II)	50.3	1	10	10	47	50.3207	40.18	8	23	4252.79	50.3	10	24	336	36.7776	4.11963
HVO_2746	ribosome biogenesis protein KsgA, 16S rRNA-methylating	25.78	1	6	6	24	19.6901	25.78	6	12	1166.98	25.78	6	12	287	31.7621	4.93213
HVO_2750	cystathionine synthase/lyase (cystathionine gamma-synthase, cystathionine gamma-lyase, cystathionine beta-lyase)	31.35	1	6	6	20	22.2561	31.35	6	10	1327.57	31.35	6	10	386	42.0631	4.48779
HVO_2756	50S ribosomal protein L10	40.52	1	8	8	43	29.1923	40.52	8	21	2296.5	40.52	8	22	348	36.8939	3.99268
HVO_2759	peptidase M42 family protein	38.98	1	9	9	47	46.095	38.98	9	23	3350.65	38.98	9	24	354	37.0239	4.39893
HVO_2761	mevalonate kinase	20.71	1	5	5	14	16.9474	13.62	4	6	941.214	20.71	5	8	367	38.2414	4.31006
HVO_2763	homolog to ribonuclease Z	18.55	1	4	4	18	13.6829	18.55	4	9	1065.1	18.55	4	9	248	26.634	4.52588
HVO_2767	ATP-dependent DNA helicase Dna2	7.69	1	6	6	18	11.6927	7.69	6	9	837.155	7.69	6	9	884	97.5292	4.85596
HVO_2772	rhodanese domain protein / probable metallo-beta-lactamase family hydrolase	13.99	1	4	4	13	9.92961	13.99	4	7	658.161	13.99	4	6	386	41.2521	4.4624
HVO_2773	30S ribosomal protein S2	30	1	4	4	41	44.2003	30	4	21	2861.97	30	4	20	260	28.3026	4.15771
HVO_2774	enolase	41.85	1	10	10	75	75.6879	41.85	10	36	5595.12	41.85	10	39	399	41.9796	4.37354
HVO_2777	30S ribosomal protein S9	15.15	1	2	2	6	1.70301	15.15	2	3	299.5	15.15	2	3	132	14.6807	9.74463
HVO_2779	50S ribosomal protein L18e	19.83	1	2	2	10	10.837	19.83	2	5	698.937	19.83	2	5	116	12.7437	8.49951
HVO_2781	DNA-directed RNA polymerase subunit D	26.25	1	5	5	39	23.6398	26.25	5	19	2333.52	26.25	5	20	259	28.0699	4.32275
HVO_2782	30S ribosomal protein S11	26.15	1	3	3	14	12.0937	26.15	3	7	806.893	26.15	3	7	130	13.4299	8.55811
HVO_2783	30S ribosomal protein S4	46.29	1	9	9	47	39.9055	46.29	9	23	3198.57	46.29	9	24	175	20.0651	5.23682
HVO_2784	30S ribosomal protein S13	22.75	1	3	3	9	6.65978	22.75	3	5	539.365	22.75	3	4	167	18.9124	5.17334
HVO_2790	ATP-binding protein Mrp	38.44	1	8	8	33	29.9732	38.44	8	16	2082.8	38.44	8	17	346	36.7966	4.50049
HVO_2793	conserved hypothetical protein	22.22	1	4	4	14	10.41	22.22	4	7	766.624	22.22	4	7	252	27.0816	4.4624
HVO_2808	succinate dehydrogenase subunit A (flavoprotein)	25.69	1	10	11	52	46.362	23.58	10	26	3290.07	25.69	11	26	615	67.5991	4.88135
HVO_2812	AstE family protein	5.87	1	2	2	3	2.77184	5.87	2	3					341	37.2715	5.13525
HVO_2813	RimK family protein	35.98	1	13	13	97	84.475	33.77	12	47	6177.82	35.98	13	50	453	48.9847	4.729
HVO_2815	3-hydroxyacyl-CoA dehydrogenase / enoyl-CoA hydratase	11.35	1	5	5	20	18.3439	11.35	5	10	955.882	11.35	5	10	661	70.9903	4.34814
HVO_2857	probable inositol-1(or 4)-monophosphatase / fructose-1,6-bisphosphatase, archaeal-type	25.28	1	5	5	15	16.3809	18.87	4	7	1132.17	25.28	5	8	265	28.681	4.86865
HVO_2860	conserved hypothetical protein	4.27	1	2	2	2	0	4.27	2	2					562	58.9003	4.48779
HVO_2861	conserved hypothetical protein	40.36	1	9	9	41	41.19	40.36	9	20	2475.46	40.36	9	21	275	29.146	4.27197
HVO_2862	serine hydroxymethyltransferase	66.99	1	16	17	236	181.048	66.99	16	120	13829.1	66.99	17	116	415	44.3216	4.52588
HVO_2865	methylenetetrahydrofolate dehydrogenase / methenyltetrahydrofolate cyclohydrolase	30.3	1	7	7	42	34.8183	25.59	6	19	2446.29	30.3	7	23	297	31.3475	4.36084
HVO_2871	pyridoxal phosphate-dependent aminotransferase	13.11	1	5	5	19	15.2604	10.89	4	9	1197.08	13.11	5	10	450	49.0852	4.70361
HVO_2873	flap endonuclease Fen1	13.5	1	3	3	9	5.64362	6.44	2	4	541.71	13.5	3	5	326	36.3597	4.39893
HVO_2879	ornithine cyclodeaminase	28.61	1	6	6	19	14.915	16.87	4	7	1571.01	28.61	6	12	332	34.6258	4.44971
HVO_2883	conserved hypothetical protein	39.17	1	19	19	66	57.0784	36.89	17	32	4245.6	39.17	19	34	702	78.8846	4.4751
HVO_2888	homolog to elongator complex protein ELP3	9.45	1	4	4	14	13.1284	9.45	4	7	843.572	9.45	4	7	550	62.5886	5.0083
HVO_2889	RecJ domain protein	54.87	1	28	28	225	224.932	52.67	27	111	15582.7	54.87	28	114	729	79.1116	4.37354
HVO_2900	fumarate hydratase	64.18	1	17	17	183	200.403	62.26	16	93	12896.5	64.18	17	90	469	50.062	4.77979
HVO_2902	glutamyl-tRNA(Gln) amidotransferase subunit E	49.52	1	20	20	111	101.751	49.52	20	56	7331.77	49.52	20	55	624	67.5552	4.27197
HVO_2906	tRNA (cytidine/uridine-2'-O-)-methyltransferase	9.82	1	2	2	6	2.22045	9.82	2	3	284.282	9.82	2	3	275	30.632	4.57666
HVO_2908	dihydropteroate synthase	34.56	1	9	9	34	34.5738	29.29	8	17	2123.95	34.56	9	17	379	40.7883	4.52588
HVO_2911	deoxyribodipyrimidine photolyase	4.34	1	2	2	4	1.74081	4.34	2	2	132.062	4.34	2	2	484	54.4554	4.79248
HVO_2912	ThiJ/PfpI domain protein	28.36	1	3	3	14	11.2729	28.36	3	8	671.293	28.36	3	6	201	20.8543	4.36084
HVO_2913	superoxide dismutase (Mn)	32.66	2	4	4	21	20.9163	32.66	4	11	1552.63	32.66	4	10	199	22.2833	4.4751
HVO_2914	conserved hypothetical protein	15.71	1	2	2	4	0	15.71	2	2	94.77	15.71	2	2	140	16.0865	4.61475
HVO_2916	probable oxidoreductase (short-chain dehydrogenase family)	42.46	1	8	8	51	54.8953	42.46	8	26	3998.35	42.46	8	25	252	25.9778	4.38623
HVO_2918	thymidylate synthase	28.92	1	6	6	20	17.6517	28.92	6	10	1353.11	28.92	6	10	332	37.4653	4.61475
HVO_2923	proteasome alpha subunit	16.47	1	3	4	21	9.23874	16.47	4	10	1022.4	16.47	4	11	249	26.7112	4.38623
HVO_2929	probable nucleoside deaminase (cytosine/guanine deaminase)	13.5	1	5	5	20	10.9735	13.5	5	10	1167.73	13.5	5	10	437	47.069	4.71631
HVO_2932	GTP-binding protein	9.09	1	3	3	12	6.3031	9.09	3	6	579.112	9.09	3	6	396	43.49	4.51318
HVO_2945	valine--tRNA ligase	18.62	1	15	15	71	82.1216	16.21	12	33	5730.02	18.62	15	38	870	98.882	4.36084
HVO_2946	cystathionine synthase/lyase (cystathionine gamma-synthase, cystathionine gamma-lyase, cystathionine beta-lyase)	13.72	1	4	4	17	11.5378	13.72	4	8	873.88	13.72	4	9	401	43.1155	4.60205
HVO_2947	phenylalanine--tRNA ligase beta subunit	34.56	1	14	14	59	41.7491	28.95	10	27	3812.83	34.56	14	32	570	63.2781	4.4624
HVO_2948	phenylalanine--tRNA ligase alpha subunit	40.28	1	9	9	41	49.7032	40.28	9	21	2932.6	40.28	9	20	499	55.1257	4.41162
HVO_2951	tryptophan--tRNA ligase	30.06	1	13	13	46	29.4344	25.9	12	22	1908.26	26.28	12	24	529	59.0991	4.52588
HVO_2952	tRNA-splicing endonuclease	32.15	1	7	7	26	23.1123	32.15	7	14	1539.09	32.15	7	12	339	37.3948	4.7417
HVO_2955	DEAD/DEAH box helicase	12.45	1	7	7	17	12.3416	9.5	6	8	818.201	12.45	7	9	779	85.7653	4.94482
HVO_2959	2-oxo-3-methylvalerate dehydrogenase E1 component beta subunit	30.89	1	8	8	28	14.0397	27.22	7	13	1722.5	30.89	8	15	327	35.9972	4.729
HVO_2960	dihydrolipoamide S-acyltransferase	27.83	1	11	11	47	57.9874	27.83	11	23	3577.5	27.83	11	24	521	54.8791	4.39893
HVO_2961	dihydrolipoyl dehydrogenase	41.47	1	13	13	68	76.2576	36	12	33	5165.79	41.47	13	35	475	49.9425	4.41162
HVO_2968	phosphoglycerate dehydrogenase	51.81	1	17	17	181	230.001	51.81	17	89	14684.3	49.14	16	92	525	55.309	4.36084
HVO_2969	threonine synthase	53.94	1	18	18	108	97.1525	53.94	18	54	6836.86	53.94	18	54	419	44.376	4.48779
HVO_2979	CobW domain protein	7.71	1	2	2	4	4.37493	7.71	2	2	206.67	7.71	2	2	441	46.7565	4.52588
HVO_2981	uracil phosphoribosyltransferase	39.82	1	9	9	37	33.2827	37.61	8	15	2762.48	39.82	9	22	226	24.4865	4.48779
HVO_2988	1-(5-phosphoribosyl)-5-[(5-phosphoribosylamino)methylideneamino] imidazole-4-carboxamide isomerase	13.45	1	2	2	6	4.53846	13.45	2	3	285.321	13.45	2	3	238	24.6583	4.14502
HVO_2989	phosphohexomutase (phosphoglucomutase / phosphomannomutase)	41.19	1	13	13	58	47.4782	41.19	13	29	2990.95	41.19	13	29	454	48.4981	4.4624
HVO_2997	O-acetylhomoserine aminocarboxypropyltransferase (methionine synthase)	38.05	1	9	9	114	117.795	35.5	8	56	7962.53	38.05	9	58	431	46.1082	4.4751
HVO_2998	homoserine O-acetyltransferase	10.12	1	3	3	9	4.13665	10.12	3	5	422.975	7.71	2	4	415	44.7663	4.69092
HVO_2999	O-acetylhomoserine aminocarboxypropyltransferase (methionine synthase)	10.48	1	5	5	18	15.9726	10.48	5	9	1130.19	10.48	5	9	439	47.2409	4.58936
HVO_3000	DNA ligase (NAD)	18.03	1	8	8	36	17.4547	18.03	8	19	1633.47	14.88	7	17	699	75.7654	4.50049
HVO_3007	malate dehydrogenase	51.64	1	14	14	213	188.095	37.83	13	106	10606.4	51.64	14	107	304	32.6339	4.39893
HVO_3010	ATP-dependent RNA helicase/nuclease Hef	7.11	1	4	4	11	5.49951	7.11	4	6	539.032	3.26	3	5	858	93.8998	4.69092
HVO_3014	origin-associated GTP-binding protein OapA	23	1	4	4	12	6.5574	19.72	3	5	580.512	23	4	7	213	24.0212	5.0083
HVO_A0001	Orc1-type DNA replication protein	7.93	1	2	2	4	2.18491	7.93	2	2	152.507	7.93	2	2	416	47.0197	4.97021
HVO_A0002	conserved hypothetical protein	18.75	1	2	2	6	10.5252	18.75	2	3	723.904	18.75	2	3	192	20.7012	4.01807
HVO_A0003	ParA domain protein	29.93	1	6	6	18	13.1935	29.93	6	9	903.105	29.93	6	9	274	30.3463	4.52588
HVO_A0064	Orc1-type DNA replication protein	7.82	1	2	2	6	1.71426	7.82	2	3	178.686	7.82	2	3	499	55.5013	4.90674
HVO_A0087	fumarylacetoacetase family protein	19.38	1	5	5	17	13.6881	19.38	5	9	931.024	19.38	5	8	289	31.9693	4.2085
HVO_A0092	acyl-CoA dehydrogenase	33.07	1	8	8	33	14.3991	33.07	8	16	1396.44	33.07	8	17	381	42.1655	4.83057
HVO_A0133	conserved hypothetical protein	21.58	1	6	6	28	22.8403	19.86	5	13	1909.56	21.58	6	15	292	30.8172	5.17334
HVO_A0150	TrmB family transcription regulator	20.34	1	6	6	25	16.3713	17.23	5	12	1381.04	20.34	6	13	354	38.9886	4.62744
HVO_A0156	acyl-CoA synthetase	39.46	1	9	19	110	107.401	37.95	18	54	7295.45	39.46	19	56	664	73.9862	4.39893
HVO_A0158	acyl-CoA synthetase	11.54	1	3	6	23	15.747	11.54	6	11	1140.03	11.54	6	12	650	71.1528	4.62744
HVO_A0159	pyridoxal phosphate-dependent aminotransferase (probable aspartate aminotransferase)	6.46	1	2	2	6	3.59293	6.46	2	3	190.889	6.46	2	3	387	42.6529	4.43701
HVO_A0180	SMC-like protein Sph1	7.76	1	3	4	9	3.98758	7.76	4	5	281.854	7.76	4	4	593	66.4252	4.57666
HVO_A0205	CRISPR-associated endoribonuclease Cas6	46.32	1	11	11	53	62.0399	46.32	11	27	4641.09	46.32	11	26	272	31.0323	5.43994
HVO_A0206	CRISPR-associated protein Cas8b	42.54	1	23	23	105	91.2991	42.54	23	54	6319.28	39.75	22	51	717	79.3031	4.60205
HVO_A0207	CRISPR-associated protein Cas7	54.12	1	11	11	78	88.947	54.12	11	39	5388.58	54.12	11	39	340	38.1607	4.53857
HVO_A0208	CRISPR-associated endoribonuclease Cas5, Hmari subtype	24.53	1	5	5	21	20.1834	24.53	5	10	1623.37	24.53	5	11	265	29.3047	4.91943
HVO_A0209	CRISPR-associated helicase Cas3	2.45	1	2	2	4	2.54125	2.45	2	2	142.505	2.45	2	2	937	103.616	4.93213
HVO_A0228	5'-nucleotidase SurE	14.09	1	2	2	8	7.65877	14.09	2	4	464.187	14.09	2	4	291	31.4852	4.58936
HVO_A0254	DUF234 domain protein	6.51	1	4	4	10	2.26398	6.51	4	5	441.274	6.51	4	5	461	52.6586	4.77979
HVO_A0257	Orc1-type DNA replication protein	16	1	7	8	21	11.4324	16	7	10	1120.66	13.18	7	11	425	48.0182	4.94482
HVO_A0266	IclR family transcription regulator	31.76	1	7	7	29	30.614	27.84	6	14	1839.2	31.76	7	15	255	27.7172	6.04932
HVO_A0268	class II aldolase (homolog to L-fuculose-phosphate aldolase)	17.49	1	4	4	16	26.3587	17.49	4	8	1600.03	17.49	4	8	446	47.8971	4.38623
HVO_A0273	ThuA family protein	36.71	1	4	4	11	7.72582	36.71	4	5	695.857	24.89	3	6	237	26.5488	4.76709
HVO_A0274	probable inositol-1(or 4)-monophosphatase / fructose-1,6-bisphosphatase, archaeal-type	30.34	1	4	5	12	4.34959	13.11	3	5	560.624	30.34	5	7	267	29.1395	4.62744
HVO_A0288	probable oxidoreductase (short-chain dehydrogenase family)	25	1	5	5	20	21.8689	25	5	10	1471.42	25	5	10	280	29.8958	4.7417
HVO_A0296	probable oxidoreductase (short-chain dehydrogenase family)	11.55	1	2	2	4	0	11.55	2	2	151.197	11.55	2	2	251	26.1311	4.71631
HVO_A0305	methylmalonate-semialdehyde dehydrogenase	16.97	1	6	6	20	20.5158	16.97	6	10	1245.07	16.97	6	10	489	52.0956	4.58936
HVO_A0306	4-aminobutyrate aminotransferase	8.76	1	3	3	10	9.80936	8.76	3	5	705.918	8.76	3	5	445	47.6494	4.67822
HVO_A0307	Lrp/AsnC family transcription regulator	20.34	1	3	3	9	8.99301	14.12	2	4	661.604	20.34	3	5	177	19.4337	4.38623
HVO_A0328	2-keto-3-deoxygluconate kinase	16.98	1	3	4	18	10.5999	16.98	4	9	828.837	16.98	4	9	318	33.9771	4.60205
HVO_A0331	D-galactonate dehydratase	45.83	1	9	9	40	34.4847	43.23	8	19	2279.32	45.83	9	21	384	42.7923	4.83057
HVO_A0342	IclR family transcription regulator	8.12	1	2	2	7	5.82387	8.12	2	4	245.682	8.12	2	3	271	30.6287	5.18604
HVO_A0350	conserved hypothetical protein	10.33	1	2	2	6	6.69243	10.33	2	3	380.035	10.33	2	3	213	23.8412	9.64209
HVO_A0388	Lrp/AsnC family transcription regulator	28.16	1	4	4	9	4.86758	28.16	4	5	329.985	28.16	4	4	174	20.1441	4.85596
HVO_A0406	conserved hypothetical protein	36.54	1	2	10	44	24.0157	36.54	10	24	2196.34	36.54	10	20	405	44.4101	5.30029
HVO_A0432	conserved hypothetical protein	31.6	1	1	9	38	24.0157	31.6	9	20	2026.18	31.6	9	18	405	44.4951	5.23682
HVO_A0439	DUF2800 family protein	17.48	1	3	4	12	7.54038	17.48	4	6	582.255	17.48	4	6	326	36.9314	4.51318
HVO_A0452	UspA domain protein	19.45	1	4	4	11	4.97267	19.45	4	5	499.456	19.45	4	6	293	31.3381	4.62744
HVO_A0458	ParA domain protein	26.8	1	5	5	14	11.3213	26.8	5	7	821.582	26.8	5	7	291	32.1951	4.79248
HVO_A0465	TetR family transcription regulator	18.57	1	3	3	9	6.87657	18.57	3	4	546.773	18.57	3	5	210	23.7158	4.4751
HVO_A0472	oxidoreductase (homolog to thioredoxin-disulfide reductase)	61.34	1	6	6	39	23.9306	50.52	5	17	2464.33	61.34	6	22	194	20.7246	4.11963
HVO_A0476	conserved hypothetical protein	21.45	1	5	5	14	4.83156	21.45	5	7	665.183	21.45	5	7	331	35.4411	4.25928
HVO_A0485	aminotransferase class V	25.64	1	6	6	25	17.7759	19.66	5	12	1390.48	25.64	6	13	351	37.3041	4.25928
HVO_A0486	hydrogenase expression/formation protein	16.96	1	3	3	10	8.37607	16.96	3	5	609.593	16.96	3	5	336	33.8296	4.05615
HVO_A0487	cobyrinic acid a,c-diamide synthase	28.51	1	9	9	31	14.6776	28.51	9	15	1703.52	28.51	9	16	442	46.8538	4.57666
HVO_A0496	UspA domain protein	42.76	1	10	10	50	41.5661	42.76	10	25	3066.94	39.66	9	25	290	31.4467	4.60205
HVO_A0498	conserved hypothetical protein	12.66	1	4	4	6	0	5.28	2	2	224.907	12.66	4	4	379	42.7123	4.55127
HVO_A0524	3-hydroxyacyl-CoA dehydrogenase	7.82	1	2	2	6	8.98975	7.82	2	3	499.101	7.82	2	3	294	31.3487	4.44971
HVO_A0545	TetR family transcription regulator	9.05	1	2	2	6	3.56456	9.05	2	3	290.624	9.05	2	3	199	22.9526	4.77979
HVO_A0547	DUF1028 family protein	11.11	1	3	3	7	0	6.61	2	3	185.437	11.11	3	4	333	35.1646	4.15771
HVO_A0550	receiver/sensor box histidine kinase	11.3	1	9	9	24	18.6592	8.25	7	11	1469.59	11.3	9	13	885	95.8637	4.4624
HVO_A0551	acyl-CoA synthetase	21.56	1	10	10	38	42.1743	21.56	10	19	2601.51	21.56	10	19	538	59.593	4.65283
HVO_A0553	adenosylcobyric acid synthase	8.01	1	2	2	6	0	8.01	2	2	132.201	8.01	2	4	512	52.5823	4.50049
HVO_A0555	DUF162 family protein	15.6	1	2	2	2	0	15.6	2	2					218	23.7135	4.11963
HVO_A0562	urocanate hydratase	6.29	1	3	3	14	14.5353	6.29	3	7	1051.81	6.29	3	7	620	67.9399	4.70361
HVO_A0583	IclR family transcription regulator	10.94	1	3	3	12	11.1688	10.94	3	6	696.025	10.94	3	6	256	27.8949	5.07178
HVO_A0586	sugar nucleotidyltransferase	19.95	1	6	6	22	9.94483	19.95	6	11	1286.07	19.95	6	11	411	43.69	4.69092
HVO_A0591	DICT domain protein	11.07	1	2	2	5	2.29444	11.07	2	2	210.553	11.07	2	3	253	27.7753	4.50049
HVO_A0618	flavin-dependent pyridine nucleotide oxidoreductase (homolog to coenzyme A disulfide reductase)	22.53	1	7	7	28	24.7572	22.53	7	14	1715.37	22.53	7	14	475	49.2584	4.48779
HVO_A0635	probable cysteine desulfurase	17.52	1	4	4	9	8.73443	15.09	3	4	460.154	17.52	4	5	371	40.414	4.52588
HVO_A0636	YbaK domain protein	34.81	1	3	3	11	15.8323	34.81	3	6	852.97	34.81	3	5	158	16.6861	4.53857
HVO_B0001	Orc1-type DNA replication protein	27.56	1	10	10	27	20.2348	27.56	10	13	1475.32	27.56	10	14	410	45.8257	5.32568
HVO_B0004	serine hydroxymethyltransferase	10.36	1	1	2	3					261.099	10.36	2	3	415	44.3994	4.4624
HVO_B0018	ParA domain protein	31.01	1	5	5	19	14.9327	31.01	5	10	1185.87	31.01	5	9	287	31.653	4.7417
HVO_B0026	probable oxidoreductase (short-chain dehydrogenase family)	14.4	1	2	2	8	5.02436	14.4	2	4	346.14	14.4	2	4	257	26.7335	4.55127
HVO_B0029	xylose dehydrogenase (NADP)	10.15	1	3	3	7	7.73034	7.69	2	3	412.218	10.15	3	4	325	34.6978	4.38623
HVO_B0031	probable oxidoreductase (short-chain dehydrogenase family)	11.46	1	2	2	2	1.65798	11.46	2	2					253	27.0134	4.55127
HVO_B0038A	D-xylonate dehydratase	8.25	1	1	3	17	13.0851	8.25	3	9	856.305	8.25	3	8	412	45.5004	4.55127
HVO_B0039	alpha-ketoglutarate semialdehyde dehydrogenase	15.15	1	5	5	19	5.37706	15.15	5	9	574.18	15.15	5	10	482	50.6257	4.31006
HVO_B0040	IclR family transcription regulator	23.51	1	5	5	18	4.63754	23.51	5	9	562.634	23.51	5	9	251	27.167	5.30029
HVO_B0050	ATP-dependent cobaltochelatase subunit CobN	27.88	1	28	28	118	77.0099	27.88	28	59	5944.88	27.26	26	59	1284	141.168	4.34814
HVO_B0051	ATP-dependent cobaltochelatase subunit ChlID	22.52	1	13	13	56	54.2632	20.11	12	27	3717.9	22.52	13	29	706	73.2657	4.38623
HVO_B0052	PQQ repeat protein	17.72	1	6	6	14	7.10878	17.72	6	7	815.478	17.72	6	7	412	44.0839	5.47803
HVO_B0055	conserved hypothetical protein	7.11	1	2	2	5	2.08889	7.11	2	2	192.927	7.11	2	3	225	23.9336	4.69092
HVO_B0057	precorrin-3B C17-methyltransferase	21.51	1	4	4	20	18.9228	21.51	4	10	1144.31	21.51	4	10	344	36.3471	4.31006
HVO_B0058	precorrin-3B C17-methyltransferase	17.01	1	3	3	10	5.52726	17.01	3	5	494.987	17.01	3	5	294	31.8232	4.39893
HVO_B0059	cobalt-precorrin 5A hydrolase	43.87	1	10	10	45	44.1171	43.87	10	22	2590.79	43.87	10	23	326	34.4818	4.51318
HVO_B0060	precorrin-4 C11-methyltransferase	15.77	1	3	3	18	10.5462	15.77	3	9	763.904	15.77	3	9	279	29.6702	4.22119
HVO_B0061	precorrin-2 C20-methyltransferase	13.19	1	3	3	12	7.3345	13.19	3	6	660.223	13.19	3	6	235	25.3076	4.62744
HVO_B0062	precorrin-7 15-methyltransferase (decarboxylating)	42.93	1	6	6	28	23.8927	37.5	5	12	1959.43	42.93	6	16	184	19.7971	5.30029
HVO_B0066	Lrp/AsnC family transcription regulator	12.2	1	2	2	8	5.90707	12.2	2	4	480.07	12.2	2	4	164	18.4984	4.41162
HVO_B0069	aldehyde dehydrogenase	8.06	1	2	2	4	2.4179	8.06	2	2	139.736	8.06	2	2	459	50.0868	4.7417
HVO_B0070	pyridoxal phosphate-dependent aminotransferase	22.83	1	6	6	16	12.8422	21	5	7	1259.55	22.83	6	9	438	46.4317	4.57666
HVO_B0071	oxidoreductase (homolog to zinc-containing alcohol dehydrogenase)	10.6	1	3	3	11	10.325	8.02	2	5	794.784	10.6	3	6	349	36.9692	4.70361
HVO_B0087	homolog to mandelate racemase / homolog to muconate lactonizing enzyme	11.97	1	4	4	9	5.00425	11.97	4	5	293.458	10.11	3	4	376	41.8044	4.90674
HVO_B0101	IclR family transcription regulator	13.23	1	3	3	10	8.3993	13.23	3	5	620.722	13.23	3	5	257	28.5765	5.021
HVO_B0111	homolog to mandelate racemase / homolog to muconate lactonizing enzyme	16.96	1	4	4	15	11.8988	16.96	4	8	633.099	16.96	4	7	401	44.2437	4.53857
HVO_B0114	IclR family transcription regulator	33.73	1	8	8	30	25.6073	33.73	8	15	1751.59	33.73	8	15	252	28.4106	5.43994
HVO_B0115	fumarylacetoacetase family protein	20.49	1	4	4	18	13.7792	20.49	4	9	1113.17	20.49	4	9	283	30.3258	4.2085
HVO_B0116	probable oxidoreductase (short-chain dehydrogenase family)	12.08	1	2	2	6	6.19617	12.08	2	3	348.442	12.08	2	3	265	27.959	4.52588
HVO_B0118	SMC-like protein Sph2	45.81	1	29	29	165	159.657	45.81	29	85	10199.6	44.57	28	80	644	73.7572	4.41162
HVO_B0127	oxidoreductase (luciferase family protein)	7.26	1	3	3	9	2.09888	7.26	3	4	374.983	7.26	3	5	317	35.6573	4.60205
HVO_B0130	DUF296 family protein	20.74	1	2	2	6	1.91741	20.74	2	3	316.377	20.74	2	3	135	14.7862	4.41162
HVO_B0143	receiver/sensor box histidine kinase	22.95	1	11	11	41	36.8832	22.95	11	21	2662.27	22.95	11	20	597	65.9505	4.41162
HVO_B0146	aminotransferase class V	5.04	1	2	2	2					95.7787	5.04	2	2	377	41.2126	4.93213
HVO_B0149	oleate hydratase	3.38	1	1	2	5	1.62597	3.38	2	2	186.338	3.38	2	3	533	60.1443	4.64014
HVO_B0154	receiver/sensor box histidine kinase	13.14	1	12	12	37	22.4006	12.07	11	18	1730.82	13.14	12	19	1301	144.149	4.38623
HVO_B0182	deoxyhypusine synthase	15.74	1	4	4	14	10.4464	15.74	4	7	906.683	15.74	4	7	324	35.6452	4.29736
HVO_B0183	YgeA family protein	16.33	1	4	4	12	7.54029	16.33	4	6	543.715	16.33	4	6	245	26.8424	4.57666
HVO_B0200	malate synthase	18.81	1	4	4	14	20.1478	18.81	4	7	1077.88	18.81	4	7	436	48.3389	4.29736
HVO_B0223	conserved hypothetical protein	7.94	1	2	2	5	5.98166	7.94	2	3	295.185	7.94	2	2	277	29.8345	4.51318
HVO_B0233	alpha-L-arabinofuranosidase	12.52	1	5	5	14	14.4225	12.52	5	7	1106.61	12.52	5	7	511	57.5089	4.38623
HVO_B0248	probable oxidoreductase (short-chain dehydrogenase family)	32.68	1	5	5	14	9.15574	32.68	5	7	766.506	32.68	5	7	254	26.8706	4.42432
HVO_B0253	probable inositol-1(or 4)-monophosphatase / fructose-1,6-bisphosphatase, archaeal-type	24.72	1	5	6	22	23.9616	24.72	6	11	1539.64	24.72	6	11	267	28.7502	4.55127
HVO_B0257	4-aminobutyrate aminotransferase	4.79	1	2	2	8	3.77011	4.79	2	4	238.708	4.79	2	4	459	49.2857	4.91943
HVO_B0265	FAD-dependent oxidoreductase (GlcD/DLD_GlcF/GlpC domain fusion protein)	1.62	1	1	2	2	0	1.62	2	2					1048	112.525	4.61475
HVO_B0266	glutamate dehydrogenase (NAD)	9.89	1	4	4	10	7.12422	9.89	4	5	535.496	8.05	3	5	435	47.2792	4.62744
HVO_B0324	conserved hypothetical protein	20.71	1	7	7	20	11.5287	12.92	5	9	1119.66	20.71	7	11	449	48.0413	4.57666
HVO_B0371	aldehyde dehydrogenase	25.2	1	6	6	22	11.2528	20.16	5	9	1019.12	25.2	6	13	496	52.4696	4.38623
HVO_B0375	Spo0M family protein	28.16	1	4	4	12	13.435	28.16	4	6	809.86	28.16	4	6	245	27.2465	4.34814
HVO_B0376	probable oxidoreductase (aldo-keto reductase family protein)	56.85	1	17	17	69	41.3383	56.85	17	34	3719.78	56.85	17	35	336	37.9526	4.61475
HVO_B0382	TATA-binding transcription initiation factor	31.38	1	4	4	12	13.7306	31.38	4	6	881.114	31.38	4	6	188	20.0611	4.11963
HVO_C0001	Orc1-type DNA replication protein	35.29	1	11	11	43	35.8889	33.58	10	22	2314.69	35.29	11	21	408	45.2197	4.97021
HVO_C0040	site-specific DNA-methyltransferase (cytosine-specific)	10.1	1	3	3	10	8.81779	10.1	3	5	456.113	10.1	3	5	406	45.4953	5.08447
HVO_C0042	helicase domain protein	25.35	1	28	28	100	94.0168	24.33	27	50	6494.44	25.35	28	50	1274	144.447	4.66553
HVO_C0043	conserved hypothetical protein	13.62	1	6	6	18	10.9227	13.62	6	9	935.684	13.62	6	9	661	73.7516	4.75439
HVO_C0044	PLD domain protein	11.41	1	3	3	10	7.99705	11.41	3	5	595.207	11.41	3	5	333	36.3855	4.94482
HVO_C0054	hypothetical protein	13.37	1	3	3	7	1.75375	13.37	3	4	190.866	10.76	2	3	344	37.4813	4.70361
HVO_C0057	Orc1-type DNA replication protein	8.37	1	3	3	12	11.7586	8.37	3	6	769.933	8.37	3	6	418	46.2722	5.021
HVO_C0067	FAD-dependent oxidoreductase	9.34	1	4	4	13	14.357	9.34	4	7	607.389	9.34	4	6	396	42.6729	4.29736
HVO_C0069	GFO family oxidoreductase	37.65	1	10	10	47	50.8804	37.65	10	24	2725.21	37.65	10	23	324	35.9817	5.09717
HVO_C0074	ABC-type transport system ATP-binding protein (probable substrate dipeptide/oligopeptide)	6.09	1	3	3	8	4.13276	6.09	3	3	339.29	6.09	3	5	690	75.8679	4.79248
HVO_C0077	sarcosine oxidase	19.12	1	4	4	13	14.7496	19.12	4	6	999.766	19.12	4	7	387	42.9019	4.70361

## Sheet: wt C
Accession	Description	ΣCoverage	Σ# Proteins	Σ# Unique Peptides	Σ# Peptides	Σ# PSMs	Score A2	Coverage A2	# Peptides A2	# PSM A2	Score A4	Coverage A4	# Peptides A4	# PSM A4	# AAs	MW [kDa]	calc. pI
	>sp|TRYP_PIG|	25.11	1	5	5	148	122.119	25.11	4	73	9696.51	25.11	5	75	231	24.3938	7.18115
13432173	Keratin, type I cytoskeletal 14 (Cytokeratin-14) (CK-14) (Keratin-14) (K14)	7.63	7	2	4	12	5.99935	7.63	4	6	611.279	7.63	4	6	472	51.5894	5.16064
17318569	keratin 1 [Homo sapiens]	30.75	3	15	19	109	104.334	28.88	18	54	7357.49	30.75	19	55	644	66.027	8.11865
18031720	keratin protein K6irs [Homo sapiens]	5.69	5	1	3	8	2.16355	3.53	2	3	329.724	5.69	3	5	510	55.7144	6.88818
21961227	Keratin 6B [Homo sapiens]	4.61	6	0	3	25	19.715	4.61	3	12	1398.08	4.61	3	13	564	60.0303	8.00146
31074633	keratin 6L [Homo sapiens]	2.8	3	0	2	7	0	2.8	2	3	293.709	2.8	2	4	535	57.8002	7.1958
40354192	keratin 10 [Homo sapiens]	28.08	2	14	16	54	46.9599	28.08	16	28	2787.26	27.74	15	26	584	58.7916	5.16064
4557890	keratin 5 [Homo sapiens]	6.1	7	2	4	21	13.9992	6.1	4	10	1066.35	6.1	4	11	590	62.4231	8.06006
47132620	keratin 2a [Homo sapiens]	19.87	1	8	11	43	35.1551	19.87	11	22	2786.38	19.87	11	21	639	65.3932	8.00146
81175178	Keratin, type I cytoskeletal 9 (Cytokeratin-9) (CK-9) (Keratin-9) (K9)	32.1	1	14	15	85	79.0498	32.1	15	43	4684.65	32.1	15	42	623	62.0919	5.30029
HVO_0001	Orc1-type DNA replication protein	21.63	1	10	10	32	27.9586	21.63	10	16	2185.42	21.63	10	16	564	62.1315	4.38623
HVO_0003	DNA-directed DNA polymerase D exonuclease subunit DP1	4.13	1	2	2	6	2.20588	4.13	2	3	178.217	4.13	2	3	533	57.7863	4.76709
HVO_0008	aspartate kinase	42.6	1	9	9	48	34.3442	42.6	9	24	2446.76	42.6	9	24	392	41.674	4.4624
HVO_0011	inosine-5'-monophosphate cyclohydrolase, archaeal-type	47.89	1	6	6	32	33.0555	47.89	6	16	2283.91	47.89	6	16	190	20.559	4.29736
HVO_0014	ATP-dependent DNA helicase Hel308a	18.38	1	13	13	42	24.9986	18.38	13	21	1930.23	18.38	13	21	827	90.2999	4.66553
HVO_0017	conserved hypothetical protein	30.73	1	3	3	10	4.54608	30.73	3	5	520.446	30.73	3	5	192	21.8678	4.50049
HVO_0024	thiosulfate sulfurtransferase	40.7	1	8	8	46	36.6902	36.05	7	22	3023.2	40.7	8	24	258	28.4178	4.29736
HVO_0025	thiosulfate sulfurtransferase	55.94	1	9	9	194	119.858	55.94	9	95	9926.38	55.94	9	99	286	32.0539	4.28467
HVO_0029	UvrABC system protein B	9.6	1	6	6	14	2.16475	8.02	5	6	651.572	9.6	6	8	698	78.9737	4.44971
HVO_0039	DNA repair helicase Rad3	2.72	1	2	2	2	0	2.72	2	2					734	82.696	4.58936
HVO_0041	ornithine carbamoyltransferase	36.45	1	7	7	38	15.3678	36.45	7	20	1614.24	36.45	7	18	299	32.6609	4.37354
HVO_0042	acetylornithine deacetylase	10.24	1	3	3	12	12.0479	10.24	3	6	765.728	10.24	3	6	381	41.0056	4.33545
HVO_0043	acetylornithine aminotransferase	20.9	1	6	6	31	25.638	20.9	6	15	2355.57	20.9	6	16	378	39.742	4.66553
HVO_0044	acetylglutamate kinase	13.15	1	3	3	10	10.9238	13.15	3	5	840.899	13.15	3	5	327	33.1798	4.48779
HVO_0045	N-acetyl-gamma-glutamyl-phosphate reductase	26.8	1	8	8	47	46.5467	20.46	6	23	2784.21	26.8	8	24	347	36.769	4.93213
HVO_0046	putative glutamate--argW ligase	40.55	1	9	9	48	38.9778	40.55	9	23	3053.97	40.55	9	25	291	31.8571	4.86865
HVO_0048	argininosuccinate lyase	26.02	1	9	9	32	33.213	23.77	8	16	2404.06	23.98	8	16	488	50.7771	4.52588
HVO_0049	argininosuccinate synthase	25.43	1	9	9	37	32.3679	25.43	9	18	2165.21	25.43	9	19	405	44.4555	4.33545
HVO_0054	glycine--tRNA ligase	18.86	1	7	7	33	39.4374	16.5	6	15	3224.4	18.86	7	18	594	64.9118	4.2085
HVO_0055	CBS domain protein	54.93	1	10	10	68	61.046	54.93	10	34	4475.71	54.93	10	34	284	30.8346	4.27197
HVO_0056	conserved hypothetical protein	14.58	1	2	2	3					370.101	14.58	2	3	192	20.9147	4.15771
HVO_0062	ABC-type transport system periplasmic substrate-binding protein (probable substrate dipeptide/oligopeptide)	24.02	1	8	8	28	16.1667	17.32	7	13	1371.29	24.02	8	15	612	67.2656	4.15771
HVO_0065	DNA-directed DNA polymerase D large subunit	2.08	1	2	2	4	4.07154	2.08	2	2	231.934	2.08	2	2	1202	133.88	4.60205
HVO_0069	sulfatase	15.34	1	6	6	15	9.4036	12.04	5	6	906.915	15.34	6	9	515	57.365	4.34814
HVO_0073	single-stranded-DNA-specific exonuclease RecJ1	7.14	1	3	3	8	2.28115	7.14	3	4	208.861	7.14	3	4	476	50.6363	4.67822
HVO_0078	hydroxymethylbilane synthase (porphobilinogen deaminase)	34.44	1	10	10	44	36.6701	34.44	10	22	3063.8	34.44	10	22	363	39.2782	4.97021
HVO_0081	glutamate-1-semialdehyde 2,1-aminomutase	48.54	1	13	13	68	73.6103	46.97	12	34	4566.55	48.54	13	34	445	47.7813	4.85596
HVO_0087	porphobilinogen synthase	26.61	1	7	7	28	30.067	26.61	7	14	1508.99	26.61	7	14	327	35.2974	4.71631
HVO_0100	NMD3 family protein	29.33	1	7	7	22	18.17	29.33	7	11	1192.28	29.33	7	11	375	41.5889	4.4624
HVO_0104	DNA repair and recombination protein RadA	61.81	1	15	15	86	88.4215	56.56	14	42	6058.02	61.81	15	44	343	37.2976	4.64014
HVO_0109	cysteine desulfurase	38.73	1	13	13	66	66.8344	36.85	12	32	4713.63	38.73	13	34	426	46.7785	4.56396
HVO_0118	50S ribosomal protein L20e	34.48	1	2	2	4	2.84349	34.48	2	4					58	6.36026	6.52197
HVO_0120	signal recognition particle receptor FtsY	25.22	1	6	6	24	10.508	25.22	6	12	1129.31	25.22	6	12	456	48.1582	4.17041
HVO_0122	phosphoglycerate dehydrogenase	31.79	1	6	6	25	31.4533	24.69	5	12	1584.86	31.79	6	13	324	35.2853	5.35107
HVO_0123	signal recognition particle 54K protein	31.18	1	11	11	36	32.4644	29.03	10	18	2289.74	30.97	10	18	465	50.8858	4.50049
HVO_0133	thermosome subunit 1	63.93	1	22	24	214	200.851	63.93	24	106	14700.2	58.57	23	108	560	58.889	4.24658
HVO_0135	RIO-type serine/threonine protein kinase	7.24	1	2	2	8	10.1899	7.24	2	4	665.235	7.24	2	4	290	32.9882	4.80518
HVO_0138	tyrosine--tRNA ligase	35.06	1	7	7	49	20.4918	35.06	7	24	2243.01	35.06	7	25	328	36.0886	4.33545
HVO_0145	replication factor C small subunit	15.54	1	5	5	12	0	15.54	5	6	275.784	13.49	4	6	341	37.7562	4.93213
HVO_0150	urease accessory protein UreG	22.71	1	2	2	2	0	22.71	2	2					207	22.1552	4.55127
HVO_0156	tRNA (guanine(10),N(2))-dimethyltransferase	24.61	1	7	7	17	16.0161	20.25	6	8	840.21	24.61	7	9	321	34.1523	5.24951
HVO_0158	TATA-binding transcription initiation factor	11.64	1	2	2	12	11.8274	11.64	2	6	995.401	11.64	2	6	189	20.3334	4.22119
HVO_0161	ATP phosphoribosyltransferase	49.11	1	11	11	58	53.3579	49.11	11	30	3365.9	49.11	11	28	281	30.4267	4.60205
HVO_0165	5-methylthioadenosine/S-adenosylhomocysteine deaminase	20.47	1	5	5	23	17.1572	20.47	5	10	1092.07	20.47	5	13	430	45.0871	4.50049
HVO_0167	adenosylhomocysteinase	57.94	1	18	18	106	84.9258	53.74	17	52	6701.67	51.64	17	54	428	46.5953	4.38623
HVO_0175	DNA polymerase sliding clamp	52.23	1	10	10	100	80.4845	46.56	8	49	5808.07	50.61	9	51	247	26.6555	4.38623
HVO_0179	Lrp/AsnC family transcription regulator / TrkA domain protein	11.88	1	2	2	6	2.09854	11.88	2	3	195.412	11.88	2	3	261	28.0401	4.57666
HVO_0180	23S rRNA (uridine-2'-O-) methyltransferase	19.31	1	4	4	10	1.9363	19.31	4	5	322.597	19.31	4	5	259	28.3389	4.70361
HVO_0190	TIGR00268 family protein	15.77	1	4	4	7	2.56302	15.77	4	4	236.088	13.09	3	3	298	32.5308	4.60205
HVO_0191	DNA mismatch repair protein MutS	6.78	1	4	4	11	6.47825	6.78	4	5	418.194	6.78	4	6	664	70.75	4.4624
HVO_0194	Orc1-type DNA replication protein	13.37	1	5	5	13	0	10.43	4	6	438.931	13.37	5	7	374	42.2113	4.94482
HVO_0195	ribose-5-phosphate isomerase	15.22	1	3	3	13	13.2006	11.74	2	6	847.135	15.22	3	7	230	23.2399	4.53857
HVO_0199	phosphohexomutase (phosphoglucomutase / phosphomannomutase)	61.93	1	18	18	98	98.5263	61.93	18	49	6096.48	61.49	17	49	457	48.4358	4.34814
HVO_0203	replication factor C small subunit	49.24	1	14	14	54	54.1328	46.48	13	27	3483.4	49.24	14	27	327	36.1998	4.51318
HVO_0206	alanine--tRNA ligase	47.94	1	31	31	162	121.336	43.38	29	78	9862.07	47.94	31	84	922	102.401	4.53857
HVO_0208	glutamine amidotransferase (homolog to GMP synthase subunit A)	10.55	1	2	2	3	0	10.55	2	3					237	26.1506	4.70361
HVO_0209	acyl-CoA dehydrogenase	24.81	1	7	7	29	31.0529	24.81	7	14	2027.33	24.81	7	15	387	42.366	4.93213
HVO_0212	homolog to lactoylglutathione lyase	43.55	1	3	3	16	25.853	43.55	3	8	1578.33	43.55	3	8	124	13.5176	4.13232
HVO_0214	L-lactate dehydrogenase	19.69	1	6	6	38	34.7815	19.69	6	19	2691.27	19.69	6	19	320	34.5481	4.48779
HVO_0220	ATP-dependent DNA helicase MCM	23.08	1	14	14	44	33.0645	21.51	13	22	2162.55	22.08	13	22	702	78.8059	4.729
HVO_0228	ParA domain protein	11.74	1	2	2	4					425.379	11.74	2	4	247	24.6344	4.15771
HVO_0233	ribose-phosphate pyrophosphokinase	20.85	1	4	4	20	14.8364	20.85	4	10	1118.36	20.85	4	10	283	29.5538	4.39893
HVO_0234	conserved hypothetical protein	19.27	1	3	3	7	5.24794	13.82	2	3	361.131	19.27	3	4	275	28.1188	4.4751
HVO_0239	glutamine synthetase	60.53	1	22	22	159	124.217	60.53	21	79	9023.37	58.99	18	80	456	50.4907	4.56396
HVO_0240	Lrp/AsnC family transcription regulator	53.95	1	7	8	27	19.6045	48.68	7	12	1984.1	53.95	8	15	152	16.9045	4.38623
HVO_0242	aminopeptidase (homolog to leucyl aminopeptidase / aminopeptidase T)	13.61	1	4	4	22	21.4919	13.61	4	11	1448.22	13.61	4	11	360	39.5248	4.31006
HVO_0243	threonine aldolase	43.7	1	10	10	55	55.4601	43.7	10	26	4013.38	43.7	10	29	341	35.5956	4.55127
HVO_0292	replication protein A	33.44	1	9	9	40	35.6466	33.44	9	20	2637.2	33.44	9	20	311	34.5617	4.31006
HVO_0304	electron transfer flavoprotein alpha subunit	23.66	1	4	4	33	19.6756	20.5	3	14	1565.07	23.66	4	19	317	33.4987	4.18311
HVO_0310	A-type ATP synthase subunit H	50	1	3	3	8	2.09001	50	3	4	183.351	50	3	4	110	12.5359	4.03076
HVO_0311	A-type ATP synthase subunit I	8.59	1	4	4	12	1.76257	8.59	4	6	363.63	8.59	4	6	733	79.4548	4.41162
HVO_0313	A-type ATP synthase subunit E	51.55	1	6	6	25	25.1999	44.33	5	12	1684.09	38.66	5	13	194	22.0117	4.31006
HVO_0314	A-type ATP synthase subunit C	39.94	1	12	12	45	33.7427	35.92	11	22	3079.96	39.94	12	23	348	38.7338	4.50049
HVO_0316	A-type ATP synthase subunit A	39.76	1	17	17	123	124.111	39.76	17	62	8472.19	39.76	17	61	586	64.4743	4.24658
HVO_0317	A-type ATP synthase subunit B	48.72	1	13	14	120	143.14	44.23	13	58	9378.01	48.72	14	62	468	51.9014	4.24658
HVO_0319	A-type ATP synthase subunit D	16.17	1	3	3	8	9.09516	16.17	3	4	422.07	16.17	3	4	235	26.6655	4.71631
HVO_0321	peptide chain release factor aRF-1	38.65	1	15	15	54	28.1551	31.64	14	27	2790.09	35.27	14	27	414	46.5529	4.83057
HVO_0322	MinD/ParA domain protein	12.39	1	4	4	29	15.8701	12.39	4	14	1237.98	12.39	4	15	581	58.7763	3.70068
HVO_0324	arginine--tRNA ligase	45.14	1	23	23	129	118.92	45.14	23	63	7922.93	45.14	23	66	587	64.9946	4.34814
HVO_0326	CTP-dependent riboflavin kinase	13.5	1	3	3	12	10.0368	13.5	3	6	752.729	13.5	3	6	237	25.9427	4.55127
HVO_0328	NAD-dependent epimerase/dehydratase	20.27	1	3	3	7	0	20.27	3	4	266.421	7.77	2	3	296	31.6667	5.07178
HVO_0329	branched-chain amino acid aminotransferase	77.56	1	17	17	95	99.6024	77.56	17	47	6585.99	77.56	17	48	312	34.9951	4.57666
HVO_0334	purine phosphoribosyltransferase (adenine phosphoribosyltransferase, xanthine-guanine phosphoribosyltransferase)	19.41	1	4	4	10	3.82194	19.41	4	5	400.274	19.41	4	5	237	25.4461	4.4624
HVO_0347	DNA-directed RNA polymerase subunit B''	55.09	1	26	26	166	118.846	55.09	26	84	9998.62	55.09	26	82	521	58.8604	4.99561
HVO_0348	DNA-directed RNA polymerase subunit B'	56.98	1	26	26	187	181.463	56.98	26	96	11764	56.98	26	91	609	67.7198	4.91943
HVO_0349	DNA-directed RNA polymerase subunit A'	38.73	1	29	29	208	192.16	38.73	29	102	14193.5	38.73	29	106	976	108.846	4.80518
HVO_0350	DNA-directed RNA polymerase subunit A''	36.28	1	14	14	70	66.879	30.79	13	36	4212.76	35.08	13	34	419	46.1119	4.34814
HVO_0353	30S ribosomal protein S12	39.44	1	7	7	35	35.5024	39.44	7	17	2324.35	39.44	7	18	142	15.4672	9.90576
HVO_0354	30S ribosomal protein S7	17.65	1	3	3	12	9.08593	17.65	3	6	629.668	17.65	3	6	204	22.6014	5.13525
HVO_0356	translation elongation factor aEF-2	81.84	1	48	48	952	849.612	76.89	45	466	55336.5	81.84	48	486	727	80.3912	4.729
HVO_0357	ACT domain protein	28.04	1	5	5	19	13.7358	28.04	5	10	945.671	28.04	5	9	189	20.2252	4.58936
HVO_0358	homoserine dehydrogenase	38.17	1	7	8	37	37.9399	38.17	8	19	2375.1	38.17	8	18	317	32.4024	4.43701
HVO_0359	translation elongation factor aEF-1 alpha subunit	78.86	1	22	25	1334	1175.78	73.16	22	625	92795	78.86	25	709	421	45.7307	4.729
HVO_0388	homolog to ribonuclease R	36.9	1	16	16	83	75.7449	36.9	15	41	5097.38	36.9	16	42	439	50.3267	4.729
HVO_0393	UvrABC system protein A	45.78	1	35	35	138	121.961	44.96	34	65	7205.07	45.78	35	73	983	108.611	4.81787
HVO_0397	homolog to aminomethyltransferase (homolog to glycine cleavage system protein T)	23.01	1	6	6	25	18.8008	23.01	6	13	1267.43	23.01	6	12	365	38.9904	4.61475
HVO_0400	conserved hypothetical protein	56.35	1	4	4	13	8.96082	34.13	3	6	644.6	56.35	4	7	126	13.9109	4.67822
HVO_0401	UspA domain protein	32.89	1	4	4	19	14.7308	32.89	4	9	1105.61	32.89	4	10	152	16.3933	4.79248
HVO_0402	DUF124 family protein	20	1	3	3	10	3.85204	20	3	5	396.32	20	3	5	225	23.9797	4.57666
HVO_0406	RNA-binding protein AU-1	31.84	1	10	10	30	27.589	31.84	10	16	1596.01	31.84	10	14	468	49.8582	4.52588
HVO_0414	peptidase M24 family protein	17.8	1	3	3	10	0	17.8	3	5	213.972	17.8	3	5	382	39.3667	4.81787
HVO_0415	repair helicase	42.05	1	20	20	95	92.868	40.58	19	46	6853.11	42.05	20	49	616	69.5987	4.70361
HVO_0417	metal-dependent carboxypeptidase	36.25	1	15	15	62	58.2607	32.87	14	30	4184.06	36.06	14	32	502	57.3236	4.42432
HVO_0421	arNOG04375 family protein (homolog to PilT-type ATPase)	49.52	1	22	22	110	99.3512	49.52	22	55	6746.2	49.52	22	55	626	67.65	4.65283
HVO_0424	ABC-type transport system ATP-binding protein	44.21	1	18	18	76	64.1526	38.08	16	36	4330.29	44.21	18	40	604	67.2129	4.48779
HVO_0429	archaemetzincin	27.17	1	3	3	8	4.42188	27.17	3	4	426.437	27.17	3	4	173	19.2717	6.53662
HVO_0431	HAD superfamily hydrolase	11.62	1	2	2	3	5.04164	11.62	2	3					284	30.428	4.25928
HVO_0433	F420H2:NADP oxidoreductase	75.23	1	9	9	31	29.553	58.11	8	15	2039.31	75.23	9	16	222	23.3238	4.71631
HVO_0449	prephenate dehydratase	44.4	1	9	9	45	40.8795	42.16	8	22	2767.61	44.4	9	23	268	28.6813	4.64014
HVO_0452	leucine--tRNA ligase	26.2	1	20	20	82	65.015	26.2	20	41	5172.39	23.38	19	41	958	109.495	4.37354
HVO_0454	ornithine cyclodeaminase	19.34	1	3	3	8	5.21675	19.34	3	4	363.765	19.34	3	4	331	35.564	4.23389
HVO_0455	thermosome subunit 2	58.35	1	28	29	314	240.334	58.35	28	156	17646.4	58.35	29	158	557	59.2615	4.37354
HVO_0464	threonine ammonia-lyase	9.93	1	3	3	8	2.37977	9.93	3	4	293.513	9.93	3	4	403	43.6533	4.71631
HVO_0466	citrate (si)-synthase	37.2	1	12	12	82	96.4178	37.2	12	41	5928.11	37.2	12	41	379	41.7803	4.55127
HVO_0467	PhoU/TrkA-C domain protein	48.26	1	16	16	62	50.1779	48.26	16	31	3538.28	48.26	16	31	402	43.262	4.48779
HVO_0469	AstE family protein	13.52	1	3	3	7	7.28165	13.52	3	4	464.243	10.38	2	3	318	33.9261	5.84619
HVO_0470	threonine synthase	32.43	1	6	6	13	4.33366	12.53	3	5	461.743	32.43	6	8	367	39.1591	4.58936
HVO_0475	conserved hypothetical protein	11.22	1	2	2	5	0	11.22	2	3	85.9829	11.22	2	2	312	32.4714	4.7417
HVO_0477	aminopeptidase (homolog to leucyl aminopeptidase / aminopeptidase T)	5.02	1	2	2	2					157.186	5.02	2	2	319	33.3851	4.18311
HVO_0478	glyceraldehyde-3-phosphate dehydrogenase (NAD(P)) (phosphorylating)	78.87	1	17	17	199	238.33	78.87	17	99	15057.2	78.87	17	100	355	38.1908	4.67822
HVO_0480	phosphoglycerate kinase	54.11	1	17	17	75	70.4334	46.38	16	37	5125.48	54.11	17	38	401	43.6092	4.37354
HVO_0481	glyceraldehyde-3-phosphate dehydrogenase (NAD) (phosphorylating)	66.57	1	15	15	134	131.011	66.57	15	67	9280.73	66.57	15	67	350	37.6326	4.53857
HVO_0484	50S ribosomal protein L10e	32.95	1	5	5	20	16.1841	32.95	5	10	835.135	32.95	5	10	176	19.753	8.71924
HVO_0511	NAD-dependent epimerase/dehydratase	33.59	1	5	5	30	14.681	33.59	5	14	1403.57	33.59	5	16	262	29.3469	4.77979
HVO_0519	replication protein A	25.88	1	9	9	44	23.2603	25.88	9	22	2448.4	25.88	9	22	483	51.0075	4.13232
HVO_0521	tRNA adenylyltransferase, CCA-adding	25.05	1	10	10	34	22.6933	25.05	10	17	1735.31	25.05	10	17	459	50.4608	4.62744
HVO_0522	HdaI-type histone deacetylase	10.09	1	2	2	10	16.6209	10.09	2	5	990.341	10.09	2	5	337	36.3349	4.44971
HVO_0534	ABC-type transport system ATP-binding protein (probable substrate sugar)	24.8	1	5	6	17	9.83253	16.45	4	7	758.62	24.8	6	10	383	41.8973	4.2085
HVO_0536	ferritin	38.07	1	3	3	12	18.843	38.07	3	6	776.092	38.07	3	6	176	19.8916	4.50049
HVO_0541	aconitate hydratase	38.49	1	23	23	90	57.4098	32.2	20	44	4478.89	38.49	23	46	938	102.147	4.39893
HVO_0549	2-keto-3-deoxygluconate kinase	31.87	1	8	9	34	12.6646	28.13	8	16	1754.39	31.87	9	18	320	34.0627	4.33545
HVO_0551	DNA mismatch repair protein MutL	22.59	1	10	10	43	47.8506	22.59	10	21	2512.91	22.59	10	22	735	78.6813	4.50049
HVO_0552	DNA mismatch repair protein MutS	34.2	1	23	23	88	72.6463	32.79	22	43	5016.6	34.2	23	45	924	99.2074	4.65283
HVO_0558	SAMP-activating enzyme E1	22.22	1	4	4	10	0	18.15	3	4	407.147	22.22	4	6	270	28.6861	4.34814
HVO_0561	50S ribosomal protein L15e	10.71	1	2	2	6	2.5193	10.71	2	3	295.697	10.71	2	3	196	22.5351	11.1509
HVO_0565	ABC-type transport system ATP-binding protein (probable substrate maltose)	11.87	1	4	4	17	9.47404	11.87	4	8	929.032	11.87	4	9	379	41.7169	4.83057
HVO_0568	TrmB family transcription regulator	8.02	1	2	2	6	3.86797	8.02	2	3	210.859	8.02	2	3	349	38.2672	4.56396
HVO_0569	RIO-type serine/threonine protein kinase	8.58	1	2	2	4	2.42856	8.58	2	2	174.842	8.58	2	2	303	34.4421	4.94482
HVO_0572	lipoate-protein ligase	13.82	1	4	4	11	13.8289	12.73	3	5	861.225	13.82	4	6	275	30.5247	4.84326
HVO_0573	endonuclease IV	27.15	1	5	5	30	27.8741	27.15	5	15	1898.1	27.15	5	15	291	31.3849	4.43701
HVO_0581	cell division protein FtsZ, type II	61.75	1	17	17	84	97.3302	57	16	41	6174.43	61.75	17	43	400	42.5433	4.75439
HVO_0585	probable oxidoreductase (aldo-keto reductase family protein)	28.13	1	7	7	24	20.9758	28.13	7	12	1548.33	28.13	7	12	327	36.1859	4.62744
HVO_0590	nicotinate-nucleotide-dimethylbenzimidazole phosphoribosyltransferase	8.45	1	2	2	2					66.2895	8.45	2	2	355	35.5829	4.29736
HVO_0591	L-threonine-O-3-phosphate decarboxylase	13.82	1	3	3	6	1.63845	13.82	3	3	154.188	13.82	3	3	340	36.0049	4.53857
HVO_0600	ACT domain protein	12.99	1	2	2	8	4.0734	12.99	2	4	445.116	12.99	2	4	177	19.1517	4.43701
HVO_0601	homoserine dehydrogenase	33.23	1	5	6	32	37.4972	33.23	6	16	2163.81	33.23	6	16	316	32.236	4.24658
HVO_0602	3-dehydroquinate dehydratase	60.32	1	11	11	52	37.8554	56.68	10	24	3107.27	60.32	11	28	247	27.3137	4.51318
HVO_0627	ABC-type transport system ATP-binding protein (probable substrate dipeptide/oligopeptide)	4.01	1	3	3	9	3.96724	2.12	2	4	357.877	4.01	3	5	898	97.6722	4.44971
HVO_0628	ABC-type transport system periplasmic substrate-binding protein (probable substrate dipeptide/oligopeptide)	11.15	1	3	3	6	8.57752	11.15	3	3	470.177	11.15	3	3	574	62.7804	4.17041
HVO_0634	Orc1-type DNA replication protein	5.15	1	2	2	8	0	5.15	2	4	294.528	5.15	2	4	408	45.6118	4.65283
HVO_0639	AAA-type ATPase (MoxR subfamily)	8.54	1	2	2	7	0	8.54	2	3	269.449	8.54	2	4	316	34.661	4.89404
HVO_0644	2-isopropylmalate synthase / (R)-citramalate synthase	43.55	1	16	16	94	84.0524	43.55	16	46	5725.4	43.55	16	48	512	53.8209	4.77979
HVO_0647	GMP synthase (glutamine-hydrolyzing) subunit A	15.85	1	3	3	11	2.76657	15.85	3	6	586.895	13.66	2	5	183	20.0435	4.2085
HVO_0648	DUF2070 family protein	9.26	1	2	2	2	0	9.26	2	2					637	67.7428	4.76709
HVO_0658	tRNA pseudouridine(13) synthase TruD	31.75	1	9	9	26	13.4889	21.38	7	12	992.782	28.94	8	14	463	50.556	4.70361
HVO_0661	dCTP deaminase (dUMP-forming)	35.38	1	6	6	25	16.0973	35.38	6	13	1118.42	34.36	5	12	195	21.2226	4.58936
HVO_0668	2-oxoacid dehydrogenase E1 component beta subunit	36.01	1	7	7	39	41.1276	36.01	7	19	2887.93	36.01	7	20	336	35.9898	4.51318
HVO_0669	2-oxoacid dehydrogenase E1 component alpha subunit	28.2	1	6	6	30	18.2206	24.71	5	15	1836.29	17.44	5	15	344	36.9707	4.55127
HVO_0670	glutathione S-transferase	23.93	1	6	6	17	13.228	15.64	4	7	1014.76	23.93	6	10	326	38.0633	4.56396
HVO_0675	pantoate kinase	13.36	1	3	3	11	9.55164	13.36	3	5	561.05	13.36	3	6	277	27.8038	4.53857
HVO_0677	aspartate--tRNA ligase	60.83	1	19	19	281	287.014	60.83	19	140	19056.1	60.83	18	141	434	48.6958	4.50049
HVO_0681	DNA topoisomerase I	31.9	1	19	19	61	45.7842	31.9	19	33	3058.29	28.69	18	28	840	93.6277	4.57666
HVO_0682	probable Mrr family endonuclease	10.48	1	2	2	4	0	10.48	2	2	101.414	10.48	2	2	334	36.3101	4.83057
HVO_0684	aspartyl/glutamyl-tRNA(Asn/Gln) amidotransferase subunit B	41.13	1	18	18	122	91.52	41.13	18	60	6694.01	41.13	18	62	496	55.0402	4.52588
HVO_0687	M20 family amidohydrolase	11.71	1	4	4	16	16.4893	11.71	4	8	1240.34	11.71	4	8	444	47.5353	4.57666
HVO_0689	chromosome segregation protein Smc	23.06	1	23	23	63	42.2765	23.06	23	32	3373.24	21.45	22	31	1240	138.103	4.38623
HVO_0692	5'-methylthioadenosine phosphorylase MtaP	49.65	1	10	10	50	37.4185	49.65	10	25	2542.06	49.65	10	25	286	31.1934	4.53857
HVO_0694	probable phosphoribosyltransferase	23.21	1	5	5	19	14.0108	23.21	5	10	1033.67	23.21	5	9	237	26.9667	4.32275
HVO_0697	PAC2 family protein	18.82	1	2	2	12	18.3816	18.82	2	6	901.424	18.82	2	6	255	27.3616	4.08154
HVO_0699	translation initiation factor aIF-2 alpha subunit	23.31	1	6	6	27	24.332	23.31	6	14	1768.45	23.31	6	13	266	29.4805	4.4624
HVO_0710	aminodeoxychorismate synthase component II	4.96	1	2	2	2	0	4.96	2	2					504	54.6139	4.52588
HVO_0712	shikimate dehydrogenase (nonfunctional)	19.33	1	3	3	7	5.60021	19.33	3	4	254.839	14.87	2	3	269	27.7109	4.65283
HVO_0716	D-tyrosyl-tRNA(Tyr) deacylase	8.88	1	3	3	5	0	8.88	3	3	49.2228	6.83	2	2	439	46.6539	4.4751
HVO_0717	cell division protein FtsZ, type I	37.2	1	11	11	79	83.3789	37.2	11	39	5570.91	37.2	11	40	379	39.7808	4.39893
HVO_0719	transcription elongation factor Spt5/NusG	10	1	2	2	4					323.839	10	2	4	150	16.3073	4.50049
HVO_0724	ArsA family ATPase	6.85	1	2	2	6	7.94617	6.85	2	3	411.855	6.85	2	3	409	43.8768	4.22119
HVO_0729	inorganic pyrophosphatase	37.85	1	8	8	57	63.1637	37.85	6	27	4075.08	37.85	8	30	177	20.3595	4.15771
HVO_0733	transcription initiation factor TFB	20.55	1	3	7	23	11.2983	17.48	6	11	1235.52	20.55	7	12	326	37.2369	5.99854
HVO_0741	DNA-directed DNA polymerase X	18.9	1	6	6	17	8.95601	15.46	5	8	845.643	18.9	6	9	582	62.5919	4.43701
HVO_0743	probable phosphodiesterase	41.87	1	21	21	140	121.079	41.87	21	70	9145.14	40.98	20	70	449	50.4672	4.56396
HVO_0745	FtsZ family protein, type III	27.22	1	6	6	19	15.47	27.22	6	9	1186.55	27.22	6	10	360	37.0867	4.51318
HVO_0755	NAD-dependent epimerase/dehydratase	15.44	1	3	3	9	3.7756	15.44	3	5	300.604	15.44	3	4	298	32.311	4.90674
HVO_0757	probable oxidoreductase (aldo-keto reductase family protein)	6.61	1	2	2	4	0	6.61	2	2	98.4886	6.61	2	2	363	39.0731	4.76709
HVO_0760	probable glycosyltransferase, type 2	20.65	1	6	6	23	12.5148	20.65	6	12	1057.66	20.65	6	11	368	40.7472	4.81787
HVO_0768	radical SAM domain protein	18.58	1	6	6	12	2.71322	10.27	4	5	378.705	18.58	6	7	565	62.0136	4.84326
HVO_0769	TRAM domain protein	19.4	1	2	2	6	4.53318	19.4	2	3	308.148	19.4	2	3	134	14.8384	4.32275
HVO_0771	probable metallo-beta-lactamase family hydrolase	7.25	1	2	2	2	0	7.25	2	2					262	27.7163	6.46826
HVO_0778	thermosome subunit 3	58.4	1	21	23	197	227.468	58.4	23	99	14102	58.4	23	98	524	55.2081	4.58936
HVO_0783	ATP-dependent protease La	4.61	1	2	2	3					175.601	4.61	2	3	694	75.4348	4.85596
HVO_0787	indole-3-glycerol-phosphate synthase	40.64	1	6	6	14	6.23024	40.64	6	7	481.704	40.64	6	7	251	26.7377	4.43701
HVO_0788	tryptophan synthase beta subunit	43.84	1	11	11	51	42.0936	43.84	11	26	2509.08	43.84	11	25	422	45.6821	4.65283
HVO_0789	tryptophan synthase alpha subunit	48.74	1	8	8	54	52.3738	48.74	8	29	3394.77	48.74	8	25	277	29.6465	4.2085
HVO_0790	2-amino-3,7-dideoxy-D-threo-hept-6-ulosonate synthase	42.48	1	9	9	41	32.43	42.48	9	20	2708.76	42.48	9	21	266	27.8258	4.84326
HVO_0792	3-dehydroquinate synthase type II	43.62	1	14	14	79	77.3652	43.62	13	38	4791.82	43.62	14	41	392	43.0821	4.43701
HVO_0795	transcription initiation factor TFB	11.64	1	3	3	6	0	11.64	3	3	159.331	11.64	3	3	335	37.3546	5.59229
HVO_0806	pyruvate kinase	38.29	1	17	17	107	100.408	38.29	17	53	6563.35	38.29	17	54	585	62.004	4.53857
HVO_0809	methionine--tRNA ligase	45.27	1	23	23	111	102.848	45.27	23	55	7345.48	43.65	22	56	740	81.8859	4.37354
HVO_0812	phosphoenolpyruvate synthase	38.5	1	25	25	98	103.854	35.74	23	48	6418.28	38.5	25	50	761	83.0813	4.62744
HVO_0814	DnaJ N-terminal domain protein	22.11	1	2	2	2	0	22.11	2	2					199	22.1944	5.68115
HVO_0818	threonine synthase	14.14	1	5	5	22	26.4785	14.14	5	11	1638.54	14.14	5	11	389	40.7907	4.31006
HVO_0822	glycerol-1-phosphate dehydrogenase [NAD(P)]	19.54	1	4	4	13	2.5223	19.54	4	6	379.282	19.54	4	7	348	36.6973	4.69092
HVO_0824	probable glycosyltransferase, type 1	9.09	1	3	3	3					126.441	9.09	3	3	352	39.6008	5.08447
HVO_0826	peptidase M42 family protein	7.18	1	2	2	8	7.43768	7.18	2	4	441.916	7.18	2	4	348	37.7247	4.53857
HVO_0829	peptidase S9 family protein	45.07	1	18	18	61	29.6046	45.07	18	30	2882.24	45.07	18	31	608	67.4365	4.53857
HVO_0831	ArgK-type transport ATPase	28.23	1	7	7	17	11.6154	21.24	6	8	944.457	28.23	7	9	372	39.5545	4.65283
HVO_0835	acetyl-CoA C-acetyltransferase	13.66	1	3	3	10	8.01909	8.76	2	5	471.131	13.66	3	5	388	40.0896	4.77979
HVO_0836	probable M28 family peptidase (homolog to aminopeptidase YwaD)	38.85	1	10	10	64	60.297	34.48	9	31	4004.64	38.85	10	33	435	46.9089	4.62744
HVO_0848	endonuclease III	16.74	1	2	2	4	0	16.74	2	2	51.1193	16.74	2	2	227	25.5073	4.55127
HVO_0850	proteasome-activating nucleotidase	50.37	1	15	15	114	98.777	45.19	14	59	6517.69	50.37	15	55	405	45.6426	4.60205
HVO_0853	DNA double-strand break repair protein Mre11	24.72	1	8	8	24	18.4708	24.72	8	13	1258.23	20.41	7	11	441	48.1463	4.38623
HVO_0854	DNA double-strand break repair ATPase Rad50	24.64	1	18	18	49	40.1728	23.63	17	24	2758.64	24.64	18	25	893	100.028	4.57666
HVO_0858	DNA-directed DNA polymerase B (intein-containing)	17.9	1	19	19	59	28.1735	17.9	19	29	2474.54	17.38	18	30	1335	150.49	4.60205
HVO_0859	FeS assembly ATPase SufC	50.5	1	13	13	143	112.807	50.5	13	72	8877.3	50.5	13	71	301	33.4335	4.34814
HVO_0860	SufB domain protein	48.53	1	16	16	127	107.963	45.38	15	60	7832.05	41.81	15	67	476	53.2137	4.69092
HVO_0861	SufB domain protein	53.48	1	15	15	103	119.225	50	14	51	8082.32	53.48	15	52	402	44.6577	4.23389
HVO_0867	HD family hydrolase	25.65	1	5	5	17	6.86502	25.65	5	8	739.61	25.65	5	9	230	26.2456	4.77979
HVO_0868	NAD-dependent epimerase/dehydratase	28.27	1	6	6	16	2.39927	22.8	5	8	545.309	28.27	6	8	329	36.0724	4.55127
HVO_0869	glutamate synthase large subunit	52.35	1	59	60	396	399.542	51.89	59	198	28081.8	50.43	59	198	1511	163.807	4.70361
HVO_0870	proline--tRNA ligase	60.66	1	18	18	108	94.2541	58.2	17	53	6709.53	60.66	18	55	488	54.9084	4.43701
HVO_0874	beta-lactamase domain protein	35.16	1	19	19	100	80.3633	35.16	18	48	6476.24	35.16	19	52	640	71.9022	5.13525
HVO_0876	methylglyoxal synthase	22.05	1	2	2	6	4.92593	22.05	2	3	458.301	22.05	2	3	127	13.899	4.4751
HVO_0879	DUF371 family protein	35.46	1	2	2	2	2.66633	35.46	2	2					141	15.3013	4.65283
HVO_0880	conserved hypothetical protein	74.92	1	25	25	216	240.8	68.4	23	106	16240.2	74.92	25	110	307	36.3149	4.7417
HVO_0887	oxoglutarate--ferredoxin oxidoreductase beta subunit	46.69	1	9	9	119	120.984	43.9	8	61	8345.84	46.69	9	58	287	31.0256	4.729
HVO_0888	oxoglutarate--ferredoxin oxidoreductase alpha subunit	43.17	1	21	21	266	232.887	43.17	21	137	16739.1	43.17	21	129	586	63.9862	4.48779
HVO_0889	FAD-dependent oxidoreductase	12.62	1	2	2	11	15.68	12.62	2	6	1288.4	12.62	2	5	214	21.7643	3.89111
HVO_0893	methylmalonyl-CoA mutase subunit A	27.39	1	11	11	43	40.6374	27.39	11	21	2468.24	27.39	11	22	566	63.1154	4.36084
HVO_0894	acyl-CoA synthetase	47.73	1	12	23	204	208.161	46.22	22	97	14907.8	47.73	23	107	662	74.3046	4.4751
HVO_0896	acyl-CoA synthetase	19.81	1	9	9	30	21.394	19.81	9	16	1405.96	19.81	9	14	540	59.8211	4.56396
HVO_0911	GTP-binding protein Drg	38.48	1	11	11	34	24.142	38.48	11	18	1861.42	36.59	10	16	369	40.4539	4.80518
HVO_0914	probable lyase (homolog to lactoylglutathione lyase)	33.98	1	10	10	75	41.0551	30.12	9	35	5066.02	33.98	10	40	259	29.9244	4.36084
HVO_0916	diphthine synthase	24.91	1	5	5	12	12.5651	24.91	5	6	718.821	24.91	5	6	269	29.0994	4.53857
HVO_0929	tRNA (guanine(37)-N(1))-methyltransferase	10.37	1	3	3	8	2.13161	10.37	3	4	281.141	10.37	3	4	328	36.0599	4.66553
HVO_0937	FMN-binding domain protein	24.66	1	2	2	3					345.346	24.66	2	3	146	16.1928	4.36084
HVO_0960	probable oxidoreductase (aldo-keto reductase family protein)	62.28	1	14	14	72	64.2337	62.28	14	35	4199.47	62.28	14	37	281	30.5751	4.58936
HVO_0965	AMP phosphorylase (ribose-1,5-bisphosphate forming)	8.33	1	4	4	10	0	8.33	4	5	320.02	8.33	4	5	492	52.0909	4.83057
HVO_0966	ribose-1,5-bisphosphate isomerase (ribulose-bisphosphate forming)	18.58	1	4	4	10	0	13.31	3	4	290.491	18.58	4	6	323	34.8546	5.23682
HVO_0970	ribulose-bisphosphate carboxylase large subunit	22.95	1	8	8	46	33.9043	22.95	8	23	2687.7	22.95	8	23	414	43.8946	4.58936
HVO_0973	pyridoxal phosphate-dependent aminotransferase (probable aspartate aminotransferase)	58.85	1	16	16	134	191.239	58.85	16	68	12273	58.85	16	66	384	41.4402	4.41162
HVO_0976	5-(carboxyamino)imidazole ribonucleotide synthase	13.12	1	4	4	12	4.02273	8.14	3	5	505.649	13.12	4	7	381	40.4613	4.51318
HVO_0979	NADH dehydrogenase-like complex subunit B	9.87	1	2	2	7	3.6992	9.87	2	3	305.307	9.87	2	4	233	26.1219	5.0083
HVO_0980	NADH dehydrogenase-like complex subunit CD	44.34	2	19	19	90	66.7011	44.34	19	47	4984.3	36.27	18	43	557	63.4437	4.52588
HVO_0989	conserved hypothetical protein	75.4	1	8	8	27	12.7117	75.4	8	14	1281.79	69.05	7	13	126	14.384	4.80518
HVO_0990	DHH family phosphoesterase	12.96	1	4	4	10	7.23444	8.64	3	4	474.612	12.96	4	6	486	51.8813	4.58936
HVO_0997	peptidase M24 family protein	41.03	1	9	9	25	19.0778	30.16	7	11	1258.07	41.03	9	14	368	39.9367	4.48779
HVO_0999	DRTGG domain protein	52.65	1	14	14	68	64.8454	48.94	13	34	4560.19	52.65	14	34	378	39.802	4.43701
HVO_1000	acyl-CoA synthetase (homolog to acetate--CoA ligase (ADP-forming))	28.98	1	21	21	95	52.8962	27.83	20	46	5269.76	28.98	21	49	697	74.5075	4.13232
HVO_1008	GFO family oxidoreductase	6.63	1	2	2	8	8.84955	6.63	2	4	537.93	6.63	2	4	332	35.9598	4.71631
HVO_1009	probable oxidoreductase (aldo-keto reductase family protein)	47.65	1	14	14	57	50.5045	47.65	14	29	3537.23	47.65	14	28	340	38.8106	4.57666
HVO_1018	RecJ domain protein	32.86	1	21	21	118	103.523	32.86	21	60	7646.57	32.86	21	58	633	69.7502	4.57666
HVO_1020	HEAT-PBS family protein	31.5	1	8	8	30	31.7701	22.67	6	13	2583.35	31.5	8	17	419	45.5223	3.95459
HVO_1022	NamA family oxidoreductase (homolog to old yellow enzyme)	43.37	1	11	11	38	27.2629	40.33	10	19	1957.69	43.37	10	19	362	39.6035	4.81787
HVO_1025	acetyl-CoA C-acyltransferase	34.73	1	9	9	50	53.9611	34.73	9	25	3650.16	34.73	9	25	383	40.7066	4.56396
HVO_1031	thioredoxin-disulfide reductase	44.44	1	11	11	50	48.4678	44.44	11	25	3367.42	44.44	11	25	342	37.4198	4.4624
HVO_1038	uracil-DNA glycosylase superfamily protein	11.06	1	2	2	4	1.7817	11.06	2	2	125.199	11.06	2	2	208	22.7219	4.61475
HVO_1041	probable metallo-beta-lactamase family hydrolase	11.14	1	2	2	2	0	11.14	2	2					332	35.7519	4.729
HVO_1044	imidazoleglycerol-phosphate synthase subunit HisF	31.48	1	8	8	27	23.3866	29.26	7	13	1622.43	31.48	8	14	270	29.145	4.34814
HVO_1047	NADPH:quinone reductase	7.12	1	2	2	6	0	7.12	2	3	247.323	7.12	2	3	323	33.7805	4.27197
HVO_1048	phosphoribosylformylglycinamidine synthase 2	25.21	1	12	12	58	64.2969	22.65	10	27	4569.05	25.21	12	31	702	72.9193	4.18311
HVO_1054	aspartyl/glutamyl-tRNA(Asn/Gln) amidotransferase subunit A	15.37	1	6	6	24	25.5486	15.37	6	13	1456.61	13.24	5	11	423	43.8814	4.31006
HVO_1058	TrkA domain protein	10.34	1	4	4	18	9.79651	10.34	4	9	756.113	10.34	4	9	445	47.7312	4.34814
HVO_1061	oxidoreductase (homolog to thioredoxin-disulfide reductase)	42.08	1	9	9	44	49.036	42.08	9	22	3416.25	42.08	9	22	259	27.9977	4.50049
HVO_1062	phosphopantothenoylcysteine decarboxylase / phosphopantothenate--cysteine ligase	10.36	1	4	4	16	5.38253	10.36	4	8	740.151	10.36	4	8	386	39.9533	4.67822
HVO_1072	purine phosphoribosyltransferase (adenine phosphoribosyltransferase, xanthine-guanine phosphoribosyltransferase)	33.51	1	4	4	34	13.1458	33.51	4	17	1239.31	33.51	4	17	188	20.5195	4.60205
HVO_1073	ThiJ/PfpI family protein	16.96	1	3	3	12	15.2397	16.96	3	6	850.219	16.96	3	6	224	23.9485	4.11963
HVO_1076	sugar nucleotidyltransferase	36.96	1	8	8	40	46.9083	36.96	8	19	3071.64	36.96	8	21	322	35.8303	4.1958
HVO_1077	diphthamide biosynthesis protein Dph6	10.83	1	2	2	7	3.54187	10.83	2	3	407.671	10.83	2	4	240	26.0335	4.14502
HVO_1079	sulfate adenylyltransferase small subunit	31.08	1	7	7	28	23.2086	31.08	7	14	1817.19	31.08	7	14	325	37.5295	4.18311
HVO_1080	conserved hypothetical protein	39.36	1	6	6	28	20.8508	39.36	6	15	1090.12	38.83	5	13	188	21.1384	4.31006
HVO_1082	homolog to orotate phosphoribosyltransferase	41.9	1	6	6	21	16.3107	41.9	6	11	1189.36	31.9	5	10	210	22.2851	4.42432
HVO_1083	glucose 1-dehydrogenase	12.32	1	3	3	7	7.14855	12.32	3	3	411.635	12.32	3	4	357	38.9654	4.729
HVO_1084	adenylosuccinate lyase	42.12	1	16	16	66	54.8366	32.83	13	31	4295.54	42.12	16	35	463	50.7854	4.70361
HVO_1085	phosphoribosylglycinamide formyltransferase / phosphoribosylaminoimidazolecarboxamide formyltransferase	43.81	1	16	16	95	100.244	40.76	13	46	6447.28	43.81	16	49	525	56.4225	4.39893
HVO_1087	UspA domain protein	8.51	1	2	2	8	9.01138	8.51	2	4	525.095	8.51	2	4	141	15.1616	4.98291
HVO_1088	folylpolyglutamate synthase / 7,8-dihydropteroate reductase / dihydropteroate synthase	17.3	1	10	10	35	22.9135	17.3	10	18	1615.46	17.3	10	17	838	89.1017	4.65283
HVO_1091	proteasome alpha subunit	39.68	1	8	9	44	49.6706	39.68	9	22	3297.27	39.68	9	22	252	27.5966	4.56396
HVO_1093	probable S-adenosylmethionine-dependent methyltransferase	19.71	1	3	3	7	5.10354	19.71	3	4	303.002	19.71	3	3	208	22.604	4.36084
HVO_1097	diaminopimelate epimerase	26.74	1	5	5	16	17.9651	23.26	4	8	1036.31	18.75	4	8	288	29.8866	4.4751
HVO_1098	diaminopimelate decarboxylase	17.83	1	6	6	24	13.7334	17.83	6	11	1058.87	17.83	6	13	415	44.4172	5.021
HVO_1099	2,3,4,5-tetrahydropyridine-2,6-dicarboxylate N-succinyltransferase	41.43	1	9	9	66	76.2519	41.43	9	33	4652.25	39.64	8	33	280	30.1397	4.43701
HVO_1100	4-hydroxy-tetrahydrodipicolinate reductase	27.67	1	5	5	26	18.1556	27.67	5	13	1524.79	27.67	5	13	253	26.0457	4.60205
HVO_1101	4-hydroxy-tetrahydrodipicolinate synthase	24.59	1	5	5	19	13.2598	24.59	5	10	895.519	24.59	5	9	305	32.6543	4.56396
HVO_1117	HTH-10 family transcription regulator	11.27	1	3	3	7	0	11.27	3	4	276.677	6.57	2	3	213	23.3113	4.56396
HVO_1121	Fe-coproporphyrin synthase AhbC	16.42	1	5	5	16	5.8718	16.42	5	8	719.321	16.42	5	8	402	44.3845	4.66553
HVO_1123	thioredoxin-disulfide reductase	33.81	1	9	9	44	34.2914	30.66	8	19	3050.3	33.81	9	25	349	37.3218	4.32275
HVO_1125	cysteine--tRNA ligase	34.62	1	12	12	51	40.1142	34.62	12	26	3063.3	34.62	12	25	494	55.1833	4.56396
HVO_1129	conserved hypothetical protein	17.69	1	4	5	23	20.3594	17.69	5	12	1086.2	16.41	4	11	390	42.9771	4.43701
HVO_1132	adenylosuccinate synthase	48.76	1	22	22	185	142.508	45.6	21	93	10396.6	48.76	21	92	443	48.2009	4.56396
HVO_1134	conserved hypothetical protein	37.52	1	16	16	70	49.9815	37.52	16	35	3715.25	37.52	16	35	757	80.6341	4.34814
HVO_1139	squalene synthase	17.6	1	4	4	20	19.3151	17.6	4	10	1320.84	17.6	4	10	358	39.7124	4.53857
HVO_1140	acyl-CoA dehydrogenase	45.79	1	12	12	60	39.7241	45.79	12	28	3616.99	45.79	12	32	380	41.1672	4.55127
HVO_1145	30S ribosomal protein S1e	46.36	1	9	9	40	36.3326	46.36	9	19	2728.88	46.36	9	21	220	24.7995	4.85596
HVO_1148	30S ribosomal protein S15	25.16	1	2	2	7	6.21695	25.16	2	4	381.782	25.16	2	3	155	17.5188	4.90674
HVO_1150	IS200-type transposase	30	1	3	3	7	2.09205	30	3	4	230.023	25.38	2	3	130	14.7055	5.49072
HVO_1164	HD family hydrolase	29.63	1	7	7	38	32.7082	29.63	7	19	2367.68	29.63	7	19	270	29.8453	4.86865
HVO_1169	probable glycosyltransferase, type 1	10.6	1	3	3	6	4.55231	10.6	3	3	161.044	10.6	3	3	368	40.7983	4.729
HVO_1172	NAD-dependent epimerase/dehydratase	33.33	1	8	8	34	26.8598	33.33	8	16	2248.75	33.33	8	18	315	34.8667	4.33545
HVO_1174	transcription initiation factor TFE	11.93	1	2	2	3					258.98	11.93	2	3	176	20.6358	4.23389
HVO_1175	DUF2110 family protein	26.22	1	4	4	22	34.1276	26.22	4	11	1937.15	26.22	4	11	225	24.4472	4.62744
HVO_1179	homolog to NAD kinase	19.77	1	5	5	11	3.84994	16.95	4	5	390.36	19.77	5	6	354	36.7406	4.60205
HVO_1181	transcription regulator (homolog to phosphate uptake regulator)	60.93	1	15	15	78	74.5359	60.93	15	39	5334.33	60.93	15	39	343	38.3827	4.94482
HVO_1189	aldehyde dehydrogenase	55.12	1	22	22	190	143.821	47.83	21	95	10840.9	55.12	22	95	508	56.136	4.58936
HVO_1198	UspA domain protein	39.31	1	5	5	20	23.8929	39.31	5	10	1528.36	39.31	5	10	145	15.6209	4.75439
HVO_1199	acyl-CoA dehydrogenase	12.63	1	4	4	16	12.873	12.63	4	8	685.82	12.63	4	8	380	41.4533	4.64014
HVO_1208	conserved hypothetical protein	13.64	1	2	2	2	0	13.64	2	2					220	23.4625	4.4751
HVO_1212	KaiC-type circadian regulator CirA	39.84	1	9	9	49	52.2751	37.8	8	23	3812.53	39.84	9	26	246	27.5458	4.44971
HVO_1228	halocyanin	4.63	1	3	3	10	6.27695	4.63	3	5	545.092	4.63	3	5	821	83.6513	4.17041
HVO_1235	creatininase	14.77	1	2	2	10	10.1104	14.77	2	5	694.076	14.77	2	5	264	29.2472	4.84326
HVO_1236	acyl-CoA synthetase	28.41	1	12	12	46	30.909	28.41	12	22	2339.73	28.41	12	24	535	59.1098	4.60205
HVO_1238	probable oxidoreductase (aldo-keto reductase family protein)	23.77	1	6	6	22	24.0901	23.77	6	11	1516.77	23.77	6	11	324	36.6457	4.67822
HVO_1250	redoxin domain protein	33.16	1	3	3	5					734.921	33.16	3	5	187	20.5334	4.03076
HVO_1266	pyridoxal phosphate-dependent aminotransferase (probable aspartate aminotransferase)	20.89	1	6	6	23	15.0303	12.79	4	10	1431.67	20.89	6	13	383	41.9683	4.48779
HVO_1268	conserved hypothetical protein	21.1	1	4	4	10	9.82823	21.1	4	5	657.857	21.1	4	5	237	26.3723	5.21143
HVO_1272	TrmB family transcription regulator	16.85	1	3	3	9	10.012	6.91	2	4	693.528	16.85	3	5	362	40.5339	4.4751
HVO_1273	inosine-5'-monophosphate dehydrogenase	57.43	1	19	19	210	179.051	54.82	18	107	12069.6	57.43	19	103	498	53.2531	4.55127
HVO_1279	dihydrofolate reductase	11.73	1	2	2	7	0	11.73	2	3	192.498	11.73	2	4	162	17.9688	4.57666
HVO_1284	GTP cyclohydrolase III	51.72	1	9	9	37	30.4512	42.91	8	18	2270.64	51.72	9	19	261	28.8911	4.70361
HVO_1287	PfpI family protease	23.23	1	3	3	10	2.34415	23.23	3	5	369.75	23.23	3	5	198	21.5314	4.52588
HVO_1289	OsmC domain protein	18.94	1	2	2	3	4.97182	18.94	2	3					132	14.2115	3.85303
HVO_1291	fumarylacetoacetase family protein	35.8	1	4	4	13	12.0154	20.99	3	6	842.395	35.8	4	7	243	26.2569	4.55127
HVO_1295	histidinol-phosphate aminotransferase	28.25	1	7	8	25	18.8823	28.25	8	13	1414.59	26.32	7	12	361	39.3932	4.51318
HVO_1300	triosephosphate isomerase	36.45	1	4	4	30	28.9761	36.45	4	16	2004.88	36.45	4	14	214	21.3196	4.25928
HVO_1301	conserved hypothetical protein	6.63	1	3	3	6	0	3.91	2	3	115.198	6.63	3	3	588	63.4071	4.67822
HVO_1304	pyruvate--ferredoxin oxidoreductase beta subunit	49.04	1	9	9	125	119.903	49.04	9	64	7334.9	49.04	9	61	312	34.4753	4.98291
HVO_1305	pyruvate--ferredoxin oxidoreductase alpha subunit	44.06	1	19	19	357	369.613	42.79	18	180	24009.6	43.26	18	177	631	68.4271	4.48779
HVO_1306	chorismate synthase	34.81	1	9	9	47	44.7289	34.81	9	23	2968.58	34.81	9	24	385	41.9212	4.83057
HVO_1308	3-phosphoshikimate 1-carboxyvinyltransferase	11.4	1	4	4	21	17.8258	11.4	4	11	1229.93	10.47	3	10	430	44.2195	4.37354
HVO_1309	peptidase M24 family protein	14.58	1	4	4	11	3.55556	7.16	3	5	346.911	14.58	4	6	391	42.0734	4.36084
HVO_1311	probable oxidoreductase (short-chain dehydrogenase family)	30.6	1	9	9	37	27.0942	27.05	8	18	1936.72	30.6	9	19	281	30.1414	4.4624
HVO_1314	5'-nucleotidase SurE	9.51	1	2	2	2					86.7296	9.51	2	2	263	27.7925	4.4751
HVO_1323	shikimate kinase, archaeal-type	15.57	1	3	3	11	10.8169	15.57	3	5	770.711	15.57	3	6	289	29.4784	4.29736
HVO_1327	AAA-type ATPase (CDC48 subfamily)	39.13	1	18	19	68	35.5823	34.38	17	34	3080.96	39.13	19	34	736	78.1178	4.88135
HVO_1332	conserved hypothetical protein	32.56	1	3	3	7	6.1586	16.28	2	3	608.767	32.56	3	4	129	14.9261	4.15771
HVO_1337	rpa-associated protein	26.97	1	9	9	43	30.9366	26.97	9	21	2227.77	21.03	8	22	623	64.8293	3.67529
HVO_1338	replication protein A	44.5	1	11	11	56	58.523	44.5	11	28	3201.47	44.5	11	28	427	45.9535	4.36084
HVO_1340	probable glycosyltransferase, type 1	22.13	1	7	7	30	24.8972	22.13	7	15	1921.77	22.13	7	15	375	41.0478	4.42432
HVO_1341	2,5-diamino-6-(ribosylamino)-4(3H)-pyrimidinone 5'-phosphate reductase	10.05	1	2	2	4	0	10.05	2	2	103.483	10.05	2	2	219	23.0217	4.56396
HVO_1344	SBDS family protein	8.4	1	2	2	6	6.13093	8.4	2	3	390.472	8.4	2	3	238	26.5443	4.51318
HVO_1348	probable YjeF family carbohydrate kinase	37.87	1	13	13	52	42.7312	37.87	13	27	2790.07	37.87	12	25	478	48.8084	4.44971
HVO_1351	DNA repair helicase Rad3	5.74	1	2	2	2	0	5.74	2	2					784	85.7819	4.57666
HVO_1354	DNA mismatch repair protein MutS	14.14	1	6	6	17	12.4338	10.34	5	8	1041.5	11.38	5	9	580	62.1286	4.56396
HVO_1356	sensor box histidine kinase	25.45	1	9	10	29	14.6018	25.45	10	15	1120.72	19.27	8	14	550	61.1156	4.60205
HVO_1357	receiver/bat box HTH-10 family transcription regulator	13.75	1	5	5	15	12.6997	13.75	5	7	735.993	13.75	5	8	582	62.7289	4.39893
HVO_1370	gamma-glutamyl phosphate reductase	32.88	1	12	12	68	48.1667	32.88	12	35	3356	32.88	12	33	444	48.0876	4.33545
HVO_1371	glutamate 5-kinase	32.23	1	6	6	17	15.2451	32.23	6	8	1301.03	32.23	6	9	301	31.9708	4.24658
HVO_1372	pyrroline-5-carboxylate reductase	18.29	1	4	4	10	13.1321	18.29	4	5	842.246	18.29	4	5	257	26.819	4.00537
HVO_1373	acyl-CoA dehydrogenase	47.52	1	11	11	92	99.8096	47.52	11	47	6604.96	47.52	11	45	383	42.5214	4.61475
HVO_1374	acyl-CoA synthetase	37.79	1	15	15	76	72.3008	32.91	14	37	4137.07	37.79	15	39	553	61.1188	4.50049
HVO_1375	O-succinylbenzoic acid--CoA ligase	22.96	1	10	10	32	26.643	22.96	10	16	1605.11	22.96	10	16	614	64.7273	4.28467
HVO_1380	methylmalonyl-CoA mutase subunit A	28.32	1	11	11	53	45.1249	28.32	11	26	3005.24	28.32	11	27	558	61.8671	4.41162
HVO_1383	tRNA (adenine-N(1))-methyltransferase TrmI	21.58	1	4	4	10	4.33734	21.58	4	5	440.565	21.58	4	5	241	26.0969	4.57666
HVO_1387	enoyl-CoA hydratase	36.96	1	7	7	29	12.1304	32.3	6	14	1273.83	36.96	7	15	257	27.5335	4.51318
HVO_1391	NUDIX family hydrolase	39.07	1	5	5	12	6.67491	39.07	5	6	677.478	39.07	5	6	151	17.4407	5.0083
HVO_1395	M20 family amidohydrolase (homolog to indole-3-acetyl-aspartic acid hydrolase)	33.26	1	10	10	35	14.5832	31.15	9	17	1871.27	33.26	10	18	427	45.3819	4.56396
HVO_1396	FAD-dependent oxidoreductase (homolog to geranylgeranyl reductase)	40.55	1	17	17	79	61.8357	40.55	17	40	4448.14	40.55	17	39	471	51.0359	4.4751
HVO_1401	ABC-type transport system periplasmic substrate-binding protein (probable substrate sugar)	27.32	1	5	5	23	13.3014	27.32	5	11	1016.45	27.32	5	12	377	39.1886	4.18311
HVO_1402	phosphohexomutase (phosphoglucomutase / phosphomannomutase)	47.46	1	13	13	64	52.579	47.46	13	32	3865.04	47.46	13	32	453	47.4706	4.62744
HVO_1407	HTH domain protein	18.67	1	3	3	8	4.85028	18.67	3	4	491.137	18.67	3	4	225	24.8666	4.44971
HVO_1412	diphosphomevalonate decarboxylase	23.77	1	8	8	27	17.576	23.77	8	14	1493.52	21.3	7	13	324	35.3949	4.77979
HVO_1413	probable NADH dehydrogenase	21.49	1	6	6	24	18.3933	21.49	6	12	1357.34	21.49	6	12	377	39.7301	4.66553
HVO_1419	HTH-10 family transcription regulator	6.67	1	2	2	6	0	6.67	2	3	241.965	6.67	2	3	225	25.1665	4.76709
HVO_1424	conserved hypothetical protein	10.86	1	3	3	10	2.07578	10.86	3	5	336.004	10.86	3	5	359	40.8783	4.60205
HVO_1444	3-hydroxyacyl-CoA dehydrogenase	17.13	1	4	4	15	6.75817	17.13	4	8	535.178	17.13	4	7	286	30.8303	4.4624
HVO_1446	fructose-1,6-bisphosphatase	21.21	1	4	4	13	11.6173	17.17	3	6	925.47	21.21	4	7	297	31.6085	4.44971
HVO_1447	propionyl-CoA carboxylase carboxyltransferase component	7.92	1	3	3	11	11.5364	7.92	3	5	475.605	7.92	3	6	581	63.5844	4.70361
HVO_1453	glutamate dehydrogenase (NADP)	23.26	1	8	8	33	20.4274	20.38	7	16	1781.42	23.26	8	17	417	45.7016	4.48779
HVO_1454	aspartate carbamoyltransferase catalytic subunit	76.97	1	13	13	50	35.7011	63.82	12	25	2977.75	76.97	13	25	304	33.6538	4.91943
HVO_1456	receiver/sensor box histidine kinase	7.31	1	1	2	3					242.271	7.31	2	3	506	53.7946	4.70361
HVO_1459	ThuA family protein	33.19	1	4	4	21	13.4374	33.19	4	10	1163.94	33.19	4	11	238	26.8049	4.66553
HVO_1460	enoyl-CoA hydratase	27.14	1	5	5	18	9.65837	27.14	5	9	731.772	27.14	5	9	269	28.1882	4.48779
HVO_1465	naphthoate synthase	32.46	1	7	7	25	20.9871	29.51	6	12	1235.5	32.46	7	13	305	33.9113	4.83057
HVO_1469	2-succinyl-5-enolpyruvyl-6-hydroxy-3-cyclohexene-1-carboxylate synthase	20.21	1	8	8	21	6.72826	19.18	7	10	699.272	20.21	8	11	584	63.3085	4.79248
HVO_1470	isochorismate synthase	6.77	1	3	3	14	3.66306	6.77	3	8	476.054	6.77	3	6	443	47.7269	4.56396
HVO_1478	transcription initiation factor TFB	29.65	1	5	9	49	37.0026	29.65	9	24	2985.22	29.65	9	25	317	35.71	5.46533
HVO_1481	UspA domain protein	41.1	1	5	5	29	30.4289	41.1	5	15	1881.37	41.1	5	14	163	17.6586	4.39893
HVO_1485	conserved hypothetical protein	19.91	1	3	3	6	0	18.96	2	2	152.734	19.91	3	4	211	23.0192	4.42432
HVO_1488	D-gluconate dehydratase	26.46	1	7	9	72	56.4414	26.46	9	37	4662.18	26.46	9	35	412	45.7655	4.60205
HVO_1491	HAD superfamily hydrolase	27.7	1	8	8	35	35.2418	27.7	8	18	2081.18	24.75	7	17	408	44.4103	4.60205
HVO_1494	fructose-1,6-bisphosphate aldolase, class II	43.03	1	10	10	62	75.3281	43.03	10	31	4371.13	43.03	10	31	330	36.2795	4.34814
HVO_1496	phosphotransferase system component I	30.27	1	13	13	82	71.7526	30.27	13	42	5557.86	30.27	13	40	565	60.2876	4.2085
HVO_1500	1-phosphofructokinase	29.51	1	5	5	14	3.62889	22.95	4	7	486.815	29.51	5	7	305	31.9829	4.51318
HVO_1501	DeoR family transcription regulator GlpR	8.63	1	2	2	6	3.23974	8.63	2	4	198.493	8.63	2	2	255	27.9605	4.97021
HVO_1502	3-isopropylmalate dehydrogenase	50.31	1	12	12	75	55.1512	42.59	11	35	5141.62	50.31	12	40	324	33.7037	4.23389
HVO_1503	3-isopropylmalate dehydratase small subunit	22.28	1	3	3	10	6.70746	13.37	2	4	732.622	22.28	3	6	202	21.9993	4.14502
HVO_1504	3-isopropylmalate dehydratase large subunit	41.65	1	15	16	118	133.219	41.65	16	59	8301.95	41.65	16	59	473	51.5879	4.55127
HVO_1506	ketol-acid reductoisomerase	53.74	1	11	11	65	59.5655	51.15	10	32	3796.42	43.39	10	33	348	37.85	4.33545
HVO_1507	acetolactate synthase small subunit	56.42	1	10	10	44	53.6957	56.42	10	22	3267.48	56.42	10	22	218	23.6941	4.94482
HVO_1508	acetolactate synthase large subunit	35.78	1	12	12	57	59.1267	35.78	12	29	3709.94	35.78	12	28	587	62.3217	4.36084
HVO_1510	2-isopropylmalate synthase	23.86	1	7	7	29	32.439	23.86	7	15	1762.64	23.86	7	14	440	47.7115	4.81787
HVO_1527	glucose-1-phosphate uridylyltransferase	27.98	1	8	8	35	25.0404	27.98	8	16	1862.86	27.98	8	19	243	27.5177	4.70361
HVO_1531	UDP-glucose 6-dehydrogenase	34.42	1	14	14	59	48.8523	34.42	14	30	3616.28	34.42	14	29	430	45.9383	4.50049
HVO_1534	probable S-adenosylmethionine-dependent methyltransferase	19.57	1	2	2	9	4.99434	19.57	2	5	276.351	19.57	2	4	184	19.9567	4.75439
HVO_1537	Orc1-type DNA replication protein	9.75	1	3	3	6	1.72008	9.75	3	3	170.562	9.75	3	3	400	42.4077	5.51611
HVO_1538	glycerol-3-phosphate dehydrogenase subunit A	22.01	1	8	8	24	19.1475	22.01	8	12	1193.11	22.01	8	12	586	63.4467	4.70361
HVO_1539	glycerol-3-phosphate dehydrogenase subunit B	23.46	1	6	6	19	12.9685	23.46	6	9	1110.57	23.46	6	10	422	43.6158	4.71631
HVO_1541	glycerol kinase	45.88	1	17	17	106	81.4569	42.55	16	51	6423.99	45.88	17	55	510	56.7025	4.50049
HVO_1544	probable phosphoenolpyruvate-protein phosphoryltransferase	30.47	1	4	4	14	11.4463	30.47	4	7	984.148	30.47	4	7	128	13.0255	4.31006
HVO_1545	dihydroxyacetone kinase subunit DhaL	40.09	1	8	8	49	33.5664	39.66	7	24	2883.52	40.09	8	25	232	24.8222	4.4751
HVO_1546	dihydroxyacetone kinase subunit DhaK	37.35	1	12	12	169	102.111	37.35	12	86	7700.13	37.35	12	83	332	34.8247	4.22119
HVO_1547	isoleucine--tRNA ligase	32.69	1	22	22	150	124.509	32.69	22	72	8042.09	32.69	22	78	1043	117.92	4.29736
HVO_1550	acyl-CoA thioester hydrolase	23.75	1	3	3	11	12.2879	16.88	2	5	664.021	23.75	3	6	160	17.6306	4.55127
HVO_1553	hydroxypyruvate reductase	36.65	1	11	11	43	30.6229	36.65	11	22	2499.45	30.54	10	21	442	45.2451	4.50049
HVO_1557	phosphoribosylformylglycinamidine cyclo-ligase	22.22	1	4	4	16	15.0582	22.22	4	8	1214.55	22.22	4	8	324	33.5609	3.99268
HVO_1562	proteasome beta subunit	16.05	1	2	2	6	5.41287	16.05	2	3	422.34	16.05	2	3	243	25.9779	4.62744
HVO_1564	conserved hypothetical protein	12.77	1	5	5	18	8.42387	12.77	5	9	710.908	12.77	5	9	509	56.4664	4.65283
HVO_1565	DNA ligase (ATP)	5.81	1	3	3	8	4.95202	4.27	2	3	494.792	5.81	3	5	585	62.7001	4.43701
HVO_1567	conserved hypothetical protein	23.83	1	4	4	8	6.34353	23.83	4	5	389.184	12.77	2	3	235	25.7256	4.36084
HVO_1568	alpha/beta hydrolase fold protein	19.86	1	5	5	16	14.3981	19.86	5	8	804.466	19.86	5	8	277	29.4358	4.94482
HVO_1570	DNA topoisomerase VI subunit A	22.4	1	5	5	15	6.92056	22.4	5	7	753.238	22.4	5	8	366	41.8034	4.62744
HVO_1571	DNA topoisomerase VI subunit B	37.84	1	22	22	101	71.2621	34.34	20	48	5434.88	37.84	22	53	798	87.3846	4.729
HVO_1572	DNA gyrase subunit B	33.49	1	20	20	96	68.6403	33.49	20	49	5751.92	32.71	19	47	639	71.1694	4.83057
HVO_1573	DNA gyrase subunit A	37.82	1	27	27	130	115.087	36.89	26	64	7557.55	37.24	26	66	862	94.7946	4.56396
HVO_1575	arginase	36.12	1	6	6	21	12.798	36.12	6	10	796.103	36.12	6	11	299	30.9983	4.57666
HVO_1576	NAD-dependent epimerase/dehydratase	32.03	1	5	9	46	39.6029	32.03	9	23	3135.79	32.03	9	23	306	33.9221	4.51318
HVO_1577	conserved hypothetical protein	40.11	1	6	6	25	27.3629	40.11	6	12	1702.8	40.11	6	13	177	19.3657	4.7417
HVO_1578	probable NADH dehydrogenase	21.91	1	4	4	11	7.75579	12.34	3	5	523.166	21.91	4	6	397	42.7902	4.39893
HVO_1579	uridine phosphorylase	19.12	1	3	3	11	5.95743	19.12	3	5	565.077	19.12	3	6	272	29.0022	4.64014
HVO_1585	acyl-CoA synthetase	21.71	1	10	10	40	37.317	21.71	10	19	2434.81	21.71	10	21	668	74.1123	4.4751
HVO_1590	DnaK-type molecular chaperone Hsp70	38.72	1	20	20	176	168.402	38.72	20	87	10775.2	38.72	20	89	625	67.2097	4.18311
HVO_1592	DnaJ/DnaK ATPase stimulator GrpE	51.95	1	8	8	29	20.6789	51.95	8	15	1710.29	41.99	7	14	231	25.0248	4.24658
HVO_1593	PAC2 family protein	35.08	1	4	4	21	18.7308	35.08	4	11	1109.68	35.08	4	10	248	26.6116	4.4624
HVO_1594	tRNA/rRNA cytosine-C5-methylase	7.67	1	2	2	6	4.15265	7.67	2	3	255.84	7.67	2	3	313	34.5747	4.69092
HVO_1596	DUF790 family protein	5.8	1	2	2	6	2.3144	5.8	2	3	241.781	5.8	2	3	500	53.9243	4.65283
HVO_1604	pyridoxal phosphate-dependent aminotransferase (probable aspartate aminotransferase)	32.17	1	9	9	42	21.2028	32.17	9	21	2296.81	32.17	9	21	373	40.1677	4.43701
HVO_1610	conserved hypothetical protein	13.78	1	2	2	10	8.40292	13.78	2	5	550.946	13.78	2	5	283	30.4581	4.55127
HVO_1615	conserved hypothetical protein	7.17	1	2	2	4	1.97025	7.17	2	2	193.648	7.17	2	2	251	28.3787	4.58936
HVO_1623	conserved hypothetical protein	24.16	1	5	5	22	24.1266	24.16	5	11	1446.78	24.16	5	11	298	32.8345	4.56396
HVO_1625	conserved hypothetical protein	32.72	1	14	14	47	38.8184	30.73	13	24	2650.72	22.32	12	23	654	70.0514	4.04346
HVO_1626	homolog to UPF0173 family metal-dependent hydrolase	14.8	1	3	3	9	11.1882	10.83	2	4	787.985	14.8	3	5	277	30.5815	4.29736
HVO_1629	conserved hypothetical protein	22.22	1	9	9	28	19.2139	22.22	9	14	1485.54	22.22	9	14	531	56.3131	4.69092
HVO_1631	S-adenosyl-L-methionine:L-histidine 3-amino-3-carboxypropyltransferase	27.62	1	8	8	21	13.561	24.42	7	10	1360.93	27.62	8	11	344	39.0587	4.729
HVO_1637	FKBP-type peptidylprolyl isomerase	57.52	1	8	9	63	43.921	49.02	8	26	4621.31	57.52	9	37	306	33.7636	3.76416
HVO_1649	methionine adenosyltransferase	44.78	1	12	12	64	54.3755	44.78	12	31	3856.89	44.78	12	33	402	43.4717	4.44971
HVO_1650	polyphosphate kinase	9.5	1	6	6	20	11.0686	9.5	6	10	985.94	9.5	6	10	832	93.5995	4.65283
HVO_1651	thiamine / thiouridine biosynthesis protein ThiI	5.37	1	2	2	4	0	5.37	2	2	136.291	5.37	2	2	391	41.6658	4.81787
HVO_1654	cysteine synthase	38.89	1	8	8	22	14.2609	33.99	7	11	1096.74	33.33	7	11	306	32.2998	4.32275
HVO_1656	YyaL family protein	10.24	1	7	7	21	8.24357	10.24	7	10	815.019	10.24	7	11	703	77.2533	4.48779
HVO_1657	phosphoribosylamine--glycine ligase	20.56	1	8	8	39	32.1975	17.76	7	19	2337.7	20.56	8	20	428	45.476	4.1958
HVO_1660	DisA-N domain protein	33.46	1	7	7	26	33.7651	33.46	7	13	2033.43	33.46	7	13	269	28.9347	4.729
HVO_1668	gamma-glutamylcysteine synthetase	5.03	1	2	2	6	1.60005	5.03	2	3	271.054	5.03	2	3	358	39.8826	4.71631
HVO_1683	4-alpha-glucanotransferase	26.81	1	11	11	34	17.8022	19.76	9	16	1503.63	26.81	11	18	496	56.3058	4.44971
HVO_1684	threonine--tRNA ligase	45.26	1	25	25	143	126.21	44.32	24	71	8389.84	44.01	24	72	643	73.4408	4.44971
HVO_1685	conserved hypothetical protein	19.72	1	9	9	25	10.3816	16.06	7	12	1034.48	17.89	8	13	492	54.5247	5.74463
HVO_1690	DHH family phosphoesterase	53.4	1	15	15	69	75.7537	50.72	14	35	4736.91	45.77	13	34	485	52.098	4.4751
HVO_1697	FAD-dependent oxidoreductase (GlcD/DLD_GlcF/GlpC domain fusion protein)	2.73	1	2	2	2					133.431	2.73	2	2	1026	111.212	4.53857
HVO_1698	CBS/parB domain protein	12.83	1	2	3	9	0	12.83	3	4	252.387	12.83	3	5	265	29.403	4.91943
HVO_1699	pyridoxal phosphate-dependent aminotransferase (homolog to histidinol-phosphate aminotransferase / aspartate aminotransferase)	24.07	1	7	7	32	33.4259	17.99	6	15	2026.6	24.07	7	17	378	39.8175	4.44971
HVO_1705	ABC-type transport system periplasmic substrate-binding protein (probable substrate iron-III)	21.13	1	4	4	9	1.95382	21.13	4	5	228.947	9.54	3	4	388	41.8593	4.34814
HVO_1710	alpha amylase	12.56	1	7	7	30	17.2654	12.56	7	15	1594.75	12.56	7	15	677	75.0207	4.44971
HVO_1711	glucoamylase	22.37	1	24	24	77	72.2673	22.37	24	39	4653.05	20.52	22	38	1511	166.117	4.64014
HVO_1716	7-cyano-7-deazaguanine synthase	12.3	1	3	3	10	3.35408	12.3	3	5	323.587	12.3	3	5	244	26.7643	4.42432
HVO_1723	DNA repair helicase Rad25	21.15	1	11	11	35	18.0849	20.29	10	17	1838.24	21.15	11	18	695	76.7638	4.69092
HVO_1725	Orc1-type DNA replication protein	24.69	1	7	8	25	15.4103	22.19	7	11	1287.28	24.69	8	14	401	44.5216	5.18604
HVO_1727	TATA-binding transcription initiation factor	25.27	1	5	5	33	32.5088	25.27	5	16	2182.52	25.27	5	17	186	19.8702	4.36084
HVO_1735	conserved hypothetical protein	6.21	1	4	4	14	6.35803	6.21	4	7	712.105	6.21	4	7	660	75.739	4.50049
HVO_1740	conserved hypothetical protein	19.52	1	2	2	3	0	19.52	2	3					210	24.4477	4.48779
HVO_1746	DUF2800 family protein	15.17	1	3	3	5	0	9.29	2	2	250.328	15.17	3	3	323	36.4858	4.37354
HVO_1778	catalase-peroxidase	38.44	1	17	17	95	102.723	38.44	16	48	6426.63	38.44	17	47	718	79.9547	4.31006
HVO_1783	conserved hypothetical protein	27.23	1	4	4	12	9.22895	27.23	4	6	545.062	27.23	4	6	224	24.1213	5.89697
HVO_1788	probable sulfite/nitrite reductase (ferredoxin)	53.38	1	21	21	138	142.978	53.38	20	70	8484.63	46.96	20	68	592	66.564	4.61475
HVO_1804	nicotinate phosphoribosyltransferase	22.16	1	7	7	26	23.2966	19.07	6	12	1660.35	22.16	7	14	388	41.1023	4.60205
HVO_1812	conserved hypothetical protein	15.73	1	4	4	10	9.12559	15.73	4	5	470.449	12.8	3	5	375	40.5249	4.50049
HVO_1816	dihydroorotase	29.37	1	9	9	35	25.0974	29.37	9	18	1815.49	29.37	9	17	429	45.4328	4.39893
HVO_1821	GNAT family acetyltransferase Pat2	16.3	1	2	2	6	6.04961	16.3	2	3	397.319	16.3	2	3	184	20.4258	4.29736
HVO_1824	conserved hypothetical protein	41.72	1	13	13	55	59.9138	41.72	13	28	3818.42	41.72	13	27	429	47.3521	4.1958
HVO_1829	aminopeptidase (homolog to leucyl aminopeptidase / aminopeptidase T)	30.22	1	10	10	64	55.5587	30.22	10	31	4025.67	30.22	10	33	364	39.3407	4.34814
HVO_1830	6-phosphogluconate dehydrogenase (decarboxylating)	20.4	1	3	3	10	6.63319	6.69	2	5	494.263	20.4	3	5	299	31.9634	4.52588
HVO_1847	oligoendopeptidase PepF	29.38	1	13	13	56	54.4627	29.38	13	28	3360.51	29.38	13	28	599	68.5007	4.41162
HVO_1849	probable M28 family peptidase (homolog to aminopeptidase YwaD)	8.78	1	3	4	10	2.52375	8.78	4	5	476.045	6.76	3	5	444	47.1014	4.76709
HVO_1854	histidine--tRNA ligase	39.91	1	15	15	74	71.1254	39.91	15	37	4794.62	39.91	15	37	431	47.1328	4.37354
HVO_1861	thiamine-monophosphate kinase	17.85	1	5	5	14	12.356	17.85	5	7	758.681	17.85	5	7	297	30.8107	4.32275
HVO_1864	molybdopterin synthase catalytic subunit	10.73	1	3	3	8	3.64571	10.73	3	5	265.748	6.51	2	3	261	27.9178	4.41162
HVO_1866	uridylate kinase	24.47	1	4	4	16	19.7257	24.47	4	8	1164.99	24.47	4	8	237	24.5924	4.42432
HVO_1867	lysine--tRNA ligase	35.14	1	16	16	61	44.3453	35.14	16	30	2951.18	34.05	15	31	555	62.0799	4.4624
HVO_1871	UPF0447 family protein	27.15	1	11	11	72	49.9618	23.75	10	34	3934.66	27.15	11	38	501	56.0541	4.58936
HVO_1874	probable oxidoreductase (aldo-keto reductase family protein)	20.73	1	5	5	31	19.7347	20.73	5	16	1587.89	20.73	5	15	357	39.8412	4.41162
HVO_1875	O-acetyltransferase (homolog to galactoside O-acetyltransferase)	26.56	1	5	5	18	18.9948	26.56	5	9	1056.1	26.56	5	9	305	34.0556	4.90674
HVO_1878	NAD synthase	19.57	1	5	5	25	12.9708	19.57	5	13	1056.29	19.57	5	12	276	29.5725	4.37354
HVO_1879	enoyl-CoA hydratase	15.15	1	2	2	2	0	15.15	2	2					231	24.2885	5.21143
HVO_1880	conserved hypothetical protein	30.22	1	6	6	26	18.3189	30.22	6	13	1363.25	30.22	6	13	225	23.7799	4.58936
HVO_1888	ABC-type transport system periplasmic substrate-binding protein (probable substrate sulfate/tungstate)	7.6	1	2	2	6	5.26267	7.6	2	3	322.047	7.6	2	3	342	35.8903	4.33545
HVO_1895	KEOPS complex subunit Kae1/Bud32	18.48	1	7	7	16	21.0124	18.48	7	8	1217.88	18.48	7	8	552	58.9824	5.07178
HVO_1896	30S ribosomal protein S24e	34.65	1	3	3	13	9.62912	34.65	3	7	752.298	34.65	3	6	101	11.6257	4.67822
HVO_1901	translation initiation factor aIF-2 gamma subunit	39.17	1	12	12	74	52.6201	39.17	12	36	3922.87	39.17	12	38	411	43.9139	4.36084
HVO_1907	arNOG05511 family protein (AAA-type ATPase core domain protein)	53.16	1	16	16	95	92.8126	53.16	16	48	5967.03	53.16	16	47	474	53.3774	4.58936
HVO_1914	acetyl-CoA C-acyltransferase	56.76	1	11	11	56	45.1336	54.11	10	27	3082.09	56.76	11	29	377	39.9484	4.41162
HVO_1917	acyl-CoA synthetase	4.8	1	3	3	8	7.69191	4.8	3	4	384.916	4.8	3	4	666	74.0188	4.77979
HVO_1918	probable metallo-beta-lactamase family hydrolase	23.51	1	3	3	21	10.4076	23.51	3	10	755.481	23.51	3	11	302	33.9745	4.55127
HVO_1921	serine--tRNA ligase	67.61	1	24	24	143	138.126	67.61	24	73	9094.73	66.3	23	70	460	52.0063	4.4624
HVO_1925	probable GTP-binding protein	13.23	1	4	4	12	1.70921	13.23	4	6	440.647	13.23	4	6	325	36.4963	4.71631
HVO_1928	5-formyltetrahydrofolate cyclo-ligase	11.11	1	2	2	4	4.27916	11.11	2	2	181.961	11.11	2	2	243	26.5172	4.69092
HVO_1932	2-D-hydroxyacid dehydrogenase	22.4	1	6	6	24	25.6916	22.4	6	12	1592.08	22.4	6	12	308	32.9804	4.60205
HVO_1936	F420-0:gamma-glutamyl ligase	9.96	1	2	2	6	2.2788	9.96	2	3	254.878	9.96	2	3	251	27.4347	4.67822
HVO_1940	DNA mismatch repair protein MutS	7.6	1	5	5	12	7.36743	7.6	5	6	619.604	7.6	5	6	921	99.4271	4.42432
HVO_1941	AAA-type ATPase (MoxR subfamily)	18.87	1	4	4	11	1.72555	14.78	3	5	286.907	18.87	4	6	318	34.8419	4.83057
HVO_1946	translation initiation factor aIF-1 (SUI1 protein, bacterial-type IF3)	16.49	1	3	3	12	4.63664	16.49	3	6	498.58	16.49	3	6	97	10.8261	4.52588
HVO_1955	aconitate hydratase	54.74	1	28	28	324	350.17	54.43	27	164	22833.5	46.33	26	160	654	70.3624	4.44971
HVO_1957	proteasome-activating nucleotidase	30.83	1	8	8	34	20.8606	30.83	8	16	1616.08	30.83	8	18	412	45.5604	4.4751
HVO_1963	translation initiation factor aIF-5B (bacterial-type IF2)	47.33	1	23	23	101	88.8987	45.17	22	50	6034.46	47.33	23	51	600	65.3333	4.67822
HVO_1965	rRNA maturation endonuclease Nob1	43.42	1	3	3	4	1.9637	43.42	3	4					152	16.7991	4.70361
HVO_1967	glucose-6-phosphate isomerase	30.23	1	10	10	33	26.6487	30.23	10	16	1956.95	30.23	10	17	430	45.5766	4.39893
HVO_1973	conserved hypothetical protein	39.52	1	4	4	22	15.4244	39.52	4	11	1246.48	37.72	3	11	167	18.1087	4.36084
HVO_1979	tRNA pseudouridine synthase Pus10	24.59	1	7	7	24	17.8707	24.59	7	12	1433.9	18.74	6	12	427	46.8725	4.38623
HVO_1989	tRNA (pseudouridine(54)-N(1))-methyltransferase	22.22	1	2	2	4	0	22.22	2	2	106.542	22.22	2	2	198	21.9328	4.79248
HVO_2001	tRNA-guanine(15) transglycosylase	18.8	1	5	5	20	16.7381	18.8	5	11	1150.44	15.31	4	9	516	56.2656	4.58936
HVO_2004	serine O-acetyltransferase	7.32	1	1	2	8	3.93152	7.32	2	4	339.258	7.32	2	4	287	31.8988	5.21143
HVO_2008	archaeosine synthase	26.15	1	11	11	36	22.9635	24.62	10	18	1951.87	26.15	11	18	585	64.9313	4.80518
HVO_2013	FtsZ family protein, type III	52.03	1	10	10	44	42.0322	52.03	10	22	3012.12	52.03	10	22	394	41.4747	4.61475
HVO_2015	conserved hypothetical protein	50.14	1	12	12	182	204.848	50.14	12	91	13073.9	50.14	12	91	345	37.7341	4.24658
HVO_2029	Lrp/AsnC family transcription regulator	37.91	1	3	4	13	9.84399	26.8	3	5	644.374	37.91	4	8	153	16.8913	4.2085
HVO_2040	NAD-dependent epimerase/dehydratase	35.29	1	5	9	60	51.3484	35.29	9	30	3590.6	35.29	9	30	306	33.819	4.51318
HVO_2056	probable epimerase (homolog to dTDP-4-dehydrorhamnose 3,5-epimerase)	10.9	1	2	2	2					196.832	10.9	2	2	156	18.3246	4.55127
HVO_2057	sugar nucleotidyltransferase	39.22	1	12	12	79	77.9345	39.22	12	39	5253	39.22	12	40	357	37.8422	4.43701
HVO_2058	NAD-dependent epimerase/dehydratase (homolog to dTDP-4-dehydrorhamnose reductase)	6	1	2	2	6	5.91035	6	2	3	407.259	6	2	3	300	31.9572	4.22119
HVO_2059	NAD-dependent epimerase/dehydratase	46.45	1	10	10	52	39.4357	46.45	10	25	3083.21	46.45	10	27	310	34.1206	4.39893
HVO_2060	NUDIX family hydrolase	16.03	1	2	2	6	0	16.03	2	3	115.254	16.03	2	3	156	17.6896	4.41162
HVO_2068	FtsZ family protein, type III	25.41	1	5	5	20	20.905	25.41	5	9	1756.77	25.41	5	11	370	38.7102	4.48779
HVO_2071	conserved hypothetical protein	8.38	1	4	4	19	17.2026	8.38	4	10	1154.53	8.38	4	9	549	58.4179	4.71631
HVO_2072	S-layer glycoprotein	16.32	1	6	6	95	49.2631	16.32	6	51	2394.1	16.32	6	44	827	85.1379	3.6499
HVO_2080	conserved hypothetical protein	4.63	1	2	2	10	9.72191	4.63	2	5	528.651	4.63	2	5	540	56.9572	4.29736
HVO_2095	probable oxidoreductase (zinc-containing alcohol dehydrogenase family)	5.64	1	2	2	6	6.20502	5.64	2	3	333.291	5.64	2	3	337	35.8975	4.38623
HVO_2108	IclR family transcription regulator	17.39	1	3	3	5	0	13.04	2	2	166.121	17.39	3	3	253	28.0134	5.74463
HVO_2126	ABC-type transport system periplasmic substrate-binding protein (probable substrate dipeptide/oligopeptide)	6.98	1	3	3	8	5.15293	6.98	3	4	446.036	6.98	3	4	573	62.9112	4.44971
HVO_2127	M20 family amidohydrolase (homolog to indole-3-acetyl-aspartic acid hydrolase)	22.62	1	7	7	22	22.4944	22.62	7	11	1181.49	22.62	7	11	420	45.0272	4.85596
HVO_2130	IclR family transcription regulator	47.06	1	9	9	39	28.5107	47.06	9	20	2278.13	38.6	8	19	272	30.0604	5.5542
HVO_2131	fructose-1,6-bisphosphatase	10.03	1	2	2	4	3.15428	10.03	2	2	295.175	10.03	2	2	289	31.3206	4.4751
HVO_2153	probable copper-containing oxidoreductase	9.87	1	3	3	10	11.6661	9.87	3	5	846.764	9.87	3	5	385	42.0502	5.8208
HVO_2156	UspA domain protein	39.87	1	8	8	32	28.0681	39.87	8	16	2096.75	39.87	8	16	301	31.5827	4.69092
HVO_2158	malic enzyme (NADP)	13.45	1	2	5	43	28.4534	13.45	5	21	1882.82	13.45	5	22	751	81.4044	4.55127
HVO_2160	conserved hypothetical protein	13.6	1	19	20	142	174.564	12.58	18	71	12886.8	13.2	19	71	2257	232.675	3.9165
HVO_2168	AAA-type ATPase (MoxR subfamily)	36.47	1	9	9	33	18.1119	33.74	8	16	1567.23	36.47	9	17	329	35.8934	4.53857
HVO_2175	SMC-like protein Sph3	4.89	1	3	3	4	0	2.75	2	2	45.7164	3.21	2	2	654	74.1779	4.53857
HVO_2183	aldehyde ferredoxin oxidoreductase	9.18	1	4	4	9	4.29047	7	3	4	345.871	9.18	4	5	643	69.31	4.58936
HVO_2188	phosphoribosylformylglycinamidine synthase 1	37.5	1	6	6	22	18.8386	37.5	6	11	1261.63	37.5	6	11	224	23.8674	4.36084
HVO_2191	formyltetrahydrofolate deformylase	47.4	1	12	12	63	52.5426	47.4	12	31	3960.9	47.4	12	32	327	36.1603	4.62744
HVO_2193	phosphoribosylaminoimidazole-succinocarboxamide synthase	27.43	1	7	7	28	22.1985	27.43	7	14	1605.3	27.43	7	14	339	38.0863	4.50049
HVO_2204	FtsZ family protein, type III	46.33	2	15	15	87	94.8545	46.33	15	43	6459.34	46.33	15	44	395	42.0385	4.67822
HVO_2205	arNOG06768 family NADH-binding domain protein	32.56	1	7	7	26	24.6057	32.56	7	13	1449.13	32.56	7	13	301	32.007	4.99561
HVO_2211	TrkA domain protein	19.82	1	4	4	9	3.66851	19.82	4	5	328.016	16.3	3	4	227	24.4587	4.71631
HVO_2225	AstE family protein	46.92	1	9	9	44	49.3785	46.92	9	22	2878.97	39	8	22	341	36.9002	4.52588
HVO_2226	probable phosphoribosyltransferase (homolog to anthranilate phosphoribosyltransferase)	55.28	1	13	13	75	48.9732	51.67	12	39	3812.39	55.28	13	36	360	39.6217	4.38623
HVO_2227	siroheme decarboxylase AhbA	37.75	1	7	7	20	15.4583	37.75	7	10	1135.71	29.97	6	10	347	39.0534	4.69092
HVO_2229	flavin-containing amine-oxidoreductase	12.79	1	3	3	10	0	12.79	3	5	423.323	12.79	3	5	344	37.9425	4.91943
HVO_2239	UspA domain protein	27.46	1	5	5	16	11.9866	27.46	5	8	892.352	27.46	5	8	142	15.4067	4.15771
HVO_2242	homolog to translation initiation factor aIF-2 beta subunit / probable RNA-binding protein	32.67	1	5	5	14	5.9581	32.67	5	7	420.447	32.67	5	7	202	22.156	5.10986
HVO_2250	purine phosphoribosyltransferase (adenine phosphoribosyltransferase, xanthine-guanine phosphoribosyltransferase)	11.6	1	2	2	8	0	11.6	2	4	323.052	11.6	2	4	181	19.4699	4.28467
HVO_2255	conserved hypothetical protein	16.1	1	4	4	10	5.27651	16.1	4	5	420.228	16.1	4	5	236	27.6947	5.60498
HVO_2256	DUF262 family protein	40.69	1	17	18	63	35.8095	30.09	15	30	3354.97	40.69	18	33	462	54.9031	4.89404
HVO_2263	conserved hypothetical protein	17.85	1	10	10	22	14.8612	14.73	9	10	933.767	17.85	10	12	801	89.5437	5.5415
HVO_2266	hypothetical protein	23.12	1	8	8	39	17.917	23.12	8	20	1849.18	23.12	8	19	493	56.6763	4.53857
HVO_2269	type I site-specific deoxyribonuclease subunit RmeR	24.05	1	14	14	41	18.1783	20.41	13	20	1875.05	24.05	14	21	740	85.5789	4.70361
HVO_2270	type I restriction-modification system DNA-methyltransferase RmeM	18.97	1	6	6	23	18.1906	18.97	6	11	1195.83	18.97	6	12	464	53.0579	4.53857
HVO_2271	type I site-specific deoxyribonuclease subunit RmeS	11.22	1	5	5	18	5.48054	11.22	5	9	754.778	11.22	5	9	410	45.9759	4.89404
HVO_2275	N-6 adenine-specific DNA methylase domain protein	3.75	1	2	2	2	2.09602	3.75	2	2					853	97.1082	4.48779
HVO_2297	deoxyhypusine synthase	9.19	1	3	3	11	0	9.19	3	6	250.154	9.19	3	5	359	38.6164	4.58936
HVO_2300	translation initiation factor aIF-5A	31.45	1	3	3	18	14.3569	31.45	3	9	1187.47	31.45	3	9	124	14.2001	5.22412
HVO_2304	molybdenum cofactor biosynthesis protein MoeA	22.41	1	6	6	21	13.4061	22.41	6	11	1054.79	20.2	5	10	406	43.1268	4.60205
HVO_2305	molybdenum cofactor biosynthesis protein MoeA	19.56	1	7	7	25	24.523	19.56	7	12	1205.13	19.56	7	13	634	66.0854	4.53857
HVO_2306	receiver box response regulator	10.48	1	2	2	6	7.13333	10.48	2	3	288.627	10.48	2	3	248	26.5153	4.13232
HVO_2309	probable pterin-4-alpha-carbinolamine dehydratase	20.88	1	2	2	10	5.3548	20.88	2	5	434.855	20.88	2	5	91	10.3989	4.06885
HVO_2311	glutamyl-tRNA reductase	5.64	1	3	3	5	3.97202	5.64	3	3	145.834	3.47	2	2	461	49.2225	4.53857
HVO_2313	siroheme decarboxylase AhbB	25.5	1	6	6	22	17.1245	25.5	6	11	1195.13	25.5	6	11	353	39.5964	4.64014
HVO_2321	bacterial-type DNA primase DnaG	13.35	1	6	6	18	11.2138	13.35	6	9	822.018	13.35	6	9	472	49.3566	4.36084
HVO_2333	conserved hypothetical protein	32.14	1	7	7	18	8.22131	32.14	7	9	793.178	32.14	7	9	308	34.8643	4.53857
HVO_2336	pyridoxal biosynthesis lyase PdxS	44.7	1	11	11	57	36.5931	41.06	9	27	3439.27	44.7	11	30	302	32.5011	4.80518
HVO_2338	homoserine kinase	25.6	1	3	3	11	10.0627	25.6	3	6	301.945	19.8	2	5	293	29.8191	4.88135
HVO_2345	flavin-dependent pyridine nucleotide oxidoreductase	54.24	1	14	14	102	99.0838	54.24	14	51	6669.12	54.24	14	51	413	45.7683	4.44971
HVO_2347	conserved hypothetical protein	17.14	1	2	2	4	0	17.14	2	2	134.021	17.14	2	2	140	15.5314	4.37354
HVO_2348	GTP cyclohydrolase MptA	32.79	1	8	8	38	30.6901	32.79	8	19	1474.39	32.79	8	19	308	33.4953	4.67822
HVO_2350	YyaL family protein	16.85	1	7	7	20	2.24638	16.85	7	10	623.848	15.58	6	10	552	58.8152	4.58936
HVO_2356	GNAT family acetyltransferase	9.58	1	3	3	6	1.83365	9.58	3	3	319.438	9.58	3	3	407	45.1402	4.64014
HVO_2361	carbamoyl-phosphate synthase (glutamine-hydrolyzing) large subunit	25.97	1	21	21	117	122.558	25.97	21	59	7670.89	25.97	21	58	1082	117.229	4.32275
HVO_2363	probable NAD kinase (inorganic polyphosphate/ATP NAD kinase)	9.52	1	2	2	4	3.42118	9.52	2	2	170.84	9.52	2	2	273	27.6448	4.39893
HVO_2367	arNOG05179 family protein (DUF87-related AAA-type ATPase)	21.88	1	11	11	33	28.786	20.52	10	16	2028.15	21.88	11	17	658	72.1032	4.70361
HVO_2374	transcription regulator (homolog to phosphate uptake regulator)	26.43	1	7	7	27	32.2325	26.43	7	13	2154.8	26.43	7	14	333	36.6985	4.56396
HVO_2379	transcription regulator (homolog to phosphate uptake regulator)	32.74	1	7	7	46	39.5393	32.74	7	23	3074.52	32.74	7	23	226	25.4554	4.24658
HVO_2380	AAA-type ATPase (CDC48 subfamily)	28.94	1	16	16	50	34.0558	28.94	16	25	2297.65	27.59	15	25	743	81.9381	4.81787
HVO_2381	UPF0272 family protein	4.46	1	2	2	6	4.2588	4.46	2	3	278.976	4.46	2	3	493	52.2622	4.88135
HVO_2383	DNA repair and recombination protein RadB	25.76	1	4	4	11	13.3227	18.78	3	5	690.783	25.76	4	6	229	24.5854	5.021
HVO_2384	CBS domain protein	51.05	1	17	17	181	156.705	48.68	16	90	11210.1	51.05	17	91	380	42.4948	5.0083
HVO_2401	glycine dehydrogenase (decarboxylating) (glycine cleavage system protein P)	39.32	1	10	10	53	37.9875	39.32	10	27	2333.89	35.31	9	26	473	50.7587	4.57666
HVO_2402	glycine dehydrogenase (decarboxylating) (glycine cleavage system protein P)	29.75	1	9	9	59	35.4652	29.75	9	29	3303.11	29.75	9	30	447	48.5449	4.56396
HVO_2404	aminomethyltransferase (glycine cleavage system protein T)	14.05	1	4	4	31	27.7553	12.67	3	15	2192.01	14.05	4	16	363	39.694	4.24658
HVO_2413	translation elongation factor aEF-1 alpha subunit	59.29	1	15	18	216	145.895	53.33	16	98	12990	59.29	18	118	420	45.5997	4.75439
HVO_2417	conserved hypothetical protein	27.69	1	3	3	17	17.9062	27.69	3	8	1426.19	27.69	3	9	195	21.6351	3.6499
HVO_2419	hydroxymethylglutaryl-CoA synthase	43.6	1	14	14	89	68.097	43.6	14	43	4625.67	43.6	14	46	445	50.0722	4.64014
HVO_2425	GNAT family acetyltransferase	29.63	1	5	5	18	13.8403	29.63	5	9	950.511	29.63	5	9	216	24.3936	4.53857
HVO_2427	replication factor C large subunit	21.11	1	9	9	28	33.0015	19.67	8	14	1763.02	21.11	9	14	488	53.4107	4.66553
HVO_2428	oxidoreductase (homolog to zinc-containing alcohol dehydrogenase)	5.95	1	2	2	6	2.19585	5.95	2	3	278.174	5.95	2	3	353	36.7149	4.65283
HVO_2432	ABC-type transport system periplasmic substrate-binding protein (probable substrate glutamine)	7.07	1	2	2	10	10.0258	7.07	2	5	705.198	7.07	2	5	297	32.3442	3.97998
HVO_2435	peptidase M24 family protein	57.34	1	14	14	55	47.2555	57.34	14	25	3623	57.34	14	30	368	39.9603	4.52588
HVO_2436	malic enzyme (NADP)	36.75	1	17	20	133	123.534	36.75	20	66	8621.04	36.75	20	67	751	81.4084	4.55127
HVO_2448	probable oxidoreductase (aldo-keto reductase family protein)	6.12	1	2	2	8	1.62041	6.12	2	4	223.94	6.12	2	4	327	36.4661	4.94482
HVO_2452	ribonucleoside-diphosphate reductase, adenosylcobalamin-dependent	41.43	1	36	36	231	201.969	39.98	34	113	15189.1	41.43	35	118	1033	114.305	4.44971
HVO_2453	anthranilate synthase component II	19.61	1	2	2	5	2.42843	19.61	2	2	213.028	19.61	2	3	204	21.8357	4.55127
HVO_2454	anthranilate synthase component I	41.22	1	16	16	63	73.2022	41.22	16	31	4881.67	41.22	16	32	524	55.8806	4.56396
HVO_2456	anthranilate phosphoribosyltransferase	11.18	1	2	2	12	9.38666	11.18	2	6	760.427	11.18	2	6	331	33.7518	4.34814
HVO_2464	succinate--CoA ligase (ADP-forming) alpha subunit	46.37	1	8	8	131	126.958	43.25	7	65	8642.25	46.37	8	66	289	29.8457	4.27197
HVO_2465	succinate--CoA ligase (ADP-forming) beta subunit	54.86	1	13	13	175	136.961	54.86	13	87	10034.6	54.86	13	88	381	40.9791	4.23389
HVO_2467	NADPH:quinone reductase	27.73	1	6	6	28	19.6951	27.73	6	14	1680.13	27.73	6	14	321	33.0122	4.51318
HVO_2471	propionyl-CoA carboxylase carboxyltransferase component	40.89	1	15	15	59	47.1357	35.66	14	29	3351.2	40.89	15	30	516	56.737	4.89404
HVO_2479	2-phospho-L-lactate transferase	14.55	1	4	4	11	9.25108	10.91	3	5	802.193	14.55	4	6	330	34.7259	4.32275
HVO_2481	HD family hydrolase	24.1	1	6	6	19	3.77502	20.77	5	9	570.278	24.1	6	10	390	42.7462	6.13818
HVO_2483	probable nucleoside deaminase (cytosine/guanine deaminase)	31.45	1	7	7	18	10.0401	19.88	6	9	793.578	31.45	7	9	337	35.8501	4.69092
HVO_2485	biotin--[acetyl-CoA-carboxylase] ligase	10.48	1	2	2	4	4.11102	10.48	2	4					334	35.6568	4.75439
HVO_2486	propionyl-CoA carboxylase biotin carboxylase component	61.27	1	27	27	119	139.365	60.6	26	58	9003.11	61.27	27	61	599	65.3058	4.51318
HVO_2487	aspartate-semialdehyde dehydrogenase	45.64	1	9	9	92	78.7483	45.64	9	45	4961.62	45.64	9	47	344	36.589	4.41162
HVO_2494	cytidylate kinase	24.48	1	2	2	2	2.10721	24.48	2	2					192	21.5856	4.43701
HVO_2496	adenylate kinase	25.96	1	4	4	20	24.9034	25.96	4	10	1440.6	25.96	4	10	208	23.066	4.24658
HVO_2501	alpha/beta hydrolase fold protein	9.49	1	2	2	8	6.90696	9.49	2	4	338.392	9.49	2	4	316	35.3277	5.71924
HVO_2503	kynureninase	14.82	1	5	5	10	1.90793	12	4	4	491.656	14.82	5	6	425	46.0227	4.53857
HVO_2506	isopentenyl-diphosphate delta-isomerase, type I	9.52	1	2	2	14	6.39595	9.52	2	7	595.724	9.52	2	7	189	21.7363	4.4624
HVO_2508	carbamoyl-phosphate synthase (glutamine-hydrolyzing) small subunit	18.06	1	5	5	23	22.2604	13.06	3	9	1907.49	18.06	5	14	360	38.5496	4.44971
HVO_2510	GNAT family acetyltransferase	9.21	1	2	2	4	1.70018	9.21	2	2	72.154	9.21	2	2	304	33.7402	4.48779
HVO_2511	glutamyl-tRNA(Gln) amidotransferase subunit D	30.84	1	8	8	40	34.8982	30.84	8	20	2475.8	30.84	8	20	415	44.4274	4.41162
HVO_2516	phosphoglycerate mutase, 2,3-biphosphateglycerate-independent type	30.99	1	10	10	55	41.806	30.99	10	28	2737.11	29.28	9	27	526	57.1999	4.31006
HVO_2519	conserved hypothetical protein	48.95	1	13	13	104	86.0205	44.24	12	51	6648.4	48.95	13	53	382	40.7058	4.34814
HVO_2529	probable oxidoreductase (short-chain dehydrogenase family)	13.48	1	2	2	8	8.1033	13.48	2	4	326.802	13.48	2	4	230	23.5957	4.71631
HVO_2530	homolog to phosphoribosylamine--glycine ligase	11.14	1	4	4	8	4.04771	8.41	3	4	307.927	9.32	3	4	440	49.8055	4.70361
HVO_2536	CHP00300 family protein	25.96	1	5	5	17	7.33095	25.96	5	8	557.194	25.96	5	9	416	44.8268	4.51318
HVO_2544	30S ribosomal protein S5	47.2	1	9	9	39	37.323	30.37	6	19	2402.9	44.86	8	20	214	23.2701	9.29053
HVO_2547	50S ribosomal protein L32e	39.15	1	5	5	18	14.4826	18.72	3	8	1173.68	39.15	5	10	235	25.7959	4.75439
HVO_2549	30S ribosomal protein S8	40	1	4	4	14	15.6089	40	4	7	1115.01	40	4	7	130	14.1389	4.79248
HVO_2552	30S ribosomal protein S4e	49.39	1	9	9	101	76.5457	49.39	9	50	5193.41	49.39	9	51	247	26.6492	4.57666
HVO_2554	50S ribosomal protein L14	15.91	1	2	2	4	3.44015	15.91	2	2	101.906	15.91	2	2	132	14.2256	9.75928
HVO_2555	30S ribosomal protein S17	31.58	1	2	2	2					48.0448	31.58	2	2	114	12.6563	4.80518
HVO_2558	30S ribosomal protein S3	42.76	1	10	10	130	135.212	38.49	9	64	9414.01	40.13	9	66	304	33.4239	4.05615
HVO_2564	50S ribosomal protein L3	16.86	1	4	4	16	6.37015	16.86	4	8	696.301	16.86	4	8	338	37.1557	6.68311
HVO_2579	nicotinate-nucleotide pyrophosphorylase (carboxylating)	19.03	1	4	4	14	11.4404	19.03	4	7	575.61	19.03	4	7	268	27.9292	4.86865
HVO_2580	L-aspartate oxidase	27.37	1	11	11	49	38.5287	27.37	11	25	3380.41	27.37	11	24	537	55.7534	4.62744
HVO_2581	quinolinate synthase A	21.56	1	7	7	32	21.0694	18.96	6	15	1687.65	21.56	7	17	385	41.9901	4.41162
HVO_2583	hydroxymethylglutaryl-CoA reductase (NADPH)	17.12	1	6	6	39	22.1856	14.89	5	18	1960.94	17.12	6	21	403	41.0597	4.729
HVO_2588	isocitrate dehydrogenase (NADP)	61.34	1	22	22	195	214.106	58.23	21	99	13184.1	61.34	22	96	419	45.7817	4.58936
HVO_2598	polyphosphate kinase	4.28	1	2	2	8	4.11137	4.28	2	4	207.715	4.28	2	4	747	83.6264	5.10986
HVO_2600	methionyl aminopeptidase	17.57	1	6	6	16	6.91259	11.82	4	6	821.258	17.57	6	10	296	32.2557	4.41162
HVO_2610	deoxyribose-phosphate aldolase	11.79	1	2	2	14	9.67554	11.79	2	7	666.396	11.79	2	7	212	21.9477	4.23389
HVO_2614	uridine phosphorylase	17.77	1	3	3	13	9.84359	7.85	2	6	837.405	17.77	3	7	242	25.7517	4.29736
HVO_2621	phosphoenolpyruvate carboxylase	55.18	1	39	40	262	243.733	55.18	40	130	15346.6	54.63	39	132	897	102.336	4.64014
HVO_2622	probable oxidoreductase (aldo-keto reductase family protein)	12.41	1	3	3	9	2.16871	12.41	3	5	476.041	12.41	3	4	266	29.7374	4.32275
HVO_2624	CTP synthase	42.81	1	17	17	100	65.6026	40.62	15	48	5534.92	42.81	17	52	549	60.791	4.70361
HVO_2625	GMP synthase (glutamine-hydrolyzing) subunit B	48.2	1	16	16	77	49.1063	42.62	14	34	5137.11	48.2	16	43	305	33.827	4.7417
HVO_2636	PspA domain protein	9.42	1	2	2	10	8.68779	9.42	2	5	497.882	9.42	2	5	276	30.886	4.61475
HVO_2638	homolog to mandelate racemase / homolog to muconate lactonizing enzyme	31.3	1	8	8	27	23.5683	31.3	8	13	1735.43	29.86	7	14	345	36.9125	4.67822
HVO_2639	DUF1611 family protein	16.42	1	3	3	11	14.1438	16.42	3	6	761.947	6.74	2	5	341	36.3137	4.43701
HVO_2640	conserved hypothetical protein	5.5	1	2	2	2					117.405	5.5	2	2	309	33.8927	4.56396
HVO_2643	NADPH:quinone reductase	32.66	1	7	7	55	49.6075	32.66	7	27	3621.32	32.66	7	28	346	37.2325	4.55127
HVO_2646	dihydroxy-acid dehydratase	44.69	1	17	17	152	157.033	44.69	17	76	10788.5	44.69	17	76	584	61.8238	4.42432
HVO_2648	phosphoglycerate dehydrogenase	8.15	1	2	2	6	2.43947	8.15	2	3	245.844	8.15	2	3	319	34.2412	4.64014
HVO_2650	FAD-dependent oxidoreductase (homolog to geranylgeranyl reductase)	29.93	1	14	14	62	42.5209	29.93	14	31	3655.41	29.93	14	31	461	50.659	4.729
HVO_2661	aminotransferase class V (serine--pyruvate aminotransferase / alanine--glyoxylate aminotransferase)	31.35	1	12	12	89	74.5959	29.19	11	44	5309.64	31.35	12	45	370	41.8507	4.4751
HVO_2662	homolog to lactoylglutathione lyase	21.88	1	5	5	19	15.3254	18.84	4	9	1148.98	21.88	5	10	329	36.5407	4.4751
HVO_2663	probable oxidoreductase (aldo-keto reductase family protein)	20.75	1	4	4	16	12.4332	20.75	4	8	864.791	20.75	4	8	294	32.486	4.75439
HVO_2665	HpcH/HpaI aldolase family protein	6.42	1	2	2	3					174.4	6.42	2	3	265	28.3053	4.50049
HVO_2671	aminotransferase class V (serine--pyruvate aminotransferase / alanine--glyoxylate aminotransferase)	19.75	1	5	5	11	8.00696	9.62	3	4	792.041	19.75	5	7	395	42.3856	4.53857
HVO_2675	histidinol dehydrogenase	33.41	1	9	9	43	47.0042	33.41	9	21	3008.25	33.41	9	22	428	45.4066	4.50049
HVO_2682	dodecin	38.57	1	2	2	8	9.96265	38.57	2	4	540.622	38.57	2	4	70	7.70881	4.22119
HVO_2688	TrmB family transcription regulator	29.18	1	8	8	29	33.8387	27.48	7	14	2574.45	29.18	8	15	353	39.2502	4.57666
HVO_2690	GFO family oxidoreductase	24.59	1	8	8	42	34.9148	24.59	8	21	2954.57	24.59	8	21	366	40.0034	4.60205
HVO_2697	DNA primase small subunit	8.05	1	3	3	7	4.02263	6.23	2	3	405.747	8.05	3	4	385	42.648	4.71631
HVO_2700	AAA-type ATPase (CDC48 subfamily)	49.87	1	31	32	147	95.8541	49.87	32	73	7213.58	49.87	32	74	754	82.7663	4.75439
HVO_2702	alpha/beta hydrolase fold protein	25	1	5	5	17	2.56567	25	5	9	651.691	20	4	8	260	27.9586	4.52588
HVO_2703	3-methyl-2-oxobutanoate hydroxymethyltransferase	23.79	1	4	4	12	12.314	23.79	4	6	749.188	23.79	4	6	269	28.293	4.48779
HVO_2706	translation initiation factor aIF-2B delta subunit	34.75	1	7	7	37	30.4266	34.75	7	18	1918.6	34.75	7	19	282	30.7353	4.42432
HVO_2707	GFO family oxidoreductase	24.46	1	8	8	40	49.447	24.46	8	20	2984.22	24.46	8	20	372	41.0067	4.55127
HVO_2708	YfiH family protein	40.37	1	8	8	36	24.6923	40.37	8	19	2159.87	40.37	8	17	322	35.3839	4.34814
HVO_2712	3'-5' RNA ligase	31.69	1	12	12	49	24.9627	31.69	12	24	2529.27	29.63	11	25	486	53.4001	4.91943
HVO_2716	acyl-CoA dehydrogenase	38.06	1	11	11	56	57.6844	38.06	11	27	4211.51	38.06	11	29	381	41.3455	4.65283
HVO_2717	alanine--tRNA ligase	32.41	1	9	9	39	40.3697	29.4	8	18	2534.78	32.41	9	21	398	41.5522	4.38623
HVO_2721	amidophosphoribosyltransferase	31.03	1	8	8	41	42.4216	31.03	8	21	2582.9	31.03	8	20	493	53.3892	4.77979
HVO_2724	beta-lactamase domain protein	59.33	1	19	19	188	177.794	59.33	19	96	11293.1	54	18	92	450	50.0831	5.40186
HVO_2725	bifunctional short chain isoprenyl diphosphate synthase	38.51	1	13	13	74	84.7883	35.92	12	36	4918.87	38.51	13	38	348	38.181	4.32275
HVO_2726	glutamate--tRNA ligase	50.09	1	22	22	97	61.7758	50.09	22	50	4672.32	50.09	22	47	585	65.2463	4.57666
HVO_2740	nucleoside-diphosphate kinase	34.42	1	4	4	29	25.6002	34.42	4	16	1587.83	34.42	4	13	154	17.4793	4.50049
HVO_2742	5-methyltetrahydropteroyltriglutamate--homocysteine S-methyltransferase (methionine synthase II)	22.69	1	8	8	69	59.0087	22.69	8	35	3994.93	22.69	7	34	357	40.2724	4.39893
HVO_2743	5-methyltetrahydropteroyltriglutamate--homocysteine S-methyltransferase (methionine synthase II)	50.3	1	10	10	69	70.4634	40.18	8	32	5352.52	50.3	10	37	336	36.7776	4.11963
HVO_2746	ribosome biogenesis protein KsgA, 16S rRNA-methylating	40.77	1	8	8	25	23.89	40.77	8	12	1672.74	40.77	8	13	287	31.7621	4.93213
HVO_2750	cystathionine synthase/lyase (cystathionine gamma-synthase, cystathionine gamma-lyase, cystathionine beta-lyase)	21.24	1	5	5	25	24.9441	21.24	5	12	1737.04	21.24	5	13	386	42.0631	4.48779
HVO_2756	50S ribosomal protein L10	46.84	1	9	9	44	36.473	46.84	9	22	2447.3	46.84	9	22	348	36.8939	3.99268
HVO_2759	peptidase M42 family protein	34.75	1	9	9	41	48.8189	34.75	9	21	3036.6	34.75	9	20	354	37.0239	4.39893
HVO_2761	mevalonate kinase	16.62	1	4	4	12	0	16.62	4	6	249.168	16.62	4	6	367	38.2414	4.31006
HVO_2763	homolog to ribonuclease Z	18.55	1	4	4	20	4.54326	18.55	4	11	700.41	18.55	4	9	248	26.634	4.52588
HVO_2767	ATP-dependent DNA helicase Dna2	1.81	1	2	2	4	1.62241	1.81	2	2	116.938	1.81	2	2	884	97.5292	4.85596
HVO_2772	rhodanese domain protein / probable metallo-beta-lactamase family hydrolase	21.5	1	5	5	15	14.2724	21.5	5	8	771.08	13.99	4	7	386	41.2521	4.4624
HVO_2773	30S ribosomal protein S2	30	1	4	4	35	44.6034	30	4	18	2866.34	30	4	17	260	28.3026	4.15771
HVO_2774	enolase	49.87	1	12	12	83	93.9891	49.87	12	42	5459.15	48.12	11	41	399	41.9796	4.37354
HVO_2781	DNA-directed RNA polymerase subunit D	39	1	6	6	33	27.1667	39	6	17	2101.45	39	6	16	259	28.0699	4.32275
HVO_2782	30S ribosomal protein S11	26.15	1	3	3	8	6.77419	26.15	3	4	502.418	26.15	3	4	130	13.4299	8.55811
HVO_2783	30S ribosomal protein S4	58.86	1	10	10	48	29.8663	54.86	9	23	2867.32	58.86	10	25	175	20.0651	5.23682
HVO_2784	30S ribosomal protein S13	22.75	1	3	3	9	9.63083	11.98	2	4	686.443	22.75	3	5	167	18.9124	5.17334
HVO_2790	ATP-binding protein Mrp	38.44	1	8	8	36	36.3501	38.44	8	18	2203.71	38.44	8	18	346	36.7966	4.50049
HVO_2793	conserved hypothetical protein	28.57	1	4	4	12	9.82651	28.57	4	6	602.415	28.57	4	6	252	27.0816	4.4624
HVO_2808	succinate dehydrogenase subunit A (flavoprotein)	24.23	1	10	10	61	72.0881	24.23	10	31	3812.34	24.23	10	30	615	67.5991	4.88135
HVO_2809	succinate dehydrogenase subunit B (iron-sulfur protein)	10.58	1	1	2	2	0	10.58	2	2					293	33.9443	5.2749
HVO_2812	AstE family protein	10.56	1	3	3	10	2.68927	10.56	3	5	393.842	10.56	3	5	341	37.2715	5.13525
HVO_2813	RimK family protein	37.31	1	14	14	96	88.0411	37.31	14	47	6192.45	37.31	14	49	453	48.9847	4.729
HVO_2815	3-hydroxyacyl-CoA dehydrogenase / enoyl-CoA hydratase	45.84	1	19	19	116	95.185	36.76	17	59	6408.71	44.78	18	57	661	70.9903	4.34814
HVO_2832	conserved hypothetical protein (nonfunctional)	5.37	1	2	2	2					86.6643	5.37	2	2	298	33.6188	4.71631
HVO_2852	succinylglutamate desuccinylase/aspartoacylase family protein	17.01	1	3	3	6	0	17.01	3	3	176.191	17.01	3	3	288	31.3486	4.57666
HVO_2857	probable inositol-1(or 4)-monophosphatase / fructose-1,6-bisphosphatase, archaeal-type	22.26	1	4	4	16	12.3512	22.26	4	8	853.281	22.26	4	8	265	28.681	4.86865
HVO_2860	conserved hypothetical protein	6.05	1	3	3	10	2.26805	6.05	3	5	577	6.05	3	5	562	58.9003	4.48779
HVO_2861	conserved hypothetical protein	31.64	1	9	9	53	59.6585	31.64	9	27	3267.37	28.36	8	26	275	29.146	4.27197
HVO_2862	serine hydroxymethyltransferase	66.99	1	16	16	221	190.946	65.06	15	111	12812.6	66.99	16	110	415	44.3216	4.52588
HVO_2865	methylenetetrahydrofolate dehydrogenase / methenyltetrahydrofolate cyclohydrolase	42.76	1	8	8	52	33.7751	38.05	7	25	2444.96	42.76	8	27	297	31.3475	4.36084
HVO_2871	pyridoxal phosphate-dependent aminotransferase	22	1	7	7	24	25.6705	22	7	12	1543.22	22	7	12	450	49.0852	4.70361
HVO_2872	conserved hypothetical protein	5.24	1	2	2	2					103.927	5.24	2	2	458	50.8328	4.80518
HVO_2873	flap endonuclease Fen1	8.9	1	3	3	7	4.55312	8.9	3	4	368.558	5.83	2	3	326	36.3597	4.39893
HVO_2879	ornithine cyclodeaminase	24.4	1	5	5	25	14.9146	16.87	4	10	1600.4	24.4	5	15	332	34.6258	4.44971
HVO_2880	probable peptide chain release factor pelota	14.61	1	4	4	12	7.19418	14.61	4	6	507.589	14.61	4	6	356	39.2676	4.62744
HVO_2883	conserved hypothetical protein	37.75	1	19	19	75	58.1908	37.75	19	37	4335.85	37.75	19	38	702	78.8846	4.4751
HVO_2888	homolog to elongator complex protein ELP3	13.45	1	5	5	14	11.2382	13.45	5	7	570.341	13.45	5	7	550	62.5886	5.0083
HVO_2889	RecJ domain protein	49.25	1	28	28	235	213.232	49.25	28	117	15621.5	49.25	28	118	729	79.1116	4.37354
HVO_2900	fumarate hydratase	69.08	1	20	20	181	156.07	67.16	19	88	10459.3	69.08	20	93	469	50.062	4.77979
HVO_2902	glutamyl-tRNA(Gln) amidotransferase subunit E	49.68	1	22	22	147	130.943	49.68	22	75	9318.54	49.68	22	72	624	67.5552	4.27197
HVO_2906	tRNA (cytidine/uridine-2'-O-)-methyltransferase	17.45	1	3	3	8	2.2794	17.45	3	4	209.883	17.45	3	4	275	30.632	4.57666
HVO_2908	dihydropteroate synthase	25.07	1	7	7	21	10.3466	25.07	7	11	762.435	22.16	6	10	379	40.7883	4.52588
HVO_2911	deoxyribodipyrimidine photolyase	8.06	1	3	3	6	2.33732	8.06	3	3	223.391	8.06	3	3	484	54.4554	4.79248
HVO_2912	ThiJ/PfpI domain protein	23.38	1	2	2	8	7.93257	23.38	2	4	454.444	23.38	2	4	201	20.8543	4.36084
HVO_2913	superoxide dismutase (Mn)	29.65	2	3	3	19	19.1513	29.65	3	9	1399.96	29.65	3	10	199	22.2833	4.4751
HVO_2916	probable oxidoreductase (short-chain dehydrogenase family)	33.33	1	7	7	30	24.9753	33.33	7	15	1847.66	33.33	7	15	252	25.9778	4.38623
HVO_2918	thymidylate synthase	27.41	1	5	5	18	12.23	27.41	5	9	969.641	27.41	5	9	332	37.4653	4.61475
HVO_2923	proteasome alpha subunit	18.07	1	3	4	12	4.35359	18.07	4	6	576.413	18.07	4	6	249	26.7112	4.38623
HVO_2929	probable nucleoside deaminase (cytosine/guanine deaminase)	9.84	1	3	3	8	3.61352	9.84	3	4	300.08	9.84	3	4	437	47.069	4.71631
HVO_2932	GTP-binding protein	9.09	1	3	3	10	4.8694	9.09	3	5	427.329	9.09	3	5	396	43.49	4.51318
HVO_2945	valine--tRNA ligase	21.26	1	15	15	88	61.5616	19.77	14	45	5507.02	17.24	14	43	870	98.882	4.36084
HVO_2946	cystathionine synthase/lyase (cystathionine gamma-synthase, cystathionine gamma-lyase, cystathionine beta-lyase)	11.22	1	3	3	12	7.39386	11.22	3	6	459.084	11.22	3	6	401	43.1155	4.60205
HVO_2947	phenylalanine--tRNA ligase beta subunit	28.07	1	13	13	57	56.096	24.21	10	26	4713.1	28.07	13	31	570	63.2781	4.4624
HVO_2948	phenylalanine--tRNA ligase alpha subunit	43.69	1	10	10	53	48.9853	36.47	9	25	3605.34	43.69	10	28	499	55.1257	4.41162
HVO_2951	tryptophan--tRNA ligase	19.85	1	9	9	38	24.4751	19.85	9	20	1722.52	15.12	8	18	529	59.0991	4.52588
HVO_2952	tRNA-splicing endonuclease	22.12	1	5	5	18	14.7564	22.12	5	9	909.294	22.12	5	9	339	37.3948	4.7417
HVO_2955	DEAD/DEAH box helicase	12.58	1	7	7	26	21.6983	12.58	7	13	1370.95	12.58	7	13	779	85.7653	4.94482
HVO_2958	2-oxo-3-methylvalerate dehydrogenase E1 component alpha subunit	12.5	1	2	2	2	1.70742	12.5	2	2					368	40.946	4.67822
HVO_2959	2-oxo-3-methylvalerate dehydrogenase E1 component beta subunit	20.49	1	6	6	19	18.4951	17.13	5	9	1124.46	20.49	6	10	327	35.9972	4.729
HVO_2960	dihydrolipoamide S-acyltransferase	28.02	1	12	12	51	48.2072	28.02	12	25	3401.17	28.02	12	26	521	54.8791	4.39893
HVO_2961	dihydrolipoyl dehydrogenase	46.53	1	14	14	81	89.3357	41.05	13	38	6037.9	46.53	14	43	475	49.9425	4.41162
HVO_2968	phosphoglycerate dehydrogenase	56.19	1	19	19	204	239.987	56.19	19	101	15634.1	50.67	18	103	525	55.309	4.36084
HVO_2969	threonine synthase	56.8	1	17	17	86	76.1235	52.27	16	41	5156.69	56.8	17	45	419	44.376	4.48779
HVO_2981	uracil phosphoribosyltransferase	39.82	1	8	8	41	32.0129	32.3	7	18	2844.83	39.82	8	23	226	24.4865	4.48779
HVO_2988	1-(5-phosphoribosyl)-5-[(5-phosphoribosylamino)methylideneamino] imidazole-4-carboxamide isomerase	34.45	1	4	4	11	2.37255	34.45	4	6	371.212	34.45	4	5	238	24.6583	4.14502
HVO_2989	phosphohexomutase (phosphoglucomutase / phosphomannomutase)	43.39	1	13	13	53	45.0862	43.39	13	27	2831.7	43.39	13	26	454	48.4981	4.4624
HVO_2997	O-acetylhomoserine aminocarboxypropyltransferase (methionine synthase)	38.05	1	9	9	87	83.6119	35.5	8	43	5790.24	38.05	9	44	431	46.1082	4.4751
HVO_2998	homoserine O-acetyltransferase	16.63	1	4	4	16	10.7347	16.63	4	8	859.136	16.63	4	8	415	44.7663	4.69092
HVO_2999	O-acetylhomoserine aminocarboxypropyltransferase (methionine synthase)	31.44	1	9	9	26	22.1976	31.44	9	13	1325.99	31.44	9	13	439	47.2409	4.58936
HVO_3000	DNA ligase (NAD)	19.17	1	8	8	27	26.2291	18.31	7	14	1577.47	17.74	7	13	699	75.7654	4.50049
HVO_3007	malate dehydrogenase	31.91	1	11	11	202	209.932	31.91	11	102	10661.5	31.91	11	100	304	32.6339	4.39893
HVO_3010	ATP-dependent RNA helicase/nuclease Hef	6.29	1	5	5	13	4.15005	6.29	5	7	482.213	5.13	4	6	858	93.8998	4.69092
HVO_3014	origin-associated GTP-binding protein OapA	17.84	1	4	4	7	2.58445	14.55	3	3	343.549	17.84	4	4	213	24.0212	5.0083
HVO_A0001	Orc1-type DNA replication protein	7.69	1	3	3	3					107.907	7.69	3	3	416	47.0197	4.97021
HVO_A0002	conserved hypothetical protein	18.75	1	2	2	7	8.85422	18.75	2	3	704.018	18.75	2	4	192	20.7012	4.01807
HVO_A0003	ParA domain protein	17.15	1	4	4	17	4.10231	17.15	4	8	599.292	17.15	4	9	274	30.3463	4.52588
HVO_A0021	conserved hypothetical protein	13.74	1	2	2	3					355.67	13.74	2	3	131	14.8721	4.42432
HVO_A0064	Orc1-type DNA replication protein	16.03	1	4	5	14	7.93313	16.03	5	7	476.265	16.03	5	7	499	55.5013	4.90674
HVO_A0082	IclR family transcription regulator	14.51	1	3	3	7	0	7.84	2	3	284.644	14.51	3	4	255	28.2922	4.91943
HVO_A0087	fumarylacetoacetase family protein	25.95	1	6	6	18	28.6582	17.65	4	8	1715.73	25.95	6	10	289	31.9693	4.2085
HVO_A0092	acyl-CoA dehydrogenase	37.53	1	9	9	37	14.4698	37.53	9	18	1293.74	37.53	9	19	381	42.1655	4.83057
HVO_A0133	conserved hypothetical protein	25	1	5	5	21	18.8482	25	5	11	1197.78	25	5	10	292	30.8172	5.17334
HVO_A0150	TrmB family transcription regulator	11.02	1	4	4	12	9.6391	11.02	4	6	581.787	11.02	4	6	354	38.9886	4.62744
HVO_A0153	UspA domain protein	11.73	1	2	2	6	1.71903	11.73	2	3	229.872	11.73	2	3	162	17.3928	4.97021
HVO_A0156	acyl-CoA synthetase	48.04	1	11	22	181	177.078	46.54	21	86	12907.8	48.04	22	95	664	73.9862	4.39893
HVO_A0158	acyl-CoA synthetase	13.23	1	2	5	30	18.488	13.23	5	13	1499.41	13.23	5	17	650	71.1528	4.62744
HVO_A0159	pyridoxal phosphate-dependent aminotransferase (probable aspartate aminotransferase)	6.46	1	2	2	6	2.20234	6.46	2	3	265.254	6.46	2	3	387	42.6529	4.43701
HVO_A0180	SMC-like protein Sph1	7.76	1	3	4	10	3.67857	7.76	4	6	312.352	6.91	3	4	593	66.4252	4.57666
HVO_A0205	CRISPR-associated endoribonuclease Cas6	35.29	1	8	8	44	36.7108	35.29	8	22	2931.57	35.29	8	22	272	31.0323	5.43994
HVO_A0206	CRISPR-associated protein Cas8b	46.58	1	25	25	141	106.125	46.58	25	70	8019.66	46.58	25	71	717	79.3031	4.60205
HVO_A0207	CRISPR-associated protein Cas7	64.12	1	12	12	73	74.5138	64.12	12	38	4514.39	64.12	12	35	340	38.1607	4.53857
HVO_A0208	CRISPR-associated endoribonuclease Cas5, Hmari subtype	28.3	1	6	6	21	18.7684	28.3	6	10	1230.7	28.3	6	11	265	29.3047	4.91943
HVO_A0209	CRISPR-associated helicase Cas3	5.34	1	4	4	7	2.08767	5.34	4	4	179.207	4.16	3	3	937	103.616	4.93213
HVO_A0254	DUF234 domain protein	3.25	1	2	2	2					149.908	3.25	2	2	461	52.6586	4.77979
HVO_A0256	conserved hypothetical protein	30.84	1	2	2	2					34.8698	30.84	2	2	107	12.3691	4.67822
HVO_A0257	Orc1-type DNA replication protein	21.88	1	7	7	19	9.49084	21.88	7	9	884.062	21.88	7	10	425	48.0182	4.94482
HVO_A0266	IclR family transcription regulator	31.76	1	7	7	33	27.9837	29.02	6	16	1929.02	31.76	7	17	255	27.7172	6.04932
HVO_A0268	class II aldolase (homolog to L-fuculose-phosphate aldolase)	17.49	1	4	4	14	22.1056	17.49	4	7	1455.17	17.49	4	7	446	47.8971	4.38623
HVO_A0273	ThuA family protein	24.89	1	3	3	12	8.84189	24.89	3	6	475.195	24.89	3	6	237	26.5488	4.76709
HVO_A0274	probable inositol-1(or 4)-monophosphatase / fructose-1,6-bisphosphatase, archaeal-type	25.84	1	4	5	14	8.90466	22.85	4	6	849.831	25.84	5	8	267	29.1395	4.62744
HVO_A0286	DUF187 family protein	12.57	1	2	2	9	0	12.57	2	5	161.716	12.57	2	4	382	42.2174	4.75439
HVO_A0288	probable oxidoreductase (short-chain dehydrogenase family)	29.64	1	7	7	29	19.9014	27.5	6	14	1377.41	29.64	7	15	280	29.8958	4.7417
HVO_A0305	methylmalonate-semialdehyde dehydrogenase	16.36	1	5	5	18	19.0489	16.36	5	9	1030.95	16.36	5	9	489	52.0956	4.58936
HVO_A0306	4-aminobutyrate aminotransferase	15.28	1	5	5	13	10.6895	12.36	4	6	757.451	15.28	5	7	445	47.6494	4.67822
HVO_A0307	Lrp/AsnC family transcription regulator	20.34	1	3	3	10	8.03971	20.34	3	5	555.423	20.34	3	5	177	19.4337	4.38623
HVO_A0328	2-keto-3-deoxygluconate kinase	20.44	1	4	5	18	11.3299	20.44	5	9	766.819	20.44	5	9	318	33.9771	4.60205
HVO_A0331	D-galactonate dehydratase	35.94	1	7	7	31	25.6723	35.94	7	16	1635.96	35.94	7	15	384	42.7923	4.83057
HVO_A0332	IclR family transcription regulator	11.54	1	1	2	3	4.27185	11.54	2	3					260	28.6935	5.04639
HVO_A0406	conserved hypothetical protein	40.99	2	12	12	47	25.1554	38.52	10	23	2388.93	36.79	11	24	405	44.4101	5.30029
HVO_A0439	DUF2800 family protein	7.36	1	2	2	2	0	7.36	2	2					326	36.9314	4.51318
HVO_A0458	ParA domain protein	50.86	1	9	9	26	17.5902	50.86	9	13	1252.31	50.86	9	13	291	32.1951	4.79248
HVO_A0472	oxidoreductase (homolog to thioredoxin-disulfide reductase)	40.72	1	5	5	50	44.9841	29.9	4	21	4319.31	40.72	5	29	194	20.7246	4.11963
HVO_A0476	conserved hypothetical protein	24.77	1	5	5	14	4.62961	24.77	5	7	486.542	24.77	5	7	331	35.4411	4.25928
HVO_A0485	aminotransferase class V	19.66	1	5	5	16	15.8672	19.66	5	8	1113.37	19.66	5	8	351	37.3041	4.25928
HVO_A0486	hydrogenase expression/formation protein	16.96	1	3	3	15	10.5647	16.96	3	8	627.289	16.96	3	7	336	33.8296	4.05615
HVO_A0487	cobyrinic acid a,c-diamide synthase	29.41	1	9	9	29	15.5529	23.76	8	15	1476.12	29.41	9	14	442	46.8538	4.57666
HVO_A0496	UspA domain protein	29.31	1	7	7	33	25.079	29.31	7	17	1961	29.31	7	16	290	31.4467	4.60205
HVO_A0498	conserved hypothetical protein	19.53	1	6	6	15	6.27404	19.53	6	7	629.42	19.53	6	8	379	42.7123	4.55127
HVO_A0505	enoyl-CoA hydratase	22.05	1	3	3	5	0	22.05	3	3	28.7181	18.5	2	2	254	26.6424	4.55127
HVO_A0521	phenylacetyl-coenzyme A ligase	6.99	1	2	2	6	1.73507	6.99	2	2	176.176	6.99	2	4	429	47.4324	4.4624
HVO_A0524	3-hydroxyacyl-CoA dehydrogenase	24.15	1	5	5	15	8.16394	14.63	4	7	717.973	24.15	5	8	294	31.3487	4.44971
HVO_A0537	N-methylhydantoinase (ATP-hydrolyzing) A	5.07	1	3	3	8	6.84734	5.07	3	4	410.832	5.07	3	4	671	69.9958	4.56396
HVO_A0547	DUF1028 family protein	23.72	1	5	5	11	5.88458	23.72	5	6	456.264	21.02	4	5	333	35.1646	4.15771
HVO_A0550	receiver/sensor box histidine kinase	17.97	1	14	15	38	26.9649	16.5	14	19	1905.83	17.74	14	19	885	95.8637	4.4624
HVO_A0551	acyl-CoA synthetase	29.37	1	14	14	56	49.9695	29.37	14	28	3625.63	27.88	13	28	538	59.593	4.65283
HVO_A0553	adenosylcobyric acid synthase	15.63	1	4	4	15	11.125	15.63	4	7	639.267	15.63	4	8	512	52.5823	4.50049
HVO_A0562	urocanate hydratase	6.29	1	3	3	14	14.566	6.29	3	7	819.103	6.29	3	7	620	67.9399	4.70361
HVO_A0571	isochorismatase family protein	21.92	1	2	2	4	4.19	21.92	2	2	255.484	21.92	2	2	219	24.2929	4.38623
HVO_A0583	IclR family transcription regulator	21.09	1	5	5	12	5.06586	21.09	5	6	586.04	21.09	5	6	256	27.8949	5.07178
HVO_A0586	sugar nucleotidyltransferase	19.95	1	7	7	23	14.6631	19.95	7	12	1331.43	17.52	6	11	411	43.69	4.69092
HVO_A0591	DICT domain protein	8.7	1	2	2	6	2.18493	8.7	2	3	302.937	8.7	2	3	253	27.7753	4.50049
HVO_A0618	flavin-dependent pyridine nucleotide oxidoreductase (homolog to coenzyme A disulfide reductase)	25.26	1	7	7	28	20.4316	21.05	6	12	1843.86	25.26	7	16	475	49.2584	4.48779
HVO_A0635	probable cysteine desulfurase	10.78	1	2	2	7	0	10.78	2	4	172.685	10.78	2	3	371	40.414	4.52588
HVO_A0636	YbaK domain protein	23.42	1	2	2	8	11.7525	23.42	2	4	561.025	23.42	2	4	158	16.6861	4.53857
HVO_B0001	Orc1-type DNA replication protein	44.39	1	13	14	33	11.7388	33.66	12	16	1161.74	44.39	14	17	410	45.8257	5.32568
HVO_B0018	ParA domain protein	31.01	1	5	5	28	20.1439	31.01	5	13	1204.5	31.01	5	15	287	31.653	4.7417
HVO_B0029	xylose dehydrogenase (NADP)	9.54	1	3	3	10	4.20018	9.54	3	5	330.482	9.54	3	5	325	34.6978	4.38623
HVO_B0031	probable oxidoreductase (short-chain dehydrogenase family)	9.49	1	2	2	2	0	9.49	2	2					253	27.0134	4.55127
HVO_B0038A	D-xylonate dehydratase	8.25	1	1	3	18	8.71179	8.25	3	9	842.159	8.25	3	9	412	45.5004	4.55127
HVO_B0039	alpha-ketoglutarate semialdehyde dehydrogenase	13.28	1	4	4	10	2.49369	13.28	4	5	285.819	13.28	4	5	482	50.6257	4.31006
HVO_B0040	IclR family transcription regulator	25.9	1	6	6	20	20.1467	22.31	5	9	1391.14	25.9	6	11	251	27.167	5.30029
HVO_B0047	ABC-type transport system periplasmic substrate-binding protein (probable substrate iron-III)	11	1	3	3	10	3.87478	11	3	5	428.817	11	3	5	400	44.2121	4.32275
HVO_B0049	precorrin-8 methylmutase	18.58	1	3	3	5	2.6365	11.5	2	2	214.544	18.58	3	3	226	23.7629	4.99561
HVO_B0050	ATP-dependent cobaltochelatase subunit CobN	35.51	1	32	32	157	103.394	35.51	32	77	7720.88	35.51	32	80	1284	141.168	4.34814
HVO_B0051	ATP-dependent cobaltochelatase subunit ChlID	30.88	1	16	16	72	61.6912	28.47	15	34	4996.25	30.88	16	38	706	73.2657	4.38623
HVO_B0052	PQQ repeat protein	25.49	1	7	7	27	11.2362	17.23	6	13	1309.07	25.49	7	14	412	44.0839	5.47803
HVO_B0054	sirohydrochlorin cobaltochelatase	21.43	1	5	5	7	0	6.65	2	2	304.742	21.43	5	5	406	44.1145	4.71631
HVO_B0055	conserved hypothetical protein	20.89	1	5	5	18	7.03977	20.89	5	9	773.755	20.89	5	9	225	23.9336	4.69092
HVO_B0057	precorrin-3B C17-methyltransferase	24.42	1	4	4	28	18.7448	13.66	3	14	1925.62	24.42	4	14	344	36.3471	4.31006
HVO_B0058	precorrin-3B C17-methyltransferase	15.31	1	3	3	12	15.017	15.31	3	6	1018.4	15.31	3	6	294	31.8232	4.39893
HVO_B0059	cobalt-precorrin 5A hydrolase	33.74	1	8	8	47	51.0873	33.74	8	24	3168.43	33.74	8	23	326	34.4818	4.51318
HVO_B0060	precorrin-4 C11-methyltransferase	28.67	1	4	4	18	7.00419	28.67	4	9	671.263	28.67	4	9	279	29.6702	4.22119
HVO_B0061	precorrin-2 C20-methyltransferase	31.49	1	6	6	26	15.4261	23.83	5	12	1710.33	31.49	6	14	235	25.3076	4.62744
HVO_B0062	precorrin-7 15-methyltransferase (decarboxylating)	49.46	1	7	7	31	28.7151	44.02	6	14	2326.16	49.46	7	17	184	19.7971	5.30029
HVO_B0069	aldehyde dehydrogenase	8.06	1	2	2	5	0	8.06	2	3	112.674	8.06	2	2	459	50.0868	4.7417
HVO_B0070	pyridoxal phosphate-dependent aminotransferase	22.15	1	5	5	13	9.91871	22.15	5	7	742.677	13.47	4	6	438	46.4317	4.57666
HVO_B0071	oxidoreductase (homolog to zinc-containing alcohol dehydrogenase)	22.06	1	6	6	30	38.5495	22.06	6	15	2043.31	22.06	6	15	349	36.9692	4.70361
HVO_B0084	conserved hypothetical protein	23.91	1	2	2	3					290.141	23.91	2	3	138	14.2552	4.70361
HVO_B0087	homolog to mandelate racemase / homolog to muconate lactonizing enzyme	7.98	1	2	2	7	5.06245	7.98	2	4	340.14	7.98	2	3	376	41.8044	4.90674
HVO_B0093	ABC-type transport system periplasmic substrate-binding protein (probable substrate dipeptide/oligopeptide)	3.4	1	2	2	3	3.37161	3.4	2	3					618	69.052	4.44971
HVO_B0100	aldehyde dehydrogenase	7.45	1	3	3	6	2.5753	7.45	3	3	218.115	7.45	3	3	483	50.3995	4.31006
HVO_B0101	IclR family transcription regulator	12.45	1	3	3	12	10.7703	12.45	3	6	730.299	12.45	3	6	257	28.5765	5.021
HVO_B0102	glycosidase family protein	13.24	1	4	4	9	3.9656	10.42	3	4	331.018	13.24	4	5	355	38.7448	4.75439
HVO_B0110	oxidoreductase (homolog to zinc-containing alcohol dehydrogenase)	13.37	1	3	3	8	7.15838	13.37	3	4	514.156	13.37	3	4	344	36.558	4.58936
HVO_B0111	homolog to mandelate racemase / homolog to muconate lactonizing enzyme	32.67	1	10	10	41	12.9864	27.43	9	19	1456.57	32.67	10	22	401	44.2437	4.53857
HVO_B0114	IclR family transcription regulator	33.73	1	9	9	31	17.5241	33.73	9	16	1469.15	33.73	9	15	252	28.4106	5.43994
HVO_B0115	fumarylacetoacetase family protein	12.37	1	3	3	12	8.27265	12.37	3	6	679.865	12.37	3	6	283	30.3258	4.2085
HVO_B0116	probable oxidoreductase (short-chain dehydrogenase family)	12.08	1	2	2	6	2.49675	12.08	2	3	168.667	12.08	2	3	265	27.959	4.52588
HVO_B0118	SMC-like protein Sph2	49.84	1	29	29	170	177.089	47.67	28	86	10409.5	49.84	29	84	644	73.7572	4.41162
HVO_B0127	oxidoreductase (luciferase family protein)	10.41	1	4	4	8	2.03879	8.52	3	3	322.527	10.41	4	5	317	35.6573	4.60205
HVO_B0130	DUF296 family protein	18.52	1	2	2	11	4.82129	18.52	2	6	443.105	18.52	2	5	135	14.7862	4.41162
HVO_B0143	receiver/sensor box histidine kinase	23.28	1	11	11	40	36.0197	23.28	11	20	2467.7	23.28	11	20	597	65.9505	4.41162
HVO_B0146	aminotransferase class V	11.41	1	3	3	8	0	11.41	3	4	216.526	11.41	3	4	377	41.2126	4.93213
HVO_B0149	oleate hydratase	34.9	1	12	13	44	20.3885	32.46	12	22	2391.63	32.46	12	22	533	60.1443	4.64014
HVO_B0154	receiver/sensor box histidine kinase	17.68	1	17	17	56	38.8811	17.68	17	27	2984.59	17.68	17	29	1301	144.149	4.38623
HVO_B0179	YfiH family protein	11.32	1	2	2	8	0	11.32	2	4	117.198	11.32	2	4	265	29.1655	5.35107
HVO_B0183	YgeA family protein	10.2	1	3	3	12	3.37404	10.2	3	6	556.175	10.2	3	6	245	26.8424	4.57666
HVO_B0198	ABC-type transport system periplasmic substrate-binding protein (probable substrate iron-III)	5.28	1	2	2	2	3.02699	5.28	2	2					398	43.3989	4.37354
HVO_B0200	malate synthase	14.91	1	4	4	16	12.1744	14.91	4	8	805.149	14.91	4	8	436	48.3389	4.29736
HVO_B0202	sensor box protein	10.86	1	2	2	6	4.44562	10.86	2	3	279.958	10.86	2	3	304	33.4929	4.91943
HVO_B0216	UPF0261 family protein	7.2	1	2	2	4	2.60068	7.2	2	2	222.328	7.2	2	2	403	42.391	4.33545
HVO_B0233	alpha-L-arabinofuranosidase	7.24	1	3	3	13	10.2276	7.24	3	7	544.287	7.24	3	6	511	57.5089	4.38623
HVO_B0248	probable oxidoreductase (short-chain dehydrogenase family)	60.63	1	10	10	38	26.2543	56.3	9	19	2113.88	60.63	10	19	254	26.8706	4.42432
HVO_B0253	probable inositol-1(or 4)-monophosphatase / fructose-1,6-bisphosphatase, archaeal-type	8.61	1	1	2	8	8.31374	8.61	2	4	534.745	8.61	2	4	267	28.7502	4.55127
HVO_B0257	4-aminobutyrate aminotransferase	4.36	1	2	2	4	0	4.36	2	2	137.838	4.36	2	2	459	49.2857	4.91943
HVO_B0266	glutamate dehydrogenase (NAD)	16.55	1	8	8	22	17.1301	16.55	8	12	1196.01	14.02	7	10	435	47.2792	4.62744
HVO_B0295	ABC-type transport system ATP-binding protein (probable substrate glycerol-3-phosphate)	14.06	1	2	3	3	0	14.06	3	3					377	41.1629	4.7417
HVO_B0324	conserved hypothetical protein	20.71	1	7	7	21	20.4361	20.71	7	11	1417.15	18.04	6	10	449	48.0413	4.57666
HVO_B0345	homolog to mandelate racemase / homolog to muconate lactonizing enzyme	11.64	1	2	2	3					126.249	11.64	2	3	378	41.2146	4.84326
HVO_B0371	aldehyde dehydrogenase	29.64	1	7	7	31	27.8061	29.64	7	15	1217.03	29.64	7	16	496	52.4696	4.38623
HVO_B0375	Spo0M family protein	16.73	1	2	2	7	4.77799	16.73	2	3	426.503	16.73	2	4	245	27.2465	4.34814
HVO_B0376	probable oxidoreductase (aldo-keto reductase family protein)	48.51	1	15	15	63	43.3785	48.51	15	32	3743.84	48.51	15	31	336	37.9526	4.61475
HVO_B0382	TATA-binding transcription initiation factor	20.21	1	3	3	14	12.4622	20.21	3	7	812.568	20.21	3	7	188	20.0611	4.11963
HVO_C0001	Orc1-type DNA replication protein	30.15	1	10	10	31	18.5756	22.79	9	15	1451.44	30.15	10	16	408	45.2197	4.97021
HVO_C0040	site-specific DNA-methyltransferase (cytosine-specific)	14.53	1	5	5	16	9.42344	14.53	5	8	710.196	14.53	5	8	406	45.4953	5.08447
HVO_C0041	conserved hypothetical protein	4.67	1	2	2	2					139.596	4.67	2	2	835	94.5153	5.05908
HVO_C0042	helicase domain protein	26.37	1	29	29	100	81.4868	25.82	28	51	5462.39	25.82	28	49	1274	144.447	4.66553
HVO_C0043	conserved hypothetical protein	24.51	1	13	13	46	31.2577	23.15	12	22	2624.78	24.51	12	24	661	73.7516	4.75439
HVO_C0044	PLD domain protein	17.72	1	4	4	10	3.922	17.72	4	5	397.276	17.72	4	5	333	36.3855	4.94482
HVO_C0050	conserved hypothetical protein	5.26	1	2	2	2					143.496	5.26	2	2	266	30.7071	4.58936
HVO_C0054	hypothetical protein	10.76	1	2	2	8	6.93405	10.76	2	4	480.588	10.76	2	4	344	37.4813	4.70361
HVO_C0057	Orc1-type DNA replication protein	7.89	1	3	3	6	2.64134	7.89	3	3	269.92	7.89	3	3	418	46.2722	5.021
HVO_C0067	FAD-dependent oxidoreductase	9.34	1	4	4	16	10.7069	9.34	4	8	789.814	9.34	4	8	396	42.6729	4.29736
HVO_C0069	GFO family oxidoreductase	39.81	1	11	11	68	57.0881	39.81	11	35	3275.42	39.81	11	33	324	35.9817	5.09717
HVO_C0074	ABC-type transport system ATP-binding protein (probable substrate dipeptide/oligopeptide)	6.52	1	4	4	12	12.624	6.52	4	6	758.341	6.52	4	6	690	75.8679	4.79248
HVO_C0077	sarcosine oxidase	25.06	1	5	5	16	15.9003	25.06	5	8	1041.01	25.06	5	8	387	42.9019	4.70361

## Sheet: wt D
Accession	Description	ΣCoverage	Σ# Proteins	Σ# Unique Peptides	Σ# Peptides	Σ# PSMs	Score A2	Coverage A2	# Peptides A2	# PSM A2	Score A4	Coverage A4	# Peptides A4	# PSM A4	# AAs	MW [kDa]	calc. pI
	>sp|TRYP_PIG|	25.11	1	4	4	92	99.2302	25.11	4	44	7310.76	25.11	4	48	231	24.3938	7.18115
109255249	keratin 4 [Homo sapiens]	4.55	1	0	3	11	6.24836	4.55	3	5	562.582	4.55	3	6	594	63.8714	8.25049
1181994	hair type I acidic keratin [Homo sapiens]	4.2	3	1	2	4	1.92857	4.2	2	4					405	45.7991	4.79248
13432173	Keratin, type I cytoskeletal 14 (Cytokeratin-14) (CK-14) (Keratin-14) (K14)	21.19	10	4	11	33	26.2042	19.92	10	16	1942.91	21.19	11	17	472	51.5894	5.16064
17318569	keratin 1 [Homo sapiens]	38.04	3	21	27	169	170.165	38.04	27	84	11430.4	38.04	27	85	644	66.027	8.11865
18031720	keratin protein K6irs [Homo sapiens]	3.73	5	1	2	10	8.28707	3.73	2	5	637.701	3.73	2	5	510	55.7144	6.88818
21961227	Keratin 6B [Homo sapiens]	14.18	10	3	10	52	52.9563	14.01	9	25	3478	14.18	10	27	564	60.0303	8.00146
23503075	Keratin, type I cytoskeletal 16 (Cytokeratin-16) (CK-16) (Keratin-16) (K16)	21.14	9	4	11	33	23.7479	19.87	10	16	2031.18	21.14	11	17	473	51.2362	5.04639
27894337	keratin 20 [Homo sapiens]	8.73	3	1	3	10	8.38801	8.73	3	5	547.225	8.73	3	5	424	48.4569	5.69385
40354192	keratin 10 [Homo sapiens]	33.22	3	18	20	84	74.9052	33.22	20	42	5105.43	33.22	20	42	584	58.7916	5.16064
4504919	keratin 8 [Homo sapiens]	5.8	1	0	4	23	17.872	5.8	4	11	1343.89	5.8	4	12	483	53.6711	5.59229
4557890	keratin 5 [Homo sapiens]	15.76	5	5	10	45	38.8855	15.76	10	22	2734.78	15.76	10	23	590	62.4231	8.06006
47132620	keratin 2a [Homo sapiens]	36.93	2	15	20	82	84.9752	36.93	20	40	6065.13	36.93	20	42	639	65.3932	8.00146
81175178	Keratin, type I cytoskeletal 9 (Cytokeratin-9) (CK-9) (Keratin-9) (K9)	34.51	1	14	14	60	66.9113	34.51	14	30	3806.49	34.51	14	30	623	62.0919	5.30029
HVO_0001	Orc1-type DNA replication protein	9.04	1	3	4	8	6.62584	9.04	4	4	384.453	9.04	4	4	564	62.1315	4.38623
HVO_0003	DNA-directed DNA polymerase D exonuclease subunit DP1	4.32	1	2	2	5	0	4.32	2	2	142.828	4.32	2	3	533	57.7863	4.76709
HVO_0008	aspartate kinase	46.94	1	12	12	55	42.8114	46.94	12	29	2969.93	36.48	10	26	392	41.674	4.4624
HVO_0011	inosine-5'-monophosphate cyclohydrolase, archaeal-type	36.84	1	5	5	31	25.416	36.84	5	16	2251.74	36.84	5	15	190	20.559	4.29736
HVO_0014	ATP-dependent DNA helicase Hel308a	10.04	1	9	9	27	12.1053	9.07	8	13	1565.87	10.04	9	14	827	90.2999	4.66553
HVO_0017	conserved hypothetical protein	14.06	1	2	2	6	5.9073	14.06	2	3	461.607	14.06	2	3	192	21.8678	4.50049
HVO_0019	probable S-adenosylmethionine-dependent methyltransferase (homolog to 24-sterol C-methyltransferase)	9.73	1	2	2	8	7.77047	9.73	2	4	424.628	9.73	2	4	226	25.565	4.64014
HVO_0024	thiosulfate sulfurtransferase	45.74	1	9	9	39	26.9514	36.05	7	18	2335.89	45.74	9	21	258	28.4178	4.29736
HVO_0025	thiosulfate sulfurtransferase	60.84	1	11	11	183	136.075	60.84	11	90	9439.15	60.84	11	93	286	32.0539	4.28467
HVO_0029	UvrABC system protein B	5.3	1	3	3	6	2.3562	5.3	3	3	285.334	5.3	3	3	698	78.9737	4.44971
HVO_0034	acyl-CoA thioester hydrolase	18.9	1	3	3	11	0	18.9	3	6	337.511	18.9	3	5	164	18.34	4.65283
HVO_0041	ornithine carbamoyltransferase	18.06	1	5	5	22	21.8005	18.06	5	11	1566.45	18.06	5	11	299	32.6609	4.37354
HVO_0042	acetylornithine deacetylase	10.24	1	3	3	7	7.64605	7.87	2	3	551.442	10.24	3	4	381	41.0056	4.33545
HVO_0043	acetylornithine aminotransferase	19.31	1	5	5	22	18.6997	19.31	5	11	1615.32	19.31	5	11	378	39.742	4.66553
HVO_0044	acetylglutamate kinase	12.54	1	3	3	11	9.01316	12.54	3	6	683.506	12.54	3	5	327	33.1798	4.48779
HVO_0045	N-acetyl-gamma-glutamyl-phosphate reductase	29.39	1	7	7	45	46.2216	17.87	6	22	2814.36	29.39	7	23	347	36.769	4.93213
HVO_0046	putative glutamate--argW ligase	40.55	1	9	9	47	39.4653	40.55	9	23	2865	40.55	9	24	291	31.8571	4.86865
HVO_0048	argininosuccinate lyase	19.67	1	6	6	26	26.7808	19.67	6	13	1792.22	19.67	6	13	488	50.7771	4.52588
HVO_0049	argininosuccinate synthase	27.65	1	10	10	36	32.0661	27.16	9	18	2189.25	25.68	9	18	405	44.4555	4.33545
HVO_0054	glycine--tRNA ligase	21.38	1	8	8	34	37.115	19.02	7	16	2775.78	21.38	8	18	594	64.9118	4.2085
HVO_0055	CBS domain protein	61.62	1	13	13	77	71.8469	54.93	11	37	5124.19	61.62	13	40	284	30.8346	4.27197
HVO_0059	ABC-type transport system ATP-binding protein (probable substrate dipeptide/oligopeptide)	9.75	1	3	3	8	3.46334	9.75	3	4	278.599	9.75	3	4	359	39.3918	4.90674
HVO_0062	ABC-type transport system periplasmic substrate-binding protein (probable substrate dipeptide/oligopeptide)	8.33	1	5	5	18	11.1601	8.33	5	9	1079.72	8.33	5	9	612	67.2656	4.15771
HVO_0069	sulfatase	9.13	1	4	4	7	1.72853	4.27	2	2	432.833	9.13	4	5	515	57.365	4.34814
HVO_0078	hydroxymethylbilane synthase (porphobilinogen deaminase)	33.61	1	9	9	36	31.3416	27.27	7	17	2449.4	33.61	9	19	363	39.2782	4.97021
HVO_0081	glutamate-1-semialdehyde 2,1-aminomutase	48.54	1	13	13	54	49.0494	48.54	13	27	3318.35	40.9	12	27	445	47.7813	4.85596
HVO_0087	porphobilinogen synthase	32.72	1	8	8	29	25.1561	32.72	8	14	1543.82	32.72	8	15	327	35.2974	4.71631
HVO_0100	NMD3 family protein	13.07	1	3	3	8	1.81714	13.07	3	4	299.389	13.07	3	4	375	41.5889	4.4624
HVO_0104	DNA repair and recombination protein RadA	42.57	1	13	13	79	61.2475	37.32	12	38	5644.8	42.57	13	41	343	37.2976	4.64014
HVO_0109	cysteine desulfurase	42.25	1	14	14	51	46.0949	42.25	14	24	3435.74	42.25	14	27	426	46.7785	4.56396
HVO_0118	50S ribosomal protein L20e	56.9	1	3	3	8	5.37053	56.9	3	4	395.732	56.9	3	4	58	6.36026	6.52197
HVO_0120	signal recognition particle receptor FtsY	5.7	1	2	2	2					150.154	5.7	2	2	456	48.1582	4.17041
HVO_0122	phosphoglycerate dehydrogenase	31.79	1	6	6	25	22.4881	24.69	5	12	1474.02	31.79	6	13	324	35.2853	5.35107
HVO_0123	signal recognition particle 54K protein	13.98	1	5	5	22	19.9041	11.83	4	10	1419.09	13.98	5	12	465	50.8858	4.50049
HVO_0133	thermosome subunit 1	48.04	1	19	21	152	130.408	46.96	20	74	9525.68	48.04	21	78	560	58.889	4.24658
HVO_0135	RIO-type serine/threonine protein kinase	12.41	1	4	4	11	6.48148	9.66	3	5	738.198	12.41	4	6	290	32.9882	4.80518
HVO_0138	tyrosine--tRNA ligase	35.06	1	7	7	45	18.4578	35.06	7	22	1918.75	35.06	7	23	328	36.0886	4.33545
HVO_0156	tRNA (guanine(10),N(2))-dimethyltransferase	14.64	1	3	3	8	1.9175	14.64	3	4	238.679	14.64	3	4	321	34.1523	5.24951
HVO_0158	TATA-binding transcription initiation factor	11.64	1	2	2	6	6.5592	11.64	2	3	294.714	11.64	2	3	189	20.3334	4.22119
HVO_0161	ATP phosphoribosyltransferase	44.13	1	10	10	46	48.2463	44.13	10	24	2722.31	44.13	10	22	281	30.4267	4.60205
HVO_0165	5-methylthioadenosine/S-adenosylhomocysteine deaminase	32.33	1	10	10	32	29.8505	32.33	10	17	1663.49	30	9	15	430	45.0871	4.50049
HVO_0167	adenosylhomocysteinase	37.38	1	11	11	46	49.7828	33.18	10	21	3850.26	37.38	11	25	428	46.5953	4.38623
HVO_0175	DNA polymerase sliding clamp	58.7	1	8	8	111	70.8604	58.7	8	54	5678.02	58.7	8	57	247	26.6555	4.38623
HVO_0179	Lrp/AsnC family transcription regulator / TrkA domain protein	17.24	1	3	3	6	2.69423	17.24	3	3	256.863	17.24	3	3	261	28.0401	4.57666
HVO_0180	23S rRNA (uridine-2'-O-) methyltransferase	19.31	1	4	4	14	5.90466	19.31	4	7	430.13	19.31	4	7	259	28.3389	4.70361
HVO_0194	Orc1-type DNA replication protein	12.83	1	5	5	9	1.77742	9.09	4	4	411.056	12.83	5	5	374	42.2113	4.94482
HVO_0195	ribose-5-phosphate isomerase	22.17	1	5	5	18	9.65217	22.17	5	9	1029.59	22.17	5	9	230	23.2399	4.53857
HVO_0199	phosphohexomutase (phosphoglucomutase / phosphomannomutase)	56.46	1	16	16	79	54.2788	56.46	16	39	4433.42	56.46	16	40	457	48.4358	4.34814
HVO_0203	replication factor C small subunit	49.24	1	13	13	63	53.7258	49.24	13	32	3761.72	49.24	13	31	327	36.1998	4.51318
HVO_0206	alanine--tRNA ligase	35.9	1	25	25	104	71.368	31.34	23	50	5463.31	35.9	25	54	922	102.401	4.53857
HVO_0208	glutamine amidotransferase (homolog to GMP synthase subunit A)	15.61	1	2	2	6	3.8531	15.61	2	3	258.427	15.61	2	3	237	26.1506	4.70361
HVO_0209	acyl-CoA dehydrogenase	23	1	7	7	23	15.9132	23	7	12	1050.83	19.12	6	11	387	42.366	4.93213
HVO_0212	homolog to lactoylglutathione lyase	50	1	4	4	20	18.7221	50	4	10	1433.07	50	4	10	124	13.5176	4.13232
HVO_0214	L-lactate dehydrogenase	19.69	1	6	6	40	48.9856	19.69	6	19	3123.13	19.69	6	21	320	34.5481	4.48779
HVO_0220	ATP-dependent DNA helicase MCM	9.83	1	6	6	16	9.60228	9.83	6	8	673.562	9.83	6	8	702	78.8059	4.729
HVO_0228	ParA domain protein	11.74	1	2	2	3					323.516	11.74	2	3	247	24.6344	4.15771
HVO_0233	ribose-phosphate pyrophosphokinase	20.85	1	4	4	18	16.6049	20.85	4	9	1101.2	20.85	4	9	283	29.5538	4.39893
HVO_0236	tRNA (guanine(26)-N(2))-dimethyltransferase	7.98	1	2	2	4	4.86573	7.98	2	2	229.087	7.98	2	2	376	40.8769	4.97021
HVO_0239	glutamine synthetase	48.03	1	16	16	87	70.0631	48.03	15	44	4758.38	46.49	15	43	456	50.4907	4.56396
HVO_0240	Lrp/AsnC family transcription regulator	54.61	1	6	7	29	14.6797	49.34	6	13	1577.95	54.61	7	16	152	16.9045	4.38623
HVO_0242	aminopeptidase (homolog to leucyl aminopeptidase / aminopeptidase T)	13.61	1	4	4	24	26.9752	13.61	4	12	1430.59	13.61	4	12	360	39.5248	4.31006
HVO_0243	threonine aldolase	27.27	1	8	8	27	24.4615	27.27	8	14	1620.4	27.27	8	13	341	35.5956	4.55127
HVO_0292	replication protein A	32.8	1	8	8	36	37.4084	32.8	8	19	2463.13	32.8	8	17	311	34.5617	4.31006
HVO_0304	electron transfer flavoprotein alpha subunit	23.66	1	4	4	10	8.13314	20.5	3	5	548.874	23.66	4	5	317	33.4987	4.18311
HVO_0305	electron transfer flavoprotein beta subunit	8.68	1	2	2	8	5.84069	8.68	2	4	730.242	8.68	2	4	265	28.4542	4.04346
HVO_0311	A-type ATP synthase subunit I	9.82	1	5	5	15	8.09401	9.82	5	8	531.083	9.82	5	7	733	79.4548	4.41162
HVO_0313	A-type ATP synthase subunit E	41.24	1	6	7	35	32.3891	31.44	4	15	2372.25	41.24	7	20	194	22.0117	4.31006
HVO_0314	A-type ATP synthase subunit C	33.91	1	11	12	39	27.6356	29.89	11	20	2300.04	31.32	11	19	348	38.7338	4.50049
HVO_0316	A-type ATP synthase subunit A	45.22	1	20	20	124	112.141	45.22	20	62	7991.8	45.22	20	62	586	64.4743	4.24658
HVO_0317	A-type ATP synthase subunit B	50.85	1	15	16	112	132.658	48.08	15	54	8647.79	50.85	16	58	468	51.9014	4.24658
HVO_0321	peptide chain release factor aRF-1	23.43	1	10	10	42	21.0041	23.43	10	21	2134.64	23.43	10	21	414	46.5529	4.83057
HVO_0322	MinD/ParA domain protein	10.15	1	3	3	17	16.2077	10.15	3	8	1063.78	10.15	3	9	581	58.7763	3.70068
HVO_0324	arginine--tRNA ligase	41.4	1	22	22	102	96.318	41.4	22	50	6204.91	41.4	22	52	587	64.9946	4.34814
HVO_0326	CTP-dependent riboflavin kinase	8.02	1	2	2	6	6.00071	8.02	2	3	449.968	8.02	2	3	237	25.9427	4.55127
HVO_0328	NAD-dependent epimerase/dehydratase	10.81	1	3	3	10	3.79223	10.81	3	5	327.322	10.81	3	5	296	31.6667	5.07178
HVO_0329	branched-chain amino acid aminotransferase	76.92	1	21	21	116	110.893	76.6	20	58	7425.34	76.92	21	58	312	34.9951	4.57666
HVO_0334	purine phosphoribosyltransferase (adenine phosphoribosyltransferase, xanthine-guanine phosphoribosyltransferase)	20.25	1	4	4	9	2.584	20.25	4	5	260.029	16.88	3	4	237	25.4461	4.4624
HVO_0347	DNA-directed RNA polymerase subunit B''	45.11	1	21	21	138	94.0975	43.76	20	69	8411.42	45.11	21	69	521	58.8604	4.99561
HVO_0348	DNA-directed RNA polymerase subunit B'	56.65	1	25	25	161	164.321	56.65	25	80	10149	51.07	24	81	609	67.7198	4.91943
HVO_0349	DNA-directed RNA polymerase subunit A'	33.81	1	26	26	108	104.144	33.81	26	53	7515.94	33.81	26	55	976	108.846	4.80518
HVO_0350	DNA-directed RNA polymerase subunit A''	21	1	9	9	36	38.4076	21	9	19	2616.36	18.38	8	17	419	46.1119	4.34814
HVO_0353	30S ribosomal protein S12	35.21	1	6	6	28	33.4808	35.21	6	14	1967.16	35.21	6	14	142	15.4672	9.90576
HVO_0354	30S ribosomal protein S7	26.47	1	5	5	18	12.2592	26.47	5	9	923.734	26.47	5	9	204	22.6014	5.13525
HVO_0356	translation elongation factor aEF-2	76.07	1	44	44	647	639.294	75.24	43	321	39123	76.07	44	326	727	80.3912	4.729
HVO_0357	ACT domain protein	28.04	1	5	5	21	19.0843	28.04	5	11	1094.79	28.04	5	10	189	20.2252	4.58936
HVO_0358	homoserine dehydrogenase	39.43	1	7	7	34	30.4643	39.43	7	17	1956.94	39.43	7	17	317	32.4024	4.43701
HVO_0359	translation elongation factor aEF-1 alpha subunit	76.25	1	18	22	1061	1008.69	71.97	21	499	75918.4	76.25	22	562	421	45.7307	4.729
HVO_0388	homolog to ribonuclease R	35.76	1	14	14	55	54.6637	35.76	14	29	3266.8	33.03	13	26	439	50.3267	4.729
HVO_0393	UvrABC system protein A	27.16	1	24	24	79	54.9145	24.42	22	39	3902.08	27.16	24	40	983	108.611	4.81787
HVO_0397	homolog to aminomethyltransferase (homolog to glycine cleavage system protein T)	19.45	1	5	5	14	5.44929	19.45	5	7	711.764	19.45	5	7	365	38.9904	4.61475
HVO_0400	conserved hypothetical protein	56.35	1	4	4	10	2.30744	56.35	4	5	232.927	56.35	4	5	126	13.9109	4.67822
HVO_0401	UspA domain protein	43.42	1	5	5	19	15.9844	32.89	4	8	1162.39	43.42	5	11	152	16.3933	4.79248
HVO_0402	DUF124 family protein	14.67	1	2	2	5	5.47964	14.67	2	2	296.315	14.67	2	3	225	23.9797	4.57666
HVO_0406	RNA-binding protein AU-1	22.44	1	7	7	20	15.1269	22.44	7	10	1029.44	22.44	7	10	468	49.8582	4.52588
HVO_0414	peptidase M24 family protein	17.8	1	3	3	8	2.50127	17.8	3	4	218.042	17.8	3	4	382	39.3667	4.81787
HVO_0415	repair helicase	29.87	1	15	15	64	56.5143	29.87	15	31	4203.5	29.87	15	33	616	69.5987	4.70361
HVO_0417	metal-dependent carboxypeptidase	33.47	1	14	14	45	35.2267	27.49	12	21	2762	33.47	14	24	502	57.3236	4.42432
HVO_0421	arNOG04375 family protein (homolog to PilT-type ATPase)	39.78	1	16	16	67	69.9636	39.78	16	34	4381.07	39.78	16	33	626	67.65	4.65283
HVO_0424	ABC-type transport system ATP-binding protein	42.22	1	18	18	71	66.3918	42.22	18	35	3773.15	42.22	18	36	604	67.2129	4.48779
HVO_0429	archaemetzincin	17.92	1	2	2	6	2.8408	17.92	2	3	275.822	17.92	2	3	173	19.2717	6.53662
HVO_0431	HAD superfamily hydrolase	21.48	1	5	5	14	12.3638	21.48	5	7	798.491	21.48	5	7	284	30.428	4.25928
HVO_0433	F420H2:NADP oxidoreductase	76.13	1	10	10	48	51.7225	76.13	10	25	3108.18	76.13	10	23	222	23.3238	4.71631
HVO_0449	prephenate dehydratase	44.4	1	9	9	43	42.2785	44.4	9	21	2945.31	44.4	9	22	268	28.6813	4.64014
HVO_0452	leucine--tRNA ligase	14.09	1	12	12	36	24.9915	14.09	12	17	2370.08	14.09	12	19	958	109.495	4.37354
HVO_0454	ornithine cyclodeaminase	13.9	1	3	3	6	4.34092	13.9	3	3	313.128	13.9	3	3	331	35.564	4.23389
HVO_0455	thermosome subunit 2	51.17	1	22	23	231	170.935	51.17	23	115	12185.7	51.17	23	116	557	59.2615	4.37354
HVO_0464	threonine ammonia-lyase	10.67	1	4	4	8	2.95637	10.67	4	4	339.642	10.67	4	4	403	43.6533	4.71631
HVO_0466	citrate (si)-synthase	27.7	1	9	9	74	71.4724	27.7	9	37	4692.98	27.7	9	37	379	41.7803	4.55127
HVO_0467	PhoU/TrkA-C domain protein	43.03	1	14	14	48	39.7133	43.03	14	24	2897.36	43.03	14	24	402	43.262	4.48779
HVO_0469	AstE family protein	22.64	1	5	5	15	16.3042	16.98	4	7	1002.58	22.64	5	8	318	33.9261	5.84619
HVO_0478	glyceraldehyde-3-phosphate dehydrogenase (NAD(P)) (phosphorylating)	75.49	1	16	16	175	176.677	75.49	16	89	11741.4	75.49	16	86	355	38.1908	4.67822
HVO_0480	phosphoglycerate kinase	37.41	1	13	13	58	55.1077	37.41	13	29	3756.62	37.41	13	29	401	43.6092	4.37354
HVO_0481	glyceraldehyde-3-phosphate dehydrogenase (NAD) (phosphorylating)	68.57	1	16	16	141	135.879	68.57	16	67	9764.79	68.57	16	74	350	37.6326	4.53857
HVO_0484	50S ribosomal protein L10e	25.57	1	4	5	18	3.97055	25.57	5	9	715.49	25.57	5	9	176	19.753	8.71924
HVO_0511	NAD-dependent epimerase/dehydratase	41.98	1	7	7	36	17.6287	41.98	7	18	1520.31	41.98	7	18	262	29.3469	4.77979
HVO_0519	replication protein A	22.98	1	9	9	34	29.4927	22.98	9	17	2208.56	20.5	8	17	483	51.0075	4.13232
HVO_0521	tRNA adenylyltransferase, CCA-adding	18.74	1	8	8	26	20.8667	18.74	8	13	1541.78	18.74	8	13	459	50.4608	4.62744
HVO_0534	ABC-type transport system ATP-binding protein (probable substrate sugar)	16.71	1	4	4	8	7.33285	10.97	3	4	527.659	12.27	3	4	383	41.8973	4.2085
HVO_0541	aconitate hydratase	14.61	1	10	10	38	15.829	14.61	10	19	1712.25	14.61	10	19	938	102.147	4.39893
HVO_0549	2-keto-3-deoxygluconate kinase	40	1	11	12	33	18.2414	36.25	11	15	1835.06	40	12	18	320	34.0627	4.33545
HVO_0551	DNA mismatch repair protein MutL	12.38	1	7	7	23	22.4526	12.38	7	11	1211.73	12.38	7	12	735	78.6813	4.50049
HVO_0552	DNA mismatch repair protein MutS	25.43	1	17	17	55	41.3996	25.43	17	28	3143.66	23.38	16	27	924	99.2074	4.65283
HVO_0558	SAMP-activating enzyme E1	10	1	2	2	8	4.14176	10	2	4	439.013	10	2	4	270	28.6861	4.34814
HVO_0565	ABC-type transport system ATP-binding protein (probable substrate maltose)	18.21	1	6	6	19	9.24785	14.25	5	9	924.654	18.21	6	10	379	41.7169	4.83057
HVO_0572	lipoate-protein ligase	13.45	1	3	3	6	9.04583	13.45	3	3	477.952	13.45	3	3	275	30.5247	4.84326
HVO_0573	endonuclease IV	27.15	1	5	5	18	5.69009	27.15	5	9	731.489	27.15	5	9	291	31.3849	4.43701
HVO_0581	cell division protein FtsZ, type II	50.75	1	13	13	64	69.8912	43.5	12	32	4831.64	50.75	13	32	400	42.5433	4.75439
HVO_0585	probable oxidoreductase (aldo-keto reductase family protein)	25.08	1	6	6	22	16.2342	25.08	6	11	1090.46	25.08	6	11	327	36.1859	4.62744
HVO_0590	nicotinate-nucleotide-dimethylbenzimidazole phosphoribosyltransferase	7.89	1	2	2	6	4.76868	7.89	2	3	267.583	7.89	2	3	355	35.5829	4.29736
HVO_0591	L-threonine-O-3-phosphate decarboxylase	4.71	1	2	2	2	1.64175	4.71	2	2					340	36.0049	4.53857
HVO_0600	ACT domain protein	17.51	1	3	3	8	2.63063	17.51	3	4	398.987	17.51	3	4	177	19.1517	4.43701
HVO_0601	homoserine dehydrogenase	31.01	1	5	5	24	27.4628	31.01	5	12	1729.53	31.01	5	12	316	32.236	4.24658
HVO_0602	3-dehydroquinate dehydratase	46.56	1	9	9	38	28.0313	46.56	9	19	2357.19	46.56	9	19	247	27.3137	4.51318
HVO_0639	AAA-type ATPase (MoxR subfamily)	21.52	1	6	6	19	13.0432	18.99	5	8	1085.94	21.52	6	11	316	34.661	4.89404
HVO_0644	2-isopropylmalate synthase / (R)-citramalate synthase	25.39	1	10	10	31	28.046	22.85	9	15	1845.27	25.39	10	16	512	53.8209	4.77979
HVO_0647	GMP synthase (glutamine-hydrolyzing) subunit A	13.66	1	2	2	6	0	13.66	2	2	283.479	13.66	2	4	183	20.0435	4.2085
HVO_0648	DUF2070 family protein	9.26	1	2	2	2	0	9.26	2	2					637	67.7428	4.76709
HVO_0658	tRNA pseudouridine(13) synthase TruD	18.36	1	5	5	16	12.8119	18.36	5	8	579.008	18.36	5	8	463	50.556	4.70361
HVO_0661	dCTP deaminase (dUMP-forming)	36.41	1	6	6	25	23.9038	36.41	6	13	1407.67	36.41	6	12	195	21.2226	4.58936
HVO_0668	2-oxoacid dehydrogenase E1 component beta subunit	31.25	1	6	6	20	17.3894	31.25	6	10	1595.71	31.25	6	10	336	35.9898	4.51318
HVO_0669	2-oxoacid dehydrogenase E1 component alpha subunit	12.21	1	3	3	10	6.78473	8.72	2	4	778.535	12.21	3	6	344	36.9707	4.55127
HVO_0670	glutathione S-transferase	19.02	1	6	6	14	6.14445	11.35	4	6	662.181	17.79	5	8	326	38.0633	4.56396
HVO_0675	pantoate kinase	7.94	1	2	2	6	7.48886	7.94	2	3	397.269	7.94	2	3	277	27.8038	4.53857
HVO_0677	aspartate--tRNA ligase	51.15	1	16	16	200	197.428	51.15	16	101	12636.5	51.15	16	99	434	48.6958	4.50049
HVO_0681	DNA topoisomerase I	18.45	1	13	13	36	28.176	18.45	13	19	1978.48	18.45	13	17	840	93.6277	4.57666
HVO_0684	aspartyl/glutamyl-tRNA(Asn/Gln) amidotransferase subunit B	44.15	1	19	19	85	57.883	44.15	18	43	4491.38	44.15	19	42	496	55.0402	4.52588
HVO_0687	M20 family amidohydrolase	5.18	1	2	2	4	1.71952	5.18	2	2	157.904	5.18	2	2	444	47.5353	4.57666
HVO_0689	chromosome segregation protein Smc	11.94	1	13	13	35	20.0522	11.94	13	18	1610.97	11.94	13	17	1240	138.103	4.38623
HVO_0692	5'-methylthioadenosine phosphorylase MtaP	47.9	1	8	8	31	29.0174	37.76	7	15	2006.26	47.9	8	16	286	31.1934	4.53857
HVO_0694	probable phosphoribosyltransferase	25.32	1	5	5	21	17.1325	25.32	5	10	1307.05	25.32	5	11	237	26.9667	4.32275
HVO_0697	PAC2 family protein	18.82	1	2	2	14	15.9597	18.82	2	7	981.942	18.82	2	7	255	27.3616	4.08154
HVO_0699	translation initiation factor aIF-2 alpha subunit	18.05	1	5	5	18	18.3766	18.05	5	9	1041.51	18.05	5	9	266	29.4805	4.4624
HVO_0717	cell division protein FtsZ, type I	36.41	1	12	12	72	80.7614	36.41	12	36	5302.19	36.41	12	36	379	39.7808	4.39893
HVO_0719	transcription elongation factor Spt5/NusG	10	1	2	2	4					360.082	10	2	4	150	16.3073	4.50049
HVO_0729	inorganic pyrophosphatase	34.46	1	7	7	42	49.2861	34.46	7	21	3018.57	34.46	7	21	177	20.3595	4.15771
HVO_0741	DNA-directed DNA polymerase X	11.51	1	4	4	9	4.57227	8.25	3	4	345.858	11.51	4	5	582	62.5919	4.43701
HVO_0743	probable phosphodiesterase	41.2	1	21	21	131	105.379	41.2	21	65	7918.96	41.2	21	66	449	50.4672	4.56396
HVO_0744	homolog to carboxylate-amine ligase	4.34	1	2	2	3					257.072	4.34	2	3	369	41.6748	4.88135
HVO_0745	FtsZ family protein, type III	20.56	1	5	5	9	6.72652	12.22	4	4	557.165	20.56	5	5	360	37.0867	4.51318
HVO_0760	probable glycosyltransferase, type 2	8.97	1	3	3	10	2.04392	8.97	3	5	519.963	8.97	3	5	368	40.7472	4.81787
HVO_0778	thermosome subunit 3	55.53	1	21	23	186	198.804	50.95	21	92	12907.1	55.53	23	94	524	55.2081	4.58936
HVO_0787	indole-3-glycerol-phosphate synthase	19.92	1	4	4	12	8.97089	19.92	4	6	555.499	19.92	4	6	251	26.7377	4.43701
HVO_0788	tryptophan synthase beta subunit	36.73	1	9	9	29	28.5117	36.73	9	16	1819.29	25.83	7	13	422	45.6821	4.65283
HVO_0789	tryptophan synthase alpha subunit	41.52	1	7	7	48	43.4852	41.52	7	25	2746.45	41.52	7	23	277	29.6465	4.2085
HVO_0790	2-amino-3,7-dideoxy-D-threo-hept-6-ulosonate synthase	42.48	1	9	9	43	55.1047	38.35	8	21	3367.69	42.48	9	22	266	27.8258	4.84326
HVO_0792	3-dehydroquinate synthase type II	43.62	1	14	14	66	60.8989	43.62	14	33	4067.17	43.62	13	33	392	43.0821	4.43701
HVO_0795	transcription initiation factor TFB	16.72	1	5	5	18	9.88894	16.72	5	9	807.056	16.72	5	9	335	37.3546	5.59229
HVO_0806	pyruvate kinase	36.24	1	14	14	85	80.5801	36.24	14	43	5335.85	36.24	14	42	585	62.004	4.53857
HVO_0809	methionine--tRNA ligase	38.65	1	19	19	77	73.714	38.65	19	38	5401.71	38.65	19	39	740	81.8859	4.37354
HVO_0812	phosphoenolpyruvate synthase	25.76	1	16	16	62	65.0108	25.76	16	32	4058.14	25.76	16	30	761	83.0813	4.62744
HVO_0818	threonine synthase	16.45	1	5	5	14	16.9034	16.45	5	7	918.299	16.45	5	7	389	40.7907	4.31006
HVO_0822	glycerol-1-phosphate dehydrogenase [NAD(P)]	11.78	1	4	4	10	1.64179	11.78	4	5	284.511	11.78	4	5	348	36.6973	4.69092
HVO_0824	probable glycosyltransferase, type 1	9.09	1	3	3	8	6.60655	9.09	3	4	409.369	9.09	3	4	352	39.6008	5.08447
HVO_0826	peptidase M42 family protein	16.67	1	3	3	8	8.76746	16.67	3	4	463.309	16.67	3	4	348	37.7247	4.53857
HVO_0829	peptidase S9 family protein	26.81	1	11	11	41	25.7441	22.04	9	19	2227.29	26.81	11	22	608	67.4365	4.53857
HVO_0831	ArgK-type transport ATPase	6.45	1	2	2	6	8.15589	6.45	2	3	381.063	6.45	2	3	372	39.5545	4.65283
HVO_0836	probable M28 family peptidase (homolog to aminopeptidase YwaD)	29.2	1	9	9	51	48.8937	29.2	9	26	3494.94	29.2	9	25	435	46.9089	4.62744
HVO_0837	probable NAD kinase (inorganic polyphosphate/ATP NAD kinase)	15.23	1	3	3	6	3.96155	15.23	3	3	265.435	15.23	3	3	243	24.7504	4.4751
HVO_0850	proteasome-activating nucleotidase	44.2	1	12	13	66	47.5603	44.2	13	34	3847.72	44.2	13	32	405	45.6426	4.60205
HVO_0853	DNA double-strand break repair protein Mre11	16.78	1	6	6	18	17.1592	12.02	4	8	1122.41	16.78	6	10	441	48.1463	4.38623
HVO_0854	DNA double-strand break repair ATPase Rad50	10.41	1	9	9	20	9.96589	9.63	8	9	859.61	10.41	9	11	893	100.028	4.57666
HVO_0858	DNA-directed DNA polymerase B (intein-containing)	5.54	1	7	7	13	6.27184	4.19	6	6	671.921	5.54	7	7	1335	150.49	4.60205
HVO_0859	FeS assembly ATPase SufC	42.86	1	13	13	114	92.0531	41.2	12	56	7044.51	42.86	13	58	301	33.4335	4.34814
HVO_0860	SufB domain protein	40.13	1	14	14	112	86.4154	36.97	13	52	7519.12	40.13	14	60	476	53.2137	4.69092
HVO_0861	SufB domain protein	55.97	1	16	16	110	100.363	52.49	15	56	8028.29	53.48	15	54	402	44.6577	4.23389
HVO_0867	HD family hydrolase	13.91	1	3	3	16	8.45074	13.91	3	8	903.97	13.91	3	8	230	26.2456	4.77979
HVO_0868	NAD-dependent epimerase/dehydratase	13.98	1	4	4	9	3.65735	10.33	3	4	293.814	13.98	4	5	329	36.0724	4.55127
HVO_0869	glutamate synthase large subunit	44.61	1	49	50	265	276.583	43.28	49	132	18427.8	44.08	49	133	1511	163.807	4.70361
HVO_0870	proline--tRNA ligase	55.74	1	19	19	102	94.3798	52.05	16	49	6387.03	55.74	19	53	488	54.9084	4.43701
HVO_0874	beta-lactamase domain protein	37.19	1	19	19	74	67.4994	37.19	19	37	5506.79	37.19	19	37	640	71.9022	5.13525
HVO_0876	methylglyoxal synthase	20.47	1	2	2	4	4.01747	20.47	2	2	206.415	20.47	2	2	127	13.899	4.4751
HVO_0879	DUF371 family protein	21.28	1	2	2	4	3.31282	21.28	2	2	285.238	21.28	2	2	141	15.3013	4.65283
HVO_0880	conserved hypothetical protein	71.34	1	27	27	208	236.55	68.4	26	103	15094.5	71.34	27	105	307	36.3149	4.7417
HVO_0887	oxoglutarate--ferredoxin oxidoreductase beta subunit	46.69	1	9	9	109	109.159	46.69	9	54	7195.72	46.69	9	55	287	31.0256	4.729
HVO_0888	oxoglutarate--ferredoxin oxidoreductase alpha subunit	45.56	1	21	21	184	190.257	43.69	20	92	12956.8	45.56	21	92	586	63.9862	4.48779
HVO_0893	methylmalonyl-CoA mutase subunit A	20.49	1	8	8	24	24.1407	20.49	8	12	1342.93	20.49	8	12	566	63.1154	4.36084
HVO_0894	acyl-CoA synthetase	40.63	1	8	19	113	116.451	39.12	18	55	7292.56	40.63	19	58	662	74.3046	4.4751
HVO_0896	acyl-CoA synthetase	15.19	1	7	7	22	20.4673	13.15	6	11	1130.64	12.59	6	11	540	59.8211	4.56396
HVO_0911	GTP-binding protein Drg	36.59	1	10	10	36	23.8194	36.59	10	18	1624.34	36.59	10	18	369	40.4539	4.80518
HVO_0914	probable lyase (homolog to lactoylglutathione lyase)	40.93	1	11	11	61	51.206	37.07	9	26	4901.52	40.93	11	35	259	29.9244	4.36084
HVO_0916	diphthine synthase	24.91	1	5	5	16	17.9075	24.91	5	8	996.888	24.91	5	8	269	29.0994	4.53857
HVO_0929	tRNA (guanine(37)-N(1))-methyltransferase	11.59	1	3	3	8	4.20396	11.59	3	4	369.703	11.59	3	4	328	36.0599	4.66553
HVO_0937	FMN-binding domain protein	24.66	1	2	2	6	3.88628	24.66	2	3	164.26	24.66	2	3	146	16.1928	4.36084
HVO_0960	probable oxidoreductase (aldo-keto reductase family protein)	60.5	1	13	13	60	48.8895	60.5	13	31	3471.11	60.5	13	29	281	30.5751	4.58936
HVO_0965	AMP phosphorylase (ribose-1,5-bisphosphate forming)	5.69	1	2	2	4	2.61971	5.69	2	2	145.616	5.69	2	2	492	52.0909	4.83057
HVO_0966	ribose-1,5-bisphosphate isomerase (ribulose-bisphosphate forming)	23.84	1	6	6	14	4.56623	23.84	6	6	564.595	23.84	6	8	323	34.8546	5.23682
HVO_0970	ribulose-bisphosphate carboxylase large subunit	21.26	1	7	7	41	36.976	19.32	6	20	2989.51	21.26	7	21	414	43.8946	4.58936
HVO_0973	pyridoxal phosphate-dependent aminotransferase (probable aspartate aminotransferase)	56.77	1	15	15	141	179.12	56.77	15	69	11385.7	56.77	15	72	384	41.4402	4.41162
HVO_0976	5-(carboxyamino)imidazole ribonucleotide synthase	16.54	1	5	5	12	4.00537	11.55	4	5	550.028	16.54	5	7	381	40.4613	4.51318
HVO_0979	NADH dehydrogenase-like complex subunit B	30.9	1	7	7	26	23.8941	30.9	7	13	1392.18	30.9	7	13	233	26.1219	5.0083
HVO_0980	NADH dehydrogenase-like complex subunit CD	42.73	2	21	21	107	73.2871	42.73	21	54	5986.78	42.73	21	53	557	63.4437	4.52588
HVO_0989	conserved hypothetical protein	44.44	1	6	6	18	13.7649	44.44	6	10	922.55	34.13	4	8	126	14.384	4.80518
HVO_0990	DHH family phosphoesterase	7	1	2	3	5	1.90447	5.97	2	2	315.153	7	3	3	486	51.8813	4.58936
HVO_0997	peptidase M24 family protein	32.88	1	7	7	20	12.5247	32.88	7	9	925.647	32.88	7	11	368	39.9367	4.48779
HVO_0999	DRTGG domain protein	48.94	1	13	13	54	42.349	48.94	13	26	3090.09	48.94	13	28	378	39.802	4.43701
HVO_1000	acyl-CoA synthetase (homolog to acetate--CoA ligase (ADP-forming))	25.11	1	15	15	59	50.8102	25.11	15	29	3678.64	25.11	15	30	697	74.5075	4.13232
HVO_1008	GFO family oxidoreductase	8.13	1	2	2	6	1.99573	8.13	2	3	253.919	8.13	2	3	332	35.9598	4.71631
HVO_1009	probable oxidoreductase (aldo-keto reductase family protein)	49.12	1	14	14	58	51.79	47.35	13	29	3650.1	49.12	13	29	340	38.8106	4.57666
HVO_1018	RecJ domain protein	29.23	1	17	17	77	78.7824	29.23	17	39	5191.21	27.96	16	38	633	69.7502	4.57666
HVO_1020	HEAT-PBS family protein	28.16	1	10	10	44	41.6071	28.16	10	22	3235.93	28.16	10	22	419	45.5223	3.95459
HVO_1022	NamA family oxidoreductase (homolog to old yellow enzyme)	34.25	1	9	9	38	25.9854	31.22	8	17	1832.35	34.25	9	21	362	39.6035	4.81787
HVO_1025	acetyl-CoA C-acyltransferase	34.46	1	8	8	36	37.0333	34.46	8	18	2239.83	34.46	8	18	383	40.7066	4.56396
HVO_1031	thioredoxin-disulfide reductase	39.18	1	9	9	44	38.6378	39.18	9	22	2643.77	39.18	9	22	342	37.4198	4.4624
HVO_1044	imidazoleglycerol-phosphate synthase subunit HisF	29.26	1	6	6	24	24.2636	29.26	6	12	1458.74	29.26	6	12	270	29.145	4.34814
HVO_1047	NADPH:quinone reductase	5.88	1	2	2	2					147.4	5.88	2	2	323	33.7805	4.27197
HVO_1048	phosphoribosylformylglycinamidine synthase 2	15.81	1	8	8	36	42.0022	14.81	7	17	2603.92	15.81	8	19	702	72.9193	4.18311
HVO_1054	aspartyl/glutamyl-tRNA(Asn/Gln) amidotransferase subunit A	11.11	1	4	4	16	19.1365	11.11	4	8	1090.9	11.11	4	8	423	43.8814	4.31006
HVO_1055	TrkA domain protein	9.29	1	2	2	6	4.96238	9.29	2	3	317.875	9.29	2	3	226	24.4382	4.38623
HVO_1058	TrkA domain protein	14.38	1	6	6	21	12.2368	14.38	6	11	1082.45	12.13	5	10	445	47.7312	4.34814
HVO_1061	oxidoreductase (homolog to thioredoxin-disulfide reductase)	42.08	1	9	9	47	49.5961	42.08	9	23	3045.35	42.08	9	24	259	27.9977	4.50049
HVO_1062	phosphopantothenoylcysteine decarboxylase / phosphopantothenate--cysteine ligase	9.84	1	4	4	11	2.66168	9.84	4	6	461.448	9.84	4	5	386	39.9533	4.67822
HVO_1072	purine phosphoribosyltransferase (adenine phosphoribosyltransferase, xanthine-guanine phosphoribosyltransferase)	28.19	1	4	4	20	11	28.19	4	10	1164.92	28.19	4	10	188	20.5195	4.60205
HVO_1076	sugar nucleotidyltransferase	36.96	1	8	8	43	42.2784	35.09	7	22	2732.83	36.96	8	21	322	35.8303	4.1958
HVO_1077	diphthamide biosynthesis protein Dph6	10.83	1	2	2	7	2.3758	10.83	2	3	357.012	10.83	2	4	240	26.0335	4.14502
HVO_1079	sulfate adenylyltransferase small subunit	20.92	1	6	6	26	30.5138	20.92	6	13	1939.25	20.92	6	13	325	37.5295	4.18311
HVO_1080	conserved hypothetical protein	44.15	1	6	6	17	16.4726	38.83	5	8	1153.42	44.15	6	9	188	21.1384	4.31006
HVO_1082	homolog to orotate phosphoribosyltransferase	34.29	1	6	6	20	12.6077	34.29	6	11	1085.12	30.95	5	9	210	22.2851	4.42432
HVO_1083	glucose 1-dehydrogenase	16.81	1	3	3	5	5.09369	9.8	2	2	244.202	16.81	3	3	357	38.9654	4.729
HVO_1084	adenylosuccinate lyase	37.15	1	13	13	51	33.8481	33.05	11	26	2829.41	37.15	13	25	463	50.7854	4.70361
HVO_1085	phosphoribosylglycinamide formyltransferase / phosphoribosylaminoimidazolecarboxamide formyltransferase	44.19	1	16	16	82	86.2683	42.29	15	40	5454.21	44.19	15	42	525	56.4225	4.39893
HVO_1087	UspA domain protein	8.51	1	2	2	8	6.74597	8.51	2	4	523.85	8.51	2	4	141	15.1616	4.98291
HVO_1088	folylpolyglutamate synthase / 7,8-dihydropteroate reductase / dihydropteroate synthase	11.81	1	8	8	26	21.1818	9.07	6	12	1270.19	11.81	8	14	838	89.1017	4.65283
HVO_1091	proteasome alpha subunit	36.9	1	8	9	43	57.9492	33.33	8	21	3379.32	36.9	9	22	252	27.5966	4.56396
HVO_1093	probable S-adenosylmethionine-dependent methyltransferase	11.06	1	2	2	7	2.36892	11.06	2	4	236.276	11.06	2	3	208	22.604	4.36084
HVO_1097	diaminopimelate epimerase	15.28	1	3	3	11	15.0723	15.28	3	6	638.483	15.28	3	5	288	29.8866	4.4751
HVO_1098	diaminopimelate decarboxylase	11.33	1	4	4	12	7.95312	11.33	4	6	552.505	11.33	4	6	415	44.4172	5.021
HVO_1099	2,3,4,5-tetrahydropyridine-2,6-dicarboxylate N-succinyltransferase	39.64	1	8	8	58	65.2381	39.64	8	29	4382.31	39.64	8	29	280	30.1397	4.43701
HVO_1100	4-hydroxy-tetrahydrodipicolinate reductase	32.41	1	6	6	24	15.1443	19.37	4	11	1319.38	32.41	6	13	253	26.0457	4.60205
HVO_1101	4-hydroxy-tetrahydrodipicolinate synthase	22.3	1	4	4	12	7.66856	22.3	4	6	679.837	22.3	4	6	305	32.6543	4.56396
HVO_1117	HTH-10 family transcription regulator	7.98	1	2	2	5	2.45709	7.98	2	3	275.983	7.98	2	2	213	23.3113	4.56396
HVO_1123	thioredoxin-disulfide reductase	22.92	1	8	8	41	29.5295	19.77	7	18	2586.78	22.92	8	23	349	37.3218	4.32275
HVO_1125	cysteine--tRNA ligase	29.15	1	10	10	40	34.3837	29.15	10	20	2537.19	29.15	10	20	494	55.1833	4.56396
HVO_1129	conserved hypothetical protein	13.33	1	3	4	11	8.79568	13.33	4	6	485.59	12.05	3	5	390	42.9771	4.43701
HVO_1132	adenylosuccinate synthase	49.89	1	20	20	202	149.204	46.73	19	99	10565.1	46.05	18	103	443	48.2009	4.56396
HVO_1133	conserved hypothetical protein	31.68	1	2	2	6	6.71639	31.68	2	3	522.876	31.68	2	3	101	11.7029	4.57666
HVO_1134	conserved hypothetical protein	18.36	1	10	10	36	28.3538	18.36	10	18	2076.91	18.36	10	18	757	80.6341	4.34814
HVO_1139	squalene synthase	17.6	1	4	4	16	17.6505	17.6	4	8	1037.58	17.6	4	8	358	39.7124	4.53857
HVO_1140	acyl-CoA dehydrogenase	30	1	9	9	37	26.0223	30	9	18	2175.87	30	9	19	380	41.1672	4.55127
HVO_1145	30S ribosomal protein S1e	58.18	1	12	12	68	63.5299	58.18	12	35	4539.08	58.18	12	33	220	24.7995	4.85596
HVO_1150	IS200-type transposase	13.08	1	2	2	6	0	13.08	2	3	263.964	13.08	2	3	130	14.7055	5.49072
HVO_1164	HD family hydrolase	31.48	1	7	7	28	15.112	31.48	7	14	1521.28	31.48	7	14	270	29.8453	4.86865
HVO_1169	probable glycosyltransferase, type 1	12.5	1	3	3	5	1.68067	12.5	3	3	134.582	8.7	2	2	368	40.7983	4.729
HVO_1172	NAD-dependent epimerase/dehydratase	35.87	1	9	9	29	23.6945	35.87	9	15	1760.67	35.87	9	14	315	34.8667	4.33545
HVO_1175	DUF2110 family protein	16.89	1	3	3	13	11.3415	16.89	3	6	829.757	16.89	3	7	225	24.4472	4.62744
HVO_1177	CinA N-terminal domain protein	22.17	1	3	3	6	2.32318	22.17	3	3	180.44	22.17	3	3	230	24.4839	4.36084
HVO_1179	homolog to NAD kinase	14.69	1	3	3	5	2.86088	8.47	2	2	338.09	14.69	3	3	354	36.7406	4.60205
HVO_1181	transcription regulator (homolog to phosphate uptake regulator)	57.14	1	14	14	65	57.1389	57.14	14	32	4549.63	57.14	14	33	343	38.3827	4.94482
HVO_1187	conserved hypothetical protein	40.56	1	5	5	14	6.1762	40.56	5	7	632.584	40.56	5	7	143	16.3652	4.85596
HVO_1189	aldehyde dehydrogenase	44.09	1	17	17	91	82.3254	44.09	17	45	5407.61	44.09	17	46	508	56.136	4.58936
HVO_1198	UspA domain protein	39.31	1	5	5	16	13.6758	39.31	5	8	955.747	39.31	5	8	145	15.6209	4.75439
HVO_1199	acyl-CoA dehydrogenase	5.26	1	2	2	6	0	5.26	2	3	192.071	5.26	2	3	380	41.4533	4.64014
HVO_1212	KaiC-type circadian regulator CirA	37.8	1	8	8	57	61.218	37.8	8	29	4271.6	37.8	8	28	246	27.5458	4.44971
HVO_1228	halocyanin	6.33	1	4	4	10	10.3708	6.33	4	5	706.515	6.33	4	5	821	83.6513	4.17041
HVO_1235	creatininase	11.36	1	3	3	10	10.0328	11.36	3	5	607.339	11.36	3	5	264	29.2472	4.84326
HVO_1236	acyl-CoA synthetase	14.58	1	7	7	31	28.1451	14.58	6	15	1737.48	14.58	7	16	535	59.1098	4.60205
HVO_1238	probable oxidoreductase (aldo-keto reductase family protein)	23.15	1	6	6	28	18.616	23.15	6	14	1488.21	18.52	5	14	324	36.6457	4.67822
HVO_1249	conserved hypothetical protein	11.27	1	2	2	4	1.61076	11.27	2	2	162.515	11.27	2	2	142	16.3794	5.19873
HVO_1250	redoxin domain protein	14.97	1	2	2	2					261.312	14.97	2	2	187	20.5334	4.03076
HVO_1266	pyridoxal phosphate-dependent aminotransferase (probable aspartate aminotransferase)	12.53	1	4	4	14	8.49905	12.53	4	7	593.992	12.53	4	7	383	41.9683	4.48779
HVO_1268	conserved hypothetical protein	21.1	1	3	3	10	11.9143	21.1	3	5	894.747	21.1	3	5	237	26.3723	5.21143
HVO_1273	inosine-5'-monophosphate dehydrogenase	56.83	1	18	18	179	154.738	54.22	17	89	11711.1	52.01	17	90	498	53.2531	4.55127
HVO_1279	dihydrofolate reductase	11.73	1	2	2	6	1.83919	11.73	2	3	169.585	11.73	2	3	162	17.9688	4.57666
HVO_1284	GTP cyclohydrolase III	36.4	1	7	7	36	38.0729	36.4	7	18	2840.51	36.4	7	18	261	28.8911	4.70361
HVO_1287	PfpI family protease	18.18	1	2	2	6	4.60305	18.18	2	3	190.141	18.18	2	3	198	21.5314	4.52588
HVO_1289	OsmC domain protein	18.94	1	2	2	10	4.90158	18.94	2	5	420.951	18.94	2	5	132	14.2115	3.85303
HVO_1291	fumarylacetoacetase family protein	33.74	1	4	4	21	28.5363	33.74	4	11	1289.38	33.74	4	10	243	26.2569	4.55127
HVO_1295	histidinol-phosphate aminotransferase	23.27	1	6	6	29	21.8302	23.27	6	15	1519.46	23.27	6	14	361	39.3932	4.51318
HVO_1299	HTH domain protein	13.87	1	2	2	7	5.19951	13.87	2	4	316.222	13.87	2	3	173	18.8899	4.84326
HVO_1300	triosephosphate isomerase	15.42	1	3	3	35	46.7456	15.42	3	18	2920.39	15.42	3	17	214	21.3196	4.25928
HVO_1304	pyruvate--ferredoxin oxidoreductase beta subunit	54.81	1	11	11	133	118.6	54.81	11	68	8122.04	54.81	11	65	312	34.4753	4.98291
HVO_1305	pyruvate--ferredoxin oxidoreductase alpha subunit	40.41	1	17	17	289	288.406	39.14	16	145	19505	40.41	17	144	631	68.4271	4.48779
HVO_1306	chorismate synthase	29.35	1	10	10	53	56.1276	29.35	10	27	2877.45	29.35	10	26	385	41.9212	4.83057
HVO_1308	3-phosphoshikimate 1-carboxyvinyltransferase	12.56	1	4	4	20	14.8305	12.56	4	10	1030.6	12.56	4	10	430	44.2195	4.37354
HVO_1309	peptidase M24 family protein	5.12	1	2	2	14	8.53631	5.12	2	7	614.139	5.12	2	7	391	42.0734	4.36084
HVO_1323	shikimate kinase, archaeal-type	13.15	1	3	3	14	12.9779	13.15	3	8	851.134	9	2	6	289	29.4784	4.29736
HVO_1327	AAA-type ATPase (CDC48 subfamily)	25	1	12	13	44	26.0727	23.23	12	21	2083.97	25	13	23	736	78.1178	4.88135
HVO_1332	conserved hypothetical protein	24.81	1	3	3	9	7.87823	16.28	2	4	804.527	24.81	3	5	129	14.9261	4.15771
HVO_1337	rpa-associated protein	14.45	1	6	6	28	22.3087	14.45	6	13	1403.05	14.45	6	15	623	64.8293	3.67529
HVO_1338	replication protein A	44.96	1	12	12	38	22.4724	44.96	12	19	2069.81	42.15	11	19	427	45.9535	4.36084
HVO_1340	probable glycosyltransferase, type 1	22.13	1	7	7	28	10.2948	22.13	7	14	1304.41	19.2	6	14	375	41.0478	4.42432
HVO_1344	SBDS family protein	19.75	1	4	4	14	9.71421	19.75	4	7	619.6	19.75	4	7	238	26.5443	4.51318
HVO_1348	probable YjeF family carbohydrate kinase	24.69	1	8	8	26	28.5138	24.69	8	13	1481.35	24.69	8	13	478	48.8084	4.44971
HVO_1354	DNA mismatch repair protein MutS	19.48	1	10	10	24	12.1807	19.48	10	12	873.076	19.48	10	12	580	62.1286	4.56396
HVO_1356	sensor box histidine kinase	20	1	8	8	22	16.5381	18.18	7	11	999.705	20	8	11	550	61.1156	4.60205
HVO_1368	probable metallo-beta-lactamase family hydrolase	8.61	1	2	2	5					552.532	8.61	2	5	267	29.2748	4.48779
HVO_1370	gamma-glutamyl phosphate reductase	27.25	1	11	11	53	34.5686	27.25	11	26	2742.61	27.25	11	27	444	48.0876	4.33545
HVO_1371	glutamate 5-kinase	30.23	1	7	7	23	24.3535	27.24	6	11	1855.62	30.23	7	12	301	31.9708	4.24658
HVO_1372	pyrroline-5-carboxylate reductase	18.29	1	4	4	17	11.8096	18.29	4	9	1020.1	12.45	3	8	257	26.819	4.00537
HVO_1373	acyl-CoA dehydrogenase	10.44	1	3	3	7	5.24993	10.44	3	4	389.144	6.27	2	3	383	42.5214	4.61475
HVO_1374	acyl-CoA synthetase	15.19	1	8	8	29	20.4852	15.19	7	14	1760.63	15.19	8	15	553	61.1188	4.50049
HVO_1375	O-succinylbenzoic acid--CoA ligase	14.82	1	7	7	20	18.1759	14.82	7	10	877.017	14.82	7	10	614	64.7273	4.28467
HVO_1380	methylmalonyl-CoA mutase subunit A	23.84	1	9	9	29	16.9468	20.07	8	14	1123.62	23.84	9	15	558	61.8671	4.41162
HVO_1381	probable methyltransferase	9.46	1	2	2	4	2.65472	9.46	2	2	148.023	9.46	2	2	222	23.8897	4.4624
HVO_1383	tRNA (adenine-N(1))-methyltransferase TrmI	15.35	1	3	3	8	3.7928	15.35	3	4	344.93	15.35	3	4	241	26.0969	4.57666
HVO_1387	enoyl-CoA hydratase	29.57	1	7	7	26	12.1901	29.57	7	13	1236.49	29.57	7	13	257	27.5335	4.51318
HVO_1391	NUDIX family hydrolase	11.92	1	2	2	6	5.35872	11.92	2	3	334.862	11.92	2	3	151	17.4407	5.0083
HVO_1395	M20 family amidohydrolase (homolog to indole-3-acetyl-aspartic acid hydrolase)	20.61	1	6	6	21	18.407	18.27	5	10	1325.9	20.61	6	11	427	45.3819	4.56396
HVO_1396	FAD-dependent oxidoreductase (homolog to geranylgeranyl reductase)	36.31	1	13	13	70	50.4369	36.31	13	33	4157.16	36.31	13	37	471	51.0359	4.4751
HVO_1401	ABC-type transport system periplasmic substrate-binding protein (probable substrate sugar)	15.38	1	3	3	11	10.3187	15.38	3	5	462.213	15.38	3	6	377	39.1886	4.18311
HVO_1402	phosphohexomutase (phosphoglucomutase / phosphomannomutase)	41.94	1	12	12	56	56.6215	41.94	12	28	3616.92	38.63	11	28	453	47.4706	4.62744
HVO_1407	HTH domain protein	18.67	1	3	3	8	5.0184	18.67	3	4	377.865	18.67	3	4	225	24.8666	4.44971
HVO_1412	diphosphomevalonate decarboxylase	20.68	1	6	6	30	18.1136	20.68	6	15	1701.81	20.68	6	15	324	35.3949	4.77979
HVO_1413	probable NADH dehydrogenase	9.55	1	3	3	9	5.7505	9.55	3	5	526.306	9.55	3	4	377	39.7301	4.66553
HVO_1419	HTH-10 family transcription regulator	6.67	1	2	2	2	0	6.67	2	2					225	25.1665	4.76709
HVO_1424	conserved hypothetical protein	5.29	1	2	2	7	1.76544	5.29	2	4	152.921	5.29	2	3	359	40.8783	4.60205
HVO_1425	conserved hypothetical protein	7.55	1	2	2	6	1.79802	7.55	2	3	207.16	7.55	2	3	265	30.4466	4.61475
HVO_1444	3-hydroxyacyl-CoA dehydrogenase	9.79	1	3	3	7	4.75893	9.79	3	4	325.683	6.64	2	3	286	30.8303	4.4624
HVO_1446	fructose-1,6-bisphosphatase	28.96	1	5	5	15	7.44645	18.52	3	5	1107.95	28.96	5	10	297	31.6085	4.44971
HVO_1453	glutamate dehydrogenase (NADP)	20.38	1	7	7	23	12.8846	18.47	6	11	1260.49	20.38	7	12	417	45.7016	4.48779
HVO_1454	aspartate carbamoyltransferase catalytic subunit	55.92	1	11	11	40	39.2618	53.29	10	20	2390.27	55.92	11	20	304	33.6538	4.91943
HVO_1456	receiver/sensor box histidine kinase	2.77	1	1	2	4	0	2.77	2	2	91.1776	2.77	2	2	506	53.7946	4.70361
HVO_1459	ThuA family protein	33.19	1	4	4	19	21.6286	33.19	4	9	1192.69	33.19	4	10	238	26.8049	4.66553
HVO_1465	naphthoate synthase	22.3	1	6	6	16	8.32277	20	5	7	738.191	22.3	6	9	305	33.9113	4.83057
HVO_1469	2-succinyl-5-enolpyruvyl-6-hydroxy-3-cyclohexene-1-carboxylate synthase	8.05	1	3	3	5	1.9112	8.05	3	3	133.947	3.94	2	2	584	63.3085	4.79248
HVO_1478	transcription initiation factor TFB	26.81	2	8	8	46	34.2649	26.81	8	23	2762.41	26.81	8	23	317	35.71	5.46533
HVO_1481	UspA domain protein	41.1	1	5	5	36	39.7627	41.1	5	18	2373.55	41.1	5	18	163	17.6586	4.39893
HVO_1485	conserved hypothetical protein	18.96	1	2	2	4	0	18.96	2	2	81.4874	18.96	2	2	211	23.0192	4.42432
HVO_1488	D-gluconate dehydratase	25.73	1	7	9	52	40.9105	25.73	9	26	3367.56	25.73	9	26	412	45.7655	4.60205
HVO_1491	HAD superfamily hydrolase	19.85	1	7	7	20	13.3992	18.38	6	10	1179.06	18.38	6	10	408	44.4103	4.60205
HVO_1494	fructose-1,6-bisphosphate aldolase, class II	43.03	1	10	10	50	57.3604	43.03	10	25	3377.06	43.03	10	25	330	36.2795	4.34814
HVO_1496	phosphotransferase system component I	24.6	1	12	12	51	50.6783	24.6	12	25	3103.85	24.6	12	26	565	60.2876	4.2085
HVO_1500	1-phosphofructokinase	13.77	1	3	3	7	4.99726	10.16	2	3	244.249	13.77	3	4	305	31.9829	4.51318
HVO_1501	DeoR family transcription regulator GlpR	23.53	1	5	5	17	11.8071	23.53	5	8	740.715	23.53	5	9	255	27.9605	4.97021
HVO_1502	3-isopropylmalate dehydrogenase	50.31	1	12	12	70	57.7279	42.59	11	33	5194.74	50.31	12	37	324	33.7037	4.23389
HVO_1503	3-isopropylmalate dehydratase small subunit	26.73	1	4	4	10	9.34948	10.89	2	4	687.433	26.73	4	6	202	21.9993	4.14502
HVO_1504	3-isopropylmalate dehydratase large subunit	42.49	1	16	16	90	105.033	42.49	16	45	6957.84	42.49	16	45	473	51.5879	4.55127
HVO_1506	ketol-acid reductoisomerase	34.2	1	8	8	31	34.223	32.18	7	15	2117.72	34.2	8	16	348	37.85	4.33545
HVO_1507	acetolactate synthase small subunit	39.45	1	6	6	25	20.8478	39.45	6	12	1599.53	39.45	6	13	218	23.6941	4.94482
HVO_1508	acetolactate synthase large subunit	18.4	1	7	7	34	36.4187	18.4	7	17	2234.27	18.4	7	17	587	62.3217	4.36084
HVO_1510	2-isopropylmalate synthase	20	1	5	5	18	18.3274	18.18	4	9	1526.84	11.82	4	9	440	47.7115	4.81787
HVO_1527	glucose-1-phosphate uridylyltransferase	27.16	1	8	8	39	25.8084	27.16	8	19	2134.12	26.75	7	20	243	27.5177	4.70361
HVO_1531	UDP-glucose 6-dehydrogenase	27.91	1	12	12	51	42.712	26.28	11	25	3378.22	27.91	12	26	430	45.9383	4.50049
HVO_1534	probable S-adenosylmethionine-dependent methyltransferase	19.57	1	2	2	4					301.447	19.57	2	4	184	19.9567	4.75439
HVO_1538	glycerol-3-phosphate dehydrogenase subunit A	25.43	1	11	11	33	27.4528	25.43	11	16	1887.39	25.43	11	17	586	63.4467	4.70361
HVO_1539	glycerol-3-phosphate dehydrogenase subunit B	39.34	1	10	10	22	16.9001	39.34	10	12	1346.96	30.09	8	10	422	43.6158	4.71631
HVO_1541	glycerol kinase	30.59	1	13	13	82	54.7696	27.25	12	40	4949.11	30.59	13	42	510	56.7025	4.50049
HVO_1544	probable phosphoenolpyruvate-protein phosphoryltransferase	29.69	1	3	3	7	4.51603	20.31	2	3	444.853	29.69	3	4	128	13.0255	4.31006
HVO_1545	dihydroxyacetone kinase subunit DhaL	39.66	1	7	7	54	44.3257	39.66	7	27	3104.59	39.66	7	27	232	24.8222	4.4751
HVO_1546	dihydroxyacetone kinase subunit DhaK	37.35	1	13	13	129	102.887	37.35	13	64	7099.08	37.35	13	65	332	34.8247	4.22119
HVO_1547	isoleucine--tRNA ligase	21.19	1	14	14	60	48.4617	21.19	14	31	3330.78	19.65	13	29	1043	117.92	4.29736
HVO_1550	acyl-CoA thioester hydrolase	23.75	1	3	3	9	9.08856	16.88	2	4	607.84	23.75	3	5	160	17.6306	4.55127
HVO_1553	hydroxypyruvate reductase	26.24	1	9	9	24	16.3649	26.24	9	12	1250.01	26.24	9	12	442	45.2451	4.50049
HVO_1557	phosphoribosylformylglycinamidine cyclo-ligase	22.22	1	4	4	14	15.7105	22.22	4	7	1111.28	22.22	4	7	324	33.5609	3.99268
HVO_1559	HTH/CBS domain protein	12.85	1	2	2	6	3.45148	12.85	2	3	281.082	12.85	2	3	179	19.549	4.4751
HVO_1562	proteasome beta subunit	11.11	1	3	3	14	11.5155	11.11	3	7	790.434	11.11	3	7	243	25.9779	4.62744
HVO_1564	conserved hypothetical protein	7.07	1	3	3	5	1.99697	7.07	3	3	170.471	4.72	2	2	509	56.4664	4.65283
HVO_1565	DNA ligase (ATP)	6.67	1	3	3	8	7.34166	6.67	3	4	511.623	6.67	3	4	585	62.7001	4.43701
HVO_1567	conserved hypothetical protein	16.6	1	3	3	10	11.0865	16.6	3	5	628.264	16.6	3	5	235	25.7256	4.36084
HVO_1568	alpha/beta hydrolase fold protein	7.94	1	2	2	12	10.6109	7.94	2	6	696.165	7.94	2	6	277	29.4358	4.94482
HVO_1570	DNA topoisomerase VI subunit A	22.68	1	5	5	17	9.83156	22.68	5	8	943.596	22.68	5	9	366	41.8034	4.62744
HVO_1571	DNA topoisomerase VI subunit B	26.82	1	15	15	50	44.1558	24.44	14	24	2737.94	26.82	15	26	798	87.3846	4.729
HVO_1572	DNA gyrase subunit B	32.39	1	16	16	58	42.2654	28.01	15	30	3233.58	30.05	15	28	639	71.1694	4.83057
HVO_1573	DNA gyrase subunit A	32.25	1	24	24	82	71.4461	29.23	23	40	4853.53	31.21	23	42	862	94.7946	4.56396
HVO_1575	arginase	31.1	1	7	7	16	9.20543	31.1	7	8	804.498	31.1	7	8	299	30.9983	4.57666
HVO_1576	NAD-dependent epimerase/dehydratase	28.1	1	4	8	39	35.3581	28.1	8	21	2079.26	25.49	6	18	306	33.9221	4.51318
HVO_1577	conserved hypothetical protein	29.94	1	5	5	15	7.28661	24.86	4	7	919.348	29.94	5	8	177	19.3657	4.7417
HVO_1578	probable NADH dehydrogenase	15.11	1	4	4	13	12.8739	15.11	4	7	631.456	11.59	3	6	397	42.7902	4.39893
HVO_1579	uridine phosphorylase	26.84	1	4	4	11	6.96911	15.07	3	5	605.845	26.84	4	6	272	29.0022	4.64014
HVO_1585	acyl-CoA synthetase	5.24	1	4	4	10	6.6825	5.24	4	5	439.562	5.24	4	5	668	74.1123	4.4751
HVO_1590	DnaK-type molecular chaperone Hsp70	40.32	1	21	21	137	124.818	39.52	20	69	8624.72	40.32	21	68	625	67.2097	4.18311
HVO_1592	DnaJ/DnaK ATPase stimulator GrpE	29	1	5	5	19	17.9169	19.91	4	9	1132.64	29	5	10	231	25.0248	4.24658
HVO_1593	PAC2 family protein	27.02	1	3	3	11	2.71833	27.02	3	6	400.771	27.02	3	5	248	26.6116	4.4624
HVO_1594	tRNA/rRNA cytosine-C5-methylase	7.67	1	2	2	5	4.30673	7.67	2	3	241.841	7.67	2	2	313	34.5747	4.69092
HVO_1604	pyridoxal phosphate-dependent aminotransferase (probable aspartate aminotransferase)	27.08	1	8	8	27	23.3699	18.23	6	12	1712.51	27.08	8	15	373	40.1677	4.43701
HVO_1610	conserved hypothetical protein	13.78	1	2	2	4	2.75249	13.78	2	2	177.599	13.78	2	2	283	30.4581	4.55127
HVO_1623	conserved hypothetical protein	40.6	1	8	8	28	26.8028	40.6	8	15	1679.45	31.21	7	13	298	32.8345	4.56396
HVO_1625	conserved hypothetical protein	17.58	1	6	6	17	22.9231	14.83	5	8	1479.19	12.54	5	9	654	70.0514	4.04346
HVO_1626	homolog to UPF0173 family metal-dependent hydrolase	10.83	1	2	2	8	9.74917	10.83	2	4	658.186	10.83	2	4	277	30.5815	4.29736
HVO_1629	conserved hypothetical protein	5.84	1	3	3	10	4.80621	5.84	3	5	322.173	5.84	3	5	531	56.3131	4.69092
HVO_1631	S-adenosyl-L-methionine:L-histidine 3-amino-3-carboxypropyltransferase	27.62	1	8	8	25	18.4578	24.42	7	11	1553.21	27.62	8	14	344	39.0587	4.729
HVO_1637	FKBP-type peptidylprolyl isomerase	42.81	1	8	9	49	40.5564	34.31	8	24	2768.54	42.81	9	25	306	33.7636	3.76416
HVO_1649	methionine adenosyltransferase	36.32	1	12	12	55	45.3734	36.32	12	28	3439.34	36.32	12	27	402	43.4717	4.44971
HVO_1654	cysteine synthase	26.14	1	6	6	27	20.0716	26.14	6	14	1507.93	26.14	6	13	306	32.2998	4.32275
HVO_1656	YyaL family protein	5.83	1	4	4	10	5.79029	5.83	4	5	539.366	5.83	4	5	703	77.2533	4.48779
HVO_1657	phosphoribosylamine--glycine ligase	22.2	1	8	8	41	33.5214	19.39	7	19	2457.99	22.2	8	22	428	45.476	4.1958
HVO_1660	DisA-N domain protein	33.46	1	7	7	25	27.0039	33.46	7	12	1835.24	33.46	7	13	269	28.9347	4.729
HVO_1668	gamma-glutamylcysteine synthetase	10.06	1	4	4	12	6.15884	10.06	4	6	583.33	10.06	4	6	358	39.8826	4.71631
HVO_1670	rRNA/tRNA 2'-O-methyltransferase complex protein Nop5	16.07	1	3	3	6	2.73281	16.07	3	3	259.955	16.07	3	3	280	29.9791	4.91943
HVO_1683	4-alpha-glucanotransferase	14.92	1	8	8	27	9.56744	14.92	8	13	1123.48	14.92	8	14	496	56.3058	4.44971
HVO_1684	threonine--tRNA ligase	36.08	1	19	19	91	74.3123	36.08	19	45	6061.75	36.08	19	46	643	73.4408	4.44971
HVO_1685	conserved hypothetical protein	16.46	1	7	7	21	10.3327	16.46	7	11	951.708	16.46	7	10	492	54.5247	5.74463
HVO_1690	DHH family phosphoesterase	33.81	1	10	10	46	48.8332	33.81	10	23	3224.42	33.81	10	23	485	52.098	4.4751
HVO_1698	CBS/parB domain protein	20.38	1	3	4	12	0	20.38	4	6	341.509	20.38	4	6	265	29.403	4.91943
HVO_1699	pyridoxal phosphate-dependent aminotransferase (homolog to histidinol-phosphate aminotransferase / aspartate aminotransferase)	17.46	1	6	6	15	14.9958	17.46	6	8	810.846	17.46	6	7	378	39.8175	4.44971
HVO_1705	ABC-type transport system periplasmic substrate-binding protein (probable substrate iron-III)	5.67	1	2	2	6	4.29095	5.67	2	3	253.945	5.67	2	3	388	41.8593	4.34814
HVO_1710	alpha amylase	6.94	1	5	5	15	3.98835	6.94	5	7	794.608	6.94	5	8	677	75.0207	4.44971
HVO_1711	glucoamylase	7.68	1	10	10	26	20.2746	7.68	10	14	1133.26	7.68	10	12	1511	166.117	4.64014
HVO_1723	DNA repair helicase Rad25	17.27	1	8	8	21	16.1724	12.66	6	10	1199.09	17.27	8	11	695	76.7638	4.69092
HVO_1725	Orc1-type DNA replication protein	17.21	1	6	8	18	11.8698	13.22	6	8	875.159	17.21	8	10	401	44.5216	5.18604
HVO_1727	TATA-binding transcription initiation factor	25.27	1	5	5	31	24.8043	25.27	5	16	2109.22	25.27	5	15	186	19.8702	4.36084
HVO_1740	conserved hypothetical protein	9.05	1	2	2	8	2.62371	9.05	2	4	436.149	9.05	2	4	210	24.4477	4.48779
HVO_1746	DUF2800 family protein	10.22	1	1	2	4	2.36174	10.22	2	2	151.41	10.22	2	2	323	36.4858	4.37354
HVO_1758	oxidoreductase (homolog to thioredoxin-disulfide reductase)	8.81	1	2	2	6	4.39951	8.81	2	3	291.682	8.81	2	3	329	36.3341	4.48779
HVO_1778	catalase-peroxidase	27.16	1	12	12	55	69.8763	27.16	12	28	4396.68	27.16	12	27	718	79.9547	4.31006
HVO_1783	conserved hypothetical protein	22.77	1	3	3	8	7.31764	22.77	3	4	456.014	22.77	3	4	224	24.1213	5.89697
HVO_1788	probable sulfite/nitrite reductase (ferredoxin)	53.38	1	23	23	124	103.476	51.35	21	60	8036.6	53.38	23	64	592	66.564	4.61475
HVO_1804	nicotinate phosphoribosyltransferase	31.44	1	9	9	20	16.1219	24.23	7	9	1169.65	31.44	9	11	388	41.1023	4.60205
HVO_1809	isochorismatase family protein	14.21	1	2	2	6	1.68641	14.21	2	3	230.934	14.21	2	3	190	20.979	4.55127
HVO_1812	conserved hypothetical protein	10.67	1	4	4	6	5.74983	10.67	4	4	169.471	5.6	2	2	375	40.5249	4.50049
HVO_1816	dihydroorotase	18.88	1	5	5	30	15.3589	18.88	5	15	1625.01	18.88	5	15	429	45.4328	4.39893
HVO_1823	UspA domain protein	16.34	1	2	2	4	4.48985	16.34	2	2	163.531	16.34	2	2	153	16.4472	4.60205
HVO_1824	conserved hypothetical protein	27.51	1	8	8	27	18.4996	21.68	7	13	1450.24	27.51	8	14	429	47.3521	4.1958
HVO_1829	aminopeptidase (homolog to leucyl aminopeptidase / aminopeptidase T)	33.79	1	11	11	51	50.8573	33.79	11	26	3579.75	30.22	10	25	364	39.3407	4.34814
HVO_1830	6-phosphogluconate dehydrogenase (decarboxylating)	11.37	1	3	4	18	7.50679	11.37	4	9	954.413	11.37	4	9	299	31.9634	4.52588
HVO_1847	oligoendopeptidase PepF	20.37	1	9	9	35	32.433	17.86	8	17	2198.17	20.37	9	18	599	68.5007	4.41162
HVO_1849	probable M28 family peptidase (homolog to aminopeptidase YwaD)	6.76	1	2	3	10	3.75015	6.76	3	5	361.216	6.76	3	5	444	47.1014	4.76709
HVO_1854	histidine--tRNA ligase	39.68	1	15	15	66	61.0132	39.68	15	32	4591.44	39.68	15	34	431	47.1328	4.37354
HVO_1858	30S ribosomal protein S19e	29.8	1	2	2	3					205.546	29.8	2	3	151	16.6634	4.84326
HVO_1861	thiamine-monophosphate kinase	6.73	1	2	2	6	5.62812	6.73	2	3	299.782	6.73	2	3	297	30.8107	4.32275
HVO_1864	molybdopterin synthase catalytic subunit	6.51	1	2	2	4	0	6.51	2	2	112.114	6.51	2	2	261	27.9178	4.41162
HVO_1866	uridylate kinase	27.43	1	6	6	22	18.2794	27.43	6	11	1515.85	27.43	6	11	237	24.5924	4.42432
HVO_1867	lysine--tRNA ligase	22.7	1	11	11	36	26.2392	22.7	11	18	1897.5	21.08	10	18	555	62.0799	4.4624
HVO_1871	UPF0447 family protein	23.95	1	11	11	49	36.0971	20.56	10	24	2823.51	23.95	11	25	501	56.0541	4.58936
HVO_1874	probable oxidoreductase (aldo-keto reductase family protein)	22.97	1	6	6	28	14.495	22.97	6	15	1321.77	20.73	5	13	357	39.8412	4.41162
HVO_1875	O-acetyltransferase (homolog to galactoside O-acetyltransferase)	19.02	1	4	4	18	14.0584	19.02	4	9	1003.29	19.02	4	9	305	34.0556	4.90674
HVO_1878	NAD synthase	19.57	1	5	5	18	14.2723	19.57	5	9	1030.22	19.57	5	9	276	29.5725	4.37354
HVO_1879	enoyl-CoA hydratase	7.79	1	2	2	2					169.859	7.79	2	2	231	24.2885	5.21143
HVO_1880	conserved hypothetical protein	30.22	1	6	6	22	19.5759	30.22	6	11	1547.65	30.22	6	11	225	23.7799	4.58936
HVO_1885	TrkA domain protein	19.35	1	2	2	8	2.19485	19.35	2	4	212.392	19.35	2	4	217	23.4018	4.75439
HVO_1893	non-canonical purine NTP pyrophosphatase	11.9	1	2	2	4	2.35505	11.9	2	2	246.442	11.9	2	2	210	22.9811	4.57666
HVO_1894	conserved hypothetical protein	29.35	1	2	2	4	1.82165	29.35	2	2	96.0277	29.35	2	2	92	10.2622	4.66553
HVO_1895	KEOPS complex subunit Kae1/Bud32	7.61	1	4	4	7	6.20688	5.98	3	3	294.198	7.61	4	4	552	58.9824	5.07178
HVO_1899	DNA-directed RNA polymerase subunit E	10	1	2	2	9	4.13304	10	2	4	475.652	10	2	5	190	20.9526	4.7417
HVO_1901	translation initiation factor aIF-2 gamma subunit	32.36	1	10	10	58	36.6922	25.79	9	29	3089.12	32.36	10	29	411	43.9139	4.36084
HVO_1907	arNOG05511 family protein (AAA-type ATPase core domain protein)	30.38	1	10	10	46	46.1716	30.38	10	23	2622.45	30.38	10	23	474	53.3774	4.58936
HVO_1914	acetyl-CoA C-acyltransferase	28.91	1	7	7	28	21.9749	26.26	6	13	1757.99	28.91	7	15	377	39.9484	4.41162
HVO_1918	probable metallo-beta-lactamase family hydrolase	23.51	1	3	3	7	0	23.51	3	3	251.642	23.51	3	4	302	33.9745	4.55127
HVO_1921	serine--tRNA ligase	65.65	1	26	26	122	125.278	65.65	26	60	7988.05	65.65	26	62	460	52.0063	4.4624
HVO_1925	probable GTP-binding protein	5.54	1	2	2	9	4.16797	5.54	2	5	317.177	5.54	2	4	325	36.4963	4.71631
HVO_1928	5-formyltetrahydrofolate cyclo-ligase	14.4	1	3	3	8	8.64062	14.4	3	4	394.697	14.4	3	4	243	26.5172	4.69092
HVO_1932	2-D-hydroxyacid dehydrogenase	31.49	1	8	8	28	26.4246	31.49	8	14	1810.53	31.49	8	14	308	32.9804	4.60205
HVO_1936	F420-0:gamma-glutamyl ligase	9.96	1	2	2	7	5.24575	9.96	2	4	294.293	9.96	2	3	251	27.4347	4.67822
HVO_1946	translation initiation factor aIF-1 (SUI1 protein, bacterial-type IF3)	28.87	1	4	4	10	2.63488	28.87	4	5	360.007	28.87	4	5	97	10.8261	4.52588
HVO_1955	aconitate hydratase	44.34	1	23	23	310	308.975	43.58	22	153	20151	44.34	23	157	654	70.3624	4.44971
HVO_1957	proteasome-activating nucleotidase	21.12	1	7	8	30	17.7367	21.12	8	15	1717.88	21.12	8	15	412	45.5604	4.4751
HVO_1963	translation initiation factor aIF-5B (bacterial-type IF2)	31.17	1	16	16	74	66.4754	29	15	36	5475.47	31.17	16	38	600	65.3333	4.67822
HVO_1965	rRNA maturation endonuclease Nob1	24.34	1	3	3	5	2.69908	17.76	2	2	185.193	17.76	2	3	152	16.7991	4.70361
HVO_1967	glucose-6-phosphate isomerase	31.16	1	10	10	35	25.4236	31.16	10	17	2207.04	31.16	10	18	430	45.5766	4.39893
HVO_1973	conserved hypothetical protein	41.92	1	4	4	18	14.6824	41.92	4	9	1187.85	41.92	4	9	167	18.1087	4.36084
HVO_1979	tRNA pseudouridine synthase Pus10	13.58	1	5	5	22	20.8935	13.58	5	11	1522.91	13.58	5	11	427	46.8725	4.38623
HVO_1995	conserved hypothetical protein	8.64	1	2	2	2	4.68932	8.64	2	2					243	26.512	4.38623
HVO_2001	tRNA-guanine(15) transglycosylase	15.31	1	4	4	14	13.1576	15.31	4	7	835.238	15.31	4	7	516	56.2656	4.58936
HVO_2008	archaeosine synthase	17.95	1	9	9	25	18.3737	16.41	8	12	1427.7	17.95	9	13	585	64.9313	4.80518
HVO_2013	FtsZ family protein, type III	32.74	1	6	6	24	15.0864	32.74	6	11	1590.87	32.74	6	13	394	41.4747	4.61475
HVO_2015	conserved hypothetical protein	50.14	1	12	12	176	192.122	50.14	12	88	12897.5	50.14	12	88	345	37.7341	4.24658
HVO_2029	Lrp/AsnC family transcription regulator	50.33	1	4	5	14	1.83534	26.8	3	6	441.36	50.33	5	8	153	16.8913	4.2085
HVO_2040	NAD-dependent epimerase/dehydratase	29.74	1	4	8	55	41.066	29.74	8	28	3059.05	29.74	7	27	306	33.819	4.51318
HVO_2056	probable epimerase (homolog to dTDP-4-dehydrorhamnose 3,5-epimerase)	10.9	1	2	2	4	3.83989	10.9	2	2	169.382	10.9	2	2	156	18.3246	4.55127
HVO_2057	sugar nucleotidyltransferase	46.5	1	14	14	78	80.4674	46.5	14	39	5283.83	46.5	14	39	357	37.8422	4.43701
HVO_2058	NAD-dependent epimerase/dehydratase (homolog to dTDP-4-dehydrorhamnose reductase)	6	1	2	2	8	8.36191	6	2	4	482.84	6	2	4	300	31.9572	4.22119
HVO_2059	NAD-dependent epimerase/dehydratase	46.45	1	10	10	43	31.1517	46.45	10	20	2638.94	46.45	10	23	310	34.1206	4.39893
HVO_2068	FtsZ family protein, type III	11.89	1	3	3	10	15.031	11.89	3	5	1027.29	11.89	3	5	370	38.7102	4.48779
HVO_2071	conserved hypothetical protein	6.74	1	3	3	13	7.36234	6.74	3	7	683.064	6.74	3	6	549	58.4179	4.71631
HVO_2072	S-layer glycoprotein	7.13	1	3	3	49	41.0742	7.13	3	24	1913.52	7.13	3	25	827	85.1379	3.6499
HVO_2095	probable oxidoreductase (zinc-containing alcohol dehydrogenase family)	5.04	1	2	2	2	3.75577	5.04	2	2					337	35.8975	4.38623
HVO_2108	IclR family transcription regulator	7.91	1	2	2	4	0	7.91	2	2	202.708	7.91	2	2	253	28.0134	5.74463
HVO_2127	M20 family amidohydrolase (homolog to indole-3-acetyl-aspartic acid hydrolase)	7.38	1	3	3	8	6.00269	7.38	3	4	351.298	7.38	3	4	420	45.0272	4.85596
HVO_2130	IclR family transcription regulator	40.44	1	10	10	28	31.1524	40.44	10	15	2029.02	32.35	8	13	272	30.0604	5.5542
HVO_2153	probable copper-containing oxidoreductase	6.23	1	2	2	4	3.22021	6.23	2	2	226.056	6.23	2	2	385	42.0502	5.8208
HVO_2156	UspA domain protein	29.9	1	6	6	19	16.656	21.26	5	9	1325.12	29.9	6	10	301	31.5827	4.69092
HVO_2160	conserved hypothetical protein	7	1	12	12	59	60.2263	7	12	29	4110.71	7	12	30	2257	232.675	3.9165
HVO_2168	AAA-type ATPase (MoxR subfamily)	17.63	1	5	5	16	14.0989	17.63	5	8	936.835	17.63	5	8	329	35.8934	4.53857
HVO_2188	phosphoribosylformylglycinamidine synthase 1	37.5	1	6	6	28	32.9153	37.5	6	14	1758.67	37.5	6	14	224	23.8674	4.36084
HVO_2191	formyltetrahydrofolate deformylase	53.21	1	14	14	50	55.7279	53.21	14	25	3592.21	53.21	14	25	327	36.1603	4.62744
HVO_2193	phosphoribosylaminoimidazole-succinocarboxamide synthase	21.83	1	5	6	16	19.1265	17.11	5	8	953.383	18.29	5	8	339	38.0863	4.50049
HVO_2204	FtsZ family protein, type III	49.87	2	16	16	78	70.6359	46.08	13	37	5098.16	49.87	16	41	395	42.0385	4.67822
HVO_2205	arNOG06768 family NADH-binding domain protein	39.87	1	8	8	26	29.8289	39.87	8	13	1688.47	39.87	8	13	301	32.007	4.99561
HVO_2211	TrkA domain protein	22.47	1	5	5	13	10.515	22.47	5	7	594.854	22.47	5	6	227	24.4587	4.71631
HVO_2225	AstE family protein	39.88	1	7	7	26	21.2044	39.88	7	13	1387.15	39.88	7	13	341	36.9002	4.52588
HVO_2226	probable phosphoribosyltransferase (homolog to anthranilate phosphoribosyltransferase)	48.06	1	11	11	55	34.0693	48.06	11	28	2701.71	48.06	11	27	360	39.6217	4.38623
HVO_2227	siroheme decarboxylase AhbA	21.33	1	5	5	14	10.5238	21.33	5	7	688.665	21.33	5	7	347	39.0534	4.69092
HVO_2229	flavin-containing amine-oxidoreductase	9.3	1	2	2	6	2.52469	9.3	2	3	182.644	9.3	2	3	344	37.9425	4.91943
HVO_2239	UspA domain protein	27.46	1	4	4	14	7.49406	27.46	4	7	573.465	27.46	4	7	142	15.4067	4.15771
HVO_2242	homolog to translation initiation factor aIF-2 beta subunit / probable RNA-binding protein	25.25	1	4	4	24	17.5549	25.25	4	12	1340.44	25.25	4	12	202	22.156	5.10986
HVO_2244	fumarylacetoacetase family protein	12.97	1	2	2	6	4.13783	12.97	2	3	162.226	12.97	2	3	239	26.0734	4.06885
HVO_2250	purine phosphoribosyltransferase (adenine phosphoribosyltransferase, xanthine-guanine phosphoribosyltransferase)	11.6	1	2	2	4	1.99952	11.6	2	2	148.797	11.6	2	2	181	19.4699	4.28467
HVO_2255	conserved hypothetical protein	7.2	1	2	2	4	4.67034	7.2	2	2	278.055	7.2	2	2	236	27.6947	5.60498
HVO_2256	DUF262 family protein	19.26	1	9	9	29	19.8162	19.26	9	15	1603.72	17.1	8	14	462	54.9031	4.89404
HVO_2266	hypothetical protein	25.76	1	9	9	32	15.4768	25.76	9	16	1734.21	25.76	9	16	493	56.6763	4.53857
HVO_2269	type I site-specific deoxyribonuclease subunit RmeR	6.62	1	4	4	8	5.09728	6.62	4	4	394.025	6.62	4	4	740	85.5789	4.70361
HVO_2270	type I restriction-modification system DNA-methyltransferase RmeM	16.16	1	6	6	21	5.40488	16.16	6	11	754.85	14.01	5	10	464	53.0579	4.53857
HVO_2271	type I site-specific deoxyribonuclease subunit RmeS	7.56	1	3	3	9	4.01428	7.56	3	4	258.908	7.56	3	5	410	45.9759	4.89404
HVO_2272	conserved hypothetical protein	11.45	1	1	2	2	0	11.45	2	2					166	19.7807	4.69092
HVO_2300	translation initiation factor aIF-5A	31.45	1	3	3	19	16.9179	31.45	3	10	1261.52	31.45	3	9	124	14.2001	5.22412
HVO_2304	molybdenum cofactor biosynthesis protein MoeA	19.46	1	5	5	13	6.61028	14.29	4	6	821.097	19.46	5	7	406	43.1268	4.60205
HVO_2305	molybdenum cofactor biosynthesis protein MoeA	15.14	1	6	6	17	15.3894	15.14	6	9	879.8	13.72	5	8	634	66.0854	4.53857
HVO_2309	probable pterin-4-alpha-carbinolamine dehydratase	20.88	1	2	2	10	7.40554	20.88	2	5	610.257	20.88	2	5	91	10.3989	4.06885
HVO_2311	glutamyl-tRNA reductase	4.12	1	2	2	6	1.90359	4.12	2	3	200.054	4.12	2	3	461	49.2225	4.53857
HVO_2313	siroheme decarboxylase AhbB	26.91	1	6	6	16	12.4169	26.91	6	8	926.556	26.91	6	8	353	39.5964	4.64014
HVO_2321	bacterial-type DNA primase DnaG	8.47	1	4	4	11	5.9833	8.47	4	6	562.698	6.99	3	5	472	49.3566	4.36084
HVO_2333	conserved hypothetical protein	34.74	1	9	9	25	9.82325	34.74	9	13	1087.95	34.74	9	12	308	34.8643	4.53857
HVO_2336	pyridoxal biosynthesis lyase PdxS	33.11	1	8	8	32	23.7068	29.47	6	15	1862.09	33.11	8	17	302	32.5011	4.80518
HVO_2345	flavin-dependent pyridine nucleotide oxidoreductase	51.82	1	13	13	90	74.8801	44.55	12	44	5574.31	51.82	13	46	413	45.7683	4.44971
HVO_2347	conserved hypothetical protein	20.71	1	2	2	10	12.4792	20.71	2	5	756.745	20.71	2	5	140	15.5314	4.37354
HVO_2348	GTP cyclohydrolase MptA	23.05	1	5	5	45	25.2232	23.05	5	23	1893.37	23.05	5	22	308	33.4953	4.67822
HVO_2350	YyaL family protein	17.57	1	6	6	16	6.14603	17.57	6	8	605.412	17.57	6	8	552	58.8152	4.58936
HVO_2361	carbamoyl-phosphate synthase (glutamine-hydrolyzing) large subunit	19.96	1	16	16	63	69.5268	18.48	15	31	5166.38	19.96	16	32	1082	117.229	4.32275
HVO_2367	arNOG05179 family protein (DUF87-related AAA-type ATPase)	20.82	1	10	10	24	12.2987	20.82	10	14	1139.29	10.79	6	10	658	72.1032	4.70361
HVO_2374	transcription regulator (homolog to phosphate uptake regulator)	26.43	1	7	7	26	32.9819	26.43	7	13	2039.82	26.43	7	13	333	36.6985	4.56396
HVO_2375	ABC-type transport system periplasmic substrate-binding protein (probable substrate phosphate)	6.67	1	2	2	2	0	6.67	2	2					345	37.0131	3.95459
HVO_2379	transcription regulator (homolog to phosphate uptake regulator)	35.84	1	8	8	50	41.8917	35.84	8	25	3178.92	35.84	8	25	226	25.4554	4.24658
HVO_2380	AAA-type ATPase (CDC48 subfamily)	3.77	1	3	3	8	2.85182	3.77	3	4	314.591	3.77	3	4	743	81.9381	4.81787
HVO_2381	UPF0272 family protein	6.69	1	3	3	10	9.57115	6.69	3	5	596.053	6.69	3	5	493	52.2622	4.88135
HVO_2383	DNA repair and recombination protein RadB	21.4	1	3	3	10	12.9139	21.4	3	5	691.856	21.4	3	5	229	24.5854	5.021
HVO_2384	CBS domain protein	51.32	1	16	16	136	100.984	48.68	14	67	7627.04	51.32	16	69	380	42.4948	5.0083
HVO_2401	glycine dehydrogenase (decarboxylating) (glycine cleavage system protein P)	21.35	1	7	7	25	20.3022	21.35	7	12	1523.32	16.91	6	13	473	50.7587	4.57666
HVO_2402	glycine dehydrogenase (decarboxylating) (glycine cleavage system protein P)	31.77	1	10	10	42	32.9473	31.77	10	21	2785.91	31.77	10	21	447	48.5449	4.56396
HVO_2404	aminomethyltransferase (glycine cleavage system protein T)	11.29	1	3	3	15	12.483	9.92	2	7	1160.2	11.29	3	8	363	39.694	4.24658
HVO_2413	translation elongation factor aEF-1 alpha subunit	61.19	1	15	19	151	107.943	56.9	18	72	9492.84	61.19	19	79	420	45.5997	4.75439
HVO_2417	conserved hypothetical protein	23.08	1	3	3	10	8.06798	23.08	3	5	477.849	23.08	3	5	195	21.6351	3.6499
HVO_2419	hydroxymethylglutaryl-CoA synthase	42.02	1	14	14	68	46.8544	42.02	14	34	3168.76	42.02	14	34	445	50.0722	4.64014
HVO_2425	GNAT family acetyltransferase	26.39	1	4	4	14	15.8776	26.39	4	7	1116.24	26.39	4	7	216	24.3936	4.53857
HVO_2427	replication factor C large subunit	14.75	1	6	6	20	21.9438	14.75	6	10	1273.32	14.75	6	10	488	53.4107	4.66553
HVO_2428	oxidoreductase (homolog to zinc-containing alcohol dehydrogenase)	5.95	1	2	2	6	6.7719	5.95	2	3	349.221	5.95	2	3	353	36.7149	4.65283
HVO_2432	ABC-type transport system periplasmic substrate-binding protein (probable substrate glutamine)	7.07	1	2	2	6	5.62749	7.07	2	3	386.814	7.07	2	3	297	32.3442	3.97998
HVO_2435	peptidase M24 family protein	37.77	1	8	8	29	22.1611	37.77	8	15	1747.26	33.42	7	14	368	39.9603	4.52588
HVO_2436	malic enzyme (NADP)	34.35	2	20	20	84	96.0668	34.35	20	42	5881.06	34.35	20	42	751	81.4084	4.55127
HVO_2452	ribonucleoside-diphosphate reductase, adenosylcobalamin-dependent	36.59	1	31	31	172	152.002	35.04	29	83	10644	36.59	31	89	1033	114.305	4.44971
HVO_2454	anthranilate synthase component I	36.83	1	15	15	52	53.7444	36.83	15	26	3401.23	36.83	15	26	524	55.8806	4.56396
HVO_2456	anthranilate phosphoribosyltransferase	19.64	1	3	4	11	3.33655	19.64	4	6	249.595	15.71	3	5	331	33.7518	4.34814
HVO_2464	succinate--CoA ligase (ADP-forming) alpha subunit	48.79	1	9	9	114	133.365	45.67	8	55	9237.54	48.79	9	59	289	29.8457	4.27197
HVO_2465	succinate--CoA ligase (ADP-forming) beta subunit	56.96	1	14	14	163	140.069	56.96	14	81	9181.27	56.96	14	82	381	40.9791	4.23389
HVO_2467	NADPH:quinone reductase	27.73	1	6	6	28	25.6712	27.73	6	14	1608.72	27.73	6	14	321	33.0122	4.51318
HVO_2471	propionyl-CoA carboxylase carboxyltransferase component	31.4	1	13	13	40	32.9538	31.4	13	20	2514.79	31.4	13	20	516	56.737	4.89404
HVO_2479	2-phospho-L-lactate transferase	14.24	1	4	4	12	12.0986	14.24	4	6	712.537	14.24	4	6	330	34.7259	4.32275
HVO_2481	HD family hydrolase	27.69	2	7	7	16	7.02204	27.69	7	8	708.139	27.69	7	8	390	42.7462	6.13818
HVO_2483	probable nucleoside deaminase (cytosine/guanine deaminase)	27	1	7	7	18	14.3682	23.74	6	8	1067.95	27	7	10	337	35.8501	4.69092
HVO_2486	propionyl-CoA carboxylase biotin carboxylase component	49.42	1	22	22	88	112.538	49.42	22	44	7333.57	49.42	22	44	599	65.3058	4.51318
HVO_2487	aspartate-semialdehyde dehydrogenase	45.64	1	9	9	92	81.2753	45.64	9	45	4527.95	45.64	9	47	344	36.589	4.41162
HVO_2496	adenylate kinase	27.88	1	6	6	32	30.3649	27.88	6	16	2138.6	27.88	6	16	208	23.066	4.24658
HVO_2501	alpha/beta hydrolase fold protein	9.49	1	2	2	8	7.31216	9.49	2	4	385.786	9.49	2	4	316	35.3277	5.71924
HVO_2503	kynureninase	11.06	1	4	4	14	4.27102	8.24	3	6	892.527	11.06	4	8	425	46.0227	4.53857
HVO_2506	isopentenyl-diphosphate delta-isomerase, type I	24.87	1	4	4	20	9.89641	17.99	3	9	1177.01	24.87	4	11	189	21.7363	4.4624
HVO_2507	Lrp/AsnC family transcription regulator	8.76	1	2	2	2					140.653	8.76	2	2	137	15.472	4.66553
HVO_2508	carbamoyl-phosphate synthase (glutamine-hydrolyzing) small subunit	11.39	1	4	4	16	9.27394	6.39	2	6	1224.39	11.39	4	10	360	38.5496	4.44971
HVO_2511	glutamyl-tRNA(Gln) amidotransferase subunit D	26.75	1	7	7	32	20.5371	26.75	7	14	1762.68	26.75	7	18	415	44.4274	4.41162
HVO_2516	phosphoglycerate mutase, 2,3-biphosphateglycerate-independent type	28.9	1	11	11	51	37.5646	28.71	10	25	2737.19	28.9	11	26	526	57.1999	4.31006
HVO_2519	conserved hypothetical protein	44.5	1	12	12	53	55.7883	39.79	11	26	3831.96	44.5	12	27	382	40.7058	4.34814
HVO_2530	homolog to phosphoribosylamine--glycine ligase	5.23	1	2	2	5	1.906	5.23	2	2	207.447	5.23	2	3	440	49.8055	4.70361
HVO_2536	CHP00300 family protein	18.99	1	4	4	14	6.99072	18.99	4	7	518.925	18.99	4	7	416	44.8268	4.51318
HVO_2544	30S ribosomal protein S5	46.73	1	9	9	40	34.2541	41.12	7	19	2833.31	46.73	9	21	214	23.2701	9.29053
HVO_2547	50S ribosomal protein L32e	19.57	1	3	3	11	12.1062	12.34	2	5	762.629	19.57	3	6	235	25.7959	4.75439
HVO_2548	50S ribosomal protein L6	17.98	1	2	2	6	5.50197	17.98	2	3	378.916	17.98	2	3	178	19.5987	4.67822
HVO_2549	30S ribosomal protein S8	44.62	1	5	5	16	12.9342	44.62	5	8	875.381	44.62	5	8	130	14.1389	4.79248
HVO_2552	30S ribosomal protein S4e	40.49	1	8	8	105	91.7004	38.46	7	51	6192.1	40.49	8	54	247	26.6492	4.57666
HVO_2554	50S ribosomal protein L14	15.91	1	3	3	10	6.38172	15.91	3	5	525.951	15.91	3	5	132	14.2256	9.75928
HVO_2555	30S ribosomal protein S17	20.18	1	2	2	3	1.90564	20.18	2	3					114	12.6563	4.80518
HVO_2558	30S ribosomal protein S3	45.39	1	11	11	111	103.242	41.12	10	53	7355.76	45.39	11	58	304	33.4239	4.05615
HVO_2560	30S ribosomal protein S19	20.71	1	2	2	8	11.484	20.71	2	4	663.953	20.71	2	4	140	15.9651	5.56689
HVO_2562	50S ribosomal protein L23	28.92	1	2	2	3					519.265	28.92	2	3	83	9.42477	5.47803
HVO_2564	50S ribosomal protein L3	20.41	1	5	5	14	12.9891	20.41	5	7	1123.55	20.41	5	7	338	37.1557	6.68311
HVO_2579	nicotinate-nucleotide pyrophosphorylase (carboxylating)	17.54	1	4	4	10	6.00281	17.54	4	5	454.348	17.54	4	5	268	27.9292	4.86865
HVO_2580	L-aspartate oxidase	25.88	1	10	10	35	31.4106	25.88	10	17	1911.2	25.88	10	18	537	55.7534	4.62744
HVO_2581	quinolinate synthase A	21.56	1	7	7	25	18.3952	21.56	7	12	1175.72	21.56	7	13	385	41.9901	4.41162
HVO_2583	hydroxymethylglutaryl-CoA reductase (NADPH)	12.66	1	4	4	17	14.8194	6.2	2	8	1064.7	12.66	4	9	403	41.0597	4.729
HVO_2588	isocitrate dehydrogenase (NADP)	53.94	1	21	21	196	185.668	50.84	20	96	12367.1	53.94	21	100	419	45.7817	4.58936
HVO_2600	methionyl aminopeptidase	17.57	1	7	7	17	10.2723	8.78	4	6	1144.98	17.57	7	11	296	32.2557	4.41162
HVO_2605	MiaB-like tRNA modifying enzyme	9.09	1	3	3	5	1.88532	9.09	3	3	145.116	4.2	2	2	429	47.4214	5.03369
HVO_2610	deoxyribose-phosphate aldolase	11.79	1	2	2	5					380.679	11.79	2	5	212	21.9477	4.23389
HVO_2614	uridine phosphorylase	17.77	1	3	3	18	17.2444	17.77	3	9	1253.53	17.77	3	9	242	25.7517	4.29736
HVO_2619	ubiquitin-like modifier protein SAMP1	62.07	1	3	3	3					103.897	62.07	3	3	87	8.9314	4.25928
HVO_2621	phosphoenolpyruvate carboxylase	38.13	1	26	26	116	90.5502	38.13	26	59	6427.62	38.13	26	57	897	102.336	4.64014
HVO_2622	probable oxidoreductase (aldo-keto reductase family protein)	6.39	1	2	2	6	3.80344	6.39	2	3	243.645	6.39	2	3	266	29.7374	4.32275
HVO_2624	CTP synthase	35.7	1	13	13	57	49.362	31.69	11	28	3611.23	31.15	12	29	549	60.791	4.70361
HVO_2625	GMP synthase (glutamine-hydrolyzing) subunit B	51.48	1	14	14	74	59.3154	46.56	12	34	4971	51.48	14	40	305	33.827	4.7417
HVO_2638	homolog to mandelate racemase / homolog to muconate lactonizing enzyme	16.81	1	4	4	12	17.3854	16.81	4	6	955.943	16.81	4	6	345	36.9125	4.67822
HVO_2640	conserved hypothetical protein	9.39	1	3	3	8	3.62519	9.39	3	4	293.265	6.15	2	4	309	33.8927	4.56396
HVO_2643	NADPH:quinone reductase	32.66	1	8	8	37	35.2916	32.08	7	19	2352.79	32.66	8	18	346	37.2325	4.55127
HVO_2646	dihydroxy-acid dehydratase	44.35	1	16	16	119	124.565	44.35	16	58	8209.95	44.35	16	61	584	61.8238	4.42432
HVO_2648	phosphoglycerate dehydrogenase	11.91	1	3	3	12	9.05163	11.91	3	6	699.686	11.91	3	6	319	34.2412	4.64014
HVO_2650	FAD-dependent oxidoreductase (homolog to geranylgeranyl reductase)	34.71	1	14	14	60	43.6948	34.71	14	30	3231.67	31.89	13	30	461	50.659	4.729
HVO_2661	aminotransferase class V (serine--pyruvate aminotransferase / alanine--glyoxylate aminotransferase)	27.84	1	10	10	60	44.3879	27.84	10	30	3586.51	27.84	10	30	370	41.8507	4.4751
HVO_2662	homolog to lactoylglutathione lyase	18.54	1	5	5	15	12.8347	15.5	4	7	813.985	18.54	5	8	329	36.5407	4.4751
HVO_2663	probable oxidoreductase (aldo-keto reductase family protein)	20.75	1	4	4	15	16.8164	20.75	4	8	904.218	20.75	4	7	294	32.486	4.75439
HVO_2665	HpcH/HpaI aldolase family protein	7.55	1	2	2	6	4.33175	7.55	2	3	279.987	7.55	2	3	265	28.3053	4.50049
HVO_2671	aminotransferase class V (serine--pyruvate aminotransferase / alanine--glyoxylate aminotransferase)	13.16	1	4	4	17	14.2587	9.62	3	7	1220.22	13.16	4	10	395	42.3856	4.53857
HVO_2675	histidinol dehydrogenase	23.13	1	7	7	30	30.8334	23.13	7	15	2358.81	23.13	7	15	428	45.4066	4.50049
HVO_2681	HTH domain protein	13.58	1	2	2	3					162.07	13.58	2	3	265	28.7935	4.64014
HVO_2688	TrmB family transcription regulator	23.51	1	7	8	30	29.702	22.1	7	14	2184.26	23.51	8	16	353	39.2502	4.57666
HVO_2690	GFO family oxidoreductase	19.67	1	7	7	36	27.755	19.67	7	18	2251.46	19.67	7	18	366	40.0034	4.60205
HVO_2700	AAA-type ATPase (CDC48 subfamily)	37.4	1	24	25	109	78.6114	37.4	25	55	5722.7	37.4	25	54	754	82.7663	4.75439
HVO_2702	alpha/beta hydrolase fold protein	14.23	1	3	3	14	5.82747	14.23	3	7	579.316	14.23	3	7	260	27.9586	4.52588
HVO_2703	3-methyl-2-oxobutanoate hydroxymethyltransferase	17.84	1	3	3	14	15.0001	17.84	3	7	1093.5	17.84	3	7	269	28.293	4.48779
HVO_2706	translation initiation factor aIF-2B delta subunit	27.66	1	5	5	17	11.5585	17.02	4	8	1018.68	27.66	5	9	282	30.7353	4.42432
HVO_2707	GFO family oxidoreductase	24.46	1	8	8	34	41.1982	22.58	7	17	2315.41	22.85	7	17	372	41.0067	4.55127
HVO_2708	YfiH family protein	29.19	1	7	7	22	23.6131	29.19	7	11	1843.17	29.19	7	11	322	35.3839	4.34814
HVO_2712	3'-5' RNA ligase	16.26	1	7	7	21	7.8277	16.26	7	10	949.207	16.26	7	11	486	53.4001	4.91943
HVO_2716	acyl-CoA dehydrogenase	29.13	1	8	8	28	34.036	23.1	6	13	2276.18	29.13	8	15	381	41.3455	4.65283
HVO_2717	alanine--tRNA ligase	18.59	1	6	6	20	22.9871	15.58	5	9	1621.36	18.59	6	11	398	41.5522	4.38623
HVO_2721	amidophosphoribosyltransferase	34.48	1	10	10	40	38.2622	34.48	10	19	2348.67	34.48	10	21	493	53.3892	4.77979
HVO_2724	beta-lactamase domain protein	51.56	1	18	18	131	100.03	51.56	17	65	7684.84	51.56	18	66	450	50.0831	5.40186
HVO_2725	bifunctional short chain isoprenyl diphosphate synthase	33.33	1	11	11	48	50.6315	33.33	11	24	3106.22	33.33	11	24	348	38.181	4.32275
HVO_2726	glutamate--tRNA ligase	38.46	1	19	19	69	38.911	38.46	18	33	3363.76	38.46	19	36	585	65.2463	4.57666
HVO_2736	tRNA(Met) cytidine acetyltransferase	2.39	1	2	2	6	3.82906	2.39	2	3	222.905	2.39	2	3	754	81.1662	4.95752
HVO_2740	nucleoside-diphosphate kinase	40.26	1	5	5	32	29.5142	40.26	5	16	2154.09	40.26	5	16	154	17.4793	4.50049
HVO_2742	5-methyltetrahydropteroyltriglutamate--homocysteine S-methyltransferase (methionine synthase II)	22.69	1	8	8	57	68.4183	22.69	8	28	3723.27	22.69	8	29	357	40.2724	4.39893
HVO_2743	5-methyltetrahydropteroyltriglutamate--homocysteine S-methyltransferase (methionine synthase II)	50.3	1	10	10	56	53.7951	38.39	8	26	4147.8	50.3	10	30	336	36.7776	4.11963
HVO_2746	ribosome biogenesis protein KsgA, 16S rRNA-methylating	18.47	1	4	4	14	16.4144	18.47	4	7	951.297	18.47	4	7	287	31.7621	4.93213
HVO_2750	cystathionine synthase/lyase (cystathionine gamma-synthase, cystathionine gamma-lyase, cystathionine beta-lyase)	13.73	1	4	4	9	4.03023	9.33	3	4	513.666	13.73	4	5	386	42.0631	4.48779
HVO_2756	50S ribosomal protein L10	29.89	1	8	8	49	30.2575	29.89	8	24	2315.41	29.89	8	25	348	36.8939	3.99268
HVO_2759	peptidase M42 family protein	27.68	1	7	7	30	38.3918	27.68	7	15	2060.21	27.68	7	15	354	37.0239	4.39893
HVO_2761	mevalonate kinase	14.17	1	4	4	9	7.88374	14.17	4	5	341.751	14.17	4	4	367	38.2414	4.31006
HVO_2763	homolog to ribonuclease Z	14.92	1	3	3	13	4.00086	14.92	3	6	658.868	14.92	3	7	248	26.634	4.52588
HVO_2773	30S ribosomal protein S2	30	1	5	5	41	38.1674	30	5	20	2568.32	30	5	21	260	28.3026	4.15771
HVO_2774	enolase	45.61	1	12	12	73	60.363	43.61	11	36	4592.46	45.61	12	37	399	41.9796	4.37354
HVO_2777	30S ribosomal protein S9	15.15	1	2	2	6	6.00193	15.15	2	3	320.849	15.15	2	3	132	14.6807	9.74463
HVO_2779	50S ribosomal protein L18e	27.59	1	3	3	14	11.9948	27.59	3	7	838.932	27.59	3	7	116	12.7437	8.49951
HVO_2781	DNA-directed RNA polymerase subunit D	30.5	1	6	6	39	25.1318	26.25	5	19	2354.04	30.5	6	20	259	28.0699	4.32275
HVO_2782	30S ribosomal protein S11	46.92	1	5	5	24	20.6296	46.92	5	12	1375.27	46.92	5	12	130	13.4299	8.55811
HVO_2783	30S ribosomal protein S4	58.86	1	10	10	47	38.8389	46.29	8	22	3202.93	58.86	10	25	175	20.0651	5.23682
HVO_2784	30S ribosomal protein S13	22.75	1	3	3	10	7.25518	22.75	3	5	611.972	22.75	3	5	167	18.9124	5.17334
HVO_2790	ATP-binding protein Mrp	32.08	1	7	7	30	24.9496	32.08	7	15	1783.96	32.08	7	15	346	36.7966	4.50049
HVO_2793	conserved hypothetical protein	17.06	1	2	2	6	3.73135	17.06	2	3	216.202	17.06	2	3	252	27.0816	4.4624
HVO_2797	uridine kinase	20.78	1	3	3	3	0	20.78	3	3					231	26.3201	4.62744
HVO_2808	succinate dehydrogenase subunit A (flavoprotein)	26.34	1	11	11	45	39.5617	26.34	11	24	2493.65	21.95	9	21	615	67.5991	4.88135
HVO_2809	succinate dehydrogenase subunit B (iron-sulfur protein)	13.65	1	4	4	7	1.88624	13.65	4	4	214.389	9.9	3	3	293	33.9443	5.2749
HVO_2813	RimK family protein	34.44	1	12	12	81	78.0778	32.67	11	41	5589.48	34.44	12	40	453	48.9847	4.729
HVO_2815	3-hydroxyacyl-CoA dehydrogenase / enoyl-CoA hydratase	13.92	1	6	6	20	9.10909	13.92	6	11	736.559	13.92	6	9	661	70.9903	4.34814
HVO_2835	histidine kinase	9.06	1	1	2	4	0	9.06	2	2	44.6753	9.06	2	2	342	36.1728	4.62744
HVO_2857	probable inositol-1(or 4)-monophosphatase / fructose-1,6-bisphosphatase, archaeal-type	18.87	1	4	4	8	7.80429	18.87	4	4	508.847	18.87	4	4	265	28.681	4.86865
HVO_2861	conserved hypothetical protein	31.64	1	9	9	48	40.4991	31.64	9	24	2946.72	31.64	9	24	275	29.146	4.27197
HVO_2862	serine hydroxymethyltransferase	59.52	1	16	16	197	151.587	59.52	16	98	11760.6	59.52	16	99	415	44.3216	4.52588
HVO_2865	methylenetetrahydrofolate dehydrogenase / methenyltetrahydrofolate cyclohydrolase	32.66	1	8	8	48	42.5876	27.95	7	23	2683.9	32.66	8	25	297	31.3475	4.36084
HVO_2871	pyridoxal phosphate-dependent aminotransferase	10.89	1	4	4	16	11.7203	10.89	4	8	712.602	10.89	4	8	450	49.0852	4.70361
HVO_2873	flap endonuclease Fen1	10.12	1	2	2	2					92.6881	10.12	2	2	326	36.3597	4.39893
HVO_2879	ornithine cyclodeaminase	21.39	1	5	5	23	8.69256	13.86	4	10	1334.93	21.39	5	13	332	34.6258	4.44971
HVO_2880	probable peptide chain release factor pelota	4.78	1	2	2	6	6.30292	4.78	2	3	392.419	4.78	2	3	356	39.2676	4.62744
HVO_2883	conserved hypothetical protein	26.5	1	14	14	42	28.9537	25.36	13	21	2120.56	25.36	13	21	702	78.8846	4.4751
HVO_2888	homolog to elongator complex protein ELP3	4.73	1	3	3	7	2.06756	4.73	3	4	193.578	3.27	2	3	550	62.5886	5.0083
HVO_2889	RecJ domain protein	52.95	1	27	27	177	148.358	52.95	27	89	10427.4	49.52	26	88	729	79.1116	4.37354
HVO_2891	thymidine kinase	11.79	1	2	2	6	3.45069	11.79	2	3	398.766	11.79	2	3	195	21.4365	4.62744
HVO_2900	fumarate hydratase	51.81	1	15	15	120	118.216	51.81	15	61	7510.11	51.81	15	59	469	50.062	4.77979
HVO_2902	glutamyl-tRNA(Gln) amidotransferase subunit E	37.5	1	17	18	88	91.7965	37.5	17	45	5987.78	37.5	18	43	624	67.5552	4.27197
HVO_2906	tRNA (cytidine/uridine-2'-O-)-methyltransferase	9.82	1	2	2	4	2.39485	9.82	2	2	166.459	9.82	2	2	275	30.632	4.57666
HVO_2908	dihydropteroate synthase	23.22	1	6	6	21	19.1125	23.22	6	11	1067.93	23.22	6	10	379	40.7883	4.52588
HVO_2911	deoxyribodipyrimidine photolyase	5.99	1	2	2	4	4.98074	5.99	2	2	198.89	5.99	2	2	484	54.4554	4.79248
HVO_2912	ThiJ/PfpI domain protein	33.33	1	4	4	15	11.675	28.36	3	7	724.103	33.33	4	8	201	20.8543	4.36084
HVO_2913	superoxide dismutase (Mn)	32.66	2	4	4	25	24.5119	32.66	4	13	1778.32	32.66	4	12	199	22.2833	4.4751
HVO_2916	probable oxidoreductase (short-chain dehydrogenase family)	33.33	1	7	7	38	35.3625	33.33	7	18	2624.76	33.33	7	20	252	25.9778	4.38623
HVO_2918	thymidylate synthase	14.46	1	3	3	12	12.6483	14.46	3	6	789.614	14.46	3	6	332	37.4653	4.61475
HVO_2923	proteasome alpha subunit	17.67	1	3	4	10	12.7689	17.67	4	5	494.191	17.67	4	5	249	26.7112	4.38623
HVO_2929	probable nucleoside deaminase (cytosine/guanine deaminase)	8.24	1	3	3	12	6.40263	8.24	3	6	539.009	8.24	3	6	437	47.069	4.71631
HVO_2932	GTP-binding protein	9.09	1	3	3	14	1.72982	9.09	3	7	583.171	9.09	3	7	396	43.49	4.51318
HVO_2945	valine--tRNA ligase	12.3	1	10	10	39	24.4876	10.8	9	18	2750.57	12.3	10	21	870	98.882	4.36084
HVO_2946	cystathionine synthase/lyase (cystathionine gamma-synthase, cystathionine gamma-lyase, cystathionine beta-lyase)	13.72	1	4	4	11	1.94484	10.97	3	5	361.627	13.72	4	6	401	43.1155	4.60205
HVO_2947	phenylalanine--tRNA ligase beta subunit	22.46	1	10	10	47	42.6225	20.35	8	22	3128.16	22.46	10	25	570	63.2781	4.4624
HVO_2948	phenylalanine--tRNA ligase alpha subunit	16.23	1	4	4	26	18.6506	16.23	4	13	1305.31	16.23	4	13	499	55.1257	4.41162
HVO_2951	tryptophan--tRNA ligase	20.42	1	7	7	20	17.2012	20.42	7	10	893.887	20.42	7	10	529	59.0991	4.52588
HVO_2952	tRNA-splicing endonuclease	31.86	1	7	7	20	8.86796	31.86	7	10	768.477	31.86	7	10	339	37.3948	4.7417
HVO_2955	DEAD/DEAH box helicase	5.01	1	4	4	10	6.02571	5.01	4	5	462.615	5.01	4	5	779	85.7653	4.94482
HVO_2959	2-oxo-3-methylvalerate dehydrogenase E1 component beta subunit	24.16	1	8	8	19	12.8691	20.49	7	9	1143.23	24.16	8	10	327	35.9972	4.729
HVO_2960	dihydrolipoamide S-acyltransferase	17.08	1	7	7	37	35.2876	17.08	7	18	2323.23	17.08	7	19	521	54.8791	4.39893
HVO_2961	dihydrolipoyl dehydrogenase	36.63	1	14	14	58	60.4771	30.95	12	28	3974.29	36.63	14	30	475	49.9425	4.41162
HVO_2968	phosphoglycerate dehydrogenase	47.43	1	15	15	162	181.905	47.43	15	80	11654.2	47.43	15	82	525	55.309	4.36084
HVO_2969	threonine synthase	52.27	1	16	16	91	80.571	45.58	15	45	5346.75	52.27	16	46	419	44.376	4.48779
HVO_2981	uracil phosphoribosyltransferase	41.59	1	9	9	40	24	39.38	8	17	2650.95	41.59	9	23	226	24.4865	4.48779
HVO_2989	phosphohexomutase (phosphoglucomutase / phosphomannomutase)	41.19	1	12	12	42	28.6178	41.19	12	21	2176.04	41.19	12	21	454	48.4981	4.4624
HVO_2997	O-acetylhomoserine aminocarboxypropyltransferase (methionine synthase)	36.43	1	8	8	59	55.7504	33.87	7	28	4176.39	36.43	8	31	431	46.1082	4.4751
HVO_2998	homoserine O-acetyltransferase	6.02	1	2	2	4	2.51392	6.02	2	2	133.015	6.02	2	2	415	44.7663	4.69092
HVO_2999	O-acetylhomoserine aminocarboxypropyltransferase (methionine synthase)	8.66	1	4	4	9	3.85154	8.66	4	4	340.451	8.66	4	5	439	47.2409	4.58936
HVO_3000	DNA ligase (NAD)	8.58	1	4	4	19	18.5609	8.58	4	9	1165.99	8.58	4	10	699	75.7654	4.50049
HVO_3007	malate dehydrogenase	45.39	1	12	12	189	180.921	45.39	12	93	10126.8	45.39	12	96	304	32.6339	4.39893
HVO_3014	origin-associated GTP-binding protein OapA	29.11	1	7	7	17	9.89908	25.82	6	8	824.077	29.11	7	9	213	24.0212	5.0083
HVO_A0003	ParA domain protein	21.53	1	4	4	10	6.21675	21.53	4	5	452.437	21.53	4	5	274	30.3463	4.52588
HVO_A0010	conserved hypothetical protein	12.96	1	2	2	3					136.955	12.96	2	3	270	30.5875	4.33545
HVO_A0064	Orc1-type DNA replication protein	3.81	1	1	3	6	3.61317	3.81	3	3	298.956	3.81	3	3	499	55.5013	4.90674
HVO_A0087	fumarylacetoacetase family protein	17.65	1	4	4	15	15.5034	17.65	4	8	951.31	17.65	4	7	289	31.9693	4.2085
HVO_A0092	acyl-CoA dehydrogenase	17.85	1	6	6	14	6.75094	17.85	6	7	481.961	17.85	6	7	381	42.1655	4.83057
HVO_A0133	conserved hypothetical protein	19.52	1	4	4	13	15.9421	19.52	4	7	875.178	19.52	4	6	292	30.8172	5.17334
HVO_A0150	TrmB family transcription regulator	18.08	1	7	7	16	4.19988	18.08	7	9	462.668	16.1	6	7	354	38.9886	4.62744
HVO_A0153	UspA domain protein	25.31	1	3	3	12	11.007	25.31	3	6	524.469	25.31	3	6	162	17.3928	4.97021
HVO_A0156	acyl-CoA synthetase	41.72	2	9	20	101	93.7197	39.16	18	49	6257.41	41.72	20	52	664	73.9862	4.39893
[truncated: 88 more rows]

## Sheet: HVLON3 A
Accession	Description	ΣCoverage	Σ# Proteins	Σ# Unique Peptides	Σ# Peptides	Σ# PSMs	Score A2	Coverage A2	# Peptides A2	# PSM A2	Score A4	Coverage A4	# Peptides A4	# PSM A4	# AAs	MW [kDa]	calc. pI
[truncated: 708 more rows]

[truncated: 7 more sheets: HVLON3 B, HVLON3 C, HVLON3 D, ABI A, ABI B, ABI C, ABI D]
