# Supplementary material for: Data in support of global role of the membrane protease LonB in Archaea: Potential protease targets revealed by quantitative proteome analysis of a lonB mutant in Haloferax volcanii
Source: Data Brief. 2015 May 7;4:50–3. doi: 10.1016/j.dib.2015.04.013 (PMC4510384; doi:10.1016/j.dib.2015.04.013)
Supplement: Supplementary file 1 — Supplementary material: Supplementary Table S3(1–4): Proteome Discoverer database search of all the replicates of wt, HVLON3 and HVABI strains. The data in the different files is distributed as follow: S3-1. Cytoplasmic fraction exponential phase. S3-2. Cytoplasmic fraction stationary phase. S3-3. Membrane fraction exponential phase. S3-4. Membrane fraction stationary phase. The replicates for each condition are named A to D in the file sheet. Accession: unique identifier assigned to the protein by the H. volcanii FASTA database. Description: name of the protein. ∑Coverage: percentage of the protein sequence covered by identified peptides. ∑# Proteins: number of identified proteins in the protein group of a master protein. ∑# Unique Peptides: number of peptide sequences unique to a protein group. ∑# Peptides: total number of peptide matches found during the search. ∑# PSMs: total number of identified peptide sequences (peptide spectrum matches) for the protein, including those redundantly identified. Area: average area of the three unique peptides with the largest peak area. Score: protein score, which is the sum of the scores of the individual peptides. A2: Results from Sequest HT. A4: Results from MSAmanda. # AAs: sequence length of the protein. MW [Da]: calculated molecular weight of the protein. calc. pI: theoretically calculated isoelectric point. [file mmc1.zip › Table S3-3.xlsx]

## Sheet: wt A
Accession	Description	ΣCoverage	Σ# Proteins	Σ# Unique Peptides	Σ# Peptides	Σ# PSMs	Score A2	Coverage A2	# Peptides A2	# PSM A2	Score A4	Coverage A4	# Peptides A4	# PSM A4	# AAs	MW [kDa]	calc. pI
	>sp|TRYP_PIG|	26.84	1	6	6	835	1196.82	26.84	6	415	62589.5	25.11	5	420	231	24.3938	7.18115
109255249	keratin 4 [Homo sapiens]	3.37	1	0	2	26	35.8851	3.37	2	13	1745.98	3.37	2	13	594	63.8714	8.25049
1181994	hair type I acidic keratin [Homo sapiens]	3.95	3	1	2	6	7.6192	3.95	2	6					405	45.7991	4.79248
13432173	Keratin, type I cytoskeletal 14 (Cytokeratin-14) (CK-14) (Keratin-14) (K14)	21.61	8	3	11	64	56.6975	21.61	11	32	3092.69	21.61	11	32	472	51.5894	5.16064
1346344	Keratin, type II cytoskeletal 6A (Cytokeratin-6A) (CK 6A) (K6a keratin)	15.96	6	0	10	97	103.047	15.96	10	47	5943	15.96	10	50	564	60.0083	8.00146
17318569	keratin 1 [Homo sapiens]	42.7	4	22	28	419	562.447	42.7	28	209	29249.6	42.7	28	210	644	66.027	8.11865
18031720	keratin protein K6irs [Homo sapiens]	7.45	2	1	2	10					1273.49	7.45	2	10	510	55.7144	6.88818
21961227	Keratin 6B [Homo sapiens]	16.13	1	0	10	122	133.973	16.13	10	60	7574.77	16.13	10	62	564	60.0303	8.00146
23503075	Keratin, type I cytoskeletal 16 (Cytokeratin-16) (CK-16) (Keratin-16) (K16)	21.78	7	3	11	60	48.2033	21.78	11	30	2810.18	21.78	11	30	473	51.2362	5.04639
28173564	keratin 6 irs3 [Homo sapiens]	7.22	1	1	2	10					1293.71	7.22	2	10	540	58.8867	7.2251
31074633	keratin 6L [Homo sapiens]	5.23	3	0	3	41	45.4828	5.23	3	20	2877.08	5.23	3	21	535	57.8002	7.1958
31559815	keratin 25B [Homo sapiens]	9.83	1	1	2	11					1169.99	9.83	2	11	468	51.8364	4.95752
40354192	keratin 10 [Homo sapiens]	47.43	5	24	29	370	480.322	42.98	27	183	22611.3	47.43	29	187	584	58.7916	5.16064
4504911	keratin 13 isoform b [Homo sapiens]	7.86	3	1	5	18	18.6167	7.86	5	10	572.63	5.48	4	8	420	45.8366	4.88135
4504919	keratin 8 [Homo sapiens]	7.66	1	0	5	49	44.7087	7.66	5	23	2906.57	7.66	5	26	483	53.6711	5.59229
4557890	keratin 5 [Homo sapiens]	25.08	2	8	15	117	131.522	23.56	14	56	7079.28	25.08	15	61	590	62.4231	8.06006
47132620	keratin 2a [Homo sapiens]	42.88	2	17	23	233	290.606	42.88	23	116	15294.8	42.88	23	117	639	65.3932	8.00146
48474780	Keratin, type II cuticular Hb5 (Hair keratin, type II Hb5)	4.93	2	1	2	3					138.712	4.93	2	3	507	55.7665	6.55127
81175178	Keratin, type I cytoskeletal 9 (Cytokeratin-9) (CK-9) (Keratin-9) (K9)	49.44	1	26	27	259	279.099	48.15	26	129	15639.4	48.48	25	130	623	62.0919	5.30029
HVO_0002	signal peptidase I	18.12	1	3	3	23	31.5099	18.12	3	11	1740.21	18.12	3	12	287	30.295	4.60205
HVO_0008	aspartate kinase	13.78	1	5	5	28	32.4853	13.78	5	14	1748.72	13.78	5	14	392	41.674	4.4624
HVO_0011	inosine-5'-monophosphate cyclohydrolase, archaeal-type	28.42	1	4	4	20	23.8224	28.42	4	10	956.393	28.42	4	10	190	20.559	4.29736
HVO_0014	ATP-dependent DNA helicase Hel308a	4.59	1	4	4	6	1.90225	3.26	3	3	227.273	3.39	3	3	827	90.2999	4.66553
HVO_0020	ABC-type transport system ATP-binding protein (probable substrate thiamine)	11.63	1	2	2	6	6.65383	11.63	2	3	393.924	11.63	2	3	361	38.2504	4.79248
HVO_0022	ABC-type transport system periplasmic substrate-binding protein (probable substrate thiamine)	6.35	1	2	2	12	15.0202	6.35	2	6	761.337	6.35	2	6	378	41.0854	4.1958
HVO_0025	thiosulfate sulfurtransferase	43.01	1	7	7	77	69.9331	43.01	7	38	4928.9	43.01	7	39	286	32.0539	4.28467
HVO_0034	acyl-CoA thioester hydrolase	18.9	1	2	2	8	12.2055	18.9	2	4	517.821	18.9	2	4	164	18.34	4.65283
HVO_0035	stomatin family protein	23.94	1	4	8	78	120.363	23.94	8	39	5675.03	23.94	8	39	401	43.5733	4.65283
HVO_0041	ornithine carbamoyltransferase	29.77	1	5	5	31	26.6981	29.77	5	16	1697	18.06	4	15	299	32.6609	4.37354
HVO_0043	acetylornithine aminotransferase	11.11	1	3	3	23	17.7302	11.11	3	10	1192.35	11.11	3	13	378	39.742	4.66553
HVO_0045	N-acetyl-gamma-glutamyl-phosphate reductase	24.78	1	8	8	89	111.539	24.78	8	45	4637.2	24.78	8	44	347	36.769	4.93213
HVO_0046	putative glutamate--argW ligase	26.8	1	5	5	22	21.7529	26.8	5	11	1241.61	26.8	5	11	291	31.8571	4.86865
HVO_0048	argininosuccinate lyase	18.44	1	6	6	58	97.9493	18.44	6	29	4499.43	18.44	6	29	488	50.7771	4.52588
HVO_0049	argininosuccinate synthase	29.14	1	9	9	82	68.6048	29.14	9	41	4781.14	29.14	9	41	405	44.4555	4.33545
HVO_0054	glycine--tRNA ligase	16.67	1	7	7	66	96.2707	16.67	7	33	3861.63	16.67	7	33	594	64.9118	4.2085
HVO_0055	CBS domain protein	23.94	1	5	5	19	16.947	23.94	5	9	1042.19	23.94	5	10	284	30.8346	4.27197
HVO_0058	ABC-type transport system ATP-binding protein (probable substrate dipeptide/oligopeptide)	32.88	1	13	13	111	136.086	32.88	13	57	7473.5	32.88	13	54	444	50.1528	4.84326
HVO_0059	ABC-type transport system ATP-binding protein (probable substrate dipeptide/oligopeptide)	43.73	1	11	11	134	141.816	43.73	11	67	6546.16	43.73	11	67	359	39.3918	4.90674
HVO_0062	ABC-type transport system periplasmic substrate-binding protein (probable substrate dipeptide/oligopeptide)	36.93	1	13	13	1140	1460.27	36.93	13	559	69175.9	36.93	13	581	612	67.2656	4.15771
HVO_0064	DUF296 family protein	13.67	1	2	2	10	12.3336	13.67	2	5	509.492	13.67	2	5	139	15.6485	4.37354
HVO_0065	DNA-directed DNA polymerase D large subunit	2.16	1	2	2	2	1.98666	2.16	2	2					1202	133.88	4.60205
HVO_0081	glutamate-1-semialdehyde 2,1-aminomutase	43.6	1	13	13	74	86.8496	43.6	13	37	3885.86	43.6	13	37	445	47.7813	4.85596
HVO_0087	porphobilinogen synthase	50.46	1	11	11	75	79.1963	50.46	11	37	3806.33	50.46	11	38	327	35.2974	4.71631
HVO_0097	conserved hypothetical protein	13.95	1	2	2	2	4.5262	13.95	2	2					294	31.8196	4.80518
HVO_0102	HtpX-like protease	11.95	1	4	4	12	12.6345	11.95	4	6	550.9	11.95	4	6	293	32.7419	7.50342
HVO_0103	conserved hypothetical protein	11.94	1	3	3	5	3.77063	8.46	2	2	284.66	11.94	3	3	201	22.4053	4.2085
HVO_0104	DNA repair and recombination protein RadA	20.12	1	5	5	26	34.4956	14.87	4	11	2192.5	20.12	5	15	343	37.2976	4.64014
HVO_0109	cysteine desulfurase	30.28	1	10	10	45	55.1538	28.4	9	22	2880.52	30.28	10	23	426	46.7785	4.56396
HVO_0116	50S ribosomal protein L31e	56.52	1	5	5	41	19.114	48.91	4	20	1381.63	56.52	5	21	92	10.4573	5.49072
HVO_0117	translation initiation factor aIF-6	51.13	1	7	7	106	147.382	51.13	7	53	7317.43	51.13	7	53	221	22.9695	4.27197
HVO_0118	50S ribosomal protein L20e	53.45	1	3	3	14	3.82515	53.45	3	6	632.344	53.45	3	8	58	6.36026	6.52197
HVO_0120	signal recognition particle receptor FtsY	14.04	1	4	4	15	26.2122	14.04	4	8	1090.14	14.04	4	7	456	48.1582	4.17041
HVO_0122	phosphoglycerate dehydrogenase	25	1	5	5	34	22.6441	17.9	4	15	1803.94	25	5	19	324	35.2853	5.35107
HVO_0123	signal recognition particle 54K protein	16.34	1	6	6	29	27.5366	14.19	5	13	1363.89	16.34	6	16	465	50.8858	4.50049
HVO_0133	thermosome subunit 1	70.89	1	30	31	5058	6799.58	70.89	31	2496	349771	70.89	31	2562	560	58.889	4.24658
HVO_0138	tyrosine--tRNA ligase	5.79	1	2	2	4	3.49437	5.79	2	2	219.597	5.79	2	2	328	36.0886	4.33545
HVO_0145	replication factor C small subunit	13.49	1	4	4	10	13.9363	13.49	4	5	467.643	13.49	4	5	341	37.7562	4.93213
HVO_0146	phosphatidylserine decarboxylase	20.9	1	3	3	16	12.6538	20.9	3	8	833.593	20.9	3	8	201	21.6723	6.55127
HVO_0148	urease alpha subunit	11.27	1	4	4	10	8.52092	11.27	4	5	413.296	11.27	4	5	568	60.3239	4.53857
HVO_0151	urease accessory protein UreD	14.05	1	3	3	5	6.40024	14.05	3	3	197.296	9.03	2	2	299	31.3125	4.98291
HVO_0158	TATA-binding transcription initiation factor	11.64	1	2	2	14	21.6748	11.64	2	7	1188.25	11.64	2	7	189	20.3334	4.22119
HVO_0161	ATP phosphoribosyltransferase	12.1	1	3	3	9	6.38798	12.1	3	4	594.239	12.1	3	5	281	30.4267	4.60205
HVO_0165	5-methylthioadenosine/S-adenosylhomocysteine deaminase	15.81	1	4	4	8	6.9972	6.28	2	3	340.431	15.81	4	5	430	45.0871	4.50049
HVO_0167	adenosylhomocysteinase	49.77	1	14	14	163	191.562	45.56	13	75	10919.5	49.77	14	88	428	46.5953	4.38623
HVO_0175	DNA polymerase sliding clamp	22.27	1	4	4	31	45.683	18.62	3	15	1844.68	22.27	4	16	247	26.6555	4.38623
HVO_0177	arsenate reductase (glutaredoxin)	19.61	1	2	2	5	0	19.61	2	3	40.3314	19.61	2	2	153	16.6348	4.31006
HVO_0192	conserved hypothetical protein	20.74	1	3	3	9	10.498	20.74	3	5	513.392	16.3	2	4	135	14.6143	4.28467
HVO_0197	PurE family protein	11.07	1	3	3	11	13.0239	7.91	2	5	550.097	11.07	3	6	253	25.4899	4.42432
HVO_0199	phosphohexomutase (phosphoglucomutase / phosphomannomutase)	7.44	1	3	3	6	1.86119	7.44	3	3	146.922	7.44	3	3	457	48.4358	4.34814
HVO_0203	replication factor C small subunit	41.28	1	10	10	46	57.7364	41.28	10	23	2643.97	41.28	10	23	327	36.1998	4.51318
HVO_0206	alanine--tRNA ligase	37.31	1	26	26	212	237.206	36.44	25	105	11125.8	37.31	26	107	922	102.401	4.53857
HVO_0214	L-lactate dehydrogenase	11.56	1	3	3	9	2.22194	9.69	2	4	304.378	11.56	3	5	320	34.5481	4.48779
HVO_0220	ATP-dependent DNA helicase MCM	10.11	1	6	6	26	30.3747	10.11	6	13	1458.58	10.11	6	13	702	78.8059	4.729
HVO_0233	ribose-phosphate pyrophosphokinase	27.21	1	5	5	24	22.7786	27.21	5	12	1040.73	27.21	5	12	283	29.5538	4.39893
HVO_0237	UPF0761 family protein	10.11	1	3	3	30	57.5515	10.11	3	15	2996	10.11	3	15	445	46.7271	5.13525
HVO_0239	glutamine synthetase	72.59	1	28	28	2053	2700.35	67.11	27	1018	148326	72.59	28	1035	456	50.4907	4.56396
HVO_0240	Lrp/AsnC family transcription regulator	23.68	1	3	3	10	12.925	23.68	3	5	587.323	23.68	3	5	152	16.9045	4.38623
HVO_0242	aminopeptidase (homolog to leucyl aminopeptidase / aminopeptidase T)	6.39	1	2	2	4					359.027	6.39	2	4	360	39.5248	4.31006
HVO_0243	threonine aldolase	27.86	1	6	6	27	34.3883	27.86	6	14	1703.03	27.86	6	13	341	35.5956	4.55127
HVO_0246	ArsR family transcription regulator	11.88	1	3	3	6	6.78418	11.88	3	3	191.912	11.88	3	3	320	31.8908	4.41162
HVO_0250	DUF21/CBS domain protein	13.38	1	4	4	37	52.1143	13.38	4	20	1985.46	13.38	4	17	471	51.7231	4.28467
HVO_0306	conserved hypothetical protein	17.09	1	5	5	50	73.6399	17.09	5	25	3510.77	17.09	5	25	392	42.1379	4.29736
HVO_0307	conserved hypothetical protein	14.47	1	5	5	34	36.2587	14.47	5	17	1669.02	14.47	5	17	463	49.0309	4.88135
HVO_0310	A-type ATP synthase subunit H	41.82	1	4	4	42	49.0297	41.82	4	21	2910.9	41.82	4	21	110	12.5359	4.03076
HVO_0311	A-type ATP synthase subunit I	21.96	1	13	14	163	143.9	21.96	14	79	9021.56	21.28	13	84	733	79.4548	4.41162
HVO_0313	A-type ATP synthase subunit E	65.46	1	9	9	115	110.573	58.25	7	51	7654.5	65.46	9	64	194	22.0117	4.31006
HVO_0314	A-type ATP synthase subunit C	53.74	1	17	17	230	269.729	53.74	17	115	15586.5	53.74	17	115	348	38.7338	4.50049
HVO_0316	A-type ATP synthase subunit A	46.42	1	21	21	402	521.605	46.42	21	201	26092.9	46.42	21	201	586	64.4743	4.24658
HVO_0317	A-type ATP synthase subunit B	61.97	1	17	18	468	603.245	61.97	18	232	30345.2	61.97	18	236	468	51.9014	4.24658
HVO_0319	A-type ATP synthase subunit D	51.91	1	10	10	56	55.8051	51.91	10	28	2540.97	40.43	9	28	235	26.6655	4.71631
HVO_0321	peptide chain release factor aRF-1	8.45	1	3	3	5	2.8582	8.45	3	3	100.325	4.59	2	2	414	46.5529	4.83057
HVO_0324	arginine--tRNA ligase	9.37	1	5	5	17	11.5946	9.37	5	9	615.29	9.37	5	8	587	64.9946	4.34814
HVO_0329	branched-chain amino acid aminotransferase	87.18	1	24	24	318	365.569	81.73	23	154	19566.5	87.18	24	164	312	34.9951	4.57666
HVO_0330	DUF502 family protein	33.18	1	5	5	20	18.6367	17.76	3	9	840.694	33.18	5	11	214	23.3333	4.66553
HVO_0347	DNA-directed RNA polymerase subunit B''	35.51	1	16	16	76	68.8647	31.09	15	37	3602.51	35.51	16	39	521	58.8604	4.99561
HVO_0348	DNA-directed RNA polymerase subunit B'	39.9	1	15	15	117	133.869	39.9	15	61	5555.76	36.29	14	56	609	67.7198	4.91943
HVO_0349	DNA-directed RNA polymerase subunit A'	44.16	1	34	34	567	715.772	43.55	33	283	38105.3	43.65	33	284	976	108.846	4.80518
HVO_0350	DNA-directed RNA polymerase subunit A''	20.76	1	8	8	40	55.3606	20.76	8	20	2475.53	20.76	8	20	419	46.1119	4.34814
HVO_0353	30S ribosomal protein S12	33.1	1	6	6	29	32.8436	33.1	6	15	1240.24	33.1	6	14	142	15.4672	9.90576
HVO_0354	30S ribosomal protein S7	54.9	1	8	8	49	54.6019	46.08	7	22	3564.55	54.9	8	27	204	22.6014	5.13525
HVO_0356	translation elongation factor aEF-2	73.73	1	38	38	533	637.795	73.73	38	259	32277.1	73.73	38	274	727	80.3912	4.729
HVO_0357	ACT domain protein	28.04	1	5	5	45	53.7838	28.04	5	23	2697.61	28.04	5	22	189	20.2252	4.58936
HVO_0358	homoserine dehydrogenase	25.87	1	5	6	39	56.306	25.87	6	19	2358.87	25.87	6	20	317	32.4024	4.43701
HVO_0359	translation elongation factor aEF-1 alpha subunit	74.82	1	17	20	610	639.069	70.55	19	286	39805.6	74.82	20	324	421	45.7307	4.729
HVO_0360	30S ribosomal protein S10	20.59	1	2	2	8	9.7859	20.59	2	4	513.361	20.59	2	4	102	11.4759	4.88135
HVO_0388	homolog to ribonuclease R	6.83	1	3	3	5	5.51797	6.83	3	3	181.307	5.69	2	2	439	50.3267	4.729
HVO_0393	UvrABC system protein A	37.13	1	28	28	124	148.45	32.66	25	59	7069.59	37.13	28	65	983	108.611	4.81787
HVO_0396	FAD-dependent oxidoreductase (homolog to geranylgeranyl reductase)	7.78	1	3	3	12	3.70623	7.78	3	6	461.494	7.78	3	6	360	39.2374	5.0083
HVO_0406	RNA-binding protein AU-1	6.2	1	2	2	4	4.28186	6.2	2	2	117.277	6.2	2	2	468	49.8582	4.52588
HVO_0415	repair helicase	15.91	1	6	6	25	23.2815	15.91	6	12	943.325	15.91	6	13	616	69.5987	4.70361
HVO_0417	metal-dependent carboxypeptidase	24.1	1	10	10	35	20.6909	16.33	6	12	2189.98	24.1	10	23	502	57.3236	4.42432
HVO_0420	transducer protein MpcT	6.26	1	2	2	2	4.11062	6.26	2	2					543	57.1128	4.11963
HVO_0421	arNOG04375 family protein (homolog to PilT-type ATPase)	6.87	1	3	3	10	2.13422	6.87	3	5	202.708	6.87	3	5	626	67.65	4.65283
HVO_0423	conserved hypothetical protein	24.04	1	2	2	5					465.205	24.04	2	5	104	10.6798	5.78271
HVO_0424	ABC-type transport system ATP-binding protein	10.26	1	5	5	24	26.8719	10.26	5	12	924.35	10.26	5	12	604	67.2129	4.48779
HVO_0433	F420H2:NADP oxidoreductase	24.32	1	2	2	10	13.0245	24.32	2	4	449.486	24.32	2	6	222	23.3238	4.71631
HVO_0446	ABC-type transport system ATP-binding protein (probable substrate phosphate/phosphonate)	44.19	1	8	8	69	71.5261	40.45	7	33	4294.03	44.19	8	36	267	28.8503	4.64014
HVO_0447	ABC-type transport system periplasmic substrate-binding protein (probable substrate phosphate/phosphonate)	25.86	1	5	5	119	70.0515	25.86	5	58	3114.55	25.86	5	61	348	36.4762	3.75146
HVO_0452	leucine--tRNA ligase	18.58	1	13	14	62	72.1608	18.58	14	32	3255.22	17.64	12	30	958	109.495	4.37354
HVO_0455	thermosome subunit 2	68.04	1	37	37	4023	5598.68	68.04	37	2008	286626	68.04	37	2015	557	59.2615	4.37354
HVO_0466	citrate (si)-synthase	19.26	1	6	6	26	38.6845	19.26	6	13	1372.07	19.26	6	13	379	41.7803	4.55127
HVO_0467	PhoU/TrkA-C domain protein	13.68	1	5	5	28	36.715	13.68	5	14	1751.62	13.68	5	14	402	43.262	4.48779
HVO_0478	glyceraldehyde-3-phosphate dehydrogenase (NAD(P)) (phosphorylating)	11.55	1	3	3	13	13.1672	8.17	2	6	547.106	11.55	3	7	355	38.1908	4.67822
HVO_0480	phosphoglycerate kinase	19.2	1	6	6	29	39.8708	17.46	5	14	1624.98	19.2	6	15	401	43.6092	4.37354
HVO_0481	glyceraldehyde-3-phosphate dehydrogenase (NAD) (phosphorylating)	69.71	1	15	16	543	601.654	69.71	16	267	32422.1	69.71	16	276	350	37.6326	4.53857
HVO_0484	50S ribosomal protein L10e	42.61	1	9	9	309	217.032	37.5	8	153	16646.8	42.61	9	156	176	19.753	8.71924
HVO_0500	conserved hypothetical protein	9.01	1	2	2	5	2.21472	9.01	2	2	252.467	9.01	2	3	222	24.6669	10.9604
HVO_0519	replication protein A	14.7	1	6	6	26	25.4758	14.7	6	13	1370.64	14.7	6	13	483	51.0075	4.13232
HVO_0530	ABC-type transport system periplasmic substrate-binding protein (probable substrate sugar)	17.94	1	4	4	110	120.755	17.94	4	56	6503.04	17.94	4	54	457	48.1191	4.10693
HVO_0534	ABC-type transport system ATP-binding protein (probable substrate sugar)	22.19	3	5	6	29	27.5575	19.58	5	14	1485.23	22.19	6	15	383	41.8973	4.2085
HVO_0536	ferritin	78.41	1	7	7	269	329.527	78.41	7	135	15339	78.41	7	134	176	19.8916	4.50049
HVO_0541	aconitate hydratase	14.5	1	11	11	35	35.8939	13.54	10	17	1898.61	10.98	10	18	938	102.147	4.39893
HVO_0545	conserved hypothetical protein	16.36	1	2	2	14	23.4281	16.36	2	7	1148.33	16.36	2	7	165	17.8961	4.43701
HVO_0549	2-keto-3-deoxygluconate kinase	27.5	1	7	7	27	36.9811	23.75	6	13	1858.03	27.5	7	14	320	34.0627	4.33545
HVO_0552	DNA mismatch repair protein MutS	16.13	1	11	11	37	43.3568	14.72	10	18	2060.47	16.13	11	19	924	99.2074	4.65283
HVO_0555	transducer protein Htr15	12.23	1	2	2	2	2.47831	12.23	2	2					556	58.0441	4.14502
HVO_0561	50S ribosomal protein L15e	25.51	1	7	7	141	98.5083	25.51	7	72	5909.07	25.51	7	69	196	22.5351	11.1509
HVO_0564	ABC-type transport system periplasmic substrate-binding protein (probable substrate maltose)	9.49	1	3	3	14	19.3258	9.49	3	7	844.22	9.49	3	7	432	46.7889	4.18311
HVO_0568	TrmB family transcription regulator	8.31	1	2	2	3					170.827	8.31	2	3	349	38.2672	4.56396
HVO_0570	histidine kinase	16.81	1	5	5	18	23.1838	16.81	5	9	851.467	16.81	5	9	351	36.9834	5.10986
HVO_0581	cell division protein FtsZ, type II	37.75	1	10	10	70	91.3937	37.75	10	35	4547.94	37.75	10	35	400	42.5433	4.75439
HVO_0590	nicotinate-nucleotide-dimethylbenzimidazole phosphoribosyltransferase	14.08	1	3	3	14	19.3572	14.08	3	7	583.077	14.08	3	7	355	35.5829	4.29736
HVO_0600	ACT domain protein	16.95	1	2	2	17	5.25301	16.95	2	8	882.715	16.95	2	9	177	19.1517	4.43701
HVO_0601	homoserine dehydrogenase	23.42	1	5	6	35	56.8677	23.42	6	17	2612.78	23.42	6	18	316	32.236	4.24658
HVO_0602	3-dehydroquinate dehydratase	10.12	1	2	2	4	4.46439	10.12	2	2	110.584	10.12	2	2	247	27.3137	4.51318
HVO_0627	ABC-type transport system ATP-binding protein (probable substrate dipeptide/oligopeptide)	36.86	1	25	26	223	228.154	36.86	26	110	11334	36.86	26	113	898	97.6722	4.44971
HVO_0628	ABC-type transport system periplasmic substrate-binding protein (probable substrate dipeptide/oligopeptide)	50.87	1	12	12	1573	2332.57	43.38	11	783	97696	49.83	11	790	574	62.7804	4.17041
HVO_0635	DUF4129 domain protein	11.88	1	2	2	2					121.374	11.88	2	2	320	32.4493	4.41162
HVO_0639	AAA-type ATPase (MoxR subfamily)	8.54	1	3	3	8	5.67065	8.54	3	4	296.574	8.54	3	4	316	34.661	4.89404
HVO_0644	2-isopropylmalate synthase / (R)-citramalate synthase	25.78	1	9	9	45	64.1101	22.85	8	21	3129.99	25.78	9	24	512	53.8209	4.77979
HVO_0654	50S ribosomal protein L43e	41.57	1	3	3	64	73.8798	41.57	3	32	3607.13	41.57	3	32	89	9.88206	9.979
HVO_0655	NAD-dependent epimerase/dehydratase	31.38	1	8	8	24	29.4223	31.38	8	12	1042.12	31.38	8	12	341	36.9286	4.7417
HVO_0677	aspartate--tRNA ligase	61.52	1	18	18	341	344.272	61.52	18	171	18675	61.52	18	170	434	48.6958	4.50049
HVO_0681	DNA topoisomerase I	7.02	1	5	5	18	25.7002	5.83	4	9	973.819	7.02	5	9	840	93.6277	4.57666
HVO_0684	aspartyl/glutamyl-tRNA(Asn/Gln) amidotransferase subunit B	29.44	1	10	10	55	59.0467	29.44	10	26	2689.68	29.44	10	29	496	55.0402	4.52588
HVO_0687	M20 family amidohydrolase	6.31	1	2	2	10	11.8929	6.31	2	5	512.764	6.31	2	5	444	47.5353	4.57666
HVO_0692	5'-methylthioadenosine phosphorylase MtaP	43.01	1	7	7	49	56.0569	43.01	7	23	2321.36	43.01	7	26	286	31.1934	4.53857
HVO_0694	probable phosphoribosyltransferase	12.66	1	3	3	7	3.65599	12.66	3	3	259.1	12.66	3	4	237	26.9667	4.32275
HVO_0697	PAC2 family protein	18.82	1	2	2	16	26.0693	18.82	2	8	1286.14	18.82	2	8	255	27.3616	4.08154
HVO_0699	translation initiation factor aIF-2 alpha subunit	15.04	1	3	3	12	16.1946	15.04	3	6	766.174	15.04	3	6	266	29.4805	4.4624
HVO_0703	conserved hypothetical protein	47.67	1	4	4	22	6.7291	47.67	4	11	724.385	47.67	4	11	86	9.90882	4.70361
HVO_0704	probable glycosyltransferase, type 2	52.49	1	8	8	31	37.9015	45.98	7	15	1405.73	38.31	6	16	261	28.3644	5.30029
HVO_0711	conserved hypothetical protein	22.22	1	5	5	30	21.5844	17.13	4	12	2008.65	22.22	5	18	216	23.1264	3.81494
HVO_0712	shikimate dehydrogenase (nonfunctional)	11.52	1	2	2	2					52.8183	11.52	2	2	269	27.7109	4.65283
HVO_0717	cell division protein FtsZ, type I	22.96	1	7	7	42	38.0452	22.96	7	21	2532.53	22.96	7	21	379	39.7808	4.39893
HVO_0718	protein translocase subunit SecE	40.35	1	2	2	10	7.8942	40.35	2	5	388.39	40.35	2	5	57	6.19232	8.6167
HVO_0721	PHP domain protein	34.65	1	7	7	36	29.5291	27.17	6	17	1979.65	34.65	7	19	254	28.2134	5.97314
HVO_0724	ArsA family ATPase	17.85	1	6	6	36	41.2614	16.14	5	17	1798	17.85	6	19	409	43.8768	4.22119
HVO_0725	probable oxidoreductase (short-chain dehydrogenase family)	55.16	1	12	12	241	353.594	55.16	12	122	17642	55.16	12	119	281	30.2321	4.77979
HVO_0729	inorganic pyrophosphatase	37.85	1	8	8	85	101.718	37.85	7	42	5117.86	37.85	8	43	177	20.3595	4.15771
HVO_0733	transcription initiation factor TFB	8.9	1	1	3	9	9.29052	8.9	3	5	326.78	5.21	2	4	326	37.2369	5.99854
HVO_0738	conserved hypothetical protein	38.71	1	2	2	50	69.6122	38.71	2	25	3708.38	38.71	2	25	93	9.99081	4.09424
HVO_0739	conserved hypothetical protein	10.64	1	2	2	8	9.3531	10.64	2	4	629.263	10.64	2	4	329	33.4994	4.97021
HVO_0743	probable phosphodiesterase	24.05	1	9	9	35	24.4257	24.05	9	17	1936	24.05	9	18	449	50.4672	4.56396
HVO_0763	YphA family protein	25.71	1	1	6	52	33.7112	18.86	5	23	2813.54	25.71	5	29	175	18.9229	6.53662
HVO_0765	FAD-dependent oxidoreductase	11.86	1	2	2	5	2.51466	11.86	2	3	52.8986	11.86	2	2	388	40.7387	4.4751
HVO_0766	Hsp20-type molecular chaperone	11.73	1	2	2	10	12.87	11.73	2	5	606.231	11.73	2	5	162	17.7375	4.38623
HVO_0769	TRAM domain protein	37.31	1	3	3	10	10.1434	37.31	3	5	420.309	37.31	3	5	134	14.8384	4.32275
HVO_0773	probable S-adenosylmethionine-dependent methyltransferase	60.96	1	13	13	161	138.124	60.96	13	79	8752.14	60.96	13	82	251	27.761	6.06201
HVO_0774	probable glycosyltransferase, type 2	18.67	1	3	3	9					870.288	18.67	3	9	300	32.2574	6.44287
HVO_0778	thermosome subunit 3	72.14	1	32	33	2663	4166.73	69.27	31	1327	224168	72.14	33	1336	524	55.2081	4.58936
HVO_0783	ATP-dependent protease La	58.93	1	26	26	395	437.49	58.93	26	195	22536.6	58.93	26	200	694	75.4348	4.85596
HVO_0788	tryptophan synthase beta subunit	18.48	1	4	4	20	12.1051	12.32	3	8	629.202	18.48	4	12	422	45.6821	4.65283
HVO_0790	2-amino-3,7-dideoxy-D-threo-hept-6-ulosonate synthase	52.63	1	11	11	119	140.211	52.63	11	59	7561.42	48.87	10	60	266	27.8258	4.84326
HVO_0792	3-dehydroquinate synthase type II	6.63	1	2	2	2					51.6282	6.63	2	2	392	43.0821	4.43701
HVO_0798	dolichyl-phosphate mannosyltransferase AglD	3.69	1	3	3	5	2.83272	2.4	2	2	234.512	3.69	3	3	624	66.9482	5.18604
HVO_0801	stomatin family protein	57.55	1	22	26	306	474.272	57.55	26	152	23541.2	57.55	26	154	424	46.3722	4.37354
HVO_0806	pyruvate kinase	43.42	1	15	15	176	212.382	43.42	15	87	11669.2	43.42	15	89	585	62.004	4.53857
HVO_0809	methionine--tRNA ligase	33.11	1	17	17	109	114.951	33.11	17	55	5676.86	33.11	17	54	740	81.8859	4.37354
HVO_0812	phosphoenolpyruvate synthase	62.94	1	42	43	655	720.504	61.76	41	324	38268.6	59.4	42	331	761	83.0813	4.62744
HVO_0817	phytoene dehydrogenase (phytoene desaturase)	49.88	1	20	20	216	241.726	49.88	20	108	12842.4	49.88	20	108	425	46.1351	4.98291
HVO_0818	threonine synthase	9.25	1	3	3	18	14.6743	9.25	3	9	636.319	9.25	3	9	389	40.7907	4.31006
HVO_0824	probable glycosyltransferase, type 1	37.78	1	9	9	58	68.7423	37.78	9	29	3323.74	33.52	8	29	352	39.6008	5.08447
HVO_0826	peptidase M42 family protein	14.94	1	3	3	33	22.4585	14.94	3	15	1330.09	14.94	3	18	348	37.7247	4.53857
HVO_0829	peptidase S9 family protein	21.88	1	10	10	33	32.3523	14.47	8	14	1676.58	21.88	10	19	608	67.4365	4.53857
HVO_0832	alpha/beta hydrolase fold protein	25.65	1	6	6	110	119.958	25.65	6	54	6506.63	25.65	6	56	308	33.2725	4.66553
HVO_0836	probable M28 family peptidase (homolog to aminopeptidase YwaD)	38.62	1	11	11	96	97.1266	38.62	11	49	4676.64	38.62	11	47	435	46.9089	4.62744
HVO_0838	conserved hypothetical protein	11.56	1	2	2	12	10.8023	11.56	2	6	651.286	11.56	2	6	147	16.1796	5.97314
HVO_0841	cytochrome bc1 complex cytochrome b/c subunit	20.08	1	4	4	30	26.9522	20.08	4	15	1450.55	20.08	4	15	254	28.7668	5.71924
HVO_0842	cytochrome bc1 complex cytochrome b subunit	12.88	1	3	3	9	9.6287	12.88	3	5	492.797	6.82	2	4	264	30.5019	6.88818
HVO_0843	conserved hypothetical protein	35.66	1	7	7	58	60.98	30.23	6	29	2838.04	35.66	7	29	129	14.7227	5.56689
HVO_0845	conserved hypothetical protein	20.29	1	3	3	16	24.3344	20.29	3	8	911.048	20.29	3	8	276	30.0226	4.15771
HVO_0850	proteasome-activating nucleotidase	43.7	1	13	13	54	57.2055	38.52	12	25	3456	43.7	13	29	405	45.6426	4.60205
HVO_0853	DNA double-strand break repair protein Mre11	9.3	1	2	2	2					124.841	9.3	2	2	441	48.1463	4.38623
HVO_0854	DNA double-strand break repair ATPase Rad50	3.25	1	2	2	2	1.61203	3.25	2	2					893	100.028	4.57666
HVO_0858	DNA-directed DNA polymerase B (intein-containing)	2.77	1	2	2	2					68.6631	2.77	2	2	1335	150.49	4.60205
HVO_0859	FeS assembly ATPase SufC	45.51	1	12	12	110	95.5522	35.22	10	51	6428.56	45.51	12	59	301	33.4335	4.34814
HVO_0860	SufB domain protein	44.12	1	16	17	149	155.63	40.97	16	73	8028.4	43.28	16	76	476	53.2137	4.69092
HVO_0861	SufB domain protein	50.25	1	12	12	130	180.783	50.25	12	64	9909.95	50.25	12	66	402	44.6577	4.23389
HVO_0865	FkbM family methyltransferase	17.46	1	4	4	14	17.6228	17.46	4	7	767.967	17.46	4	7	252	27.6889	5.49072
HVO_0867	HD family hydrolase	10	1	2	2	2					114.183	10	2	2	230	26.2456	4.77979
HVO_0869	glutamate synthase large subunit	50.63	1	55	56	634	641.831	50.63	56	311	38025.6	50.63	56	323	1511	163.807	4.70361
HVO_0870	proline--tRNA ligase	49.8	1	15	15	118	110.401	46.93	14	59	5954.07	49.8	15	59	488	54.9084	4.43701
HVO_0874	beta-lactamase domain protein	28.28	1	15	15	137	172.459	28.28	15	69	9309.99	28.28	15	68	640	71.9022	5.13525
HVO_0880	conserved hypothetical protein	59.28	1	15	15	95	86.2644	51.47	14	47	4333.92	59.28	15	48	307	36.3149	4.7417
HVO_0881	signal peptide peptidase	18.92	1	5	5	15	21.6612	18.92	5	8	806.973	18.92	5	7	333	35.2084	4.37354
HVO_0887	oxoglutarate--ferredoxin oxidoreductase beta subunit	48.78	1	11	11	240	232.955	48.78	11	119	13613.7	48.78	11	121	287	31.0256	4.729
HVO_0888	oxoglutarate--ferredoxin oxidoreductase alpha subunit	47.44	1	21	21	448	534.596	43.34	19	220	29528.6	47.44	21	228	586	63.9862	4.48779
HVO_0891	ABC-type transport system ATP-binding protein (probable substrate copper)	6.01	1	2	2	7	7.67297	6.01	2	4	189.636	6.01	2	3	283	28.6103	4.34814
HVO_0892	ABC-type transport system periplasmic substrate-binding protein (probable substrate copper)	4.68	1	2	2	12	20.2936	4.68	2	6	751.4	4.68	2	6	641	67.0591	4.70361
HVO_0907	cox-type terminal oxidase subunit I	6.18	1	2	2	16	4.16977	6.18	2	8	525.524	6.18	2	8	599	65.7167	5.10986
HVO_0908	conserved hypothetical protein	37.82	1	2	2	26	37.6453	37.82	2	13	1421.8	37.82	2	13	119	12.5624	4.22119
HVO_0914	probable lyase (homolog to lactoylglutathione lyase)	30.5	1	6	6	44	34.7709	26.64	5	19	1673.05	30.5	6	25	259	29.9244	4.36084
HVO_0944	ba3-type terminal oxidase subunit II	18.99	1	3	3	34	50.2557	18.99	3	17	2439.7	18.99	3	17	179	19.3662	4.28467
HVO_0950	2-dehydro-3-deoxy-phosphogluconate aldolase, bacterial-type	21.46	1	4	4	22	19.8974	16.44	3	10	1111.27	21.46	4	12	219	22.4017	4.05615
HVO_0951	hypothetical protein	10.51	1	3	4	9	9.26467	10.51	4	5	381.028	9.31	3	4	333	38.1131	4.69092
HVO_0960	probable oxidoreductase (aldo-keto reductase family protein)	28.47	1	6	6	37	51.152	26.33	5	18	2852.45	28.47	6	19	281	30.5751	4.58936
HVO_0965	AMP phosphorylase (ribose-1,5-bisphosphate forming)	15.24	1	5	5	21	21.495	9.96	4	10	1007.93	15.24	5	11	492	52.0909	4.83057
HVO_0966	ribose-1,5-bisphosphate isomerase (ribulose-bisphosphate forming)	21.36	1	5	5	13	20.521	16.72	4	6	890.536	21.36	5	7	323	34.8546	5.23682
HVO_0970	ribulose-bisphosphate carboxylase large subunit	5.31	1	2	2	8	12.6306	5.31	2	4	676.466	5.31	2	4	414	43.8946	4.58936
HVO_0972	DUF1628 family protein	35.84	1	3	3	291	484.462	35.84	3	146	24126	35.84	3	145	173	17.6607	4.09424
HVO_0973	pyridoxal phosphate-dependent aminotransferase (probable aspartate aminotransferase)	45.57	1	11	11	123	157.141	45.57	11	61	8970.57	43.49	10	62	384	41.4402	4.41162
HVO_0974	6,7-dimethyl-8-ribityllumazine synthase	54.48	1	5	5	40	46.3161	47.76	4	18	2747.31	54.48	5	22	134	13.897	4.55127
HVO_0979	NADH dehydrogenase-like complex subunit B	44.21	1	12	12	111	121.233	44.21	12	55	6746.06	44.21	12	56	233	26.1219	5.0083
HVO_0980	NADH dehydrogenase-like complex subunit CD	67.15	2	29	29	766	724.287	55.66	27	375	48106.2	67.15	29	391	557	63.4437	4.52588
HVO_0981	NADH dehydrogenase-like complex subunit H	8.88	1	3	3	20	24.0671	8.88	3	10	1286.83	8.88	3	10	349	36.917	5.18604
HVO_0982	NADH dehydrogenase-like complex subunit I	45.1	1	6	6	73	86.3293	45.1	6	36	5080.96	45.1	6	37	153	17.6955	4.88135
HVO_0986	NADH dehydrogenase-like complex subunit L	2.36	1	2	2	6	0	2.36	2	3	267.211	2.36	2	3	678	71.7413	6.13818
HVO_0995	conserved hypothetical protein	4.06	1	2	2	6	1.99775	4.06	2	3	196.591	4.06	2	3	345	35.9497	4.95752
HVO_0996	DUF21/CBS domain protein	25.89	1	7	7	27	39.4929	25.89	7	14	1518.21	23.43	6	13	367	39.107	4.51318
HVO_0999	DRTGG domain protein	5.56	1	2	2	8	8.90132	5.56	2	4	408.235	5.56	2	4	378	39.802	4.43701
HVO_1000	acyl-CoA synthetase (homolog to acetate--CoA ligase (ADP-forming))	23.96	1	14	14	108	86.7352	22.38	13	52	5308.76	18.22	12	56	697	74.5075	4.13232
HVO_1006	ABC-type transport system ATP-binding protein	23.97	1	5	5	19	19.7925	23.97	5	9	1001.57	23.97	5	10	317	32.7206	4.38623
HVO_1008	GFO family oxidoreductase	7.83	1	2	2	8	9.83199	7.83	2	4	365.572	7.83	2	4	332	35.9598	4.71631
HVO_1009	probable oxidoreductase (aldo-keto reductase family protein)	71.76	1	19	19	213	242.068	71.76	19	104	13040.1	71.76	19	109	340	38.8106	4.57666
HVO_1014	cox-type terminal oxidase subunit II	14.68	1	2	2	145	87.2957	14.68	2	71	6670.93	14.68	2	74	252	27.7107	4.58936
HVO_1018	RecJ domain protein	43.6	1	23	24	244	287.005	43.6	24	119	15488.9	43.6	24	125	633	69.7502	4.57666
HVO_1020	HEAT-PBS family protein	45.82	1	16	16	494	603.037	41.53	15	244	34889.1	44.87	15	250	419	45.5223	3.95459
HVO_1022	NamA family oxidoreductase (homolog to old yellow enzyme)	27.07	1	7	7	18	7.55721	16.57	5	8	698.083	27.07	7	10	362	39.6035	4.81787
HVO_1023	conserved hypothetical protein	15.5	1	4	4	29	14.0945	15.5	4	13	1457.37	15.5	4	16	271	30.2447	4.62744
HVO_1025	acetyl-CoA C-acyltransferase	27.42	1	7	7	43	52.5538	21.15	6	21	2675.42	27.42	7	22	383	40.7066	4.56396
HVO_1031	thioredoxin-disulfide reductase	7.31	1	2	2	4	5.08799	7.31	2	2	141.279	7.31	2	2	342	37.4198	4.4624
HVO_1034	type IV pilus biogenesis complex ATPase subunit	17.91	1	7	7	26	33.0718	17.91	7	13	1121.02	17.91	7	13	564	64.1927	4.75439
HVO_1038	uracil-DNA glycosylase superfamily protein	23.08	1	4	4	22	20.1373	23.08	4	11	1040.62	23.08	4	11	208	22.7219	4.61475
HVO_1048	phosphoribosylformylglycinamidine synthase 2	14.39	1	8	8	29	36.1152	11.54	6	13	1861.74	14.39	8	16	702	72.9193	4.18311
HVO_1049	PHP domain protein	11.89	1	2	2	12	13.7102	11.89	2	6	660.141	11.89	2	6	227	24.0013	5.41455
HVO_1054	aspartyl/glutamyl-tRNA(Asn/Gln) amidotransferase subunit A	12.77	1	4	4	17	27.458	12.77	4	8	1163.21	12.77	4	9	423	43.8814	4.31006
HVO_1055	TrkA domain protein	12.39	1	3	3	6	6.24327	12.39	3	3	300.865	12.39	3	3	226	24.4382	4.38623
HVO_1058	TrkA domain protein	10.56	1	5	5	14	10.8403	10.56	5	8	461.702	9.21	4	6	445	47.7312	4.34814
HVO_1061	oxidoreductase (homolog to thioredoxin-disulfide reductase)	12.36	1	2	2	4	4.89325	12.36	2	2	331.475	12.36	2	2	259	27.9977	4.50049
HVO_1062	phosphopantothenoylcysteine decarboxylase / phosphopantothenate--cysteine ligase	37.82	1	9	9	59	50.7273	37.82	9	29	3086.18	37.82	9	30	386	39.9533	4.67822
HVO_1065	Mrp-type sodium/proton antiporter system subunit E	14	1	2	2	24	29.743	14	2	12	1589.97	14	2	12	200	21.7402	4.67822
HVO_1072	purine phosphoribosyltransferase (adenine phosphoribosyltransferase, xanthine-guanine phosphoribosyltransferase)	44.68	1	5	5	49	55.5307	44.68	5	25	3021.85	44.68	5	24	188	20.5195	4.60205
HVO_1082	homolog to orotate phosphoribosyltransferase	57.14	1	10	10	72	54.6451	57.14	10	35	3314.01	57.14	10	37	210	22.2851	4.42432
HVO_1084	adenylosuccinate lyase	57.02	1	20	20	132	136.51	55.08	19	65	8204.83	55.51	19	67	463	50.7854	4.70361
HVO_1085	phosphoribosylglycinamide formyltransferase / phosphoribosylaminoimidazolecarboxamide formyltransferase	31.81	1	11	11	81	99.6007	29.9	10	38	5066.47	31.81	11	43	525	56.4225	4.39893
HVO_1088	folylpolyglutamate synthase / 7,8-dihydropteroate reductase / dihydropteroate synthase	4.77	1	3	3	24	31.3258	4.77	3	12	1172.43	4.77	3	12	838	89.1017	4.65283
HVO_1091	proteasome alpha subunit	43.65	1	12	13	190	223.882	42.86	12	96	12397.6	43.25	12	94	252	27.5966	4.56396
HVO_1094	ribonuclease P protein component 3	32.9	1	6	6	22	14.3793	32.9	6	11	637.599	32.9	6	11	231	25.578	5.31299
HVO_1098	diaminopimelate decarboxylase	8.92	1	2	2	2	2.09488	8.92	2	2					415	44.4172	5.021
HVO_1099	2,3,4,5-tetrahydropyridine-2,6-dicarboxylate N-succinyltransferase	33.93	1	6	6	39	39.0131	33.93	6	18	1925.47	33.93	6	21	280	30.1397	4.43701
HVO_1100	4-hydroxy-tetrahydrodipicolinate reductase	15.42	1	2	2	28	20.6509	15.42	2	14	1288.86	15.42	2	14	253	26.0457	4.60205
HVO_1101	4-hydroxy-tetrahydrodipicolinate synthase	9.51	1	3	3	24	28.618	9.51	3	12	1266.77	9.51	3	12	305	32.6543	4.56396
HVO_1102	conserved hypothetical protein	22.42	1	3	3	10	7.50142	22.42	3	5	300.636	22.42	3	5	165	18.2142	4.89404
HVO_1110	ABC-type transport system periplasmic substrate-binding protein (probable substrate cobalamin)	21.99	1	5	5	75	75.2623	21.99	5	37	4339.68	21.99	5	38	382	39.6163	4.24658
HVO_1112	ABC-type transport system ATP-binding protein (probable substrate cobalamin)	5.46	1	2	2	6	8.01204	5.46	2	3	156.487	5.46	2	3	476	49.3666	4.55127
HVO_1123	thioredoxin-disulfide reductase	13.18	1	3	3	11	0	13.18	3	5	419.831	13.18	3	6	349	37.3218	4.32275
HVO_1125	cysteine--tRNA ligase	17.81	1	6	6	44	63.7484	17.81	6	22	2858.18	17.81	6	22	494	55.1833	4.56396
HVO_1130	conserved hypothetical protein	33.16	1	3	3	39	42.4949	33.16	3	20	1622.23	33.16	3	19	193	20.0574	4.77979
HVO_1132	adenylosuccinate synthase	36.34	1	15	15	137	154.865	33.18	14	66	9051.9	36.34	15	71	443	48.2009	4.56396
HVO_1133	conserved hypothetical protein	25.74	1	2	2	3					275.601	25.74	2	3	101	11.7029	4.57666
HVO_1134	conserved hypothetical protein	11.62	1	6	7	28	32.883	11.62	7	14	1252.2	8.32	6	14	757	80.6341	4.34814
HVO_1139	squalene synthase	8.1	1	2	2	7	2.91276	8.1	2	3	443.809	8.1	2	4	358	39.7124	4.53857
HVO_1145	30S ribosomal protein S1e	59.09	1	15	15	1027	1330.08	59.09	15	513	64215.8	59.09	15	514	220	24.7995	4.85596
HVO_1148	30S ribosomal protein S15	41.94	1	3	3	18	30.7226	41.94	3	9	1433.52	41.94	3	9	155	17.5188	4.90674
HVO_1164	HD family hydrolase	30.74	1	7	7	30	16.5883	30.74	7	14	1401.85	30.74	7	16	270	29.8453	4.86865
HVO_1165	mechanosensitive channel protein MscS	21.85	1	7	7	56	62.1007	21.85	7	28	2777.12	21.85	7	28	302	32.5821	4.90674
HVO_1168	probable glycosyltransferase, type 1	15.86	1	6	6	35	31.2924	15.86	6	17	2522.76	15.86	6	18	353	39.0763	5.0083
HVO_1172	NAD-dependent epimerase/dehydratase	10.16	1	2	2	6	9.86745	10.16	2	3	495.982	10.16	2	3	315	34.8667	4.33545
HVO_1175	DUF2110 family protein	16.89	1	2	3	9	10.4449	16.89	3	5	335.577	13.78	2	4	225	24.4472	4.62744
HVO_1176	conserved hypothetical protein	16.33	1	3	3	8	4.49125	12.35	2	3	474.234	16.33	3	5	251	27.6551	5.10986
HVO_1181	transcription regulator (homolog to phosphate uptake regulator)	8.16	1	2	2	8	10.1433	8.16	2	4	357.418	8.16	2	4	343	38.3827	4.94482
HVO_1184	DUF1511 family protein	26.91	1	7	7	42	34.6029	24.27	6	19	2359.17	26.91	7	23	379	40.3176	4.22119
HVO_1189	aldehyde dehydrogenase	62.01	1	24	24	387	308.765	54.72	23	189	16892.4	60.24	22	198	508	56.136	4.58936
HVO_1191	proline dehydrogenase	17.92	1	3	3	20	25.7467	17.92	3	10	1045.59	17.92	3	10	279	30.9514	5.021
HVO_1198	UspA domain protein	33.1	1	4	4	21	28.6845	33.1	4	10	1367.78	33.1	4	11	145	15.6209	4.75439
HVO_1212	KaiC-type circadian regulator CirA	29.67	1	7	7	33	35.2593	29.67	7	16	2055.57	25.2	6	17	246	27.5458	4.44971
HVO_1228	halocyanin	28.01	1	16	16	279	369.791	28.01	16	137	18929.7	28.01	16	142	821	83.6513	4.17041
HVO_1235	creatininase	29.17	1	5	5	28	31.7618	29.17	5	14	1352.5	29.17	5	14	264	29.2472	4.84326
HVO_1238	probable oxidoreductase (aldo-keto reductase family protein)	50	1	13	13	85	109.249	50	12	41	5486.64	50	13	44	324	36.6457	4.67822
HVO_1240	conserved hypothetical protein	10.76	1	3	3	17	21.7198	10.76	3	9	766.962	10.76	3	8	353	37.4432	4.48779
HVO_1241	SCO1/SenC/PrrC family protein	22.87	1	3	3	24	26.0709	19.73	2	11	1312	22.87	3	13	223	24.5717	4.44971
HVO_1242	conserved hypothetical protein	15.97	1	5	5	22	33.9549	15.97	5	11	1272.01	15.97	5	11	432	47.071	4.75439
HVO_1245	probable disulfide bond formation protein	21.15	1	4	4	63	92.8373	21.15	4	31	3988.57	21.15	4	32	227	24.1855	4.50049
HVO_1257	AAA-type ATPase (MoxR subfamily)	11.83	1	3	3	10	2.99208	10.06	2	5	319.803	3.55	2	5	338	37.44	4.66553
HVO_1264	conserved hypothetical protein	11.52	1	2	2	18	26.9492	11.52	2	9	1924.26	11.52	2	9	217	23.4163	4.22119
HVO_1266	pyridoxal phosphate-dependent aminotransferase (probable aspartate aminotransferase)	18.8	1	4	4	23	22.8536	18.8	4	12	1237.67	18.8	4	11	383	41.9683	4.48779
HVO_1273	inosine-5'-monophosphate dehydrogenase	61.04	1	20	20	491	518.47	58.43	19	239	26796.4	61.04	20	252	498	53.2531	4.55127
HVO_1274	conserved hypothetical protein	7.81	1	3	3	9	9.16355	5.94	2	4	442.759	7.81	3	5	320	32.5088	4.18311
HVO_1281	probable glycosyltransferase, type 1	8.68	1	2	2	4	3.93371	8.68	2	4					357	38.701	5.87158
HVO_1284	GTP cyclohydrolase III	44.44	1	9	9	47	55.4755	35.25	7	22	2873.81	44.44	9	25	261	28.8911	4.70361
HVO_1289	OsmC domain protein	18.94	1	2	2	8	11.9151	18.94	2	4	776.48	18.94	2	4	132	14.2115	3.85303
HVO_1294	GMC family oxidoreductase	19.01	1	7	7	41	65.4995	19.01	7	21	2185.01	19.01	7	20	526	56.6733	4.94482
HVO_1295	histidinol-phosphate aminotransferase	10.53	1	3	3	8	10.3259	10.53	3	4	282.267	10.53	3	4	361	39.3932	4.51318
HVO_1300	triosephosphate isomerase	14.95	1	3	3	19	22.966	14.95	3	10	1086.87	14.95	3	9	214	21.3196	4.25928
HVO_1304	pyruvate--ferredoxin oxidoreductase beta subunit	71.15	1	12	12	600	610.4	58.97	11	307	31243.2	71.15	12	293	312	34.4753	4.98291
HVO_1305	pyruvate--ferredoxin oxidoreductase alpha subunit	60.38	1	22	22	1017	1172.48	60.38	21	494	66768.4	60.38	22	523	631	68.4271	4.48779
HVO_1306	chorismate synthase	40.26	1	11	11	100	129.93	40.26	11	49	5140.72	40.26	11	51	385	41.9212	4.83057
HVO_1327	AAA-type ATPase (CDC48 subfamily)	13.32	1	5	6	16	14.0959	11.68	5	8	781.03	9.92	5	8	736	78.1178	4.88135
HVO_1340	probable glycosyltransferase, type 1	8.27	1	3	3	12	13.707	8.27	3	6	417.213	8.27	3	6	375	41.0478	4.42432
HVO_1346	GTP-binding protein HflX	25.4	1	9	9	48	49.6756	25.4	9	23	2675.64	25.4	9	25	433	48.1825	4.729
HVO_1348	probable YjeF family carbohydrate kinase	46.23	1	17	17	132	182.782	46.23	17	65	8729.12	46.23	17	67	478	48.8084	4.44971
HVO_1368	probable metallo-beta-lactamase family hydrolase	8.61	1	2	2	5					398.041	8.61	2	5	267	29.2748	4.48779
HVO_1370	gamma-glutamyl phosphate reductase	29.95	1	10	10	52	50.8474	29.95	10	27	2067.58	28.38	9	25	444	48.0876	4.33545
HVO_1372	pyrroline-5-carboxylate reductase	14.01	1	3	3	12	18.012	14.01	3	6	931.423	14.01	3	6	257	26.819	4.00537
HVO_1373	acyl-CoA dehydrogenase	24.54	1	6	6	40	55.5659	24.54	6	20	2540.55	24.54	6	20	383	42.5214	4.61475
HVO_1380	methylmalonyl-CoA mutase subunit A	8.42	1	2	2	10	2.65859	8.42	2	3	175.861	8.42	2	7	558	61.8671	4.41162
HVO_1395	M20 family amidohydrolase (homolog to indole-3-acetyl-aspartic acid hydrolase)	23.65	1	6	7	34	34.373	23.65	7	17	2028.76	23.65	7	17	427	45.3819	4.56396
HVO_1396	FAD-dependent oxidoreductase (homolog to geranylgeranyl reductase)	38.64	1	15	15	138	144.861	38.64	15	69	7759.55	33.97	14	69	471	51.0359	4.4751
HVO_1400	ABC-type transport system ATP-binding protein (probable substrate sugar)	74.57	1	27	27	238	233.375	72.45	26	119	11309.2	74.57	27	119	519	56.7734	4.67822
HVO_1401	ABC-type transport system periplasmic substrate-binding protein (probable substrate sugar)	62.07	1	13	13	1496	2056.28	62.07	13	744	98144.6	62.07	13	752	377	39.1886	4.18311
HVO_1402	phosphohexomutase (phosphoglucomutase / phosphomannomutase)	24.5	1	7	7	38	30.2385	24.5	7	19	1739.51	24.5	7	19	453	47.4706	4.62744
HVO_1412	diphosphomevalonate decarboxylase	33.95	1	8	8	60	52.1541	33.95	8	30	2917.06	33.95	8	30	324	35.3949	4.77979
HVO_1443	ABC-type transport system ATP-binding protein	13.64	1	4	4	15	15.4023	13.64	4	8	774.505	13.64	4	7	330	36.2952	4.70361
HVO_1453	glutamate dehydrogenase (NADP)	29.5	1	10	10	71	68.8361	26.62	9	35	4422.5	29.5	10	36	417	45.7016	4.48779
HVO_1454	aspartate carbamoyltransferase catalytic subunit	80.26	1	17	17	134	141.957	80.26	17	68	7820.45	79.61	15	66	304	33.6538	4.91943
HVO_1455	aspartate carbamoyltransferase regulatory subunit	25.16	1	3	3	14	17.2675	25.16	3	7	668.884	25.16	3	7	155	16.7035	4.88135
HVO_1457	conserved hypothetical protein	6.87	1	2	2	2	2.22575	6.87	2	2					291	32.7715	4.39893
HVO_1459	ThuA family protein	22.69	1	3	3	28	29.0141	22.69	3	14	1708.21	22.69	3	14	238	26.8049	4.66553
HVO_1464	ABC-type transport system periplasmic substrate-binding protein (probable substrate iron-III)	5.68	1	1	2	10	6.21495	5.68	2	5	389.287	5.68	2	5	405	45.3224	4.29736
HVO_1465	naphthoate synthase	40.98	1	10	10	60	66.2666	32.46	9	28	3086.04	39.02	9	32	305	33.9113	4.83057
HVO_1469	2-succinyl-5-enolpyruvyl-6-hydroxy-3-cyclohexene-1-carboxylate synthase	20.89	1	10	10	59	40.0526	20.89	10	30	2267.15	20.89	10	29	584	63.3085	4.79248
HVO_1478	transcription initiation factor TFB	17.67	1	3	5	30	29.1094	17.67	5	15	1150.98	17.67	5	15	317	35.71	5.46533
HVO_1479	CHP03663 family protein	8.41	1	3	3	10	16.5604	8.41	3	5	685.048	8.41	3	5	547	57.3073	5.98584
HVO_1481	UspA domain protein	23.93	1	3	3	25	31.8475	23.93	3	12	1407.07	23.93	3	13	163	17.6586	4.39893
HVO_1488	D-gluconate dehydratase	49.76	1	13	15	419	490.467	49.76	15	202	24764.3	49.76	15	217	412	45.7655	4.60205
HVO_1491	HAD superfamily hydrolase	9.56	1	3	3	8	7.7856	7.35	2	4	202.879	4.9	2	4	408	44.4103	4.60205
HVO_1492	conserved hypothetical protein	17.01	1	2	2	8	4.73108	17.01	2	4	257.955	17.01	2	4	147	16.0507	4.58936
HVO_1494	fructose-1,6-bisphosphate aldolase, class II	7.58	1	2	2	8	7.79354	7.58	2	4	286.637	7.58	2	4	330	36.2795	4.34814
HVO_1495	phosphotransferase system component IIB, fructose-specific	13.29	1	2	2	8	7.82156	13.29	2	4	410.492	13.29	2	4	158	16.2689	4.4624
HVO_1496	phosphotransferase system component I	13.1	1	5	5	20	25.0554	13.1	5	10	1119.75	13.1	5	10	565	60.2876	4.2085
HVO_1502	3-isopropylmalate dehydrogenase	47.53	1	11	11	106	122.427	39.81	10	49	6816.32	47.53	11	57	324	33.7037	4.23389
HVO_1503	3-isopropylmalate dehydratase small subunit	13.37	1	2	2	12	17.4449	13.37	2	6	555.865	13.37	2	6	202	21.9993	4.14502
HVO_1504	3-isopropylmalate dehydratase large subunit	39.96	1	14	14	64	63.0783	34.46	13	32	3391.69	36.79	13	32	473	51.5879	4.55127
HVO_1506	ketol-acid reductoisomerase	68.39	1	15	15	741	659.978	62.36	13	334	44386.6	68.39	15	407	348	37.85	4.33545
HVO_1507	acetolactate synthase small subunit	77.06	1	13	13	163	218.866	77.06	13	79	11427.9	77.06	13	84	218	23.6941	4.94482
HVO_1508	acetolactate synthase large subunit	36.12	1	13	13	444	543.671	36.12	13	220	25215.1	36.12	13	224	587	62.3217	4.36084
HVO_1510	2-isopropylmalate synthase	10.91	1	4	4	22	20.5309	10.91	4	12	1204	9.55	3	10	440	47.7115	4.81787
HVO_1517	dolichyl-phosphate hexosyltransferase AglJ	16.5	1	3	3	33	14.7811	16.5	3	15	1452.47	16.5	3	18	303	33.2486	4.81787
HVO_1522	hexuronic acid methyltransferase AglP	55.65	1	12	12	115	105.34	55.65	12	56	6243.67	55.65	12	59	239	26.2465	4.98291
HVO_1523	agl cluster protein AglQ	20.22	1	4	4	17	4.75758	20.22	4	7	666.259	20.22	4	10	371	42.1068	6.03662
HVO_1523_A	glycosyltransferase AglE	15.46	1	4	4	29	9.32128	13.16	3	13	1238.22	15.46	4	16	304	33.8472	7.07861
HVO_1528	glycosyltransferase AglI	27.46	1	7	7	44	49.5564	27.46	7	22	1860.65	27.46	7	22	295	32.8252	4.71631
HVO_1529	glycosyltransferase AglG	22.36	1	8	8	48	52.888	22.36	8	24	2263.24	22.36	8	24	313	35.7795	4.58936
HVO_1530	dolichyl-monophosphooligosaccharide--protein glycotransferase AglB	12.71	1	11	11	56	62.3283	12.71	11	28	3259.34	11.67	10	28	1054	113.604	4.56396
HVO_1531	UDP-glucose 6-dehydrogenase	7.21	1	3	3	14	14.5405	7.21	3	7	577.877	7.21	3	7	430	45.9383	4.50049
HVO_1538	glycerol-3-phosphate dehydrogenase subunit A	37.2	1	18	18	197	228.773	37.2	17	97	11315.8	37.2	18	100	586	63.4467	4.70361
HVO_1539	glycerol-3-phosphate dehydrogenase subunit B	60.9	1	16	16	189	205.269	60.9	16	94	10132	60.9	16	95	422	43.6158	4.71631
HVO_1540	glycerol-3-phosphate dehydrogenase subunit C	36.7	1	13	13	228	287.655	36.7	13	111	16043.2	36.7	13	117	436	48.5915	4.61475
HVO_1541	glycerol kinase	33.92	1	16	16	120	132.73	30.59	15	56	7770.1	33.92	16	64	510	56.7025	4.50049
HVO_1542	conserved hypothetical protein	11.02	1	2	2	21	22.9465	11.02	2	10	1449.29	11.02	2	11	354	36.1221	5.47803
HVO_1545	dihydroxyacetone kinase subunit DhaL	30.17	1	5	5	17	17.3589	30.17	5	8	781.505	30.17	5	9	232	24.8222	4.4751
HVO_1546	dihydroxyacetone kinase subunit DhaK	13.86	1	5	5	19	20.3848	13.86	5	10	821.142	13.86	5	9	332	34.8247	4.22119
HVO_1547	isoleucine--tRNA ligase	11.79	1	7	7	31	19.1289	11.79	7	14	946.533	11.79	7	17	1043	117.92	4.29736
HVO_1552	ArsR family transcription regulator	19.9	1	2	2	12	16.956	19.9	2	5	846.121	19.9	2	7	206	20.8469	4.65283
HVO_1557	phosphoribosylformylglycinamidine cyclo-ligase	6.79	1	2	2	4	4.78201	6.79	2	2	185.625	6.79	2	2	324	33.5609	3.99268
HVO_1558	cytochrome P450	20.74	1	9	9	36	31.9113	16.59	7	17	1572.18	20.74	9	19	434	48.4366	4.91943
HVO_1562	proteasome beta subunit	20.16	1	5	5	93	91.8098	20.16	5	49	4180.49	20.16	5	44	243	25.9779	4.62744
HVO_1563	conserved hypothetical protein	9.6	1	1	2	10	8.20229	9.6	2	5	473.358	9.6	2	5	125	13.8164	11.019
HVO_1568	alpha/beta hydrolase fold protein	36.46	1	7	7	44	46.4085	36.46	7	22	2209.16	33.21	6	22	277	29.4358	4.94482
HVO_1570	DNA topoisomerase VI subunit A	17.76	1	5	5	29	40.8607	16.12	4	14	2423.24	17.76	5	15	366	41.8034	4.62744
HVO_1571	DNA topoisomerase VI subunit B	20.3	1	13	13	79	73.4634	17.92	12	38	4705.57	19.42	12	41	798	87.3846	4.729
HVO_1572	DNA gyrase subunit B	8.14	1	4	4	18	19.1536	5.01	3	9	931.65	8.14	4	9	639	71.1694	4.83057
HVO_1573	DNA gyrase subunit A	21.69	1	15	15	88	91.145	21.69	15	44	4931.3	21.69	15	44	862	94.7946	4.56396
HVO_1575	arginase	27.09	1	6	6	27	25.9888	27.09	6	13	1396.96	27.09	6	14	299	30.9983	4.57666
HVO_1576	NAD-dependent epimerase/dehydratase	7.84	1	1	2	6	3.91816	7.84	2	3	298.892	7.84	2	3	306	33.9221	4.51318
HVO_1577	conserved hypothetical protein	16.95	1	2	2	12	15.807	16.95	2	6	669.389	16.95	2	6	177	19.3657	4.7417
HVO_1578	probable NADH dehydrogenase	52.64	1	23	23	913	1345.07	52.64	23	457	67625.8	52.64	23	456	397	42.7902	4.39893
HVO_1581	cytidine deaminase	10.71	1	2	2	2					155.623	10.71	2	2	140	14.9661	4.22119
HVO_1589	molecular chaperone DnaJ	25.45	1	7	7	40	34.9252	22.34	6	19	1725.63	25.45	7	21	385	41.8758	4.97021
HVO_1590	DnaK-type molecular chaperone Hsp70	29.92	1	16	16	90	87.6179	27.52	15	43	5355.2	29.92	16	47	625	67.2097	4.18311
HVO_1591	conserved hypothetical protein	43.56	1	8	8	43	49.7085	43.56	8	20	2378.68	43.56	8	23	264	28.7488	5.50342
HVO_1592	DnaJ/DnaK ATPase stimulator GrpE	12.55	1	2	2	4	4.97469	12.55	2	2	144.6	12.55	2	2	231	25.0248	4.24658
HVO_1593	PAC2 family protein	18.15	1	2	2	22	33.4202	18.15	2	11	986.6	18.15	2	11	248	26.6116	4.4624
HVO_1597	conserved hypothetical protein	22.31	1	3	3	16	14.8089	22.31	3	8	828.033	22.31	3	8	130	13.7098	4.44971
HVO_1601	ABC-type transport system ATP-binding protein (probable substrate sulfonate)	12.55	1	2	2	7					469.643	12.55	2	7	271	28.9552	4.36084
HVO_1603	ABC-type transport system periplasmic substrate-binding protein (probable substrate sulfonate)	32.18	1	5	5	114	145.167	32.18	5	55	6867.95	32.18	5	59	348	37.1731	4.34814
HVO_1604	pyridoxal phosphate-dependent aminotransferase (probable aspartate aminotransferase)	21.45	1	6	6	27	17.8816	14.48	5	12	940.554	21.45	6	15	373	40.1677	4.43701
HVO_1610	conserved hypothetical protein	13.78	1	2	2	9	12.5176	13.78	2	4	487.109	13.78	2	5	283	30.4581	4.55127
HVO_1613	probable glycosyltransferase, type 2	28.95	1	5	5	64	62.5873	28.95	5	30	4241	28.95	5	34	228	25.0756	4.79248
HVO_1615	conserved hypothetical protein	17.13	1	2	2	6	10.0628	17.13	2	3	341.156	17.13	2	3	251	28.3787	4.58936
HVO_1625	conserved hypothetical protein	15.9	1	7	7	37	40.3562	15.9	7	18	2044.57	15.9	7	19	654	70.0514	4.04346
HVO_1626	homolog to UPF0173 family metal-dependent hydrolase	14.8	1	3	3	9					1177.98	14.8	3	9	277	30.5815	4.29736
HVO_1637	FKBP-type peptidylprolyl isomerase	24.51	1	6	6	38	39.5392	16.01	5	18	2279.24	24.51	6	20	306	33.7636	3.76416
HVO_1649	methionine adenosyltransferase	26.87	1	6	6	12	10.1129	12.69	4	5	345.537	26.87	6	7	402	43.4717	4.44971
HVO_1654	cysteine synthase	7.84	1	2	2	8	9.68951	7.84	2	4	285.89	7.84	2	4	306	32.2998	4.32275
HVO_1657	phosphoribosylamine--glycine ligase	17.99	1	6	6	24	19.7831	15.19	5	11	1271.5	17.99	6	13	428	45.476	4.1958
HVO_1658	O-acetyltransferase (homolog to galactoside O-acetyltransferase)	40.56	1	6	6	24	29.0057	40.56	6	12	1355.32	40.56	6	12	180	19.643	5.23682
HVO_1660	DisA-N domain protein	8.92	1	2	2	3					383.912	8.92	2	3	269	28.9347	4.729
HVO_1667	TrmB family transcription regulator	34.42	1	4	4	25	24.1812	34.42	4	12	1135.85	34.42	4	13	154	16.671	4.4624
HVO_1670	rRNA/tRNA 2'-O-methyltransferase complex protein Nop5	11.43	1	2	2	8	12.041	11.43	2	4	673.659	11.43	2	4	280	29.9791	4.91943
HVO_1673	conserved hypothetical protein	48.61	1	8	8	60	86.6848	48.61	8	30	3975.65	48.61	8	30	216	23.1975	4.57666
HVO_1675	magnesium transport protein CorA	7.03	1	3	3	7	2.25298	7.03	3	4	178.076	5.2	2	3	327	37.2106	4.55127
HVO_1684	threonine--tRNA ligase	40.59	1	23	23	190	212.36	40.59	23	96	10768.4	39.66	22	94	643	73.4408	4.44971
HVO_1685	conserved hypothetical protein	8.74	1	4	4	12	3.87408	8.74	4	6	467.852	7.72	3	6	492	54.5247	5.74463
HVO_1690	DHH family phosphoesterase	17.11	1	4	4	11	5.03768	17.11	4	5	429.645	17.11	4	6	485	52.098	4.4751
HVO_1692	probable iron-sulfur protein (4Fe-4S)	38.61	1	18	18	272	268.693	38.61	18	134	15623.8	38.61	18	138	733	80.1559	4.48779
HVO_1697	FAD-dependent oxidoreductase (GlcD/DLD_GlcF/GlpC domain fusion protein)	28.46	1	22	24	153	156.764	28.46	24	74	8767.13	28.46	24	79	1026	111.212	4.53857
HVO_1705	ABC-type transport system periplasmic substrate-binding protein (probable substrate iron-III)	37.89	1	9	9	326	333.789	37.89	9	158	21442.3	37.89	9	168	388	41.8593	4.34814
HVO_1707	ABC-type transport system ATP-binding protein (probable substrate iron-III)	23.39	1	5	5	24	20.0032	23.39	5	11	1094.08	23.39	5	13	389	41.8615	4.39893
HVO_1710	alpha amylase	14.18	1	9	9	67	64.577	14.18	9	33	4136.55	14.18	9	34	677	75.0207	4.44971
HVO_1711	glucoamylase	37.39	1	40	40	198	211.405	36.53	39	98	10442.8	35.01	38	100	1511	166.117	4.64014
HVO_1712	conserved hypothetical protein	10.56	1	2	2	2					125.984	10.56	2	2	161	18.309	4.85596
HVO_1727	TATA-binding transcription initiation factor	24.73	1	4	4	48	44.9653	24.73	4	24	3064.65	24.73	4	24	186	19.8702	4.36084
HVO_1735	conserved hypothetical protein	12.42	1	6	6	16	12.4198	9.55	5	7	751.62	12.42	6	9	660	75.739	4.50049
HVO_1743	conserved hypothetical protein	6.04	1	1	2	2	2.57359	6.04	2	2					265	30.2967	4.57666
HVO_1751	P-type transport ATPase (probable substrate copper/metal cation)	15.21	1	9	9	49	57.9062	10.34	7	23	3267.92	15.21	9	26	861	89.8992	4.39893
HVO_1760	ABC-type transport system ATP-binding protein (probable substrate iron-III)	20.14	1	4	5	40	50.9022	20.14	5	20	2366.87	20.14	5	20	293	32.419	4.57666
HVO_1778	catalase-peroxidase	35.79	1	17	17	234	230.499	35.79	17	116	12521.2	35.79	17	118	718	79.9547	4.31006
HVO_1788	probable sulfite/nitrite reductase (ferredoxin)	28.21	1	11	11	71	88.5805	28.21	11	36	4299.25	24.49	10	35	592	66.564	4.61475
HVO_1799	geranylgeranyl reductase / dolichol omega-reductase	45.85	1	12	12	235	295.171	40.98	11	115	15797.3	45.85	12	120	410	45.4208	4.75439
HVO_1804	nicotinate phosphoribosyltransferase	29.9	1	9	9	61	83.1194	29.9	9	30	4460.91	29.9	9	31	388	41.1023	4.60205
HVO_1824	conserved hypothetical protein	24.24	1	8	8	58	79.4184	24.24	8	29	3886.16	23.31	7	29	429	47.3521	4.1958
HVO_1827	30S ribosomal protein S6e	30.83	1	3	3	12	14.0491	30.83	3	6	579.901	30.83	3	6	133	13.8877	4.32275
HVO_1829	aminopeptidase (homolog to leucyl aminopeptidase / aminopeptidase T)	29.12	1	7	7	44	59.1487	29.12	7	22	3164.58	29.12	7	22	364	39.3407	4.34814
HVO_1830	6-phosphogluconate dehydrogenase (decarboxylating)	6.69	1	2	2	8	9.67121	6.69	2	4	377.511	6.69	2	4	299	31.9634	4.52588
HVO_1831	ferredoxin (2Fe-2S)	22.8	1	4	4	68	94.3752	22.8	4	34	5155.3	22.8	4	34	193	20.3845	3.97998
HVO_1847	oligoendopeptidase PepF	12.19	1	5	5	26	35.7942	12.19	5	13	1667.93	12.19	5	13	599	68.5007	4.41162
HVO_1854	histidine--tRNA ligase	30.39	1	10	10	40	46.6723	30.39	10	20	2166.64	30.39	10	20	431	47.1328	4.37354
HVO_1858	30S ribosomal protein S19e	82.12	1	11	11	171	152.358	70.2	10	75	11705.4	82.12	11	96	151	16.6634	4.84326
HVO_1868	conserved hypothetical protein	34.64	1	5	5	17	22.6241	34.64	5	9	955.275	34.64	5	8	179	20.0393	5.37646
HVO_1871	UPF0447 family protein	37.92	1	15	15	313	285.909	34.53	14	147	17928.9	37.92	15	166	501	56.0541	4.58936
HVO_1874	probable oxidoreductase (aldo-keto reductase family protein)	8.12	1	2	2	12	9.86029	8.12	2	6	480.496	8.12	2	6	357	39.8412	4.41162
HVO_1875	O-acetyltransferase (homolog to galactoside O-acetyltransferase)	10.49	1	2	2	6	5.21221	10.49	2	3	107.336	10.49	2	3	305	34.0556	4.90674
HVO_1878	NAD synthase	19.2	1	5	5	21	17.3491	14.49	4	9	929.604	19.2	5	12	276	29.5725	4.37354
HVO_1888	ABC-type transport system periplasmic substrate-binding protein (probable substrate sulfate/tungstate)	28.95	1	8	8	98	121.643	28.95	8	49	6568.43	28.95	8	49	342	35.8903	4.33545
HVO_1894	conserved hypothetical protein	53.26	1	3	3	48	45.805	53.26	3	24	1993.73	53.26	3	24	92	10.2622	4.66553
HVO_1901	translation initiation factor aIF-2 gamma subunit	21.41	1	6	6	43	46.9313	21.41	6	22	1761.19	14.84	5	21	411	43.9139	4.36084
HVO_1907	arNOG05511 family protein (AAA-type ATPase core domain protein)	12.45	1	5	5	22	24.7499	12.45	5	11	972.877	12.45	5	11	474	53.3774	4.58936
HVO_1916	Kef-type transport system (probable substrate potassium)	12.76	1	6	6	47	49.8866	12.76	6	24	2451.73	11.65	5	23	635	66.2285	4.62744
HVO_1917	acyl-CoA synthetase	12.91	1	6	6	24	28.6626	12.91	6	12	1119.76	12.91	6	12	666	74.0188	4.77979
HVO_1921	serine--tRNA ligase	38.48	1	12	12	54	56.6656	38.48	12	27	3241.39	38.48	12	27	460	52.0063	4.4624
HVO_1936	F420-0:gamma-glutamyl ligase	10.36	1	2	2	8	6.20986	10.36	2	4	355.122	10.36	2	4	251	27.4347	4.67822
HVO_1944	conserved hypothetical protein	15.87	1	5	5	28	36.2684	15.87	5	14	1850.01	15.87	5	14	416	43.0218	4.22119
HVO_1945	conserved hypothetical protein	5.75	1	2	2	8	9.66606	5.75	2	4	447.232	5.75	2	4	365	37.0466	4.4624
HVO_1955	aconitate hydratase	37	1	19	19	208	249.03	37	19	102	13502.6	37	19	106	654	70.3624	4.44971
HVO_1957	proteasome-activating nucleotidase	8.01	1	3	3	6	3.38518	8.01	3	3	179.296	8.01	3	3	412	45.5604	4.4751
HVO_1963	translation initiation factor aIF-5B (bacterial-type IF2)	10.67	1	4	4	15	27.5723	6.67	3	7	1197.16	10.67	4	8	600	65.3333	4.67822
HVO_1967	glucose-6-phosphate isomerase	32.56	1	9	9	77	80.8349	32.56	9	38	4011.69	32.56	9	39	430	45.5766	4.39893
HVO_1975	protein-export membrane protein SecF	11.15	1	2	2	8	15.0425	11.15	2	4	796.865	11.15	2	4	287	30.4057	4.55127
HVO_1976	protein-export membrane protein SecD	17.56	1	5	5	34	50.8621	17.56	5	18	2639.67	17.56	5	16	524	54.9721	4.51318
HVO_1981	hypothetical protein	13.71	1	2	2	325	506.072	13.71	2	161	29443.7	13.71	2	164	197	20.3373	4.00537
HVO_1985	ABC-type transport system ATP-binding protein	15.77	1	4	4	18	12.3475	15.77	4	9	593.418	15.77	4	9	317	35.0277	4.53857
HVO_2001	tRNA-guanine(15) transglycosylase	13.37	1	3	3	12	17.0054	13.37	3	6	702.366	13.37	3	6	516	56.2656	4.58936
HVO_2008	archaeosine synthase	27.18	1	11	11	86	82.9144	27.18	11	41	5176.22	27.18	11	45	585	64.9313	4.80518
HVO_2013	FtsZ family protein, type III	27.92	1	5	5	48	66.3415	27.92	5	23	3215.8	27.92	5	25	394	41.4747	4.61475
HVO_2015	conserved hypothetical protein	36.23	1	9	9	101	121.727	36.23	9	50	6867.85	36.23	9	51	345	37.7341	4.24658
HVO_2016	conserved hypothetical protein	21.4	1	5	5	30	48.8044	21.4	5	15	2096.47	21.4	5	15	299	31.222	4.70361
HVO_2020	DUF502 family protein	13.11	1	3	3	28	41.3958	13.11	3	14	2424.47	13.11	3	14	267	29.388	4.34814
HVO_2027	YphA family protein	11.54	1	2	2	6	1.84801	11.54	2	3	209.487	11.54	2	3	130	13.8841	4.81787
HVO_2040	NAD-dependent epimerase/dehydratase	8.82	1	1	2	12	16.6482	8.82	2	6	773.48	8.82	2	6	306	33.819	4.51318
HVO_2046	sulfatase domain protein	53.09	1	16	16	92	101.952	53.09	16	48	4662.06	51.36	15	44	405	45.5285	4.86865
HVO_2047	conserved hypothetical protein	20.95	1	4	4	14	15.7626	20.95	4	7	651.24	20.95	4	7	296	34.198	4.93213
HVO_2048	probable glycosyltransferase, type 1	11.14	1	3	3	6	4.48344	5.29	2	3	125.043	8.64	2	3	359	40.5096	5.30029
HVO_2049	probable glycosyltransferase, type 2	23.45	1	7	7	38	35.4064	22.15	6	16	1920.77	23.45	7	22	307	35.2734	5.40186
HVO_2053	probable glycosyltransferase, type 1	36.77	1	10	10	44	44.0352	36.77	10	22	2454.81	27.25	9	22	378	41.9301	4.66553
HVO_2056	probable epimerase (homolog to dTDP-4-dehydrorhamnose 3,5-epimerase)	10.9	1	2	2	11					886.473	10.9	2	11	156	18.3246	4.55127
HVO_2059	NAD-dependent epimerase/dehydratase	13.87	1	4	4	17	19.6432	13.87	4	8	847.526	13.87	4	9	310	34.1206	4.39893
HVO_2061	probable glycosyltransferase, type 2	7.26	1	2	2	4	0	7.26	2	4					413	43.7825	4.50049
HVO_2068	FtsZ family protein, type III	11.89	1	3	3	29	27.7748	11.89	3	14	1413.79	11.89	3	15	370	38.7102	4.48779
HVO_2070	conserved hypothetical protein	31.07	1	12	12	148	235.241	31.07	12	75	10907.2	31.07	12	73	544	58.0937	4.50049
HVO_2072	S-layer glycoprotein	16.32	1	6	6	2701	3113.45	16.32	6	1339	154940	16.32	6	1362	827	85.1379	3.6499
HVO_2080	conserved hypothetical protein	28.52	1	8	8	133	175.848	28.52	8	66	8020.86	28.52	8	67	540	56.9572	4.29736
HVO_2081	pectin lyase domain protein	10.57	1	7	7	34	32.8231	10.57	7	17	1473.15	10.57	7	17	1041	109.719	5.33838
HVO_2082	conserved hypothetical protein	14.14	1	3	3	7	6.82171	5.3	2	3	308.94	14.14	3	4	396	40.8606	4.50049
HVO_2094	ABC-type transport system periplasmic substrate-binding protein (probable substrate iron-III)	7.71	1	3	3	6	3.78506	7.71	3	3	225.243	7.71	3	3	415	45.9725	4.06885
HVO_2122	ABC-type transport system ATP-binding protein (probable substrate dipeptide/oligopeptide)	25	1	6	6	15	15.1179	14.95	4	6	799.352	25	6	9	368	40.0359	4.62744
HVO_2123	ABC-type transport system ATP-binding protein (probable substrate dipeptide/oligopeptide)	12.85	1	2	3	11	13.0146	12.85	3	6	538.63	10.61	2	5	358	38.8069	4.61475
HVO_2126	ABC-type transport system periplasmic substrate-binding protein (probable substrate dipeptide/oligopeptide)	42.41	1	26	26	459	629.102	42.41	26	231	30641.4	39.62	24	228	573	62.9112	4.44971
HVO_2127	M20 family amidohydrolase (homolog to indole-3-acetyl-aspartic acid hydrolase)	6.9	1	2	2	6	2.1881	6.9	2	3	111.121	6.9	2	3	420	45.0272	4.85596
HVO_2130	IclR family transcription regulator	4.78	1	2	2	4	1.83542	4.78	2	2	197.07	4.78	2	2	272	30.0604	5.5542
HVO_2153	probable copper-containing oxidoreductase	46.75	1	14	14	179	177.731	44.94	13	87	10118.4	46.75	14	92	385	42.0502	5.8208
HVO_2156	UspA domain protein	8.31	1	2	2	6	7.46281	8.31	2	3	438.344	8.31	2	3	301	31.5827	4.69092
HVO_2158	malic enzyme (NADP)	28.23	1	10	16	155	152.407	28.23	16	77	8273.49	28.23	16	78	751	81.4044	4.55127
HVO_2160	conserved hypothetical protein	15.02	1	20	20	403	586.763	15.02	20	201	27143.9	15.02	20	202	2257	232.675	3.9165
HVO_2163	ABC-type transport system ATP-binding protein (homolog to LolDCE lipoprotein release factor)	30.92	1	5	5	32	39.465	30.92	5	16	1595.21	30.92	5	16	249	26.6709	6.90283
HVO_2168	AAA-type ATPase (MoxR subfamily)	22.8	1	6	6	25	25.0122	22.8	6	13	1272.66	22.8	6	12	329	35.8934	4.53857
HVO_2169	conserved hypothetical protein	15.03	1	5	5	20	14.701	15.03	5	10	895.801	15.03	5	10	346	36.514	4.38623
HVO_2171	DUF58 family protein	4.84	1	2	2	14	21.0213	4.84	2	7	770.794	4.84	2	7	475	50.8235	4.93213
HVO_2172	conserved hypothetical protein	8.91	1	4	4	20	31.5249	8.91	4	10	1590.2	8.91	4	10	741	75.2004	4.27197
HVO_2187	CHP01210 family protein	18.06	1	6	6	21	15.2129	18.06	6	10	693.143	18.06	6	11	360	39.9748	4.57666
HVO_2191	formyltetrahydrofolate deformylase	29.36	1	7	7	50	56.9354	29.36	7	25	3211.36	29.36	7	25	327	36.1603	4.62744
HVO_2203	conserved hypothetical protein	25.38	1	2	2	10					997.858	25.38	2	10	264	28.3647	4.1958
HVO_2204	FtsZ family protein, type III	46.08	2	15	15	149	177.495	46.08	15	75	9158.9	46.08	15	74	395	42.0385	4.67822
HVO_2205	arNOG06768 family NADH-binding domain protein	29.24	1	6	6	34	59.9757	29.24	6	17	2320.71	29.24	6	17	301	32.007	4.99561
HVO_2225	AstE family protein	26.39	1	5	5	30	48.945	26.39	5	15	1934.94	26.39	5	15	341	36.9002	4.52588
HVO_2226	probable phosphoribosyltransferase (homolog to anthranilate phosphoribosyltransferase)	28.06	1	7	7	32	26.9994	23.06	6	15	1535.24	28.06	7	17	360	39.6217	4.38623
HVO_2241	conserved hypothetical protein	38.03	1	2	2	13	4.44504	38.03	2	6	422.929	38.03	2	7	71	7.39296	4.95752
HVO_2242	homolog to translation initiation factor aIF-2 beta subunit / probable RNA-binding protein	22.28	1	4	4	16	14.0354	22.28	4	8	506.437	22.28	4	8	202	22.156	5.10986
HVO_2266	hypothetical protein	4.46	1	2	2	4	6.15807	4.46	2	2	237.87	4.46	2	2	493	56.6763	4.53857
HVO_2267	hypothetical protein	10.91	1	3	3	12	4.38036	10.91	3	6	308.24	10.91	3	6	385	44.2839	4.56396
HVO_2270	type I restriction-modification system DNA-methyltransferase RmeM	12.07	1	3	3	3					117.287	12.07	3	3	464	53.0579	4.53857
HVO_2276	conserved hypothetical protein	2.79	1	2	3	3	1.7091	2.79	3	3					1397	161.767	4.50049
HVO_2286	conserved hypothetical protein	8.41	1	2	3	11	18.887	8.41	3	6	864.937	6.44	2	5	559	62.2893	4.34814
HVO_2300	translation initiation factor aIF-5A	31.45	1	3	3	19	16.8365	31.45	3	9	1054.76	31.45	3	10	124	14.2001	5.22412
HVO_2302	ubiquinone biosynthesis protein UbiB	7.53	1	2	2	3					153.114	7.53	2	3	558	62.9637	4.69092
HVO_2303	Hsp20-type molecular chaperone	27.87	1	2	2	5	0	27.87	2	3	136.272	27.87	2	2	122	13.4699	4.37354
HVO_2315	tritrans,polycis-undecaprenyl-diphosphate synthase	4.21	1	2	2	8	2.21625	4.21	2	4	238.858	4.21	2	4	309	35.1135	4.98291
HVO_2316	serpin family protein	24.72	1	8	8	48	51.5583	22.74	7	24	2944.37	19.21	7	24	453	48.6573	4.24658
HVO_2336	pyridoxal biosynthesis lyase PdxS	62.91	1	16	16	198	247.249	56.95	13	93	15137.3	62.91	15	105	302	32.5011	4.80518
HVO_2340	amine oxidase family protein	19.68	1	7	7	32	25.657	19.68	7	16	1622.25	19.68	7	16	437	48.7235	4.43701
HVO_2345	flavin-dependent pyridine nucleotide oxidoreductase	16.22	1	5	5	26	11.6832	16.22	5	13	904.538	15.25	4	13	413	45.7683	4.44971
HVO_2347	conserved hypothetical protein	15.71	1	2	2	5	1.82909	15.71	2	2	105.515	15.71	2	3	140	15.5314	4.37354
HVO_2348	GTP cyclohydrolase MptA	10.39	1	2	2	22	20.7212	10.39	2	11	1122.58	10.39	2	11	308	33.4953	4.67822
HVO_2356	GNAT family acetyltransferase	21.62	1	5	6	26	24.8213	21.62	6	13	1292.67	19.9	5	13	407	45.1402	4.64014
HVO_2361	carbamoyl-phosphate synthase (glutamine-hydrolyzing) large subunit	20.89	1	19	19	107	141.353	20.89	19	53	7291.54	19.96	18	54	1082	117.229	4.32275
HVO_2367	arNOG05179 family protein (DUF87-related AAA-type ATPase)	12.16	1	6	6	13	12.3685	10.64	5	6	522.504	8.36	5	7	658	72.1032	4.70361
HVO_2373	30S ribosomal protein S8e	64.8	1	5	5	30	40.5545	64.8	5	15	2112.94	64.8	5	15	125	13.6381	10.4771
HVO_2374	transcription regulator (homolog to phosphate uptake regulator)	13.21	1	2	2	4	3.1233	13.21	2	2	145.171	13.21	2	2	333	36.6985	4.56396
HVO_2375	ABC-type transport system periplasmic substrate-binding protein (probable substrate phosphate)	14.49	1	4	4	84	92.6924	14.49	4	42	4789.45	14.49	4	42	345	37.0131	3.95459
HVO_2378	ABC-type transport system ATP-binding protein (probable substrate phosphate)	29.73	1	9	9	91	108.42	29.73	9	43	6996.32	29.73	9	48	296	32.5739	4.43701
HVO_2379	transcription regulator (homolog to phosphate uptake regulator)	33.19	1	7	7	24	9.90956	25.22	6	11	954.449	33.19	7	13	226	25.4554	4.24658
HVO_2380	AAA-type ATPase (CDC48 subfamily)	73.49	1	47	47	607	635.582	72.01	46	306	34922.6	73.49	47	301	743	81.9381	4.81787
HVO_2381	UPF0272 family protein	10.34	1	4	4	14	18.4791	10.34	4	7	910.626	10.34	4	7	493	52.2622	4.88135
HVO_2384	CBS domain protein	12.89	1	4	4	22	32.548	12.89	4	11	1558.04	12.89	4	11	380	42.4948	5.0083
HVO_2401	glycine dehydrogenase (decarboxylating) (glycine cleavage system protein P)	47.57	1	14	14	121	133.539	47.57	14	59	7254.46	47.57	14	62	473	50.7587	4.57666
HVO_2402	glycine dehydrogenase (decarboxylating) (glycine cleavage system protein P)	38.7	1	13	13	128	141.534	38.7	13	64	7972.55	38.7	13	64	447	48.5449	4.56396
HVO_2410	UPF0753 family protein	18.89	1	9	9	55	66.7572	18.89	9	26	3552.54	18.89	9	29	810	86.9343	4.33545
HVO_2413	translation elongation factor aEF-1 alpha subunit	18.81	1	3	6	51	17.068	14.52	5	27	1470.99	18.81	6	24	420	45.5997	4.75439
HVO_2418	conserved hypothetical protein	6.5	1	3	3	5	3.80504	3.59	2	2	121.821	6.5	3	3	892	94.6079	4.15771
HVO_2419	hydroxymethylglutaryl-CoA synthase	6.74	1	3	3	11	11.6247	6.74	3	5	476.44	6.74	3	6	445	50.0722	4.64014
HVO_2425	GNAT family acetyltransferase	42.59	1	8	8	47	52.7925	38.89	7	23	3045.15	42.59	8	24	216	24.3936	4.53857
HVO_2427	replication factor C large subunit	27.46	1	11	11	51	62.0535	26.02	10	25	3007.79	27.46	11	26	488	53.4107	4.66553
HVO_2430	ABC-type transport system ATP-binding protein (probable substrate glutamine)	39.67	1	8	8	75	88.7038	35.54	7	36	5036.89	39.67	8	39	242	26.6225	4.88135
HVO_2431	ABC-type transport system permease protein (probable substrate glutamine)	17.03	1	4	4	16	17.8852	17.03	4	8	745.321	17.03	4	8	276	29.6117	5.14795
HVO_2432	ABC-type transport system periplasmic substrate-binding protein (probable substrate glutamine)	34.34	1	7	7	728	1010.1	34.34	7	365	55044.1	34.34	7	363	297	32.3442	3.97998
HVO_2435	peptidase M24 family protein	12.5	1	3	3	14	10.214	12.5	3	7	493.704	12.5	3	7	368	39.9603	4.52588
HVO_2436	malic enzyme (NADP)	44.34	1	21	27	388	485.096	40.08	25	192	24034.9	44.34	27	196	751	81.4084	4.55127
HVO_2448	probable oxidoreductase (aldo-keto reductase family protein)	5.81	1	2	2	3					233.103	5.81	2	3	327	36.4661	4.94482
HVO_2452	ribonucleoside-diphosphate reductase, adenosylcobalamin-dependent	40.27	1	33	33	345	350.321	38.82	32	170	19749.1	40.27	33	175	1033	114.305	4.44971
HVO_2454	anthranilate synthase component I	12.79	1	5	5	14	18.2804	12.79	5	7	623.187	12.79	5	7	524	55.8806	4.56396
HVO_2456	anthranilate phosphoribosyltransferase	11.18	1	2	2	10	13.1862	11.18	2	5	360.761	11.18	2	5	331	33.7518	4.34814
HVO_2464	succinate--CoA ligase (ADP-forming) alpha subunit	46.37	1	8	8	179	251.525	43.25	7	84	13348.8	46.37	8	95	289	29.8457	4.27197
HVO_2465	succinate--CoA ligase (ADP-forming) beta subunit	49.34	1	13	13	232	246.173	49.34	13	115	13034.4	46.72	12	117	381	40.9791	4.23389
HVO_2467	NADPH:quinone reductase	7.48	1	2	2	12	11.307	7.48	2	6	544.825	7.48	2	6	321	33.0122	4.51318
HVO_2471	propionyl-CoA carboxylase carboxyltransferase component	47.67	1	23	23	266	321.241	47.67	23	133	15738.7	47.67	23	133	516	56.737	4.89404
HVO_2481	HD family hydrolase	38.97	1	8	8	33	13.0587	38.97	8	15	1173.45	38.97	8	18	390	42.7462	6.13818
HVO_2483	probable nucleoside deaminase (cytosine/guanine deaminase)	9.79	1	3	3	10	12.0724	9.79	3	5	489.178	9.79	3	5	337	35.8501	4.69092
HVO_2486	propionyl-CoA carboxylase biotin carboxylase component	58.1	1	25	25	311	437.725	58.1	25	155	20609.9	58.1	25	156	599	65.3058	4.51318
HVO_2487	aspartate-semialdehyde dehydrogenase	43.02	1	9	9	135	169.142	43.02	9	67	7319.69	43.02	9	68	344	36.589	4.41162
HVO_2495	DUF106 family protein	30.82	1	9	9	73	91.1927	30.82	9	36	4542.72	30.82	9	37	305	33.4764	4.57666
HVO_2496	adenylate kinase	13.46	1	2	2	9	8.50553	13.46	2	4	501.521	13.46	2	5	208	23.066	4.24658
HVO_2501	alpha/beta hydrolase fold protein	9.81	1	2	2	8	7.74963	9.81	2	4	454.726	9.81	2	4	316	35.3277	5.71924
HVO_2506	isopentenyl-diphosphate delta-isomerase, type I	17.99	1	3	3	15	8.75488	9.52	2	7	583.13	17.99	3	8	189	21.7363	4.4624
HVO_2510	GNAT family acetyltransferase	15.13	1	4	4	15	16.8229	15.13	4	7	715.151	15.13	4	8	304	33.7402	4.48779
HVO_2511	glutamyl-tRNA(Gln) amidotransferase subunit D	24.58	1	6	6	88	127.857	24.58	6	44	5594.76	24.58	6	44	415	44.4274	4.41162
HVO_2516	phosphoglycerate mutase, 2,3-biphosphateglycerate-independent type	8.37	1	3	3	11	10.9465	8.37	3	6	377.977	3.99	2	5	526	57.1999	4.31006
HVO_2519	conserved hypothetical protein	10.99	1	3	3	8	0	6.28	2	3	732.408	7.07	2	5	382	40.7058	4.34814
HVO_2521	DUF21/CBS domain protein	8.02	1	2	2	14	18.6515	8.02	2	7	1039.2	8.02	2	7	349	38.4016	4.42432
HVO_2524	phytoene synthase	4.72	1	2	2	2					93.0315	4.72	2	2	339	38.2721	4.81787
HVO_2528	phytoene dehydrogenase (phytoene desaturase)	21.6	1	10	10	92	87.4735	21.6	10	44	4691.02	21.6	10	48	500	55.8389	4.56396
HVO_2533	conserved hypothetical protein	14.88	1	4	4	14	20.6205	14.88	4	7	888.481	14.88	4	7	336	35.0878	4.38623
HVO_2538	alpha/beta hydrolase fold protein	53.35	1	12	12	135	133.565	53.35	12	66	8201.96	53.35	12	69	313	33.8102	6.06201
HVO_2541	protein translocase subunit SecY	9.82	2	4	4	27	18.0498	9.82	4	14	929.294	9.82	4	13	489	52.2909	6.81494
HVO_2542	50S ribosomal protein L15	44.24	1	8	8	305	400.259	44.24	8	152	19721.1	44.24	8	153	165	17.8177	4.93213
HVO_2543	50S ribosomal protein L30	59.74	1	8	8	218	255.971	53.9	7	109	14356.5	59.74	8	109	154	17.0965	4.76709
HVO_2544	30S ribosomal protein S5	33.64	1	7	7	98	127.722	33.64	7	49	6998.69	33.64	7	49	214	23.2701	9.29053
HVO_2545	50S ribosomal protein L18	77.72	1	7	7	404	446.849	77.72	7	193	28382.9	77.72	7	211	184	20.1852	5.60498
HVO_2546	50S ribosomal protein L19e	35.1	1	5	5	54	84.5642	35.1	5	28	5126.6	35.1	5	26	151	17.318	9.979
HVO_2547	50S ribosomal protein L32e	69.79	1	11	11	564	709.391	62.55	10	262	40904.1	69.79	11	302	235	25.7959	4.75439
HVO_2548	50S ribosomal protein L6	91.01	1	12	12	738	802.226	89.89	11	344	45903.3	91.01	12	394	178	19.5987	4.67822
HVO_2549	30S ribosomal protein S8	43.85	1	5	5	45	39.7488	43.85	5	23	2159.49	40	4	22	130	14.1389	4.79248
HVO_2551	50S ribosomal protein L5	27.33	1	5	5	102	148.269	20.35	3	49	9324.71	27.33	5	53	172	19.1065	4.77979
HVO_2552	30S ribosomal protein S4e	36.84	1	9	9	103	106.995	36.84	9	52	5953.28	36.84	9	51	247	26.6492	4.57666
HVO_2553	50S ribosomal protein L24	38.98	1	4	4	45	48.3762	38.98	4	22	3057.39	38.98	4	23	118	13.3768	4.729
HVO_2554	50S ribosomal protein L14	58.33	1	9	9	614	896.959	58.33	9	306	35731.4	58.33	9	308	132	14.2256	9.75928
HVO_2555	30S ribosomal protein S17	81.58	1	7	7	491	375.566	60.53	5	220	31110.7	81.58	7	271	114	12.6563	4.80518
HVO_2557	50S ribosomal protein L29	58.57	1	3	3	27	38.4799	41.43	2	13	2581.24	58.57	3	14	70	7.66587	4.36084
HVO_2558	30S ribosomal protein S3	32.24	1	10	10	75	85.7498	27.96	8	34	5591.21	32.24	10	41	304	33.4239	4.05615
HVO_2559	50S ribosomal protein L22	52.94	1	7	7	137	173.044	43.14	6	64	11542.8	52.94	7	73	153	16.9415	5.60498
HVO_2560	30S ribosomal protein S19	71.43	1	7	7	183	202.219	55	6	90	11566	71.43	7	93	140	15.9651	5.56689
HVO_2561	50S ribosomal protein L2	43.15	1	14	14	727	892.015	43.15	14	359	46216.7	43.15	14	368	241	25.6406	10.4038
HVO_2562	50S ribosomal protein L23	73.49	1	7	7	165	126.573	73.49	6	76	8746.65	73.49	7	89	83	9.42477	5.47803
HVO_2563	50S ribosomal protein L4	66.94	1	13	13	422	462.209	66.94	13	200	25583.2	66.94	13	222	248	26.999	6.44287
HVO_2564	50S ribosomal protein L3	78.99	1	19	19	1105	1118.4	78.99	19	555	63283.9	78.99	19	550	338	37.1557	6.68311
HVO_2579	nicotinate-nucleotide pyrophosphorylase (carboxylating)	9.7	1	2	2	12	15.6846	9.7	2	6	793.672	9.7	2	6	268	27.9292	4.86865
HVO_2580	L-aspartate oxidase	2.61	1	1	2	2	2.58798	2.61	2	2					537	55.7534	4.62744
HVO_2583	hydroxymethylglutaryl-CoA reductase (NADPH)	16.13	1	6	6	27	26.3381	16.13	6	13	948.077	16.13	6	14	403	41.0597	4.729
HVO_2588	isocitrate dehydrogenase (NADP)	48.93	1	16	16	153	162.277	45.82	15	73	7923.06	48.93	16	80	419	45.7817	4.58936
HVO_2590	probable oxidoreductase (short-chain dehydrogenase family)	11.58	1	3	3	11	7.95508	7.07	2	5	385.228	11.58	3	6	311	33.5735	4.89404
HVO_2606	PQQ repeat protein	14.19	1	7	7	42	31.4945	13.04	6	21	1518.41	14.19	7	21	437	46.8903	4.80518
HVO_2607	PQQ repeat protein	7.39	1	2	2	2					61.4663	7.39	2	2	406	42.2956	4.85596
HVO_2616	ion channel pore / TrkA domain protein	5.21	1	2	2	3	6.05298	5.21	2	3					403	42.6694	4.84326
HVO_2617	TrkA-C domain protein	10.67	1	3	3	9	12.2165	10.67	3	5	305.538	7.2	2	4	403	42.0001	4.95752
HVO_2618	TrkA-C domain protein	5.99	1	2	3	12	12.2584	5.99	3	6	453.887	5.99	3	6	501	50.5847	4.48779
HVO_2620	cytochrome bc1 complex Rieske iron-sulfur protein	53.38	1	6	6	171	245.888	44.48	5	84	10961.1	53.38	6	87	281	30.225	4.31006
HVO_2621	phosphoenolpyruvate carboxylase	50.39	1	38	38	431	480.13	49.39	36	212	24277.2	50.39	38	219	897	102.336	4.64014
HVO_2624	CTP synthase	32.06	1	13	13	65	62.3992	30.05	12	32	3498.16	32.06	13	33	549	60.791	4.70361
HVO_2625	GMP synthase (glutamine-hydrolyzing) subunit B	31.8	1	8	8	52	48.8568	31.8	8	26	2170.25	31.8	8	26	305	33.827	4.7417
HVO_2630	conserved hypothetical protein	13.58	1	4	4	18	8.78689	13.58	4	9	895.494	13.58	4	9	302	32.8978	4.4751
HVO_2636	PspA domain protein	67.75	1	15	15	202	258.71	67.75	15	100	12295.5	67.75	15	102	276	30.886	4.61475
HVO_2638	homolog to mandelate racemase / homolog to muconate lactonizing enzyme	22.32	1	7	7	55	53.6672	22.32	7	27	3150.08	22.32	7	28	345	36.9125	4.67822
HVO_2643	NADPH:quinone reductase	26.3	1	6	6	40	34.6026	26.3	6	19	1742.37	26.3	6	21	346	37.2325	4.55127
HVO_2646	dihydroxy-acid dehydratase	41.1	1	16	16	126	144.962	41.1	16	63	7237.53	41.1	16	63	584	61.8238	4.42432
HVO_2650	FAD-dependent oxidoreductase (homolog to geranylgeranyl reductase)	11.71	1	5	5	15	14.0589	9.76	4	7	796.819	11.71	5	8	461	50.659	4.729
HVO_2661	aminotransferase class V (serine--pyruvate aminotransferase / alanine--glyoxylate aminotransferase)	29.19	1	9	9	45	34.8555	29.19	9	22	2084.96	29.19	9	23	370	41.8507	4.4751
HVO_2665	HpcH/HpaI aldolase family protein	11.32	1	2	2	4	9.36321	11.32	2	4					265	28.3053	4.50049
HVO_2666	phosphomethylpyrimidine kinase	25.09	1	2	2	2					22.5568	25.09	2	2	279	28.4649	4.24658
HVO_2670	FAD-dependent oxidoreductase (GlcD/DLD_GlcF/GlpC domain fusion protein)	3.88	1	2	3	10	2.19984	2.17	2	4	408.801	3.88	3	6	1058	113.842	4.69092
HVO_2671	aminotransferase class V (serine--pyruvate aminotransferase / alanine--glyoxylate aminotransferase)	19.75	1	5	5	23	24.8442	9.62	3	11	1087.7	19.75	5	12	395	42.3856	4.53857
HVO_2675	histidinol dehydrogenase	20.09	1	5	5	24	32.8051	20.09	5	12	1352.87	20.09	5	12	428	45.4066	4.50049
HVO_2688	TrmB family transcription regulator	21.81	1	7	7	26	23.3032	21.81	7	13	1608.69	21.81	7	13	353	39.2502	4.57666
HVO_2690	GFO family oxidoreductase	34.15	1	9	9	125	64.9887	34.15	9	63	4935.55	34.15	9	62	366	40.0034	4.60205
HVO_2695	ABC-type transport system periplasmic substrate-binding protein (probable substrate sugar)	29.69	1	10	10	46	50.022	21.88	8	23	2889.84	27.15	8	23	512	55.3875	4.42432
HVO_2700	AAA-type ATPase (CDC48 subfamily)	29.31	1	18	19	103	90.6701	29.31	19	51	4678.62	29.31	19	52	754	82.7663	4.75439
HVO_2703	3-methyl-2-oxobutanoate hydroxymethyltransferase	13.75	1	2	2	20	23.4743	13.75	2	10	844.392	13.75	2	10	269	28.293	4.48779
HVO_2707	GFO family oxidoreductase	19.62	1	5	6	13	19.5083	19.62	6	8	572.677	11.83	4	5	372	41.0067	4.55127
HVO_2708	YfiH family protein	52.48	1	10	11	107	103.471	52.48	11	55	5833.45	44.72	10	52	322	35.3839	4.34814
HVO_2716	acyl-CoA dehydrogenase	11.55	1	3	3	22	31.0706	11.55	3	10	1272.6	11.55	3	12	381	41.3455	4.65283
HVO_2721	amidophosphoribosyltransferase	11.16	1	4	4	20	17.0914	11.16	4	10	578.212	11.16	4	10	493	53.3892	4.77979
HVO_2723	RNA-binding protein Lsm	38.16	1	2	2	5					398.237	38.16	2	5	76	8.25214	4.09424
HVO_2724	beta-lactamase domain protein	67.78	1	24	24	1120	698.644	67.78	24	547	46905	67.78	24	573	450	50.0831	5.40186
HVO_2725	bifunctional short chain isoprenyl diphosphate synthase	29.02	1	9	9	44	33.3779	29.02	9	21	1801.47	27.87	8	23	348	38.181	4.32275
HVO_2726	glutamate--tRNA ligase	13.68	1	5	6	13	14.1311	13.68	6	8	466.555	4.96	3	5	585	65.2463	4.57666
HVO_2737	50S ribosomal protein L8e	43.33	1	2	2	15					2322.03	43.33	2	15	120	12.6283	4.15771
HVO_2739	50S ribosomal protein L24e	22.73	1	2	2	26	19.0271	22.73	2	13	1079.56	22.73	2	13	66	7.47156	5.17334
HVO_2740	nucleoside-diphosphate kinase	40.26	1	5	5	95	118.885	40.26	5	49	6644.55	40.26	5	46	154	17.4793	4.50049
HVO_2742	5-methyltetrahydropteroyltriglutamate--homocysteine S-methyltransferase (methionine synthase II)	23.81	1	7	8	57	48.6325	23.81	8	28	2678.62	23.81	8	29	357	40.2724	4.39893
HVO_2743	5-methyltetrahydropteroyltriglutamate--homocysteine S-methyltransferase (methionine synthase II)	32.74	1	8	8	70	95.6046	27.38	7	31	5654	32.74	8	39	336	36.7776	4.11963
HVO_2749	50S ribosomal protein L21e	31.25	1	3	3	39	18.7514	31.25	3	19	1364.54	31.25	3	20	96	10.5926	10.9458
HVO_2750	cystathionine synthase/lyase (cystathionine gamma-synthase, cystathionine gamma-lyase, cystathionine beta-lyase)	26.94	1	5	5	45	37.7866	26.94	5	22	1831.42	26.94	5	23	386	42.0631	4.48779
HVO_2756	50S ribosomal protein L10	62.64	1	12	12	514	644.545	54.89	11	254	35356.7	62.64	12	260	348	36.8939	3.99268
HVO_2757	50S ribosomal protein L1	88.21	1	18	18	864	1292.09	83.49	17	428	69822.2	88.21	18	436	212	23.1155	4.42432
HVO_2758	50S ribosomal protein L11	40.25	1	6	6	62	60.5882	32.7	5	29	3908.81	40.25	6	33	159	16.792	4.04346
HVO_2759	peptidase M42 family protein	59.32	1	15	15	214	260.275	59.32	15	104	12855.5	59.32	15	110	354	37.0239	4.39893
HVO_2767	ATP-dependent DNA helicase Dna2	6.22	1	3	3	4					139.834	6.22	3	4	884	97.5292	4.85596
HVO_2770	conserved hypothetical protein	33.75	1	10	11	71	70.2013	30.31	9	36	4087.55	33.44	10	35	320	35.6508	5.14795
HVO_2773	30S ribosomal protein S2	30	1	4	4	49	67.3186	30	4	24	3496.47	30	4	25	260	28.3026	4.15771
HVO_2774	enolase	51.63	1	13	13	247	298.211	51.63	13	121	17507.8	49.87	12	126	399	41.9796	4.37354
HVO_2777	30S ribosomal protein S9	65.15	1	10	10	141	174.268	65.15	10	70	9193.34	65.15	10	71	132	14.6807	9.74463
HVO_2778	50S ribosomal protein L13	60	1	8	8	273	298.035	54.48	7	135	14973	60	8	138	145	16.0012	5.42725
HVO_2779	50S ribosomal protein L18e	88.79	1	11	12	297	470.192	88.79	12	150	22973.1	85.34	11	147	116	12.7437	8.49951
HVO_2781	DNA-directed RNA polymerase subunit D	21.24	1	4	4	26	35.1393	21.24	4	13	1546.86	21.24	4	13	259	28.0699	4.32275
HVO_2782	30S ribosomal protein S11	49.23	1	6	6	266	406.562	49.23	6	134	18247.4	49.23	6	132	130	13.4299	8.55811
HVO_2783	30S ribosomal protein S4	46.86	1	9	9	77	96.4651	42.29	7	38	5692.82	42.29	8	39	175	20.0651	5.23682
HVO_2784	30S ribosomal protein S13	53.89	1	9	9	130	150.281	53.89	9	63	8814.87	51.5	8	67	167	18.9124	5.17334
HVO_2798	ABC-type transport system periplasmic substrate-binding protein (probable substrate branched-chain amino acids)	8.7	1	3	3	68	61.0943	8.7	3	34	3958.95	8.7	3	34	437	44.6439	3.95459
HVO_2800	ABC-type transport system ATP-binding protein (probable substrate branched-chain amino acids)	27.67	1	6	6	29	25.9062	20.16	5	14	1109.27	27.67	6	15	253	27.5965	4.42432
HVO_2801	ABC-type transport system ATP-binding protein (probable substrate branched-chain amino acids)	17.07	1	3	3	26	33.9531	17.07	3	13	1048.63	17.07	3	13	287	31.3875	4.4751
HVO_2808	succinate dehydrogenase subunit A (flavoprotein)	53.66	1	24	24	592	645.059	53.66	24	300	31243.2	53.66	24	292	615	67.5991	4.88135
HVO_2809	succinate dehydrogenase subunit B (iron-sulfur protein)	34.47	1	13	13	191	164.862	34.47	12	95	8846.38	34.47	13	96	293	33.9443	5.2749
HVO_2810	succinate dehydrogenase subunit D	11.38	1	2	2	22	6.61894	11.38	2	11	806.759	11.38	2	11	123	13.6613	9.81787
HVO_2813	RimK family protein	28.7	1	10	10	72	93.9585	28.7	10	36	4271.73	28.7	10	36	453	48.9847	4.729
HVO_2815	3-hydroxyacyl-CoA dehydrogenase / enoyl-CoA hydratase	25.42	1	12	12	66	75.472	25.42	12	33	3642.3	25.42	12	33	661	70.9903	4.34814
HVO_2857	probable inositol-1(or 4)-monophosphatase / fructose-1,6-bisphosphatase, archaeal-type	24.15	1	6	6	19	28.4819	24.15	6	10	1120.59	24.15	6	9	265	28.681	4.86865
HVO_2861	conserved hypothetical protein	10.55	1	2	2	3					351.063	10.55	2	3	275	29.146	4.27197
HVO_2862	serine hydroxymethyltransferase	58.55	1	14	14	210	251.802	58.55	14	104	13272	58.55	14	106	415	44.3216	4.52588
HVO_2882	DUF4013 family protein	11.67	1	2	2	14	8.07598	11.67	2	7	457.837	11.67	2	7	240	25.4176	4.55127
HVO_2883	conserved hypothetical protein	10.26	1	5	5	9	10.8199	10.26	5	5	345.965	7.69	4	4	702	78.8846	4.4751
HVO_2889	RecJ domain protein	51.71	1	29	29	613	722.754	51.71	29	302	39124.9	51.71	29	311	729	79.1116	4.37354
HVO_2900	fumarate hydratase	69.94	1	21	21	383	404.018	69.94	21	188	20627.1	69.94	21	195	469	50.062	4.77979
HVO_2902	glutamyl-tRNA(Gln) amidotransferase subunit E	52.56	1	24	24	249	271.708	52.56	24	122	13897.5	48.4	23	127	624	67.5552	4.27197
HVO_2913	superoxide dismutase (Mn)	17.09	2	3	3	18	27.7899	17.09	3	9	1363.48	17.09	3	9	199	22.2833	4.4751
HVO_2916	probable oxidoreductase (short-chain dehydrogenase family)	13.1	1	3	3	13	15.0982	13.1	3	7	629.497	13.1	3	6	252	25.9778	4.38623
HVO_2918	thymidylate synthase	11.14	1	2	2	6	7.15971	11.14	2	3	224.473	11.14	2	3	332	37.4653	4.61475
HVO_2921	conserved hypothetical protein	8.82	1	2	2	4	5.50221	8.82	2	2	226.245	8.82	2	2	306	32.6718	4.33545
HVO_2923	proteasome alpha subunit	36.55	1	8	9	44	46.0635	36.55	9	22	2284.69	36.55	9	22	249	26.7112	4.38623
HVO_2943	dihydroorotate dehydrogenase (quinone)	24.79	1	6	6	43	55.939	24.79	6	22	2903.28	23.36	5	21	351	37.4481	4.71631
HVO_2945	valine--tRNA ligase	16.78	1	9	9	42	49.9612	16.78	9	22	2093.1	16.78	9	20	870	98.882	4.36084
HVO_2947	phenylalanine--tRNA ligase beta subunit	36.84	1	16	16	191	156.616	34.74	14	91	10283.3	36.84	16	100	570	63.2781	4.4624
HVO_2948	phenylalanine--tRNA ligase alpha subunit	36.67	1	10	10	159	204.947	35.67	9	79	9711.73	36.67	10	80	499	55.1257	4.41162
HVO_2958	2-oxo-3-methylvalerate dehydrogenase E1 component alpha subunit	10.33	1	3	3	10	11.2062	10.33	3	5	505.409	10.33	3	5	368	40.946	4.67822
HVO_2959	2-oxo-3-methylvalerate dehydrogenase E1 component beta subunit	42.81	1	12	12	63	53.4341	39.14	11	30	3432.08	42.81	12	33	327	35.9972	4.729
HVO_2960	dihydrolipoamide S-acyltransferase	34.17	1	17	17	153	217.228	34.17	17	76	10681.9	34.17	17	77	521	54.8791	4.39893
HVO_2961	dihydrolipoyl dehydrogenase	25.89	1	8	8	39	37.7745	25.89	8	20	1280.95	25.89	8	19	475	49.9425	4.41162
HVO_2968	phosphoglycerate dehydrogenase	49.33	1	15	15	152	210.91	49.33	15	76	10548.8	42.48	14	76	525	55.309	4.36084
HVO_2969	threonine synthase	47.02	1	15	15	120	149.929	47.02	15	59	7079.68	47.02	15	61	419	44.376	4.48779
HVO_2981	uracil phosphoribosyltransferase	11.5	1	2	2	3					301.627	11.5	2	3	226	24.4865	4.48779
HVO_2989	phosphohexomutase (phosphoglucomutase / phosphomannomutase)	23.13	1	8	8	62	64.9132	21.37	7	30	3805.5	23.13	8	32	454	48.4981	4.4624
HVO_2997	O-acetylhomoserine aminocarboxypropyltransferase (methionine synthase)	35.03	1	9	9	138	140.231	32.48	8	66	7980.7	35.03	9	72	431	46.1082	4.4751
HVO_2998	homoserine O-acetyltransferase	12.05	1	3	3	15	11.5005	12.05	3	7	676.1	12.05	3	8	415	44.7663	4.69092
HVO_2999	O-acetylhomoserine aminocarboxypropyltransferase (methionine synthase)	15.72	1	5	5	14	14.038	15.72	5	7	500.899	15.72	5	7	439	47.2409	4.58936
HVO_3002	ABC-type transport system ATP-binding protein	38.04	1	9	9	84	105.975	34.97	8	42	5310.25	38.04	9	42	326	34.6599	4.31006
HVO_3007	malate dehydrogenase	36.51	1	11	11	136	182.935	36.51	11	67	8015.01	36.51	11	69	304	32.6339	4.39893
HVO_3013	origin-associated protein OapB	13.85	1	2	2	10	9.7246	13.85	2	5	462.012	13.85	2	5	130	14.3112	4.56396
HVO_3014	origin-associated GTP-binding protein OapA	61.03	1	9	9	67	66.2496	61.03	9	34	3116.57	61.03	9	33	213	24.0212	5.0083
HVO_A0087	fumarylacetoacetase family protein	10.38	1	2	2	4	2.47958	10.38	2	2	178.763	10.38	2	2	289	31.9693	4.2085
HVO_A0088	FAD-dependent oxidoreductase (GlcD/DLD_GlcF/GlpC domain fusion protein)	6.35	1	3	5	12	1.81127	2.44	3	5	418.614	6.35	5	7	1024	111.295	4.69092
HVO_A0092	acyl-CoA dehydrogenase	13.65	1	4	4	14	15.6909	13.65	4	8	641.125	9.71	3	6	381	42.1655	4.83057
HVO_A0097	3-hydroxyacyl-CoA dehydrogenase / enoyl-CoA hydratase	6.77	1	3	3	16	25.8713	6.77	3	8	1152.57	6.77	3	8	650	70.2441	4.27197
HVO_A0133	conserved hypothetical protein	46.23	1	10	10	217	292.542	46.23	10	108	14831.8	46.23	10	109	292	30.8172	5.17334
HVO_A0158	acyl-CoA synthetase	7.54	1	2	2	2	4.79151	7.54	2	2					650	71.1528	4.62744
HVO_A0205	CRISPR-associated endoribonuclease Cas6	43.75	1	11	11	78	86.1098	38.24	10	37	4472.26	43.75	11	41	272	31.0323	5.43994
HVO_A0206	CRISPR-associated protein Cas8b	24.97	1	13	13	68	69.03	24.97	13	33	3250.32	24.97	13	35	717	79.3031	4.60205
HVO_A0207	CRISPR-associated protein Cas7	68.53	1	13	13	259	305.507	68.53	13	128	15350.7	68.53	13	131	340	38.1607	4.53857
HVO_A0208	CRISPR-associated endoribonuclease Cas5, Hmari subtype	40.75	1	9	9	57	85.6064	40.75	9	28	4044.52	40.75	9	29	265	29.3047	4.91943
HVO_A0236	hypothetical protein	18.44	1	1	2	2					64.416	18.44	2	2	244	26.2104	4.34814
HVO_A0283	ABC-type transport system periplasmic substrate-binding protein (probable substrate sugar)	9.11	1	3	3	11	14.3752	9.11	3	6	483.264	5.56	2	5	450	49.0693	4.51318
HVO_A0287	homolog to mandelate racemase / homolog to muconate lactonizing enzyme	16.75	1	2	2	2					21.2434	16.75	2	2	388	42.4533	4.67822
HVO_A0328	2-keto-3-deoxygluconate kinase	16.67	1	4	4	15	14.4314	12.58	3	7	753.27	16.67	4	8	318	33.9771	4.60205
HVO_A0329	2-dehydro-3-deoxy-phosphogluconate aldolase, bacterial-type	7.91	1	2	2	6	6.08543	7.91	2	3	243.736	7.91	2	3	215	22.0381	4.57666
HVO_A0331	D-galactonate dehydratase	47.14	1	10	10	74	80.0704	47.14	10	37	4112.03	39.84	9	37	384	42.7923	4.83057
HVO_A0339	ABC-type transport system periplasmic substrate-binding protein (probable substrate dipeptide/oligopeptide)	24.96	1	10	10	97	109.106	24.96	10	48	5396.39	24.96	10	49	557	61.2091	4.38623
HVO_A0350	conserved hypothetical protein	13.62	1	3	3	12	13.5121	13.62	3	7	387.334	13.62	3	5	213	23.8412	9.64209
HVO_A0380	ABC-type transport system periplasmic substrate-binding protein (probable substrate dipeptide/oligopeptide)	6.04	1	3	3	8	9.78901	6.04	3	4	321.403	6.04	3	4	563	62.8158	4.70361
HVO_A0425	ABC-type transport system ATP-binding protein (probable substrate dipeptide/oligopeptide)	7.51	1	2	2	12	17.2348	7.51	2	6	597.704	7.51	2	6	346	38.3744	5.23682
HVO_A0428	ABC-type transport system periplasmic substrate-binding protein (probable substrate dipeptide/oligopeptide)	27.16	1	10	10	59	55.0792	27.16	10	29	3217.1	27.16	10	30	567	62.4343	4.70361
HVO_A0432	conserved hypothetical protein	20.99	2	6	6	24	35.5751	20.99	6	12	1772.43	20.99	6	12	405	44.4951	5.23682
HVO_A0472	oxidoreductase (homolog to thioredoxin-disulfide reductase)	25.26	1	3	3	45	65.2454	25.26	3	22	2378.8	25.26	3	23	194	20.7246	4.11963
HVO_A0548	YphA family protein	25.71	1	1	6	48	33.7112	18.86	5	23	2399.29	25.71	5	25	175	18.9269	6.53662
HVO_A0611	ABC-type transport system periplasmic substrate-binding protein (probable substrate zinc)	26.57	1	6	6	24	29.1756	26.57	6	12	1001.62	26.57	6	12	335	35.9381	4.38623
HVO_A0619	conserved hypothetical protein	14.82	1	5	5	9	5.00044	11.73	4	4	286.517	14.82	5	5	452	48.1517	4.67822
HVO_A0627	conserved hypothetical protein	19.21	1	5	5	14	11.3958	19.21	5	7	498.885	19.21	5	7	354	38.0614	4.70361
HVO_B0038A	D-xylonate dehydratase	17.23	1	3	5	55	59.2757	17.23	5	31	2221.76	10.92	4	24	412	45.5004	4.55127
HVO_B0039	alpha-ketoglutarate semialdehyde dehydrogenase	15.56	1	6	6	35	16.0395	15.56	6	17	1356.85	15.56	6	18	482	50.6257	4.31006
HVO_B0047	ABC-type transport system periplasmic substrate-binding protein (probable substrate iron-III)	42	1	12	13	196	196.513	42	13	91	11062	35.5	12	105	400	44.2121	4.32275
HVO_B0050	ATP-dependent cobaltochelatase subunit CobN	19.31	1	16	16	83	84.1386	16.12	15	41	3870.34	19.31	16	42	1284	141.168	4.34814
HVO_B0051	ATP-dependent cobaltochelatase subunit ChlID	8.64	1	4	4	14	13.8479	7.08	3	6	754.597	8.64	4	8	706	73.2657	4.38623
HVO_B0061	precorrin-2 C20-methyltransferase	14.89	1	2	2	2					125.215	14.89	2	2	235	25.3076	4.62744
HVO_B0062	precorrin-7 15-methyltransferase (decarboxylating)	30.98	1	4	4	12	5.5936	30.98	4	6	477.22	30.98	4	6	184	19.7971	5.30029
HVO_B0070	pyridoxal phosphate-dependent aminotransferase	25.34	1	7	7	39	44.6881	16.67	6	19	1917.99	25.34	7	20	438	46.4317	4.57666
HVO_B0071	oxidoreductase (homolog to zinc-containing alcohol dehydrogenase)	21.49	1	6	6	45	46.5501	21.49	6	23	2094.98	21.49	6	22	349	36.9692	4.70361
HVO_B0082	ABC-type transport system periplasmic substrate-binding protein (probable substrate dipeptide/oligopeptide)	25.31	1	10	10	100	128.769	25.31	10	50	6179.82	25.31	10	50	569	62.7656	4.29736
HVO_B0087	homolog to mandelate racemase / homolog to muconate lactonizing enzyme	30.05	1	8	8	32	31.6473	25.53	7	15	1565.58	30.05	8	17	376	41.8044	4.90674
HVO_B0093	ABC-type transport system periplasmic substrate-binding protein (probable substrate dipeptide/oligopeptide)	31.07	1	13	13	70	72.2809	29.94	12	34	3663.51	31.07	13	36	618	69.052	4.44971
HVO_B0100	aldehyde dehydrogenase	4.55	1	2	2	2					160.961	4.55	2	2	483	50.3995	4.31006
HVO_B0101	IclR family transcription regulator	23.74	1	5	5	20	21.7477	23.74	5	10	932.867	23.74	5	10	257	28.5765	5.021
HVO_B0111	homolog to mandelate racemase / homolog to muconate lactonizing enzyme	10.47	1	4	4	16	22.2805	10.47	4	8	956.017	10.47	4	8	401	44.2437	4.53857
HVO_B0115	fumarylacetoacetase family protein	24.73	1	5	5	34	30.3682	24.73	5	17	1162.64	24.73	5	17	283	30.3258	4.2085
HVO_B0118	SMC-like protein Sph2	13.66	1	7	7	40	42.9013	13.66	7	20	2350.45	13.66	7	20	644	73.7572	4.41162
HVO_B0131	conserved hypothetical protein	5.92	1	2	2	4	3.98477	5.92	2	2	129.673	5.92	2	2	287	32.1859	4.84326
HVO_B0132	PQQ repeat protein	28.64	1	6	6	30	43.6811	28.64	6	15	2056.56	28.64	6	15	405	41.8661	4.64014
HVO_B0134	ABC-type transport system ATP-binding protein	13.57	1	3	3	15	20.2344	9.69	2	7	708.159	13.57	3	8	258	27.1616	4.52588
HVO_B0144	ABC-type transport system periplasmic substrate-binding protein (probable substrate iron-III)	15.21	1	2	2	12	9.61328	15.21	2	6	541.872	15.21	2	6	401	44.3461	4.39893
HVO_B0149	oleate hydratase	18.95	1	8	9	38	20.4795	14.26	7	18	1479.22	18.95	9	20	533	60.1443	4.64014
HVO_B0153	CapB domain protein	11.9	1	5	5	26	35.2997	11.9	5	13	1537	11.9	5	13	546	60.6944	4.86865
HVO_B0154	receiver/sensor box histidine kinase	6.15	1	5	7	15	9.1459	6.15	7	8	511.452	5.38	5	7	1301	144.149	4.38623
HVO_B0177	ABC-type transport system ATP-binding protein (probable substrate cobalt)	4.89	1	2	2	5	4.27397	4.89	2	2	186.152	4.89	2	3	613	65.8536	4.4751
HVO_B0182	deoxyhypusine synthase	15.12	1	4	4	19	19.2728	12.04	3	8	725.317	15.12	4	11	324	35.6452	4.29736
HVO_B0194	conserved hypothetical protein	11.68	1	4	4	8	4.27202	10.41	3	4	249.703	9.9	3	4	394	42.7297	5.35107
HVO_B0198	ABC-type transport system periplasmic substrate-binding protein (probable substrate iron-III)	56.78	1	15	15	372	531.259	56.78	15	185	27604.3	56.78	15	187	398	43.3989	4.37354
HVO_B0200	malate synthase	26.83	1	7	7	56	56.9038	26.83	7	27	2869.61	26.83	7	29	436	48.3389	4.29736
HVO_B0203	FAD-dependent oxidoreductase (GlcD/DLD_GlcF/GlpC domain fusion protein)	2.48	1	1	2	3					211.909	2.48	2	3	1008	109.487	4.60205
HVO_B0228	ABC-type transport system periplasmic substrate-binding protein (probable substrate sugar)	6.32	1	2	2	8	2.01473	6.32	2	4	206.91	6.32	2	4	459	50.2079	4.36084
HVO_B0233	alpha-L-arabinofuranosidase	8.61	1	3	3	16	14.3125	8.61	3	8	688.515	8.61	3	8	511	57.5089	4.38623
HVO_B0256	aldehyde ferredoxin oxidoreductase	8.29	1	2	2	2	6.07887	8.29	2	2					555	59.9357	4.55127
HVO_B0257	4-aminobutyrate aminotransferase	3.49	1	2	2	4	2.63583	3.49	2	2	135.383	3.49	2	2	459	49.2857	4.91943
HVO_B0263	M20 family amidohydrolase (homolog to indole-3-acetyl-aspartic acid hydrolase)	6.88	1	1	2	6	2.03795	6.88	2	3	213.741	6.88	2	3	436	46.5085	4.65283
HVO_B0265	FAD-dependent oxidoreductase (GlcD/DLD_GlcF/GlpC domain fusion protein)	1.53	1	1	2	3	1.60135	1.53	2	3					1048	112.525	4.61475
HVO_B0292	ABC-type transport system periplasmic substrate-binding protein (probable substrate glycerol-3-phosphate)	22.7	1	8	8	67	82.4006	22.7	8	32	4504.51	22.7	8	35	489	52.58	4.36084
HVO_B0321	GFO family oxidoreductase	12.5	1	2	2	3					161.334	12.5	2	3	368	40.9735	4.4751
HVO_B0345	homolog to mandelate racemase / homolog to muconate lactonizing enzyme	10.32	1	3	4	5	0	7.41	3	3	87.6905	6.08	2	2	378	41.2146	4.84326
HVO_B0354	conserved hypothetical protein	3.91	1	3	3	14	17.745	3.91	3	7	828.781	3.91	3	7	767	85.3556	4.67822
HVO_B0371	aldehyde dehydrogenase	16.13	1	3	3	32	51.1743	16.13	3	16	1689.78	16.13	3	16	496	52.4696	4.38623
HVO_B0376	probable oxidoreductase (aldo-keto reductase family protein)	56.55	1	19	19	168	189.476	56.55	19	83	10342.9	56.55	19	85	336	37.9526	4.61475
HVO_C0042	helicase domain protein	10.68	1	12	12	45	39.6597	10.13	11	21	1821.7	10.68	12	24	1274	144.447	4.66553
HVO_C0054	hypothetical protein	22.67	1	6	6	38	53.0701	22.67	6	19	2879.6	22.67	6	19	344	37.4813	4.70361
HVO_C0069	GFO family oxidoreductase	16.67	1	5	5	36	21.2419	16.67	5	18	1315.99	16.67	5	18	324	35.9817	5.09717
HVO_C0074	ABC-type transport system ATP-binding protein (probable substrate dipeptide/oligopeptide)	14.78	1	9	9	35	36.4391	14.78	9	17	1323.09	14.78	9	18	690	75.8679	4.79248
HVO_C0075	ABC-type transport system periplasmic substrate-binding protein (probable substrate dipeptide/oligopeptide)	12.72	1	6	6	18	14.7666	9.5	5	8	864.871	10.04	5	10	558	61.2536	4.56396

## Sheet: wt B
Accession	Description	ΣCoverage	Σ# Proteins	Σ# Unique Peptides	Σ# Peptides	Σ# PSMs	Score A2	Coverage A2	# Peptides A2	# PSM A2	Score A4	Coverage A4	# Peptides A4	# PSM A4	# AAs	MW [kDa]	calc. pI
	>sp|TRYP_PIG|	26.84	1	6	6	1059	1717.03	26.84	5	531	79564.3	26.84	6	528	231	24.3938	7.18115
13432173	Keratin, type I cytoskeletal 14 (Cytokeratin-14) (CK-14) (Keratin-14) (K14)	7.63	8	1	4	30	26.6212	7.63	4	15	1407.35	7.63	4	15	472	51.5894	5.16064
1346347	Keratin, type II cytoskeletal 6D (Cytokeratin-6D) (CK 6D) (K6d keratin)	10.42	6	0	4	35	29.2164	10.42	4	19	1860.12	8.07	3	16	384	42.4425	5.40186
1668744	HHa5 hair keratin type I intermediate filament [Homo sapiens]	10.12	3	1	2	9	12.4049	10.12	2	9					425	47.5401	4.80518
17318569	keratin 1 [Homo sapiens]	42.7	3	22	26	249	358.752	42.7	26	126	16653.9	40.84	24	123	644	66.027	8.11865
18031720	keratin protein K6irs [Homo sapiens]	8.43	5	2	3	6	4.57394	3.14	2	3	240.104	8.43	3	3	510	55.7144	6.88818
21961227	Keratin 6B [Homo sapiens]	7.27	1	0	4	41	37.7164	7.27	4	22	2240.19	5.67	3	19	564	60.0303	8.00146
23503075	Keratin, type I cytoskeletal 16 (Cytokeratin-16) (CK-16) (Keratin-16) (K16)	7.19	7	1	4	33	31.4711	7.19	4	18	1253.81	7.19	4	15	473	51.2362	5.04639
31074633	keratin 6L [Homo sapiens]	5.05	2	1	2	14	17.0496	5.05	2	7	1021.85	5.05	2	7	535	57.8002	7.1958
31559815	keratin 25B [Homo sapiens]	5.98	1	1	2	7	2.68065	5.98	2	2	254.555	5.98	2	5	468	51.8364	4.95752
40354192	keratin 10 [Homo sapiens]	39.73	10	19	22	202	241.947	39.73	22	102	10660.5	39.55	21	100	584	58.7916	5.16064
4504919	keratin 8 [Homo sapiens]	4.35	1	1	2	10	12.5596	4.35	2	10					483	53.6711	5.59229
4557890	keratin 5 [Homo sapiens]	13.73	2	3	6	41	38.9393	13.73	6	21	2105.55	9.15	5	20	590	62.4231	8.06006
47132620	keratin 2a [Homo sapiens]	37.09	1	12	16	117	158.648	37.09	16	60	7457.61	35.68	15	57	639	65.3932	8.00146
81175178	Keratin, type I cytoskeletal 9 (Cytokeratin-9) (CK-9) (Keratin-9) (K9)	26	1	11	12	65	75.5874	26	12	33	2929.2	26	12	32	623	62.0919	5.30029
HVO_0002	signal peptidase I	19.86	1	4	4	23	34.1158	19.86	4	11	1158.11	19.86	4	12	287	30.295	4.60205
HVO_0008	aspartate kinase	13.52	1	3	3	18	25.7347	13.52	3	9	986.107	13.52	3	9	392	41.674	4.4624
HVO_0011	inosine-5'-monophosphate cyclohydrolase, archaeal-type	13.68	1	2	2	12	15.8217	13.68	2	6	692.674	13.68	2	6	190	20.559	4.29736
HVO_0020	ABC-type transport system ATP-binding protein (probable substrate thiamine)	18.28	1	5	6	21	28.2649	18.28	6	11	1013.5	16.9	5	10	361	38.2504	4.79248
HVO_0025	thiosulfate sulfurtransferase	22.38	1	6	6	72	73.6949	22.38	6	36	4020.49	22.38	6	36	286	32.0539	4.28467
HVO_0035	stomatin family protein	33.17	1	7	11	125	205.454	33.17	11	63	8788.77	33.17	11	62	401	43.5733	4.65283
HVO_0041	ornithine carbamoyltransferase	12.04	1	3	3	20	23.2119	12.04	3	10	1351.04	12.04	3	10	299	32.6609	4.37354
HVO_0043	acetylornithine aminotransferase	11.11	1	3	3	15	22.4809	7.41	2	7	1048.24	11.11	3	8	378	39.742	4.66553
HVO_0045	N-acetyl-gamma-glutamyl-phosphate reductase	20.46	1	6	6	70	92.2594	20.46	6	35	3803.21	20.46	6	35	347	36.769	4.93213
HVO_0046	putative glutamate--argW ligase	16.15	1	3	4	6	2.67928	12.37	2	2	228.472	16.15	4	4	291	31.8571	4.86865
HVO_0048	argininosuccinate lyase	21.11	1	7	7	47	69.1439	21.11	7	24	2434.78	18.85	6	23	488	50.7771	4.52588
HVO_0049	argininosuccinate synthase	11.85	1	5	5	36	42.5564	10.62	4	17	2373.23	11.85	5	19	405	44.4555	4.33545
HVO_0054	glycine--tRNA ligase	12.79	1	5	6	41	53.5922	12.12	5	20	1961.45	12.79	6	21	594	64.9118	4.2085
HVO_0055	CBS domain protein	25.35	1	5	5	28	37.7781	25.35	5	14	1907.1	25.35	5	14	284	30.8346	4.27197
HVO_0058	ABC-type transport system ATP-binding protein (probable substrate dipeptide/oligopeptide)	35.59	1	11	11	85	118.184	35.36	10	42	5342.12	35.59	11	43	444	50.1528	4.84326
HVO_0059	ABC-type transport system ATP-binding protein (probable substrate dipeptide/oligopeptide)	40.67	1	9	9	103	120.825	40.67	9	51	5139.6	40.67	9	52	359	39.3918	4.90674
HVO_0062	ABC-type transport system periplasmic substrate-binding protein (probable substrate dipeptide/oligopeptide)	33.99	1	12	12	599	764.88	33.99	12	294	36006	33.99	12	305	612	67.2656	4.15771
HVO_0081	glutamate-1-semialdehyde 2,1-aminomutase	19.1	1	6	6	33	45.8633	19.1	6	16	1719.33	19.1	6	17	445	47.7813	4.85596
HVO_0087	porphobilinogen synthase	42.51	1	9	9	65	77.7118	39.45	8	32	3607.38	42.51	9	33	327	35.2974	4.71631
HVO_0104	DNA repair and recombination protein RadA	20.7	1	5	5	22	23.3125	15.45	4	10	1241.84	20.7	5	12	343	37.2976	4.64014
HVO_0105	FAD-dependent oxidoreductase	14.96	1	5	5	32	55.355	14.96	5	16	1977.64	14.96	5	16	381	41.7716	4.70361
HVO_0109	cysteine desulfurase	17.61	1	6	6	26	34.9809	17.61	6	13	1431.61	17.61	6	13	426	46.7785	4.56396
HVO_0110	sensor box histidine kinase	5.17	1	2	2	2					117.028	5.17	2	2	348	37.7322	4.34814
HVO_0117	translation initiation factor aIF-6	37.56	1	7	7	92	161.947	37.56	7	46	6879.08	37.56	7	46	221	22.9695	4.27197
HVO_0120	signal recognition particle receptor FtsY	6.14	1	2	2	12	23.3837	6.14	2	6	1267.67	6.14	2	6	456	48.1582	4.17041
HVO_0122	phosphoglycerate dehydrogenase	26.85	1	6	6	31	19.2566	26.85	6	15	1269.22	24.07	5	16	324	35.2853	5.35107
HVO_0123	signal recognition particle 54K protein	16.13	1	5	5	22	22.1443	16.13	5	10	935.371	16.13	5	12	465	50.8858	4.50049
HVO_0133	thermosome subunit 1	75.18	1	32	34	3354	4582.6	75.18	34	1658	194548	75.18	33	1696	560	58.889	4.24658
HVO_0151	urease accessory protein UreD	14.05	1	3	3	6	9.31813	14.05	3	3	175.211	14.05	3	3	299	31.3125	4.98291
HVO_0154	conserved hypothetical protein	17.45	1	2	2	11	16.4194	17.45	2	6	429.429	17.45	2	5	149	15.8376	4.31006
HVO_0156	tRNA (guanine(10),N(2))-dimethyltransferase	4.05	1	1	2	2					96.0182	4.05	2	2	321	34.1523	5.24951
HVO_0161	ATP phosphoribosyltransferase	7.47	1	2	2	4	5.29448	7.47	2	2	204.241	7.47	2	2	281	30.4267	4.60205
HVO_0167	adenosylhomocysteinase	48.6	1	14	14	149	194.689	44.39	13	70	9218.79	48.6	14	79	428	46.5953	4.38623
HVO_0175	DNA polymerase sliding clamp	15.38	1	3	3	7	5.17973	15.38	3	3	240.831	7.69	2	4	247	26.6555	4.38623
HVO_0192	conserved hypothetical protein	16.3	1	2	2	6	7.45452	16.3	2	3	236.116	16.3	2	3	135	14.6143	4.28467
HVO_0203	replication factor C small subunit	20.18	1	5	5	26	40.8192	20.18	5	13	1790.14	20.18	5	13	327	36.1998	4.51318
HVO_0206	alanine--tRNA ligase	27.01	1	19	19	178	215.802	24.84	17	87	9542.73	27.01	19	91	922	102.401	4.53857
HVO_0214	L-lactate dehydrogenase	9.69	1	2	2	16	23.4555	9.69	2	8	776.961	9.69	2	8	320	34.5481	4.48779
HVO_0220	ATP-dependent DNA helicase MCM	5.13	1	3	3	8	5.11584	5.13	3	5	162.076	5.13	3	3	702	78.8059	4.729
HVO_0228	ParA domain protein	6.88	1	2	2	5	11.052	6.88	2	5					247	24.6344	4.15771
HVO_0233	ribose-phosphate pyrophosphokinase	25.09	1	4	4	19	30.8914	25.09	4	10	662.166	25.09	4	9	283	29.5538	4.39893
HVO_0237	UPF0761 family protein	7.19	1	2	2	18	40.1204	7.19	2	9	2009.27	7.19	2	9	445	46.7271	5.13525
HVO_0239	glutamine synthetase	68.42	1	28	28	2110	3232.87	62.94	27	1043	145776	66.23	26	1067	456	50.4907	4.56396
HVO_0242	aminopeptidase (homolog to leucyl aminopeptidase / aminopeptidase T)	12.5	1	4	4	20	18.2187	12.5	3	9	859.938	12.5	4	11	360	39.5248	4.31006
HVO_0243	threonine aldolase	29.91	1	7	7	19	24.4907	29.91	7	9	963.715	29.91	7	10	341	35.5956	4.55127
HVO_0250	DUF21/CBS domain protein	20.81	1	7	7	60	82.4494	20.81	7	30	3182.24	20.81	7	30	471	51.7231	4.28467
HVO_0306	conserved hypothetical protein	19.9	1	7	7	77	108.593	19.9	7	38	4285.71	19.9	7	39	392	42.1379	4.29736
HVO_0307	conserved hypothetical protein	19.44	1	8	8	50	56.2846	19.44	8	25	2332.26	19.44	8	25	463	49.0309	4.88135
HVO_0309	S-adenosylmethionine-dependent methyltransferase	6.28	1	2	2	4	3.72965	6.28	2	2	103.199	6.28	2	2	207	23.7458	4.97021
HVO_0310	A-type ATP synthase subunit H	19.09	1	2	2	12	15.4855	19.09	2	6	553.359	19.09	2	6	110	12.5359	4.03076
HVO_0311	A-type ATP synthase subunit I	24.28	1	17	18	221	264.263	21.01	17	111	12895.7	23.47	17	110	733	79.4548	4.41162
HVO_0313	A-type ATP synthase subunit E	37.63	1	7	7	96	98.8429	30.41	5	37	6704.03	37.63	7	59	194	22.0117	4.31006
HVO_0314	A-type ATP synthase subunit C	47.99	1	14	15	175	224.144	42.82	13	85	10780.4	47.99	15	90	348	38.7338	4.50049
HVO_0316	A-type ATP synthase subunit A	38.4	1	16	16	385	494.576	36.86	15	194	22334.8	38.4	16	191	586	64.4743	4.24658
HVO_0317	A-type ATP synthase subunit B	52.78	1	17	18	562	820.217	52.78	18	281	35421.9	51.5	17	281	468	51.9014	4.24658
HVO_0318	receiver/sensor/bat box HTH-10 family transcription regulator	1.82	1	1	2	2					73.9818	1.82	2	2	658	70.6675	4.62744
HVO_0319	A-type ATP synthase subunit D	9.79	1	2	2	12	18.4195	9.79	2	6	541.894	9.79	2	6	235	26.6655	4.71631
HVO_0324	arginine--tRNA ligase	5.45	1	3	3	10	10.131	5.45	3	5	372.788	5.45	3	5	587	64.9946	4.34814
HVO_0329	branched-chain amino acid aminotransferase	57.69	1	15	15	211	315.531	57.69	15	106	13521.2	57.69	15	105	312	34.9951	4.57666
HVO_0347	DNA-directed RNA polymerase subunit B''	27.45	1	11	11	78	112.372	27.45	11	39	4225.86	27.45	11	39	521	58.8604	4.99561
HVO_0348	DNA-directed RNA polymerase subunit B'	37.6	1	18	18	121	178.58	36.12	17	61	5619.98	37.6	18	60	609	67.7198	4.91943
HVO_0349	DNA-directed RNA polymerase subunit A'	42.83	1	34	34	597	804.792	42.11	33	298	37330.9	42.83	34	299	976	108.846	4.80518
HVO_0350	DNA-directed RNA polymerase subunit A''	17.66	1	8	8	61	69.8361	16.47	7	30	3071.92	17.66	8	31	419	46.1119	4.34814
HVO_0353	30S ribosomal protein S12	28.17	1	5	5	25	33.073	28.17	5	13	1133.9	20.42	4	12	142	15.4672	9.90576
HVO_0354	30S ribosomal protein S7	45.59	1	8	9	37	41.6378	34.8	7	17	2449.08	42.65	8	20	204	22.6014	5.13525
HVO_0356	translation elongation factor aEF-2	61.76	1	35	35	572	797.643	61.76	35	286	34234.8	60.8	33	286	727	80.3912	4.729
HVO_0357	ACT domain protein	22.75	1	3	4	49	76.1133	22.75	4	24	3063.81	22.75	4	25	189	20.2252	4.58936
HVO_0358	homoserine dehydrogenase	35.33	1	6	6	62	93.4491	35.33	6	31	3031.69	35.33	6	31	317	32.4024	4.43701
HVO_0359	translation elongation factor aEF-1 alpha subunit	75.77	1	17	20	708	931.027	62.71	18	348	45295.7	75.77	20	360	421	45.7307	4.729
HVO_0393	UvrABC system protein A	28.18	1	19	20	91	113.365	25.64	18	44	4209.8	28.18	20	47	983	108.611	4.81787
HVO_0415	repair helicase	10.55	1	3	3	7	4.70417	10.55	3	4	153.961	4.55	2	3	616	69.5987	4.70361
HVO_0417	metal-dependent carboxypeptidase	13.75	1	5	5	22	16.6454	13.75	5	10	1098.14	13.75	5	12	502	57.3236	4.42432
HVO_0419	peptidase M20 family protein	12.09	1	2	2	2					69.8497	12.09	2	2	364	38.3564	4.43701
HVO_0420	transducer protein MpcT	13.81	1	4	4	17	28.3088	13.81	4	9	892.653	9.39	3	8	543	57.1128	4.11963
HVO_0421	arNOG04375 family protein (homolog to PilT-type ATPase)	9.42	1	3	3	8	8.26877	9.42	3	5	97.3605	7.35	2	3	626	67.65	4.65283
HVO_0446	ABC-type transport system ATP-binding protein (probable substrate phosphate/phosphonate)	44.19	1	8	9	88	113.789	40.45	8	43	5267.5	44.19	9	45	267	28.8503	4.64014
HVO_0447	ABC-type transport system periplasmic substrate-binding protein (probable substrate phosphate/phosphonate)	25.86	1	5	5	91	87.7227	25.86	5	48	1911.72	25.86	5	43	348	36.4762	3.75146
HVO_0452	leucine--tRNA ligase	13.78	1	8	8	39	57.86	13.78	8	20	1889.92	13.78	8	19	958	109.495	4.37354
HVO_0455	thermosome subunit 2	68.94	1	37	38	3018	4816.98	68.94	38	1515	217529	68.94	38	1503	557	59.2615	4.37354
HVO_0466	citrate (si)-synthase	9.23	1	3	3	8	10.9802	9.23	3	4	259.522	9.23	3	4	379	41.7803	4.55127
HVO_0467	PhoU/TrkA-C domain protein	12.19	1	4	4	13	19.4649	9.2	3	6	706.675	12.19	4	7	402	43.262	4.48779
HVO_0478	glyceraldehyde-3-phosphate dehydrogenase (NAD(P)) (phosphorylating)	18.59	1	5	5	20	20.9121	18.59	5	10	718.862	18.59	5	10	355	38.1908	4.67822
HVO_0481	glyceraldehyde-3-phosphate dehydrogenase (NAD) (phosphorylating)	72.29	1	19	19	617	837.07	72.29	19	311	34581.2	72.29	19	306	350	37.6326	4.53857
HVO_0484	50S ribosomal protein L10e	56.82	1	12	12	243	221.686	51.7	11	122	12633.3	47.16	10	121	176	19.753	8.71924
HVO_0511	NAD-dependent epimerase/dehydratase	5.73	1	1	2	2	0	5.73	2	2					262	29.3469	4.77979
HVO_0519	replication protein A	13.66	1	4	4	14	19.4442	13.66	4	8	692.73	5.59	2	6	483	51.0075	4.13232
HVO_0530	ABC-type transport system periplasmic substrate-binding protein (probable substrate sugar)	10.72	1	2	2	43	53.8573	10.72	2	21	1706.93	10.72	2	22	457	48.1191	4.10693
HVO_0534	ABC-type transport system ATP-binding protein (probable substrate sugar)	18.8	3	4	5	34	38.7359	18.8	5	17	2017.18	18.8	5	17	383	41.8973	4.2085
HVO_0536	ferritin	48.3	1	4	4	102	173.207	48.3	4	51	5736.59	48.3	4	51	176	19.8916	4.50049
HVO_0541	aconitate hydratase	7.25	1	6	6	19	24.0774	7.25	6	10	738.101	5.44	5	9	938	102.147	4.39893
HVO_0549	2-keto-3-deoxygluconate kinase	12.19	1	3	3	21	34.0347	8.44	2	10	1272.6	12.19	3	11	320	34.0627	4.33545
HVO_0552	DNA mismatch repair protein MutS	15.26	1	10	10	31	30.6733	15.26	10	15	1175.59	15.26	10	16	924	99.2074	4.65283
HVO_0561	50S ribosomal protein L15e	36.73	1	10	10	135	101.282	35.71	9	68	5883.91	33.67	9	67	196	22.5351	11.1509
HVO_0570	histidine kinase	17.38	1	5	5	18	22.9997	17.38	5	9	823.042	17.38	5	9	351	36.9834	5.10986
HVO_0581	cell division protein FtsZ, type II	49.25	1	14	14	107	179.591	49.25	14	54	6597	49.25	14	53	400	42.5433	4.75439
HVO_0601	homoserine dehydrogenase	32.91	1	6	6	42	59.5067	32.91	6	21	2812.11	32.91	6	21	316	32.236	4.24658
HVO_0627	ABC-type transport system ATP-binding protein (probable substrate dipeptide/oligopeptide)	37.31	1	25	25	252	325.097	34.74	24	127	12746.9	37.31	25	125	898	97.6722	4.44971
HVO_0628	ABC-type transport system periplasmic substrate-binding protein (probable substrate dipeptide/oligopeptide)	44.08	1	11	11	1454	2270.19	44.08	11	731	77548.9	36.59	10	723	574	62.7804	4.17041
HVO_0639	AAA-type ATPase (MoxR subfamily)	6.65	1	2	2	2					106.908	6.65	2	2	316	34.661	4.89404
HVO_0644	2-isopropylmalate synthase / (R)-citramalate synthase	11.13	1	4	5	20	27.5942	11.13	5	10	1008.15	11.13	5	10	512	53.8209	4.77979
HVO_0677	aspartate--tRNA ligase	55.3	1	16	16	235	273.731	55.3	16	117	11631.2	55.3	16	118	434	48.6958	4.50049
HVO_0681	DNA topoisomerase I	5.95	1	4	4	14	23.2504	5.95	4	7	934.545	5.95	4	7	840	93.6277	4.57666
HVO_0684	aspartyl/glutamyl-tRNA(Asn/Gln) amidotransferase subunit B	26.01	1	7	7	32	37.1902	17.34	6	17	1350.56	21.98	6	15	496	55.0402	4.52588
HVO_0687	M20 family amidohydrolase	11.26	1	2	2	5					366.811	11.26	2	5	444	47.5353	4.57666
HVO_0692	5'-methylthioadenosine phosphorylase MtaP	24.83	1	5	5	26	21.9697	24.83	5	12	959.1	24.83	5	14	286	31.1934	4.53857
HVO_0697	PAC2 family protein	15.29	1	2	2	5	6.12792	15.29	2	2	317.896	15.29	2	3	255	27.3616	4.08154
HVO_0699	translation initiation factor aIF-2 alpha subunit	7.52	1	2	2	4	3.647	7.52	2	2	147.63	7.52	2	2	266	29.4805	4.4624
HVO_0704	probable glycosyltransferase, type 2	14.18	1	3	3	8	13.5081	14.18	3	4	502.113	14.18	3	4	261	28.3644	5.30029
HVO_0711	conserved hypothetical protein	15.74	1	4	4	24	31.7038	15.74	4	12	1261.96	15.74	4	12	216	23.1264	3.81494
HVO_0717	cell division protein FtsZ, type I	31.4	1	9	9	78	101.065	31.4	9	39	4702.09	31.4	9	39	379	39.7808	4.39893
HVO_0721	PHP domain protein	20.87	1	4	4	8	8.52173	20.87	4	4	388.19	20.87	4	4	254	28.2134	5.97314
HVO_0724	ArsA family ATPase	6.6	1	2	2	20	20.0105	6.6	2	10	848.45	6.6	2	10	409	43.8768	4.22119
HVO_0725	probable oxidoreductase (short-chain dehydrogenase family)	66.9	1	14	14	301	486.376	66.9	14	152	20816.2	66.9	14	149	281	30.2321	4.77979
HVO_0729	inorganic pyrophosphatase	17.51	1	3	3	27	28.6341	17.51	3	13	1166.24	17.51	3	14	177	20.3595	4.15771
HVO_0739	conserved hypothetical protein	14.59	1	3	3	20	24.1462	14.59	3	10	1095.27	14.59	3	10	329	33.4994	4.97021
HVO_0743	probable phosphodiesterase	30.29	1	12	12	72	73.1953	30.29	12	35	3236.38	30.29	12	37	449	50.4672	4.56396
HVO_0763	YphA family protein	16.57	2	3	3	30	26.4866	9.71	2	12	2016.8	16.57	3	18	175	18.9229	6.53662
HVO_0773	probable S-adenosylmethionine-dependent methyltransferase	51	1	9	10	95	100.013	51	10	49	4916.09	37.45	8	46	251	27.761	6.06201
HVO_0774	probable glycosyltransferase, type 2	23.33	1	3	3	13	19.3971	12.33	2	6	874.59	23.33	3	7	300	32.2574	6.44287
HVO_0778	thermosome subunit 3	73.85	1	31	34	2381	4165.96	73.09	33	1193	189500	73.85	34	1188	524	55.2081	4.58936
HVO_0783	ATP-dependent protease La	50.72	1	25	25	422	511.539	47.41	24	211	22784	45.1	23	211	694	75.4348	4.85596
HVO_0788	tryptophan synthase beta subunit	18.01	1	6	6	14	7.07175	9.95	4	6	483.416	18.01	6	8	422	45.6821	4.65283
HVO_0790	2-amino-3,7-dideoxy-D-threo-hept-6-ulosonate synthase	72.56	1	16	16	140	167.803	72.56	16	70	7733.02	72.56	15	70	266	27.8258	4.84326
HVO_0792	3-dehydroquinate synthase type II	5.87	1	2	2	10	11.9156	5.87	2	5	252.971	5.87	2	5	392	43.0821	4.43701
HVO_0801	stomatin family protein	54.48	1	22	26	351	523.585	54.48	26	175	23558.8	54.48	26	176	424	46.3722	4.37354
HVO_0806	pyruvate kinase	44.62	1	17	17	148	205.145	42.22	16	75	8891.48	40.51	16	73	585	62.004	4.53857
HVO_0809	methionine--tRNA ligase	19.19	1	10	10	67	85.886	19.19	10	33	3214.61	17.7	9	34	740	81.8859	4.37354
HVO_0812	phosphoenolpyruvate synthase	59.66	1	41	41	729	918.136	57.16	39	368	40795.2	59.66	41	361	761	83.0813	4.62744
HVO_0817	phytoene dehydrogenase (phytoene desaturase)	52.71	1	21	21	185	227.872	52.71	21	93	10716.7	47.29	20	92	425	46.1351	4.98291
HVO_0818	threonine synthase	5.66	1	2	2	6	4.82789	5.66	2	3	246.734	5.66	2	3	389	40.7907	4.31006
HVO_0824	probable glycosyltransferase, type 1	18.75	1	4	4	21	29.8476	18.75	4	10	1268.78	18.75	4	11	352	39.6008	5.08447
HVO_0826	peptidase M42 family protein	19.54	1	5	5	19	20.3752	19.54	5	11	668.463	16.38	4	8	348	37.7247	4.53857
HVO_0829	peptidase S9 family protein	3.29	1	2	2	8	3.82275	3.29	2	4	215.838	3.29	2	4	608	67.4365	4.53857
HVO_0832	alpha/beta hydrolase fold protein	19.48	1	5	5	75	54.4552	19.48	5	37	3556.13	19.48	5	38	308	33.2725	4.66553
HVO_0836	probable M28 family peptidase (homolog to aminopeptidase YwaD)	29.2	1	9	10	114	166.574	29.2	10	57	6386.8	29.2	10	57	435	46.9089	4.62744
HVO_0841	cytochrome bc1 complex cytochrome b/c subunit	20.08	1	6	6	22	18.6315	20.08	6	11	1073.67	20.08	6	11	254	28.7668	5.71924
HVO_0843	conserved hypothetical protein	26.36	1	3	3	10	3.82127	26.36	3	4	306.941	26.36	3	6	129	14.7227	5.56689
HVO_0845	conserved hypothetical protein	35.87	1	5	5	21	30.4397	25	4	10	1102.19	35.87	5	11	276	30.0226	4.15771
HVO_0850	proteasome-activating nucleotidase	36.05	1	9	11	61	72.1888	30.86	10	30	3390.13	36.05	11	31	405	45.6426	4.60205
HVO_0854	DNA double-strand break repair ATPase Rad50	2.69	1	2	2	4	4.3749	2.69	2	2	201.353	2.69	2	2	893	100.028	4.57666
HVO_0859	FeS assembly ATPase SufC	37.21	1	10	10	78	83.8812	37.21	10	39	4175.9	35.22	9	39	301	33.4335	4.34814
HVO_0860	SufB domain protein	45.8	1	15	15	110	121.479	45.8	15	53	5145.74	39.08	14	57	476	53.2137	4.69092
HVO_0861	SufB domain protein	52.99	1	13	13	91	118.748	49.5	12	45	5204.3	52.99	13	46	402	44.6577	4.23389
HVO_0865	FkbM family methyltransferase	8.73	1	2	2	13	18.5138	8.73	2	6	856.253	8.73	2	7	252	27.6889	5.49072
HVO_0869	glutamate synthase large subunit	48.18	1	52	53	596	701.229	46.33	50	294	29829.5	48.18	53	302	1511	163.807	4.70361
HVO_0870	proline--tRNA ligase	34.63	1	10	10	66	70.9535	34.63	10	32	3382.74	31.76	9	34	488	54.9084	4.43701
HVO_0874	beta-lactamase domain protein	27.81	1	14	14	141	181.013	27.81	14	71	8547.27	27.81	14	70	640	71.9022	5.13525
HVO_0880	conserved hypothetical protein	41.69	1	12	12	100	120.061	41.69	12	51	5427.39	41.69	12	49	307	36.3149	4.7417
HVO_0881	signal peptide peptidase	30.63	1	6	6	41	57.0015	30.63	6	20	2278.63	30.63	6	21	333	35.2084	4.37354
HVO_0887	oxoglutarate--ferredoxin oxidoreductase beta subunit	45.64	1	10	10	160	184.568	45.64	10	82	8953.14	40.07	9	78	287	31.0256	4.729
HVO_0888	oxoglutarate--ferredoxin oxidoreductase alpha subunit	45.56	1	22	22	428	584.912	45.56	22	216	27803.2	45.39	21	212	586	63.9862	4.48779
HVO_0892	ABC-type transport system periplasmic substrate-binding protein (probable substrate copper)	4.06	1	2	2	2					199.31	4.06	2	2	641	67.0591	4.70361
HVO_0894	acyl-CoA synthetase	5.29	1	1	2	2	2.40214	5.29	2	2					662	74.3046	4.4751
HVO_0914	probable lyase (homolog to lactoylglutathione lyase)	8.11	1	2	2	3					207.879	8.11	2	3	259	29.9244	4.36084
HVO_0933	P-type transport ATPase (probable substrate copper/metal cation)	2.65	1	2	2	4	5.92011	2.65	2	2	101.414	2.65	2	2	943	99.2173	4.55127
HVO_0944	ba3-type terminal oxidase subunit II	18.99	1	3	3	27	37.2518	18.99	3	13	1507.27	18.99	3	14	179	19.3662	4.28467
HVO_0950	2-dehydro-3-deoxy-phosphogluconate aldolase, bacterial-type	11.42	1	2	2	10	6.99646	11.42	2	5	289.663	11.42	2	5	219	22.4017	4.05615
HVO_0960	probable oxidoreductase (aldo-keto reductase family protein)	12.46	1	2	2	8	11.4405	12.46	2	4	335.517	12.46	2	4	281	30.5751	4.58936
HVO_0965	AMP phosphorylase (ribose-1,5-bisphosphate forming)	10.98	1	5	5	28	31.4973	10.98	5	14	1243.18	10.98	5	14	492	52.0909	4.83057
HVO_0966	ribose-1,5-bisphosphate isomerase (ribulose-bisphosphate forming)	8.36	1	2	2	14	22.4518	8.36	2	7	824.738	8.36	2	7	323	34.8546	5.23682
HVO_0968	NADH dehydrogenase-like complex subunit CD	13.65	1	1	8	163	213.326	10.28	7	79	11782.4	13.65	8	84	564	63.2501	4.60205
HVO_0970	ribulose-bisphosphate carboxylase large subunit	5.07	1	2	2	4					557.174	5.07	2	4	414	43.8946	4.58936
HVO_0972	DUF1628 family protein	35.84	1	3	3	237	379.106	35.84	3	119	17582.5	35.84	3	118	173	17.6607	4.09424
HVO_0973	pyridoxal phosphate-dependent aminotransferase (probable aspartate aminotransferase)	33.59	1	8	8	75	90.799	33.59	8	37	5190.49	33.59	8	38	384	41.4402	4.41162
HVO_0979	NADH dehydrogenase-like complex subunit B	41.2	1	9	9	117	138.145	41.2	9	59	5910.79	41.2	9	58	233	26.1219	5.0083
HVO_0980	NADH dehydrogenase-like complex subunit CD	57.45	1	21	28	778	871.25	54.04	27	382	45814	57.45	28	396	557	63.4437	4.52588
HVO_0981	NADH dehydrogenase-like complex subunit H	6.59	1	2	2	8	10.7386	6.59	2	4	462.567	6.59	2	4	349	36.917	5.18604
HVO_0996	DUF21/CBS domain protein	9.81	1	2	2	6	8.45911	9.81	2	3	377.469	9.81	2	3	367	39.107	4.51318
HVO_0999	DRTGG domain protein	5.56	1	2	2	10	11.8105	5.56	2	5	437.491	5.56	2	5	378	39.802	4.43701
HVO_1000	acyl-CoA synthetase (homolog to acetate--CoA ligase (ADP-forming))	18.36	1	12	12	113	117.576	18.36	12	56	5907.56	17.22	11	57	697	74.5075	4.13232
HVO_1006	ABC-type transport system ATP-binding protein	21.45	1	3	3	32	44.7423	21.45	3	16	1912.69	21.45	3	16	317	32.7206	4.38623
HVO_1009	probable oxidoreductase (aldo-keto reductase family protein)	55.59	1	18	18	176	228.066	47.06	15	86	10587.5	55.59	18	90	340	38.8106	4.57666
HVO_1014	cox-type terminal oxidase subunit II	14.68	1	2	2	51	64.2747	14.68	2	26	3095.67	14.68	2	25	252	27.7107	4.58936
HVO_1018	RecJ domain protein	36.02	1	21	23	271	322.507	36.02	23	135	15547.5	35.23	22	136	633	69.7502	4.57666
HVO_1020	HEAT-PBS family protein	47.02	1	17	17	500	670.883	42.72	16	244	34638	47.02	17	256	419	45.5223	3.95459
HVO_1025	acetyl-CoA C-acyltransferase	16.19	1	5	5	36	37.5602	16.19	4	17	1666.54	16.19	5	19	383	40.7066	4.56396
HVO_1031	thioredoxin-disulfide reductase	6.43	1	2	2	8	10.7492	6.43	2	4	316.93	6.43	2	4	342	37.4198	4.4624
HVO_1034	type IV pilus biogenesis complex ATPase subunit	10.64	1	4	5	23	33.6539	10.64	5	12	1049.94	9.22	4	11	564	64.1927	4.75439
HVO_1048	phosphoribosylformylglycinamidine synthase 2	11.4	1	7	7	18	19.6045	10.4	6	9	653.324	11.4	7	9	702	72.9193	4.18311
HVO_1054	aspartyl/glutamyl-tRNA(Asn/Gln) amidotransferase subunit A	12.53	1	4	4	14	21.4482	12.53	4	7	616.806	12.53	4	7	423	43.8814	4.31006
HVO_1061	oxidoreductase (homolog to thioredoxin-disulfide reductase)	10.81	1	2	2	2					146.712	10.81	2	2	259	27.9977	4.50049
HVO_1062	phosphopantothenoylcysteine decarboxylase / phosphopantothenate--cysteine ligase	27.2	1	7	7	51	47.1706	17.88	6	24	2287.08	27.2	7	27	386	39.9533	4.67822
HVO_1072	purine phosphoribosyltransferase (adenine phosphoribosyltransferase, xanthine-guanine phosphoribosyltransferase)	25.53	1	3	3	16	2.69419	19.68	2	7	498.804	25.53	3	9	188	20.5195	4.60205
HVO_1082	homolog to orotate phosphoribosyltransferase	37.62	1	5	6	19	23.1291	37.62	6	10	745.265	32.38	5	9	210	22.2851	4.42432
HVO_1084	adenylosuccinate lyase	32.18	1	12	12	104	113.066	32.18	12	51	5259.54	32.18	12	53	463	50.7854	4.70361
HVO_1085	phosphoribosylglycinamide formyltransferase / phosphoribosylaminoimidazolecarboxamide formyltransferase	21.71	1	7	7	40	46.3693	19.62	6	20	1751.79	21.71	7	20	525	56.4225	4.39893
HVO_1088	folylpolyglutamate synthase / 7,8-dihydropteroate reductase / dihydropteroate synthase	5.01	1	3	3	18	23.4189	5.01	3	9	736.046	5.01	3	9	838	89.1017	4.65283
HVO_1091	proteasome alpha subunit	48.41	1	13	14	192	278.783	48.41	14	96	12636.8	48.02	13	96	252	27.5966	4.56396
HVO_1094	ribonuclease P protein component 3	13.85	1	3	3	11	7.24228	13.85	3	6	409.684	9.52	2	5	231	25.578	5.31299
HVO_1099	2,3,4,5-tetrahydropyridine-2,6-dicarboxylate N-succinyltransferase	16.07	1	4	4	24	27.4694	16.07	4	12	1489	16.07	4	12	280	30.1397	4.43701
HVO_1100	4-hydroxy-tetrahydrodipicolinate reductase	15.42	1	2	2	14	17.5477	15.42	2	6	766.552	15.42	2	8	253	26.0457	4.60205
HVO_1110	ABC-type transport system periplasmic substrate-binding protein (probable substrate cobalamin)	12.83	1	4	4	29	18.536	11.52	3	14	1659.97	12.83	4	15	382	39.6163	4.24658
HVO_1125	cysteine--tRNA ligase	20.24	1	6	6	18	22.2435	20.24	6	9	786.368	20.24	6	9	494	55.1833	4.56396
HVO_1132	adenylosuccinate synthase	31.38	1	13	13	163	184.133	28.22	12	78	11075.5	31.38	13	85	443	48.2009	4.56396
HVO_1134	conserved hypothetical protein	3.7	1	2	2	8	9.80956	3.7	2	4	338.025	3.7	2	4	757	80.6341	4.34814
HVO_1145	30S ribosomal protein S1e	63.64	1	14	15	1258	1781.89	61.36	13	631	70194.6	63.18	14	627	220	24.7995	4.85596
HVO_1164	HD family hydrolase	25.19	1	5	5	17	9.82561	25.19	5	8	575.613	25.19	5	9	270	29.8453	4.86865
HVO_1165	mechanosensitive channel protein MscS	14.57	1	4	4	15	21.2423	14.57	4	7	651.52	14.57	4	8	302	32.5821	4.90674
HVO_1168	probable glycosyltransferase, type 1	19.83	1	6	6	29	29.2871	19.83	6	17	1428.53	19.83	6	12	353	39.0763	5.0083
HVO_1175	DUF2110 family protein	17.33	1	3	3	10	11.1693	17.33	3	5	391.375	17.33	3	5	225	24.4472	4.62744
HVO_1176	conserved hypothetical protein	12.75	1	2	2	11	9.07118	12.75	2	5	566.222	12.75	2	6	251	27.6551	5.10986
HVO_1181	transcription regulator (homolog to phosphate uptake regulator)	11.37	1	3	3	12	14.231	11.37	3	6	383.16	11.37	3	6	343	38.3827	4.94482
HVO_1184	DUF1511 family protein	11.87	1	4	4	31	39.0649	9.23	3	15	1633.86	11.87	4	16	379	40.3176	4.22119
HVO_1189	aldehyde dehydrogenase	31.69	1	17	17	271	214.13	31.69	17	133	9580.03	26.97	15	138	508	56.136	4.58936
HVO_1191	proline dehydrogenase	27.6	1	4	4	27	38.2332	27.6	4	14	1404.78	17.92	3	13	279	30.9514	5.021
HVO_1198	UspA domain protein	24.83	1	3	3	10	12.4583	24.83	3	5	451.576	24.83	3	5	145	15.6209	4.75439
HVO_1212	KaiC-type circadian regulator CirA	29.27	1	6	6	22	30.6796	26.83	5	11	1283.15	29.27	6	11	246	27.5458	4.44971
HVO_1228	halocyanin	22.66	1	13	13	255	367.175	21.44	12	130	16470.6	22.66	13	125	821	83.6513	4.17041
HVO_1238	probable oxidoreductase (aldo-keto reductase family protein)	35.19	1	10	10	78	121.366	30.86	9	39	5392.4	35.19	10	39	324	36.6457	4.67822
HVO_1240	conserved hypothetical protein	10.48	1	3	3	12	16.0293	10.48	3	6	466.065	10.48	3	6	353	37.4432	4.48779
HVO_1241	SCO1/SenC/PrrC family protein	10.76	1	2	2	32	59.0579	10.76	2	16	2414.44	10.76	2	16	223	24.5717	4.44971
HVO_1242	conserved hypothetical protein	16.2	1	5	5	22	33.6812	16.2	5	11	1188.45	16.2	5	11	432	47.071	4.75439
HVO_1245	probable disulfide bond formation protein	19.38	1	4	4	63	95.8121	19.38	4	32	3882.03	19.38	4	31	227	24.1855	4.50049
HVO_1257	AAA-type ATPase (MoxR subfamily)	5.62	1	2	2	5	1.60259	5.62	2	2	130.503	5.62	2	3	338	37.44	4.66553
HVO_1266	pyridoxal phosphate-dependent aminotransferase (probable aspartate aminotransferase)	19.06	1	3	4	15	20.1934	19.06	4	8	779.562	17.49	3	7	383	41.9683	4.48779
HVO_1273	inosine-5'-monophosphate dehydrogenase	66.67	1	21	21	397	469.545	64.06	20	194	20453.6	66.67	21	203	498	53.2531	4.55127
HVO_1284	GTP cyclohydrolase III	14.56	1	3	3	34	27.7892	14.56	3	16	1557.36	14.56	3	18	261	28.8911	4.70361
HVO_1291	fumarylacetoacetase family protein	14.81	1	2	2	12	2.64445	14.81	2	6	345.962	14.81	2	6	243	26.2569	4.55127
HVO_1294	GMC family oxidoreductase	14.64	1	5	5	34	53.1688	14.64	5	17	1420.63	14.64	5	17	526	56.6733	4.94482
HVO_1300	triosephosphate isomerase	20.56	1	4	4	31	39.9161	20.56	4	15	1940.88	20.56	4	16	214	21.3196	4.25928
HVO_1304	pyruvate--ferredoxin oxidoreductase beta subunit	62.18	1	12	12	688	723.762	62.18	12	338	32461	62.18	12	350	312	34.4753	4.98291
HVO_1305	pyruvate--ferredoxin oxidoreductase alpha subunit	62.12	1	24	24	851	1086.12	56.26	21	422	51543.2	62.12	24	429	631	68.4271	4.48779
HVO_1306	chorismate synthase	29.35	1	7	7	74	123.716	29.35	7	37	4568.55	29.35	7	37	385	41.9212	4.83057
HVO_1327	AAA-type ATPase (CDC48 subfamily)	8.56	1	4	5	7	5.98189	6.39	4	4	111.281	4.21	3	3	736	78.1178	4.88135
HVO_1332	conserved hypothetical protein	35.66	1	2	2	2	0	35.66	2	2					129	14.9261	4.15771
HVO_1346	GTP-binding protein HflX	31.41	1	9	10	45	46.9083	28.87	9	20	2686.12	31.41	10	25	433	48.1825	4.729
HVO_1348	probable YjeF family carbohydrate kinase	38.49	1	12	12	68	110.426	37.24	11	34	4238.82	35.98	11	34	478	48.8084	4.44971
HVO_1354	DNA mismatch repair protein MutS	3.97	1	2	2	3	7.05343	3.97	2	3					580	62.1286	4.56396
HVO_1370	gamma-glutamyl phosphate reductase	21.85	1	7	7	34	42.1069	21.85	7	17	1622.55	21.85	7	17	444	48.0876	4.33545
HVO_1374	acyl-CoA synthetase	8.68	1	2	2	8	9.08361	8.68	2	4	362.384	8.68	2	4	553	61.1188	4.50049
HVO_1380	methylmalonyl-CoA mutase subunit A	8.78	1	2	2	4	0	8.78	2	2	93.7516	8.78	2	2	558	61.8671	4.41162
HVO_1395	M20 family amidohydrolase (homolog to indole-3-acetyl-aspartic acid hydrolase)	27.4	1	8	8	54	57.3208	27.4	8	27	2376.59	27.4	8	27	427	45.3819	4.56396
HVO_1396	FAD-dependent oxidoreductase (homolog to geranylgeranyl reductase)	33.97	1	12	12	145	171.36	33.97	12	72	7817.61	33.97	12	73	471	51.0359	4.4751
HVO_1400	ABC-type transport system ATP-binding protein (probable substrate sugar)	65.13	1	22	22	222	276.671	65.13	22	112	12186.4	58.77	20	110	519	56.7734	4.67822
HVO_1401	ABC-type transport system periplasmic substrate-binding protein (probable substrate sugar)	59.68	1	12	12	1268	1954.64	59.68	12	634	75190.9	59.68	12	634	377	39.1886	4.18311
HVO_1402	phosphohexomutase (phosphoglucomutase / phosphomannomutase)	17.22	1	5	5	34	46.9438	17.22	5	17	1960.67	17.22	5	17	453	47.4706	4.62744
HVO_1412	diphosphomevalonate decarboxylase	20.99	1	6	6	60	48.8423	20.99	6	30	2714.04	20.99	6	30	324	35.3949	4.77979
HVO_1443	ABC-type transport system ATP-binding protein	20.91	1	6	7	27	29.045	19.09	6	13	1410.2	19.39	6	14	330	36.2952	4.70361
HVO_1453	glutamate dehydrogenase (NADP)	34.29	1	13	13	121	159.434	34.29	13	61	6940.75	34.29	13	60	417	45.7016	4.48779
HVO_1454	aspartate carbamoyltransferase catalytic subunit	58.22	1	11	11	124	163.056	58.22	11	63	6837.2	58.22	11	61	304	33.6538	4.91943
HVO_1459	ThuA family protein	22.69	1	3	3	9	9.18454	22.69	3	4	469.534	22.69	3	5	238	26.8049	4.66553
HVO_1465	naphthoate synthase	32.46	1	7	7	43	53.5008	30.16	6	20	2381.41	32.46	7	23	305	33.9113	4.83057
HVO_1469	2-succinyl-5-enolpyruvyl-6-hydroxy-3-cyclohexene-1-carboxylate synthase	10.1	1	3	3	44	36.2564	10.1	3	21	1855.11	10.1	3	23	584	63.3085	4.79248
HVO_1477	endonuclease domain protein	14.68	1	3	3	17	23.1491	14.68	3	8	865.345	14.68	3	9	327	34.0673	4.32275
HVO_1478	transcription initiation factor TFB	20.19	2	5	6	38	37.9939	17.67	5	18	1713.22	20.19	6	20	317	35.71	5.46533
HVO_1488	D-gluconate dehydratase	38.83	1	12	15	394	504.954	38.83	15	196	24374.8	38.83	15	198	412	45.7655	4.60205
HVO_1496	phosphotransferase system component I	9.03	1	3	3	11	11.615	9.03	3	5	539.342	9.03	3	6	565	60.2876	4.2085
HVO_1502	3-isopropylmalate dehydrogenase	33.02	1	8	8	79	60.2298	33.02	8	39	2970.11	33.02	8	40	324	33.7037	4.23389
HVO_1504	3-isopropylmalate dehydratase large subunit	20.93	1	8	8	43	52.0934	20.93	8	21	2524.1	20.93	8	22	473	51.5879	4.55127
HVO_1506	ketol-acid reductoisomerase	54.31	1	12	12	491	540.309	48.28	10	224	28044.1	54.31	12	267	348	37.85	4.33545
HVO_1507	acetolactate synthase small subunit	61.47	1	12	12	122	155.593	52.75	11	61	7133.47	61.47	12	61	218	23.6941	4.94482
HVO_1508	acetolactate synthase large subunit	38.67	1	15	15	395	572.546	38.67	15	197	23685.1	38.67	15	198	587	62.3217	4.36084
HVO_1510	2-isopropylmalate synthase	22.05	1	5	5	23	31.8591	13.41	4	12	1228.7	22.05	5	11	440	47.7115	4.81787
HVO_1517	dolichyl-phosphate hexosyltransferase AglJ	30.03	1	4	5	37	12.4043	28.71	4	18	1214.05	17.82	4	19	303	33.2486	4.81787
HVO_1522	hexuronic acid methyltransferase AglP	46.03	1	8	8	58	66.8627	46.03	8	28	3212.92	46.03	8	30	239	26.2465	4.98291
HVO_1523	agl cluster protein AglQ	12.67	1	4	4	17	6.25681	12.67	4	9	450.272	12.67	4	8	371	42.1068	6.03662
HVO_1523_A	glycosyltransferase AglE	5.59	1	2	3	10	1.9652	4.28	2	3	469.37	5.59	3	7	304	33.8472	7.07861
HVO_1528	glycosyltransferase AglI	18.64	1	4	4	22	24.4007	18.64	4	11	978.237	18.64	4	11	295	32.8252	4.71631
HVO_1529	glycosyltransferase AglG	22.68	1	8	8	52	56.9747	22.68	8	26	2669.51	22.68	8	26	313	35.7795	4.58936
HVO_1530	dolichyl-monophosphooligosaccharide--protein glycotransferase AglB	9.77	1	8	8	41	33.0654	9.77	8	22	1937.57	9.77	8	19	1054	113.604	4.56396
HVO_1531	UDP-glucose 6-dehydrogenase	5.81	1	2	2	4					236.692	5.81	2	4	430	45.9383	4.50049
HVO_1538	glycerol-3-phosphate dehydrogenase subunit A	34.64	1	15	15	175	239.236	34.64	15	87	10466.4	34.64	15	88	586	63.4467	4.70361
HVO_1539	glycerol-3-phosphate dehydrogenase subunit B	44.79	1	13	13	180	225.536	44.79	13	91	9827	44.79	13	89	422	43.6158	4.71631
HVO_1540	glycerol-3-phosphate dehydrogenase subunit C	30.5	1	12	12	177	230.621	28.67	11	87	11686.5	26.15	11	90	436	48.5915	4.61475
HVO_1541	glycerol kinase	41.18	1	14	14	103	97.8427	37.84	13	46	6043.32	41.18	14	57	510	56.7025	4.50049
HVO_1542	conserved hypothetical protein	11.02	1	2	2	8	12.4009	11.02	2	4	404.526	11.02	2	4	354	36.1221	5.47803
HVO_1546	dihydroxyacetone kinase subunit DhaK	12.05	1	5	5	11	8.87406	12.05	5	6	345.642	7.83	4	5	332	34.8247	4.22119
HVO_1547	isoleucine--tRNA ligase	4.31	1	3	3	16	23.3981	4.31	3	8	676.438	4.31	3	8	1043	117.92	4.29736
HVO_1558	cytochrome P450	8.06	1	3	3	14	20.2725	8.06	3	7	701.636	8.06	3	7	434	48.4366	4.91943
HVO_1562	proteasome beta subunit	20.16	1	5	5	96	135.822	20.16	5	47	4667.4	20.16	5	49	243	25.9779	4.62744
HVO_1563	conserved hypothetical protein	36	1	2	3	7	4.75184	9.6	2	3	236.742	36	3	4	125	13.8164	11.019
HVO_1568	alpha/beta hydrolase fold protein	7.94	1	2	2	4	3.33679	7.94	2	2	214.888	7.94	2	2	277	29.4358	4.94482
HVO_1570	DNA topoisomerase VI subunit A	10.11	1	4	4	26	39.9984	10.11	4	13	1904.56	10.11	4	13	366	41.8034	4.62744
HVO_1571	DNA topoisomerase VI subunit B	14.79	1	10	10	53	68.5992	14.79	10	27	2562.5	13.91	9	26	798	87.3846	4.729
HVO_1572	DNA gyrase subunit B	5.32	1	3	3	16	21.9646	5.32	3	8	844.718	5.32	3	8	639	71.1694	4.83057
HVO_1573	DNA gyrase subunit A	21.46	1	13	13	61	64.8475	19.84	11	29	2728.61	21.46	13	32	862	94.7946	4.56396
HVO_1575	arginase	39.13	1	7	7	41	49.42	39.13	7	21	1487.9	39.13	7	20	299	30.9983	4.57666
HVO_1576	NAD-dependent epimerase/dehydratase	8.82	1	1	2	4	2.62155	8.82	2	2	93.5879	8.82	2	2	306	33.9221	4.51318
HVO_1577	conserved hypothetical protein	27.68	1	2	2	2	2.78234	27.68	2	2					177	19.3657	4.7417
HVO_1578	probable NADH dehydrogenase	46.85	1	19	19	1013	1840.54	46.85	18	507	78938.1	46.85	19	506	397	42.7902	4.39893
HVO_1579	uridine phosphorylase	10.66	1	2	2	2					122.718	10.66	2	2	272	29.0022	4.64014
HVO_1589	molecular chaperone DnaJ	14.29	1	4	4	21	26.9537	11.17	3	10	1100.93	14.29	4	11	385	41.8758	4.97021
HVO_1590	DnaK-type molecular chaperone Hsp70	36.16	1	16	16	152	197.195	36.16	16	77	8623.75	36.16	16	75	625	67.2097	4.18311
HVO_1591	conserved hypothetical protein	22.35	1	3	3	18	28.9405	22.35	3	9	1180.17	22.35	3	9	264	28.7488	5.50342
HVO_1603	ABC-type transport system periplasmic substrate-binding protein (probable substrate sulfonate)	32.18	1	5	5	74	100.498	32.18	5	36	3818.42	32.18	5	38	348	37.1731	4.34814
HVO_1604	pyridoxal phosphate-dependent aminotransferase (probable aspartate aminotransferase)	12.06	1	2	2	2					30.1717	12.06	2	2	373	40.1677	4.43701
HVO_1609	conserved hypothetical protein	14.48	1	3	3	28	36.4499	14.48	3	14	1254.55	14.48	3	14	290	30.9787	4.57666
HVO_1613	probable glycosyltransferase, type 2	20.18	1	4	4	36	57.0554	20.18	4	18	3154.23	20.18	4	18	228	25.0756	4.79248
HVO_1625	conserved hypothetical protein	4.74	1	2	2	8	9.36511	4.74	2	4	475.063	4.74	2	4	654	70.0514	4.04346
HVO_1626	homolog to UPF0173 family metal-dependent hydrolase	10.83	1	2	2	16	27.6225	10.83	2	8	1205.85	10.83	2	8	277	30.5815	4.29736
HVO_1637	FKBP-type peptidylprolyl isomerase	31.05	1	5	5	60	82.8368	22.55	4	28	3410.98	31.05	5	32	306	33.7636	3.76416
HVO_1649	methionine adenosyltransferase	22.14	1	5	5	15	15.5126	22.14	5	8	415.63	12.44	4	7	402	43.4717	4.44971
HVO_1657	phosphoribosylamine--glycine ligase	4.44	1	2	2	8	7.11498	4.44	2	4	345.886	4.44	2	4	428	45.476	4.1958
HVO_1673	conserved hypothetical protein	36.57	1	6	6	47	73.7367	36.57	6	25	2658.87	36.57	6	22	216	23.1975	4.57666
HVO_1684	threonine--tRNA ligase	38.26	1	21	21	206	230.785	38.26	21	103	10802.3	38.26	21	103	643	73.4408	4.44971
HVO_1692	probable iron-sulfur protein (4Fe-4S)	34.79	1	21	21	181	202.798	33.7	20	88	10753.4	34.79	21	93	733	80.1559	4.48779
HVO_1697	FAD-dependent oxidoreductase (GlcD/DLD_GlcF/GlpC domain fusion protein)	23.1	1	19	19	145	157.578	23.1	19	69	7715.78	23.1	19	76	1026	111.212	4.53857
HVO_1705	ABC-type transport system periplasmic substrate-binding protein (probable substrate iron-III)	43.3	1	10	10	392	400.847	43.3	10	194	19071.6	43.3	10	198	388	41.8593	4.34814
HVO_1707	ABC-type transport system ATP-binding protein (probable substrate iron-III)	25.19	1	5	6	31	35.3148	25.19	6	16	1218.93	23.91	5	15	389	41.8615	4.39893
HVO_1710	alpha amylase	12.85	1	9	10	110	126.566	12.85	10	55	6821.49	12.85	10	55	677	75.0207	4.44971
HVO_1711	glucoamylase	22.3	1	26	26	168	207.14	22.3	26	83	7903.46	22.3	26	85	1511	166.117	4.64014
HVO_1727	TATA-binding transcription initiation factor	19.35	1	3	3	12	9.57166	19.35	3	6	535.382	19.35	3	6	186	19.8702	4.36084
HVO_1751	P-type transport ATPase (probable substrate copper/metal cation)	14.17	1	8	8	50	66.3025	14.17	8	25	2551.9	14.17	8	25	861	89.8992	4.39893
HVO_1760	ABC-type transport system ATP-binding protein (probable substrate iron-III)	10.92	1	2	3	24	15.357	10.92	3	12	1004.6	10.92	3	12	293	32.419	4.57666
HVO_1778	catalase-peroxidase	16.71	1	11	11	177	214.404	16.71	11	85	10255.3	16.02	10	92	718	79.9547	4.31006
HVO_1788	probable sulfite/nitrite reductase (ferredoxin)	26.69	1	12	12	72	84.2829	26.69	12	36	3296.98	23.31	11	36	592	66.564	4.61475
HVO_1793	receiver/sensor box histidine kinase (nonfunctional)	5.83	1	2	2	3					110.186	5.83	2	3	703	76.8629	4.75439
HVO_1799	geranylgeranyl reductase / dolichol omega-reductase	38.54	1	12	12	123	124.849	29.51	10	58	7206.93	38.54	12	65	410	45.4208	4.75439
HVO_1804	nicotinate phosphoribosyltransferase	36.34	1	11	11	71	99.1797	33.25	10	35	4557.59	36.34	11	36	388	41.1023	4.60205
HVO_1824	conserved hypothetical protein	24.48	1	7	7	36	58.908	24.48	7	18	2416.96	24.48	7	18	429	47.3521	4.1958
HVO_1829	aminopeptidase (homolog to leucyl aminopeptidase / aminopeptidase T)	17.58	1	5	5	59	94.1607	17.58	5	30	4454.7	17.58	5	29	364	39.3407	4.34814
HVO_1830	6-phosphogluconate dehydrogenase (decarboxylating)	6.69	1	2	2	4	5.36045	6.69	2	2	177.305	6.69	2	2	299	31.9634	4.52588
HVO_1831	ferredoxin (2Fe-2S)	41.45	1	5	5	47	60.6469	22.28	3	22	3262.38	41.45	5	25	193	20.3845	3.97998
HVO_1847	oligoendopeptidase PepF	19.53	1	8	8	20	28.4005	14.02	7	10	1035.64	18.03	7	10	599	68.5007	4.41162
HVO_1854	histidine--tRNA ligase	19.26	1	6	6	34	43.9899	19.26	6	17	1559.1	19.26	6	17	431	47.1328	4.37354
HVO_1858	30S ribosomal protein S19e	62.91	1	7	7	63	82.2025	50.99	6	27	5105.22	62.91	7	36	151	16.6634	4.84326
HVO_1871	UPF0447 family protein	38.72	1	15	15	277	241.473	35.33	14	132	13944.6	38.72	15	145	501	56.0541	4.58936
HVO_1874	probable oxidoreductase (aldo-keto reductase family protein)	6.72	1	2	2	4	5.64114	6.72	2	2	218.748	6.72	2	2	357	39.8412	4.41162
HVO_1878	NAD synthase	8.7	1	2	2	4					153.794	8.7	2	4	276	29.5725	4.37354
HVO_1886	ABC-type transport system ATP-binding protein (probable substrate sulfate/tungstate)	3.13	1	0	2	2	0	3.13	2	2					288	30.8867	5.14795
HVO_1888	ABC-type transport system periplasmic substrate-binding protein (probable substrate sulfate/tungstate)	23.39	1	6	6	105	160.995	23.39	6	53	7168.48	23.39	6	52	342	35.8903	4.33545
HVO_1901	translation initiation factor aIF-2 gamma subunit	11.92	1	4	4	29	19.9267	11.92	4	14	1141.22	11.92	4	15	411	43.9139	4.36084
HVO_1907	arNOG05511 family protein (AAA-type ATPase core domain protein)	5.7	1	3	3	7	8.74994	5.7	2	3	279.229	5.7	3	4	474	53.3774	4.58936
HVO_1916	Kef-type transport system (probable substrate potassium)	12.76	1	6	6	69	85.7028	12.76	6	34	3717.76	12.76	6	35	635	66.2285	4.62744
HVO_1921	serine--tRNA ligase	18.7	1	7	7	58	66.5384	18.7	7	28	2981.24	18.7	7	30	460	52.0063	4.4624
HVO_1936	F420-0:gamma-glutamyl ligase	9.56	1	2	2	4	4.27251	9.56	2	2	143.591	9.56	2	2	251	27.4347	4.67822
HVO_1944	conserved hypothetical protein	19.95	1	5	5	46	71.5063	19.95	5	24	2855.93	17.07	4	22	416	43.0218	4.22119
HVO_1945	conserved hypothetical protein	7.4	1	2	2	6	6.42831	7.4	2	3	245.61	7.4	2	3	365	37.0466	4.4624
HVO_1955	aconitate hydratase	30.43	1	13	13	194	259.159	30.43	13	98	11093.2	29.2	12	96	654	70.3624	4.44971
HVO_1957	proteasome-activating nucleotidase	7.04	1	1	3	7	3.26491	7.04	3	3	311.064	7.04	3	4	412	45.5604	4.4751
HVO_1963	translation initiation factor aIF-5B (bacterial-type IF2)	7.17	1	3	3	10	14.8043	7.17	3	5	625.849	7.17	3	5	600	65.3333	4.67822
HVO_1967	glucose-6-phosphate isomerase	21.16	1	6	6	37	43.3265	19.77	5	18	1471.16	21.16	6	19	430	45.5766	4.39893
HVO_1976	protein-export membrane protein SecD	10.88	1	4	4	21	37.4851	10.88	4	11	1415.89	9.54	3	10	524	54.9721	4.51318
HVO_1979	tRNA pseudouridine synthase Pus10	5.39	1	2	2	11	6.52029	5.39	2	5	277.898	5.39	2	6	427	46.8725	4.38623
HVO_1981	hypothetical protein	12.18	1	2	2	293	506.282	12.18	2	145	23501.8	12.18	2	148	197	20.3373	4.00537
HVO_1985	ABC-type transport system ATP-binding protein	18.61	1	4	4	23	21.4437	18.61	4	11	888.794	18.61	4	12	317	35.0277	4.53857
HVO_1987	signal peptide peptidase	10.03	1	3	3	10	9.54891	10.03	3	5	349.56	10.03	3	5	299	31.2786	4.56396
HVO_2001	tRNA-guanine(15) transglycosylase	8.72	1	2	2	16	26.7025	8.72	2	8	748.047	8.72	2	8	516	56.2656	4.58936
HVO_2006	conserved hypothetical protein	3.83	1	2	2	13	18.0599	3.83	2	6	567.744	3.83	2	7	679	69.7984	4.03076
HVO_2008	archaeosine synthase	35.04	1	15	15	76	88.7341	33.85	14	37	4302	30.09	14	39	585	64.9313	4.80518
HVO_2013	FtsZ family protein, type III	26.9	1	6	6	62	99.0224	26.9	6	31	4062.95	26.9	6	31	394	41.4747	4.61475
HVO_2015	conserved hypothetical protein	31.59	1	8	8	75	52.098	31.59	8	37	3637.38	31.59	8	38	345	37.7341	4.24658
HVO_2016	conserved hypothetical protein	15.05	1	3	3	26	46.2042	15.05	3	13	2253.15	15.05	3	13	299	31.222	4.70361
HVO_2020	DUF502 family protein	22.47	1	3	3	17	26.7374	22.47	3	9	1244.54	10.49	2	8	267	29.388	4.34814
HVO_2027	YphA family protein	11.54	1	2	2	2					134.407	11.54	2	2	130	13.8841	4.81787
HVO_2040	NAD-dependent epimerase/dehydratase	22.22	1	4	5	14	14.5521	19.28	4	7	697.085	16.01	4	7	306	33.819	4.51318
HVO_2046	sulfatase domain protein	34.81	1	11	11	83	110.001	33.09	10	41	4678.34	34.81	11	42	405	45.5285	4.86865
HVO_2047	conserved hypothetical protein	11.15	1	2	2	8	8.43376	11.15	2	4	281.032	11.15	2	4	296	34.198	4.93213
HVO_2048	probable glycosyltransferase, type 1	17.55	1	3	3	9	8.68183	5.29	2	4	310.742	17.55	3	5	359	40.5096	5.30029
HVO_2049	probable glycosyltransferase, type 2	25.41	1	6	7	59	60.1346	24.1	6	27	2847.35	25.41	7	32	307	35.2734	5.40186
HVO_2053	probable glycosyltransferase, type 1	28.04	1	9	9	84	111.231	28.04	9	42	5183.47	28.04	9	42	378	41.9301	4.66553
HVO_2068	FtsZ family protein, type III	27.3	1	6	6	40	66.0891	27.3	6	20	3273.99	27.3	6	20	370	38.7102	4.48779
HVO_2070	conserved hypothetical protein	27.02	1	11	11	331	535.359	27.02	11	165	24981.4	27.02	11	166	544	58.0937	4.50049
HVO_2071	conserved hypothetical protein	9.11	1	2	2	2					64.7061	9.11	2	2	549	58.4179	4.71631
HVO_2072	S-layer glycoprotein	16.32	1	6	6	2635	3432.26	16.32	6	1317	125435	16.32	6	1318	827	85.1379	3.6499
HVO_2080	conserved hypothetical protein	30.37	1	8	9	67	98.2961	22.78	7	33	3104.19	22.96	8	34	540	56.9572	4.29736
HVO_2081	pectin lyase domain protein	10.66	1	8	9	29	26.2657	10.28	8	15	1318.89	10.66	9	14	1041	109.719	5.33838
HVO_2082	conserved hypothetical protein	16.92	1	4	4	32	38.5976	16.92	4	16	1247.61	16.92	4	16	396	40.8606	4.50049
HVO_2083	ABC-type transport system ATP-binding protein (probable substrate macrolides)	8	1	1	2	2	2.25879	8	2	2					225	24.8664	4.53857
HVO_2122	ABC-type transport system ATP-binding protein (probable substrate dipeptide/oligopeptide)	10.05	1	3	3	21	35.0849	6.52	2	10	1372.85	10.05	3	11	368	40.0359	4.62744
HVO_2123	ABC-type transport system ATP-binding protein (probable substrate dipeptide/oligopeptide)	13.69	1	3	3	7	7.8295	6.15	2	3	377.089	13.69	3	4	358	38.8069	4.61475
HVO_2126	ABC-type transport system periplasmic substrate-binding protein (probable substrate dipeptide/oligopeptide)	38.57	1	21	21	427	627.151	38.57	21	215	24528.6	38.39	20	212	573	62.9112	4.44971
HVO_2127	M20 family amidohydrolase (homolog to indole-3-acetyl-aspartic acid hydrolase)	10.71	1	3	3	7	7.70962	6.43	2	3	209.779	10.71	3	4	420	45.0272	4.85596
HVO_2150	halocyanin	17.96	1	3	3	76	104.379	17.96	3	38	4358.28	17.96	3	38	373	37.7107	4.42432
HVO_2153	probable copper-containing oxidoreductase	48.83	1	17	17	287	359.371	47.79	15	141	17907.3	48.83	17	146	385	42.0502	5.8208
HVO_2156	UspA domain protein	11.3	1	2	2	4					505.009	11.3	2	4	301	31.5827	4.69092
HVO_2158	malic enzyme (NADP)	14.65	1	3	8	79	84.551	14.65	8	41	3912.11	12.25	7	38	751	81.4044	4.55127
HVO_2160	conserved hypothetical protein	16.84	1	22	22	459	713.803	14.84	21	230	29766.2	16.57	21	229	2257	232.675	3.9165
HVO_2161	conserved hypothetical protein	12.53	1	2	2	14					1805.29	12.53	2	14	359	36.7003	3.87842
HVO_2163	ABC-type transport system ATP-binding protein (homolog to LolDCE lipoprotein release factor)	16.47	1	3	4	13	12.5062	16.47	4	7	703.401	14.46	3	6	249	26.6709	6.90283
HVO_2168	AAA-type ATPase (MoxR subfamily)	23.1	1	5	5	32	35.3487	23.1	5	16	1255.59	23.1	5	16	329	35.8934	4.53857
HVO_2169	conserved hypothetical protein	14.45	1	4	4	42	54.7272	14.45	4	21	2160.89	14.45	4	21	346	36.514	4.38623
HVO_2172	conserved hypothetical protein	5.53	1	3	3	17	29.7155	5.53	3	9	1142.9	5.53	3	8	741	75.2004	4.27197
HVO_2175	SMC-like protein Sph3	1.38	1	0	2	2					54.8292	1.38	2	2	654	74.1779	4.53857
HVO_2187	CHP01210 family protein	14.44	1	3	3	19	22.9533	6.39	2	9	784.355	14.44	3	10	360	39.9748	4.57666
HVO_2191	formyltetrahydrofolate deformylase	30.28	1	8	8	68	95.9152	30.28	8	34	4558.35	30.28	8	34	327	36.1603	4.62744
HVO_2203	conserved hypothetical protein	4.92	1	1	2	4	2.2685	4.92	2	2	153.035	4.92	2	2	264	28.3647	4.1958
HVO_2204	FtsZ family protein, type III	36.96	1	11	11	225	236.155	32.66	10	111	10239.6	36.96	11	114	395	42.0385	4.67822
HVO_2205	arNOG06768 family NADH-binding domain protein	38.54	1	8	8	60	110.275	38.54	8	31	3795.39	38.54	8	29	301	32.007	4.99561
HVO_2225	AstE family protein	15.25	1	2	2	14	22.9465	15.25	2	7	755.129	15.25	2	7	341	36.9002	4.52588
HVO_2226	probable phosphoribosyltransferase (homolog to anthranilate phosphoribosyltransferase)	15.56	1	4	4	30	32.4612	15.56	4	15	1023.14	15.56	4	15	360	39.6217	4.38623
HVO_2228	PHP domain protein	6.57	1	2	2	4	7.41091	6.57	2	4					289	31.2284	9.81787
HVO_2267	hypothetical protein	13.77	1	4	4	13	19.6761	13.77	4	7	385.234	10.91	3	6	385	44.2839	4.56396
HVO_2286	conserved hypothetical protein	18.43	1	5	5	19	28.6051	15.03	4	9	1270.99	18.43	5	10	559	62.2893	4.34814
HVO_2302	ubiquinone biosynthesis protein UbiB	4.66	1	2	2	6	7.41103	4.66	2	3	339.466	4.66	2	3	558	62.9637	4.69092
HVO_2311	glutamyl-tRNA reductase	10.41	1	4	4	9	9.58195	10.41	4	5	342.465	10.41	4	4	461	49.2225	4.53857
HVO_2315	tritrans,polycis-undecaprenyl-diphosphate synthase	13.92	1	3	3	7	8.77087	13.92	3	4	196.852	8.41	2	3	309	35.1135	4.98291
HVO_2316	serpin family protein	10.15	1	4	4	17	9.87241	10.15	4	9	528.776	7.73	3	8	453	48.6573	4.24658
HVO_2336	pyridoxal biosynthesis lyase PdxS	49.67	1	14	14	259	343.323	46.36	12	124	15650.5	49.67	14	135	302	32.5011	4.80518
HVO_2340	amine oxidase family protein	11.67	1	3	3	5	4.99238	11.67	3	3	180.653	4.81	2	2	437	48.7235	4.43701
HVO_2348	GTP cyclohydrolase MptA	21.1	1	3	3	21	26.8358	21.1	3	11	949.252	10.39	2	10	308	33.4953	4.67822
HVO_2356	GNAT family acetyltransferase	10.32	1	3	3	6	5.56474	10.32	3	3	179.563	10.32	3	3	407	45.1402	4.64014
HVO_2361	carbamoyl-phosphate synthase (glutamine-hydrolyzing) large subunit	15.43	1	16	16	117	166.691	15.43	16	59	6628.12	15.43	16	58	1082	117.229	4.32275
HVO_2375	ABC-type transport system periplasmic substrate-binding protein (probable substrate phosphate)	18.55	1	4	4	140	134.196	18.55	4	70	4623.4	18.55	4	70	345	37.0131	3.95459
HVO_2378	ABC-type transport system ATP-binding protein (probable substrate phosphate)	26.35	1	7	7	81	112.024	26.35	7	41	5781.76	26.35	7	40	296	32.5739	4.43701
HVO_2379	transcription regulator (homolog to phosphate uptake regulator)	11.06	1	2	2	18	23.8068	11.06	2	9	735.04	11.06	2	9	226	25.4554	4.24658
HVO_2380	AAA-type ATPase (CDC48 subfamily)	69.58	1	47	49	623	716.577	68.91	47	307	33313.8	69.58	49	316	743	81.9381	4.81787
HVO_2381	UPF0272 family protein	8.52	1	3	3	16	24.5497	8.52	3	8	985.064	8.52	3	8	493	52.2622	4.88135
HVO_2384	CBS domain protein	13.95	1	5	5	31	48.0017	13.95	5	15	2071.64	13.95	5	16	380	42.4948	5.0083
HVO_2401	glycine dehydrogenase (decarboxylating) (glycine cleavage system protein P)	49.47	1	14	14	113	128.218	49.47	14	59	4672.25	42.71	13	54	473	50.7587	4.57666
HVO_2402	glycine dehydrogenase (decarboxylating) (glycine cleavage system protein P)	35.12	1	12	12	121	164.104	35.12	12	60	7058.57	35.12	12	61	447	48.5449	4.56396
HVO_2404	aminomethyltransferase (glycine cleavage system protein T)	6.06	1	1	2	5	0	6.06	2	2	157.405	6.06	2	3	363	39.694	4.24658
HVO_2410	UPF0753 family protein	14.2	1	8	8	61	93.8513	14.2	8	31	3980.95	14.2	8	30	810	86.9343	4.33545
HVO_2413	translation elongation factor aEF-1 alpha subunit	16.67	1	3	6	42	24.292	12.38	5	20	1449.27	13.81	5	22	420	45.5997	4.75439
HVO_2419	hydroxymethylglutaryl-CoA synthase	6.97	1	3	3	6	7.93272	6.97	3	3	233.693	6.97	3	3	445	50.0722	4.64014
HVO_2425	GNAT family acetyltransferase	29.63	1	4	4	46	47.0153	29.63	4	23	2662.15	29.63	4	23	216	24.3936	4.53857
HVO_2427	replication factor C large subunit	16.19	1	6	6	18	23.4304	8.81	4	8	1032.36	16.19	6	10	488	53.4107	4.66553
HVO_2430	ABC-type transport system ATP-binding protein (probable substrate glutamine)	36.36	1	6	8	76	104.057	32.23	7	35	5206.63	34.3	7	41	242	26.6225	4.88135
HVO_2432	ABC-type transport system periplasmic substrate-binding protein (probable substrate glutamine)	37.04	1	8	8	605	1078.42	37.04	8	302	51276.6	37.04	8	303	297	32.3442	3.97998
HVO_2436	malic enzyme (NADP)	35.69	1	18	23	313	451.207	35.69	23	159	18581.7	35.69	23	154	751	81.4084	4.55127
HVO_2452	ribonucleoside-diphosphate reductase, adenosylcobalamin-dependent	38.14	1	31	31	275	336.588	36.69	30	135	14590.1	38.14	31	140	1033	114.305	4.44971
HVO_2454	anthranilate synthase component I	6.68	1	2	2	3					240.57	6.68	2	3	524	55.8806	4.56396
HVO_2456	anthranilate phosphoribosyltransferase	8.46	1	2	2	9	13.0846	8.46	2	5	316.381	8.46	2	4	331	33.7518	4.34814
HVO_2464	succinate--CoA ligase (ADP-forming) alpha subunit	48.79	1	9	9	148	222.064	45.67	8	72	9000.05	48.79	9	76	289	29.8457	4.27197
HVO_2465	succinate--CoA ligase (ADP-forming) beta subunit	60.89	1	16	16	217	262.428	55.91	15	110	10249.8	60.89	16	107	381	40.9791	4.23389
HVO_2471	propionyl-CoA carboxylase carboxyltransferase component	45.74	1	22	22	301	396.98	44.57	21	148	16525.9	44.57	21	153	516	56.737	4.89404
HVO_2481	HD family hydrolase	12.31	1	3	3	22	21.5276	12.31	3	10	884.763	12.31	3	12	390	42.7462	6.13818
HVO_2483	probable nucleoside deaminase (cytosine/guanine deaminase)	9.2	1	2	2	2	5.45867	9.2	2	2					337	35.8501	4.69092
HVO_2486	propionyl-CoA carboxylase biotin carboxylase component	62.6	1	30	30	362	538.345	60.27	29	181	22495.9	62.6	30	181	599	65.3058	4.51318
HVO_2487	aspartate-semialdehyde dehydrogenase	33.14	1	6	6	80	124.264	33.14	6	41	4535.62	33.14	6	39	344	36.589	4.41162
HVO_2495	DUF106 family protein	31.8	1	8	8	56	64.048	16.39	7	27	2840.78	31.8	8	29	305	33.4764	4.57666
HVO_2506	isopentenyl-diphosphate delta-isomerase, type I	20.63	1	3	3	14	0	9.52	2	6	435.062	20.63	3	8	189	21.7363	4.4624
HVO_2508	carbamoyl-phosphate synthase (glutamine-hydrolyzing) small subunit	6.39	1	2	2	6	7.58266	6.39	2	3	310.847	6.39	2	3	360	38.5496	4.44971
HVO_2511	glutamyl-tRNA(Gln) amidotransferase subunit D	27.23	1	8	8	101	152.513	26.02	7	50	5453.01	27.23	8	51	415	44.4274	4.41162
HVO_2516	phosphoglycerate mutase, 2,3-biphosphateglycerate-independent type	3.99	1	2	2	4	5.02587	3.99	2	2	156.167	3.99	2	2	526	57.1999	4.31006
HVO_2519	conserved hypothetical protein	14.92	1	4	4	14	26.6011	14.92	4	7	1218.3	14.92	4	7	382	40.7058	4.34814
HVO_2528	phytoene dehydrogenase (phytoene desaturase)	23.4	1	9	9	46	26.4323	20	7	21	1527.88	21.4	8	25	500	55.8389	4.56396
HVO_2530	homolog to phosphoribosylamine--glycine ligase	6.14	1	2	2	4	4.10995	6.14	2	2	97.8063	6.14	2	2	440	49.8055	4.70361
HVO_2533	conserved hypothetical protein	14.88	1	4	4	13	18.6957	14.88	4	7	572.963	14.88	4	6	336	35.0878	4.38623
HVO_2538	alpha/beta hydrolase fold protein	39.3	1	9	9	119	151.486	37.38	8	59	8124.86	39.3	9	60	313	33.8102	6.06201
HVO_2541	protein translocase subunit SecY	14.11	2	5	5	31	30.7879	14.11	5	16	1117.21	10.43	4	15	489	52.2909	6.81494
HVO_2542	50S ribosomal protein L15	55.76	1	8	8	160	220.548	55.76	8	80	9487.97	55.76	8	80	165	17.8177	4.93213
HVO_2543	50S ribosomal protein L30	56.49	1	7	7	188	214.678	56.49	7	93	11191.3	56.49	7	95	154	17.0965	4.76709
HVO_2544	30S ribosomal protein S5	20.09	1	4	4	69	75.7466	20.09	4	35	3311.92	20.09	4	34	214	23.2701	9.29053
HVO_2545	50S ribosomal protein L18	77.17	1	6	6	149	191.185	77.17	6	75	7026.86	77.17	6	74	184	20.1852	5.60498
HVO_2546	50S ribosomal protein L19e	16.56	1	3	3	31	37.638	16.56	3	16	1552.26	16.56	3	15	151	17.318	9.979
HVO_2547	50S ribosomal protein L32e	60.85	1	13	14	765	1131.39	53.62	13	366	49974.9	59.15	13	399	235	25.7959	4.75439
HVO_2548	50S ribosomal protein L6	73.03	1	9	9	458	702.365	71.91	8	214	33274.1	73.03	9	244	178	19.5987	4.67822
HVO_2549	30S ribosomal protein S8	40	1	4	4	48	56.9816	40	4	24	2393.86	40	4	24	130	14.1389	4.79248
HVO_2551	50S ribosomal protein L5	34.3	1	5	6	117	153.661	25	4	56	8642.79	34.3	6	61	172	19.1065	4.77979
HVO_2552	30S ribosomal protein S4e	35.22	1	7	7	136	190.563	35.22	7	68	9163.72	35.22	7	68	247	26.6492	4.57666
HVO_2553	50S ribosomal protein L24	38.98	1	4	4	43	50.1259	38.98	4	21	2672.45	38.98	4	22	118	13.3768	4.729
HVO_2554	50S ribosomal protein L14	66.67	1	12	12	477	694.858	56.82	11	238	24845.9	66.67	12	239	132	14.2256	9.75928
HVO_2555	30S ribosomal protein S17	69.3	1	5	5	57	41.2354	50	4	25	3234.38	69.3	5	32	114	12.6563	4.80518
HVO_2558	30S ribosomal protein S3	27.63	1	7	7	62	104.901	23.36	6	30	5344	27.63	7	32	304	33.4239	4.05615
HVO_2559	50S ribosomal protein L22	52.29	1	5	5	50	78.8648	29.41	3	23	4406.92	52.29	5	27	153	16.9415	5.60498
HVO_2560	30S ribosomal protein S19	55.71	1	6	6	141	190.453	55.71	6	72	8221.71	55.71	6	69	140	15.9651	5.56689
HVO_2561	50S ribosomal protein L2	46.47	1	16	16	760	982.58	46.47	16	379	49376.9	46.47	16	381	241	25.6406	10.4038
HVO_2562	50S ribosomal protein L23	72.29	1	6	6	67	78.1148	59.04	5	29	5366.09	72.29	6	38	83	9.42477	5.47803
HVO_2563	50S ribosomal protein L4	73.39	1	13	14	389	506.427	73.39	14	187	21014.1	69.76	13	202	248	26.999	6.44287
HVO_2564	50S ribosomal protein L3	89.94	1	27	27	1106	1268.3	77.51	25	553	61657	89.94	27	553	338	37.1557	6.68311
HVO_2579	nicotinate-nucleotide pyrophosphorylase (carboxylating)	19.78	1	4	4	16	24.8308	19.78	4	8	973.035	19.78	4	8	268	27.9292	4.86865
HVO_2583	hydroxymethylglutaryl-CoA reductase (NADPH)	16.63	1	5	5	21	28.8409	16.63	5	11	719.779	13.15	4	10	403	41.0597	4.729
HVO_2588	isocitrate dehydrogenase (NADP)	44.15	1	13	13	115	141.873	36.04	11	58	6327.62	42.72	12	57	419	45.7817	4.58936
HVO_2606	PQQ repeat protein	16.93	1	7	7	45	34.5139	16.93	7	22	1700.96	16.93	7	23	437	46.8903	4.80518
HVO_2607	PQQ repeat protein	5.42	1	2	2	6	7.04458	5.42	2	3	220.111	5.42	2	3	406	42.2956	4.85596
HVO_2614	uridine phosphorylase	7.85	1	2	2	39	52.8454	7.85	2	19	2661.76	7.85	2	20	242	25.7517	4.29736
HVO_2618	TrkA-C domain protein	5.99	1	2	2	10	15.8574	5.99	2	5	385.39	5.99	2	5	501	50.5847	4.48779
HVO_2620	cytochrome bc1 complex Rieske iron-sulfur protein	38.08	1	5	5	119	177.807	33.81	4	58	8006.63	38.08	5	61	281	30.225	4.31006
HVO_2621	phosphoenolpyruvate carboxylase	43.7	1	32	32	439	539.013	43.7	32	222	23725	43.14	31	217	897	102.336	4.64014
HVO_2624	CTP synthase	34.97	1	14	14	56	52.9202	32.97	13	26	2665.93	29.51	13	30	549	60.791	4.70361
HVO_2625	GMP synthase (glutamine-hydrolyzing) subunit B	22.95	1	6	6	26	24.412	22.95	6	13	1127.39	22.95	6	13	305	33.827	4.7417
HVO_2630	conserved hypothetical protein	17.88	1	4	4	10	9.53642	17.88	4	5	389.282	17.88	4	5	302	32.8978	4.4751
HVO_2636	PspA domain protein	73.55	1	16	16	198	282.397	73.55	16	99	11469.3	71.74	15	99	276	30.886	4.61475
HVO_2638	homolog to mandelate racemase / homolog to muconate lactonizing enzyme	30.14	1	6	6	39	48.0286	21.45	5	19	2364.12	30.14	6	20	345	36.9125	4.67822
HVO_2643	NADPH:quinone reductase	17.34	1	3	3	15	14.0932	17.34	3	8	540.331	17.34	3	7	346	37.2325	4.55127
HVO_2646	dihydroxy-acid dehydratase	31.68	1	13	13	133	165.321	31.68	13	67	7080.39	31.68	13	66	584	61.8238	4.42432
HVO_2648	phosphoglycerate dehydrogenase	28.21	1	5	5	9	8.3851	28.21	5	5	241.517	21.94	4	4	319	34.2412	4.64014
HVO_2650	FAD-dependent oxidoreductase (homolog to geranylgeranyl reductase)	12.36	1	4	4	16	15.547	7.16	3	7	794.711	12.36	4	9	461	50.659	4.729
HVO_2661	aminotransferase class V (serine--pyruvate aminotransferase / alanine--glyoxylate aminotransferase)	19.19	1	6	6	42	25.556	19.19	6	21	1099.79	19.19	6	21	370	41.8507	4.4751
HVO_2670	FAD-dependent oxidoreductase (GlcD/DLD_GlcF/GlpC domain fusion protein)	4.06	1	4	4	10	9.39493	4.06	4	5	274.494	2.84	3	5	1058	113.842	4.69092
HVO_2671	aminotransferase class V (serine--pyruvate aminotransferase / alanine--glyoxylate aminotransferase)	12.41	1	3	3	14	11.0102	12.41	3	7	743.055	12.41	3	7	395	42.3856	4.53857
HVO_2688	TrmB family transcription regulator	24.08	1	7	8	54	74.4894	24.08	8	27	3623.88	21.25	7	27	353	39.2502	4.57666
HVO_2690	GFO family oxidoreductase	37.7	1	10	10	96	77.6791	37.7	10	47	4667.99	37.7	10	49	366	40.0034	4.60205
HVO_2695	ABC-type transport system periplasmic substrate-binding protein (probable substrate sugar)	18.16	1	6	6	64	98.917	18.16	6	32	4575.33	18.16	6	32	512	55.3875	4.42432
HVO_2700	AAA-type ATPase (CDC48 subfamily)	19.1	1	11	12	46	51.6291	18.44	11	22	1829.34	19.1	12	24	754	82.7663	4.75439
HVO_2703	3-methyl-2-oxobutanoate hydroxymethyltransferase	19.33	1	3	3	4	2.1525	19.33	3	4					269	28.293	4.48779
HVO_2707	GFO family oxidoreductase	13.44	1	5	5	26	34.3894	13.44	5	13	1141.7	13.44	5	13	372	41.0067	4.55127
HVO_2708	YfiH family protein	40.68	1	7	7	53	61.6303	40.68	7	27	2624.25	32.92	6	26	322	35.3839	4.34814
HVO_2716	acyl-CoA dehydrogenase	14.44	1	3	3	11	14.1073	10.24	2	5	580.905	14.44	3	6	381	41.3455	4.65283
HVO_2717	alanine--tRNA ligase	7.29	1	3	3	14	17.3183	7.29	3	7	332.489	7.29	3	7	398	41.5522	4.38623
HVO_2721	amidophosphoribosyltransferase	6.9	1	2	2	10	8.95362	6.9	2	5	310.877	6.9	2	5	493	53.3892	4.77979
HVO_2724	beta-lactamase domain protein	70.89	1	26	26	737	671.315	70.89	26	360	35207	70.89	26	377	450	50.0831	5.40186
HVO_2725	bifunctional short chain isoprenyl diphosphate synthase	24.43	1	6	6	25	27.9216	24.43	6	12	1238.01	24.43	6	13	348	38.181	4.32275
HVO_2726	glutamate--tRNA ligase	10.43	1	2	2	2					62.2728	10.43	2	2	585	65.2463	4.57666
HVO_2737	50S ribosomal protein L8e	9.17	1	2	2	6	1.69032	9.17	2	3	217.631	9.17	2	3	120	12.6283	4.15771
HVO_2742	5-methyltetrahydropteroyltriglutamate--homocysteine S-methyltransferase (methionine synthase II)	26.33	1	9	10	67	71.6133	26.33	10	34	2981.89	18.77	8	33	357	40.2724	4.39893
HVO_2743	5-methyltetrahydropteroyltriglutamate--homocysteine S-methyltransferase (methionine synthase II)	13.39	1	4	4	16	20.921	13.39	4	8	949.98	13.39	4	8	336	36.7776	4.11963
HVO_2749	50S ribosomal protein L21e	31.25	1	3	3	16	12.4201	31.25	3	8	661.195	31.25	3	8	96	10.5926	10.9458
HVO_2750	cystathionine synthase/lyase (cystathionine gamma-synthase, cystathionine gamma-lyase, cystathionine beta-lyase)	16.06	1	3	3	38	37.0312	16.06	3	19	1657.47	16.06	3	19	386	42.0631	4.48779
HVO_2756	50S ribosomal protein L10	60.06	1	14	14	728	1232.02	60.06	14	365	48844.2	60.06	14	363	348	36.8939	3.99268
HVO_2757	50S ribosomal protein L1	94.81	1	19	19	1074	1586.79	89.15	17	532	67809.7	94.81	19	542	212	23.1155	4.42432
HVO_2758	50S ribosomal protein L11	38.99	1	5	5	55	48.9489	31.45	4	26	2809.53	38.99	5	29	159	16.792	4.04346
HVO_2759	peptidase M42 family protein	46.61	1	12	12	168	278.416	46.61	12	85	9929.66	46.61	12	83	354	37.0239	4.39893
HVO_2767	ATP-dependent DNA helicase Dna2	3.39	1	1	2	3	2.51638	3.39	2	3					884	97.5292	4.85596
HVO_2770	conserved hypothetical protein	21.25	1	6	6	23	12.7563	21.25	6	11	991.93	21.25	6	12	320	35.6508	5.14795
HVO_2773	30S ribosomal protein S2	30	1	4	4	49	79.0293	30	4	25	3355.86	26.92	3	24	260	28.3026	4.15771
HVO_2774	enolase	51.38	1	13	13	378	471.605	51.38	13	190	18875.3	51.38	13	188	399	41.9796	4.37354
HVO_2777	30S ribosomal protein S9	59.09	1	8	8	73	86.3072	59.09	8	36	4216.73	59.09	8	37	132	14.6807	9.74463
HVO_2778	50S ribosomal protein L13	58.62	1	7	7	86	140.153	58.62	7	44	5811.18	58.62	7	42	145	16.0012	5.42725
HVO_2779	50S ribosomal protein L18e	85.34	1	11	11	274	435.944	85.34	11	136	17005	85.34	11	138	116	12.7437	8.49951
HVO_2781	DNA-directed RNA polymerase subunit D	20.08	1	4	4	36	60.7521	20.08	4	18	2527.75	20.08	4	18	259	28.0699	4.32275
HVO_2782	30S ribosomal protein S11	49.23	1	6	6	156	214.108	49.23	6	79	8434.37	49.23	6	77	130	13.4299	8.55811
HVO_2783	30S ribosomal protein S4	45.14	1	8	8	72	91.1106	45.14	8	36	4610.82	45.14	8	36	175	20.0651	5.23682
HVO_2784	30S ribosomal protein S13	55.09	1	9	9	104	133.054	55.09	9	50	6243.9	54.49	8	54	167	18.9124	5.17334
HVO_2798	ABC-type transport system periplasmic substrate-binding protein (probable substrate branched-chain amino acids)	8.7	1	3	3	133	130.84	8.7	3	67	6844.02	8.7	3	66	437	44.6439	3.95459
HVO_2800	ABC-type transport system ATP-binding protein (probable substrate branched-chain amino acids)	7.91	1	2	2	6					762.306	7.91	2	6	253	27.5965	4.42432
HVO_2801	ABC-type transport system ATP-binding protein (probable substrate branched-chain amino acids)	20.21	1	4	4	24	32.0478	20.21	4	12	964.944	20.21	4	12	287	31.3875	4.4751
HVO_2808	succinate dehydrogenase subunit A (flavoprotein)	48.78	1	19	20	498	616.731	48.78	20	249	27855.5	48.13	19	249	615	67.5991	4.88135
HVO_2809	succinate dehydrogenase subunit B (iron-sulfur protein)	27.3	1	10	10	135	105.717	27.3	10	66	6030.04	27.3	10	69	293	33.9443	5.2749
HVO_2813	RimK family protein	19.65	1	6	7	24	30.3828	19.65	7	13	1270.13	18.76	6	11	453	48.9847	4.729
HVO_2815	3-hydroxyacyl-CoA dehydrogenase / enoyl-CoA hydratase	6.2	1	2	2	10	13.7842	6.2	2	5	454.824	6.2	2	5	661	70.9903	4.34814
HVO_2862	serine hydroxymethyltransferase	58.55	1	14	14	172	254.587	58.55	14	88	11731.1	50.84	13	84	415	44.3216	4.52588
HVO_2865	methylenetetrahydrofolate dehydrogenase / methenyltetrahydrofolate cyclohydrolase	17.85	1	2	2	5					289.034	17.85	2	5	297	31.3475	4.36084
HVO_2882	DUF4013 family protein	11.67	1	2	2	15	7.44139	11.67	2	8	488.634	11.67	2	7	240	25.4176	4.55127
HVO_2888	homolog to elongator complex protein ELP3	11.82	1	3	3	4					156.525	11.82	3	4	550	62.5886	5.0083
HVO_2889	RecJ domain protein	53.22	1	29	29	785	995.473	53.22	29	396	46289.6	53.22	29	389	729	79.1116	4.37354
HVO_2900	fumarate hydratase	65.25	1	22	22	311	427.174	65.25	22	155	17367.4	63.97	21	156	469	50.062	4.77979
HVO_2902	glutamyl-tRNA(Gln) amidotransferase subunit E	48.72	1	22	22	228	323.354	48.72	22	115	13434.4	47.92	21	113	624	67.5552	4.27197
HVO_2913	superoxide dismutase (Mn)	15.58	2	3	3	24	32.6862	15.58	3	12	1462.74	15.58	3	12	199	22.2833	4.4751
HVO_2916	probable oxidoreductase (short-chain dehydrogenase family)	35.32	1	5	5	45	71.5384	35.32	5	24	3158.16	21.03	4	21	252	25.9778	4.38623
HVO_2923	proteasome alpha subunit	16.47	1	3	4	22	26.9226	16.47	4	11	1083.33	16.47	4	11	249	26.7112	4.38623
HVO_2943	dihydroorotate dehydrogenase (quinone)	26.21	1	5	5	28	40.2001	26.21	5	14	2012.11	26.21	5	14	351	37.4481	4.71631
HVO_2945	valine--tRNA ligase	8.51	1	4	4	15	10.1297	8.51	4	8	509.52	4.83	3	7	870	98.882	4.36084
HVO_2947	phenylalanine--tRNA ligase beta subunit	35.79	1	16	16	118	128.361	27.19	12	53	7479.84	35.79	16	65	570	63.2781	4.4624
HVO_2948	phenylalanine--tRNA ligase alpha subunit	42.28	1	11	11	125	210.442	42.28	11	63	8044.36	41.08	10	62	499	55.1257	4.41162
HVO_2958	2-oxo-3-methylvalerate dehydrogenase E1 component alpha subunit	8.7	1	2	2	4	4.54252	8.7	2	2	153.514	8.7	2	2	368	40.946	4.67822
HVO_2959	2-oxo-3-methylvalerate dehydrogenase E1 component beta subunit	21.41	1	5	5	48	53.2237	17.74	4	22	2630.12	21.41	5	26	327	35.9972	4.729
HVO_2960	dihydrolipoamide S-acyltransferase	28.6	1	15	15	165	240.103	28.6	15	84	9524.06	28.6	15	81	521	54.8791	4.39893
HVO_2961	dihydrolipoyl dehydrogenase	13.26	1	3	3	10	13.7394	13.26	3	6	226.872	9.47	2	4	475	49.9425	4.41162
HVO_2968	phosphoglycerate dehydrogenase	35.62	1	13	13	130	216.427	35.62	12	65	8973.22	35.62	13	65	525	55.309	4.36084
HVO_2969	threonine synthase	37.95	1	11	11	100	136.664	37.95	11	52	5466.89	37.95	11	48	419	44.376	4.48779
HVO_2989	phosphohexomutase (phosphoglucomutase / phosphomannomutase)	28.63	1	8	9	57	60.5486	28.63	9	29	2329.65	27.53	8	28	454	48.4981	4.4624
HVO_2997	O-acetylhomoserine aminocarboxypropyltransferase (methionine synthase)	30.86	1	7	7	117	185.501	30.86	7	59	7614.06	23.2	6	58	431	46.1082	4.4751
HVO_2998	homoserine O-acetyltransferase	6.02	1	2	2	6	5.23248	6.02	2	3	323.365	6.02	2	3	415	44.7663	4.69092
HVO_3000	DNA ligase (NAD)	1.72	1	1	2	9	6.06361	1.72	2	4	488.238	1.72	2	5	699	75.7654	4.50049
HVO_3002	ABC-type transport system ATP-binding protein	36.5	1	9	9	87	100.516	36.5	9	44	4762.29	36.5	9	43	326	34.6599	4.31006
HVO_3007	malate dehydrogenase	40.46	1	10	10	145	165.832	27.63	9	72	5911.4	40.46	10	73	304	32.6339	4.39893
HVO_3010	ATP-dependent RNA helicase/nuclease Hef	3.38	1	1	2	2					92.129	3.38	2	2	858	93.8998	4.69092
HVO_3014	origin-associated GTP-binding protein OapA	38.97	1	6	6	30	39.4484	35.68	5	13	1695.05	38.97	6	17	213	24.0212	5.0083
HVO_A0079	probable restriction/modification enzyme	1.1	1	1	2	2					98.4501	1.1	2	2	1088	123.808	4.64014
HVO_A0097	3-hydroxyacyl-CoA dehydrogenase / enoyl-CoA hydratase	5.69	1	3	3	6	5.33741	5.69	3	3	197.778	5.69	3	3	650	70.2441	4.27197
HVO_A0133	conserved hypothetical protein	40.75	1	9	9	155	237.453	39.04	8	77	9526.69	40.75	9	78	292	30.8172	5.17334
HVO_A0158	acyl-CoA synthetase	4.77	1	2	2	2					98.6331	4.77	2	2	650	71.1528	4.62744
HVO_A0180	SMC-like protein Sph1	5.56	1	2	2	2	2.04341	5.56	2	2					593	66.4252	4.57666
HVO_A0181	conserved hypothetical protein	16.39	1	3	3	4	12.0914	16.39	3	4					238	25.1126	3.9292
HVO_A0205	CRISPR-associated endoribonuclease Cas6	38.6	1	10	10	90	129.922	37.13	9	45	5427.91	38.6	10	45	272	31.0323	5.43994
HVO_A0206	CRISPR-associated protein Cas8b	14.92	1	8	8	31	29.7791	14.92	8	15	1147.38	14.92	8	16	717	79.3031	4.60205
HVO_A0207	CRISPR-associated protein Cas7	61.47	1	13	13	248	339.755	54.12	12	123	14254.2	61.47	13	125	340	38.1607	4.53857
HVO_A0208	CRISPR-associated endoribonuclease Cas5, Hmari subtype	34.34	1	8	8	40	69.6598	34.34	8	21	2975.41	28.68	6	19	265	29.3047	4.91943
HVO_A0331	D-galactonate dehydratase	9.9	1	3	3	36	54.8196	9.9	3	18	2110.14	9.9	3	18	384	42.7923	4.83057
HVO_A0339	ABC-type transport system periplasmic substrate-binding protein (probable substrate dipeptide/oligopeptide)	15.08	1	7	7	39	38.8634	15.08	7	20	1562.14	13.46	6	19	557	61.2091	4.38623
HVO_A0380	ABC-type transport system periplasmic substrate-binding protein (probable substrate dipeptide/oligopeptide)	6.04	1	3	3	16	17.7965	6.04	3	8	546.25	4.44	2	8	563	62.8158	4.70361
HVO_A0428	ABC-type transport system periplasmic substrate-binding protein (probable substrate dipeptide/oligopeptide)	18.69	1	9	9	42	53.4559	16.93	8	21	2031.6	18.69	9	21	567	62.4343	4.70361
HVO_A0432	conserved hypothetical protein	16.3	2	4	4	12	9.74826	10.62	3	5	612.786	16.3	4	7	405	44.4951	5.23682
HVO_A0472	oxidoreductase (homolog to thioredoxin-disulfide reductase)	16.49	1	2	2	35	60.0442	16.49	2	17	1799.63	16.49	2	18	194	20.7246	4.11963
HVO_A0550	receiver/sensor box histidine kinase	3.73	1	2	3	3					122.681	3.73	3	3	885	95.8637	4.4624
HVO_A0611	ABC-type transport system periplasmic substrate-binding protein (probable substrate zinc)	5.67	1	2	2	8	0	5.67	2	4	172.381	5.67	2	4	335	35.9381	4.38623
HVO_A0619	conserved hypothetical protein	9.51	1	4	4	15	19.4772	7.3	3	7	912.147	9.51	4	8	452	48.1517	4.67822
HVO_A0624	P-type transport ATPase (probable substrate zinc/cadmium)	3.24	1	2	2	6	10.6256	3.24	2	3	274.135	3.24	2	3	895	92.4867	4.42432
HVO_A0627	conserved hypothetical protein	15.54	1	4	4	13	14.4057	15.54	4	7	359.317	13.28	3	6	354	38.0614	4.70361
HVO_A0629	sensor box histidine kinase	4.74	1	1	3	4	3.73136	4.01	2	2	150.393	4.01	2	2	548	59.8503	4.62744
HVO_B0029	xylose dehydrogenase (NADP)	7.38	1	2	2	4	4.75941	7.38	2	2	55.3227	7.38	2	2	325	34.6978	4.38623
HVO_B0038A	D-xylonate dehydratase	15.05	1	1	5	62	55.3181	15.05	5	34	2493.45	5.1	3	28	412	45.5004	4.55127
HVO_B0047	ABC-type transport system periplasmic substrate-binding protein (probable substrate iron-III)	28.75	1	7	7	154	218.956	20.75	6	76	9563.66	28.75	7	78	400	44.2121	4.32275
HVO_B0050	ATP-dependent cobaltochelatase subunit CobN	11.76	1	11	11	56	56.3489	11.76	11	28	2159	11.76	11	28	1284	141.168	4.34814
HVO_B0051	ATP-dependent cobaltochelatase subunit ChlID	16.29	1	7	7	27	36.8466	14.73	6	13	1453.78	16.29	7	14	706	73.2657	4.38623
HVO_B0071	oxidoreductase (homolog to zinc-containing alcohol dehydrogenase)	22.06	1	6	6	20	24.6115	22.06	6	11	578.978	22.06	6	9	349	36.9692	4.70361
HVO_B0082	ABC-type transport system periplasmic substrate-binding protein (probable substrate dipeptide/oligopeptide)	5.27	1	3	3	14	14.3559	5.27	3	7	539.93	5.27	3	7	569	62.7656	4.29736
HVO_B0087	homolog to mandelate racemase / homolog to muconate lactonizing enzyme	12.5	1	4	4	21	27.6259	12.5	4	10	1155.65	12.5	4	11	376	41.8044	4.90674
HVO_B0093	ABC-type transport system periplasmic substrate-binding protein (probable substrate dipeptide/oligopeptide)	21.68	1	9	9	59	52.7604	21.68	9	30	2012.33	21.68	9	29	618	69.052	4.44971
HVO_B0101	IclR family transcription regulator	8.17	1	2	2	6	2.01208	8.17	2	3	179.059	8.17	2	3	257	28.5765	5.021
HVO_B0111	homolog to mandelate racemase / homolog to muconate lactonizing enzyme	16.96	1	6	6	23	25.8557	16.96	6	11	897.828	16.96	6	12	401	44.2437	4.53857
HVO_B0118	SMC-like protein Sph2	17.08	1	8	8	46	49.8268	17.08	8	23	1986	17.08	8	23	644	73.7572	4.41162
HVO_B0131	conserved hypothetical protein	16.03	1	2	2	4					197.354	16.03	2	4	287	32.1859	4.84326
HVO_B0132	PQQ repeat protein	14.57	1	3	3	15	20.2722	8.64	2	7	777.308	14.57	3	8	405	41.8661	4.64014
HVO_B0134	ABC-type transport system ATP-binding protein	17.83	1	3	3	7	8.18961	17.83	3	4	277.567	17.83	3	3	258	27.1616	4.52588
HVO_B0149	oleate hydratase	3.38	1	1	2	2	2.13482	3.38	2	2					533	60.1443	4.64014
HVO_B0153	CapB domain protein	9.52	1	5	5	13	12.2852	6.96	4	5	643.406	9.52	5	8	546	60.6944	4.86865
HVO_B0154	receiver/sensor box histidine kinase	5.69	1	4	4	9	10.1204	3.69	3	4	266.834	5.69	4	5	1301	144.149	4.38623
HVO_B0182	deoxyhypusine synthase	7.41	1	2	2	3	7.72503	7.41	2	3					324	35.6452	4.29736
HVO_B0198	ABC-type transport system periplasmic substrate-binding protein (probable substrate iron-III)	47.74	1	13	13	446	700.477	47.74	13	220	30804.3	47.74	13	226	398	43.3989	4.37354
HVO_B0200	malate synthase	11.47	1	3	3	46	67.4685	11.47	3	23	2728.3	11.47	3	23	436	48.3389	4.29736
HVO_B0227	ABC-type transport system ATP-binding protein (probable substrate sugar)	13.98	1	2	3	5	0	8.71	2	2	97.4429	10.82	2	3	379	42.0837	4.4624
HVO_B0233	alpha-L-arabinofuranosidase	8.02	1	3	3	9	16.3611	8.02	3	5	361.919	8.02	3	4	511	57.5089	4.38623
HVO_B0256	aldehyde ferredoxin oxidoreductase	5.59	1	2	2	2	6.11752	5.59	2	2					555	59.9357	4.55127
HVO_B0257	4-aminobutyrate aminotransferase	6.1	1	2	2	2	2.09483	6.1	2	2					459	49.2857	4.91943
HVO_B0292	ABC-type transport system periplasmic substrate-binding protein (probable substrate glycerol-3-phosphate)	13.5	1	5	5	46	68.1411	13.5	5	23	2512.34	13.5	5	23	489	52.58	4.36084
HVO_B0345	homolog to mandelate racemase / homolog to muconate lactonizing enzyme	10.05	1	3	3	10	8.32842	10.05	3	5	348.994	10.05	3	5	378	41.2146	4.84326
HVO_B0363	dimethylsulfoxide reductase subunit A (reductase subunit)	4.98	1	3	3	12	18.1931	4.98	3	6	775.216	4.98	3	6	843	92.2868	4.79248
HVO_B0371	aldehyde dehydrogenase	16.94	1	3	3	10	12.2013	16.94	3	5	361.779	16.94	3	5	496	52.4696	4.38623
HVO_B0376	probable oxidoreductase (aldo-keto reductase family protein)	39.88	1	13	13	138	175.612	39.88	13	69	7686.71	39.88	13	69	336	37.9526	4.61475
HVO_C0020_A	ISH14-type transposase HfIRS8 (nonfunctional)	30.95	1	2	2	2	0	30.95	2	2					84	10.0981	9.979
HVO_C0042	helicase domain protein	8.16	1	7	7	43	51.0126	8.16	7	22	2196.9	8.16	7	21	1274	144.447	4.66553
HVO_C0054	hypothetical protein	18.9	1	4	4	32	55.5742	18.9	4	16	2654.39	18.9	4	16	344	37.4813	4.70361
HVO_C0069	GFO family oxidoreductase	14.2	1	3	3	14	18.686	14.2	3	7	623.975	14.2	3	7	324	35.9817	5.09717
HVO_C0074	ABC-type transport system ATP-binding protein (probable substrate dipeptide/oligopeptide)	14.78	1	5	6	14	8.23521	11.74	5	8	469.296	9.28	4	6	690	75.8679	4.79248
HVO_C0075	ABC-type transport system periplasmic substrate-binding protein (probable substrate dipeptide/oligopeptide)	20.25	1	7	7	27	25.2099	16.31	6	14	1021.9	14.16	6	13	558	61.2536	4.56396

## Sheet: wt C
Accession	Description	ΣCoverage	Σ# Proteins	Σ# Unique Peptides	Σ# Peptides	Σ# PSMs	Score A2	Coverage A2	# Peptides A2	# PSM A2	Score A4	Coverage A4	# Peptides A4	# PSM A4	# AAs	MW [kDa]	calc. pI
	>sp|TRYP_PIG|	26.84	1	6	6	961	1665.19	25.11	5	480	75613.8	26.84	6	481	231	24.3938	7.18115
1181996	hair type II basic keratin [Homo sapiens]	12.71	11	4	5	22	25.8462	12.71	5	11	1020.53	12.71	5	11	425	47.0042	5.021
13432173	Keratin, type I cytoskeletal 14 (Cytokeratin-14) (CK-14) (Keratin-14) (K14)	6.14	3	1	3	22	31.2131	6.14	3	11	1364.86	6.14	3	11	472	51.5894	5.16064
14917115	type I hair keratin 1 [Homo sapiens]	7.21	11	2	3	16	18.6723	7.21	3	8	923.227	7.21	3	8	416	47.2071	4.88135
17318569	keratin 1 [Homo sapiens]	46.58	4	22	27	287	427.932	46.58	27	142	19612	46.43	26	145	644	66.027	8.11865
21961227	Keratin 6B [Homo sapiens]	6.91	10	0	5	37	32.5825	6.91	5	17	2114.22	6.91	5	20	564	60.0303	8.00146
23503075	Keratin, type I cytoskeletal 16 (Cytokeratin-16) (CK-16) (Keratin-16) (K16)	5.71	2	1	3	13	15.2367	5.71	3	7	676.852	5.71	3	6	473	51.2362	5.04639
28173564	keratin 6 irs3 [Homo sapiens]	12.22	5	3	4	9	14.6015	11.48	3	5	512.929	2.96	2	4	540	58.8867	7.2251
31074633	keratin 6L [Homo sapiens]	5.23	4	0	3	17	16.4858	5.23	3	9	1065.24	5.23	3	8	535	57.8002	7.1958
31559815	keratin 25B [Homo sapiens]	5.98	1	1	2	8	7.44511	5.98	2	4	494.208	5.98	2	4	468	51.8364	4.95752
31559829	keratin 25A [Homo sapiens]	9.56	1	1	2	4	10.0766	9.56	2	4					450	49.2874	5.08447
40354192	keratin 10 [Homo sapiens]	36.3	3	16	18	86	83.14	36.3	18	43	3823.3	36.3	18	43	584	58.7916	5.16064
42760016	type II hair keratin 4 [Homo sapiens]	1.84	3	0	2	2					113.93	1.84	2	2	598	64.5694	7.56201
47132620	keratin 2a [Homo sapiens]	22.85	2	7	12	93	124.021	22.85	12	47	6153.44	22.85	12	46	639	65.3932	8.00146
81175178	Keratin, type I cytoskeletal 9 (Cytokeratin-9) (CK-9) (Keratin-9) (K9)	45.75	1	16	16	90	110.583	45.75	16	45	4524.3	40.61	15	45	623	62.0919	5.30029
HVO_0002	signal peptidase I	27.18	1	5	5	42	46.6062	27.18	5	20	2041.87	27.18	5	22	287	30.295	4.60205
HVO_0008	aspartate kinase	13.52	1	3	3	40	53.309	13.52	3	20	2089.19	13.52	3	20	392	41.674	4.4624
HVO_0011	inosine-5'-monophosphate cyclohydrolase, archaeal-type	17.89	1	3	3	24	27.2842	17.89	3	12	1310.84	17.89	3	12	190	20.559	4.29736
HVO_0014	ATP-dependent DNA helicase Hel308a	4.84	1	3	3	7	5.29284	3.51	2	3	249.753	4.84	3	4	827	90.2999	4.66553
HVO_0020	ABC-type transport system ATP-binding protein (probable substrate thiamine)	19.11	1	4	5	25	36.5958	19.11	5	13	1630.2	19.11	5	12	361	38.2504	4.79248
HVO_0022	ABC-type transport system periplasmic substrate-binding protein (probable substrate thiamine)	7.41	1	2	2	10	14.2415	7.41	2	5	418.287	7.41	2	5	378	41.0854	4.1958
HVO_0025	thiosulfate sulfurtransferase	41.96	1	8	8	90	96.468	41.96	8	45	4519.45	41.96	8	45	286	32.0539	4.28467
HVO_0034	acyl-CoA thioester hydrolase	18.9	1	2	2	13	6.73855	18.9	2	7	491.855	18.9	2	6	164	18.34	4.65283
HVO_0035	stomatin family protein	41.15	1	8	14	180	261.791	40.9	13	89	11928.8	41.15	14	91	401	43.5733	4.65283
HVO_0041	ornithine carbamoyltransferase	7.69	1	2	2	20	33.1117	7.69	2	10	1633.92	7.69	2	10	299	32.6609	4.37354
HVO_0043	acetylornithine aminotransferase	7.14	1	2	2	14	19.4885	7.14	2	7	901.08	7.14	2	7	378	39.742	4.66553
HVO_0045	N-acetyl-gamma-glutamyl-phosphate reductase	29.39	1	9	9	82	94.4721	29.39	9	41	3926.23	29.39	9	41	347	36.769	4.93213
HVO_0046	putative glutamate--argW ligase	30.93	1	6	7	60	57.4662	30.93	7	28	2881.85	30.93	7	32	291	31.8571	4.86865
HVO_0048	argininosuccinate lyase	16.39	1	5	5	59	95.0512	16.39	5	30	4040.71	16.39	5	29	488	50.7771	4.52588
HVO_0049	argininosuccinate synthase	29.14	1	9	9	91	87.8426	29.14	9	47	4327.97	29.14	9	44	405	44.4555	4.33545
HVO_0054	glycine--tRNA ligase	13.64	1	5	6	42	55.6852	13.64	6	21	2111.82	13.64	6	21	594	64.9118	4.2085
HVO_0055	CBS domain protein	14.08	1	3	3	13	7.51037	14.08	3	5	567.972	14.08	3	8	284	30.8346	4.27197
HVO_0058	ABC-type transport system ATP-binding protein (probable substrate dipeptide/oligopeptide)	34.23	1	13	14	148	200.167	31.08	12	71	9883.04	34.23	14	77	444	50.1528	4.84326
HVO_0059	ABC-type transport system ATP-binding protein (probable substrate dipeptide/oligopeptide)	43.73	1	10	11	133	155.483	43.73	11	68	6801.46	42.62	10	65	359	39.3918	4.90674
HVO_0060	ABC-type transport system permease protein (probable substrate dipeptide/oligopeptide)	9.81	1	3	3	28	37.6808	9.81	3	14	1675.47	9.81	3	14	479	51.5489	5.10986
HVO_0061	ABC-type transport system permease protein (probable substrate dipeptide/oligopeptide)	13.18	1	3	3	45	86.7492	13.18	3	23	3445.67	13.18	3	22	349	38.7535	6.17627
HVO_0062	ABC-type transport system periplasmic substrate-binding protein (probable substrate dipeptide/oligopeptide)	36.93	1	14	14	1315	1513.36	36.93	14	655	72573.5	36.93	13	660	612	67.2656	4.15771
HVO_0065	DNA-directed DNA polymerase D large subunit	3.41	1	2	3	6	0	2.91	2	3	147.544	0.92	2	3	1202	133.88	4.60205
HVO_0081	glutamate-1-semialdehyde 2,1-aminomutase	22.47	1	6	6	28	41.3878	22.47	6	14	1462.12	22.47	6	14	445	47.7813	4.85596
HVO_0087	porphobilinogen synthase	37	1	8	8	70	63.8889	37	8	34	3142.72	37	8	36	327	35.2974	4.71631
HVO_0102	HtpX-like protease	12.63	1	4	4	21	18.3915	12.63	4	11	958.674	9.22	3	10	293	32.7419	7.50342
HVO_0104	DNA repair and recombination protein RadA	16.91	1	5	5	29	29.7132	9.62	3	13	1749.27	16.91	5	16	343	37.2976	4.64014
HVO_0105	FAD-dependent oxidoreductase	6.56	1	2	2	25	39.3407	6.56	2	12	1404.31	6.56	2	13	381	41.7716	4.70361
HVO_0109	cysteine desulfurase	12.44	1	5	5	25	28.7196	12.44	5	12	1158.28	12.44	5	13	426	46.7785	4.56396
HVO_0116	50S ribosomal protein L31e	27.17	1	2	2	4	2.01512	27.17	2	2	163.692	27.17	2	2	92	10.4573	5.49072
HVO_0117	translation initiation factor aIF-6	65.61	1	9	9	115	190.888	65.61	9	57	7139.43	65.61	9	58	221	22.9695	4.27197
HVO_0118	50S ribosomal protein L20e	43.1	1	2	2	3					339.897	43.1	2	3	58	6.36026	6.52197
HVO_0122	phosphoglycerate dehydrogenase	19.14	1	4	4	20	11.021	19.14	4	9	828.307	19.14	4	11	324	35.2853	5.35107
HVO_0123	signal recognition particle 54K protein	15.27	1	4	4	26	24.1915	15.27	4	13	1013.43	15.27	4	13	465	50.8858	4.50049
HVO_0133	thermosome subunit 1	81.96	1	32	34	4605	6680.64	73.93	33	2283	292562	81.96	34	2322	560	58.889	4.24658
HVO_0146	phosphatidylserine decarboxylase	17.91	1	3	3	17	20.6624	17.91	3	8	978.702	17.91	3	9	201	21.6723	6.55127
HVO_0154	conserved hypothetical protein	18.12	1	2	2	19	32.0512	18.12	2	10	1058.44	18.12	2	9	149	15.8376	4.31006
HVO_0156	tRNA (guanine(10),N(2))-dimethyltransferase	7.17	1	1	2	6	0	7.17	2	3	146.557	7.17	2	3	321	34.1523	5.24951
HVO_0162	peptidase M48 family protein	8.2	1	2	2	7					618.263	8.2	2	7	366	38.9667	9.39307
HVO_0167	adenosylhomocysteinase	42.52	1	13	13	183	268.843	38.32	12	87	12943.5	42.52	13	96	428	46.5953	4.38623
HVO_0170	Holliday junction resolvase	17.14	1	1	2	4	0	17.14	2	2	54.1538	17.14	2	2	140	15.3606	5.07178
HVO_0175	DNA polymerase sliding clamp	7.69	1	2	2	18	13.7502	7.69	2	9	712.217	7.69	2	9	247	26.6555	4.38623
HVO_0177	arsenate reductase (glutaredoxin)	37.91	1	2	2	2					42.3545	37.91	2	2	153	16.6348	4.31006
HVO_0185	twin arginine translocation system subunit TatCt	7.8	1	4	4	41	60.5085	7.8	4	20	2589.7	7.8	4	21	718	77.936	4.94482
HVO_0186	twin arginine translocation system subunit TatCo	12.24	1	3	3	28	57.23	12.24	3	14	2634.44	12.24	3	14	441	46.8147	4.11963
HVO_0203	replication factor C small subunit	11.01	1	3	3	7	11.4346	11.01	3	4	421.716	7.95	2	3	327	36.1998	4.51318
HVO_0206	alanine--tRNA ligase	23.43	1	16	16	192	217.165	22.56	15	96	9924.93	22.89	15	96	922	102.401	4.53857
HVO_0214	L-lactate dehydrogenase	14.69	1	4	4	9	7.59995	14.69	4	4	426.609	14.69	4	5	320	34.5481	4.48779
HVO_0229	conserved hypothetical protein	6.27	1	2	2	3					363.796	6.27	2	3	271	27.3344	4.67822
HVO_0233	ribose-phosphate pyrophosphokinase	19.08	1	3	3	19	23.0567	19.08	3	10	631.332	19.08	3	9	283	29.5538	4.39893
HVO_0237	UPF0761 family protein	10.11	1	3	3	40	80.299	10.11	3	20	4184.03	10.11	3	20	445	46.7271	5.13525
HVO_0239	glutamine synthetase	72.37	1	30	30	2209	3108.31	66.89	29	1091	148198	68.2	28	1118	456	50.4907	4.56396
HVO_0243	threonine aldolase	17.6	1	4	4	6	8.04589	14.08	3	3	269.56	14.96	3	3	341	35.5956	4.55127
HVO_0244	transport protein (probable substrate zinc/cadmium)	13.38	1	4	4	33	17.958	13.38	4	16	1398.43	13.38	4	17	314	34.0195	4.60205
HVO_0250	DUF21/CBS domain protein	31	1	12	12	117	172.966	31	12	59	7062.49	31	12	58	471	51.7231	4.28467
HVO_0285	probable metalloprotease	11.54	1	4	4	16	21.2799	11.54	4	8	1080.22	11.54	4	8	390	42.0801	4.98291
HVO_0306	conserved hypothetical protein	26.53	1	9	9	77	114.929	26.53	9	38	4330.76	24.49	8	39	392	42.1379	4.29736
HVO_0307	conserved hypothetical protein	20.52	1	7	8	54	75.56	20.52	8	27	2844.62	20.52	8	27	463	49.0309	4.88135
HVO_0310	A-type ATP synthase subunit H	80.91	1	6	6	52	60.6825	80.91	6	26	2813.19	80.91	6	26	110	12.5359	4.03076
HVO_0311	A-type ATP synthase subunit I	31.38	1	20	21	332	321.96	30.7	20	164	16732.2	31.38	21	168	733	79.4548	4.41162
HVO_0313	A-type ATP synthase subunit E	54.64	1	8	8	127	165.57	47.42	7	56	8235.22	54.64	8	71	194	22.0117	4.31006
HVO_0314	A-type ATP synthase subunit C	50	1	17	17	250	338.797	45.98	16	121	17559.5	50	16	129	348	38.7338	4.50049
HVO_0316	A-type ATP synthase subunit A	51.54	1	21	21	623	932.016	51.54	21	312	42604.6	51.54	21	311	586	64.4743	4.24658
HVO_0317	A-type ATP synthase subunit B	63.89	1	21	22	634	902.438	58.55	21	315	40053.4	63.25	21	319	468	51.9014	4.24658
HVO_0319	A-type ATP synthase subunit D	32.77	1	7	7	33	40.1357	28.51	6	16	1576.68	32.77	7	17	235	26.6655	4.71631
HVO_0329	branched-chain amino acid aminotransferase	71.47	1	20	20	331	481.974	71.47	20	165	21534.2	71.47	20	166	312	34.9951	4.57666
HVO_0330	DUF502 family protein	9.35	1	2	2	12	12.9138	9.35	2	6	448.861	9.35	2	6	214	23.3333	4.66553
HVO_0335	xanthine/uracil permease family transport protein	4.47	1	2	2	16					1299.96	4.47	2	16	470	48.4035	4.29736
HVO_0347	DNA-directed RNA polymerase subunit B''	34.36	1	14	14	87	104.972	33.01	13	43	4847.58	34.36	14	44	521	58.8604	4.99561
HVO_0348	DNA-directed RNA polymerase subunit B'	34.48	1	13	13	123	169.15	34.48	13	63	6117.53	34.48	13	60	609	67.7198	4.91943
HVO_0349	DNA-directed RNA polymerase subunit A'	51.13	1	41	41	875	1230.79	47.64	39	443	56771.1	50.61	40	432	976	108.846	4.80518
HVO_0350	DNA-directed RNA polymerase subunit A''	24.58	1	9	9	51	61.6718	18.62	8	26	2365.09	24.58	9	25	419	46.1119	4.34814
HVO_0353	30S ribosomal protein S12	38.03	1	7	7	42	46.2424	38.03	7	21	1850.76	38.03	7	21	142	15.4672	9.90576
HVO_0354	30S ribosomal protein S7	29.9	1	5	5	40	45.7129	21.08	4	16	3649.51	29.9	5	24	204	22.6014	5.13525
HVO_0356	translation elongation factor aEF-2	66.16	1	35	35	663	863.866	66.16	35	334	36414.9	66.16	35	329	727	80.3912	4.729
HVO_0357	ACT domain protein	13.76	1	2	3	8	6.43626	6.88	2	4	346.637	13.76	3	4	189	20.2252	4.58936
HVO_0358	homoserine dehydrogenase	13.56	1	3	3	32	52.6722	13.56	3	16	1887.35	13.56	3	16	317	32.4024	4.43701
HVO_0359	translation elongation factor aEF-1 alpha subunit	65.08	1	15	19	711	920.948	58.91	17	343	45140.9	65.08	19	368	421	45.7307	4.729
HVO_0388	homolog to ribonuclease R	6.61	1	3	3	6	6.23162	6.61	3	3	231.763	6.61	3	3	439	50.3267	4.729
HVO_0393	UvrABC system protein A	37.03	1	21	21	103	131.2	35.3	20	53	5431.68	31.74	19	50	983	108.611	4.81787
HVO_0417	metal-dependent carboxypeptidase	13.15	1	5	5	29	12.879	9.76	4	12	1298.36	13.15	5	17	502	57.3236	4.42432
HVO_0420	transducer protein MpcT	10.31	1	3	3	14	22.8883	10.31	3	7	775.34	10.31	3	7	543	57.1128	4.11963
HVO_0424	ABC-type transport system ATP-binding protein	4.3	1	2	2	2	0	4.3	2	2					604	67.2129	4.48779
HVO_0445	ABC-type transport system permease protein (probable substrate phosphate/phosphonate)	17.45	1	4	5	59	55.1355	16.2	4	28	3133.85	17.45	5	31	321	35.4736	4.80518
HVO_0446	ABC-type transport system ATP-binding protein (probable substrate phosphate/phosphonate)	45.32	1	8	9	106	123.832	39.7	7	51	6543.62	45.32	9	55	267	28.8503	4.64014
HVO_0447	ABC-type transport system periplasmic substrate-binding protein (probable substrate phosphate/phosphonate)	25.86	1	5	5	199	138.396	25.86	5	98	5445.72	25.86	5	101	348	36.4762	3.75146
HVO_0452	leucine--tRNA ligase	15.03	1	10	11	54	79.9197	13.67	9	27	3580.11	15.03	11	27	958	109.495	4.37354
HVO_0455	thermosome subunit 2	74.33	1	37	38	3415	5337.5	73.25	37	1739	250302	74.33	38	1676	557	59.2615	4.37354
HVO_0466	citrate (si)-synthase	9.23	1	3	3	17	30.0886	9.23	3	9	1076.33	6.33	2	8	379	41.7803	4.55127
HVO_0467	PhoU/TrkA-C domain protein	9.2	1	3	3	16	21.025	9.2	3	8	674.51	9.2	3	8	402	43.262	4.48779
HVO_0471	conserved hypothetical protein	5.31	1	1	2	3	2.90016	5.31	2	3					452	49.3838	4.84326
HVO_0478	glyceraldehyde-3-phosphate dehydrogenase (NAD(P)) (phosphorylating)	14.08	1	4	4	7	2.81674	10.7	3	3	186.45	14.08	4	4	355	38.1908	4.67822
HVO_0480	phosphoglycerate kinase	12.47	1	3	3	12	20.1322	12.47	3	6	697.496	12.47	3	6	401	43.6092	4.37354
HVO_0481	glyceraldehyde-3-phosphate dehydrogenase (NAD) (phosphorylating)	75.71	1	18	18	496	595.803	57.43	16	244	27624.2	75.71	18	252	350	37.6326	4.53857
HVO_0484	50S ribosomal protein L10e	57.39	1	12	13	392	408.644	52.27	12	189	22645.4	57.39	13	203	176	19.753	8.71924
HVO_0506	ABC-type transport system ATP-binding/permease protein	10.85	1	5	6	35	35.2745	10.85	6	17	1667.57	10.85	6	18	645	71.6911	4.58936
HVO_0519	replication protein A	10.77	1	3	4	21	15.5887	9.94	3	10	933.778	10.77	4	11	483	51.0075	4.13232
HVO_0530	ABC-type transport system periplasmic substrate-binding protein (probable substrate sugar)	19.26	1	5	5	192	228.344	19.26	5	103	8343.75	17.94	4	89	457	48.1191	4.10693
HVO_0531	ABC-type transport system permease protein (probable substrate sugar)	5.08	1	2	2	4	4.86182	5.08	2	2	200.768	5.08	2	2	354	39.0691	5.21143
HVO_0532	ABC-type transport system permease protein (probable substrate sugar)	5.73	1	2	2	4	2.9531	5.73	2	2	126.13	5.73	2	2	314	34.069	4.81787
HVO_0534	ABC-type transport system ATP-binding protein (probable substrate sugar)	24.8	1	4	6	75	57.2225	24.8	6	38	3479.66	20.1	5	37	383	41.8973	4.2085
HVO_0536	ferritin	55.11	1	5	5	62	102.273	55.11	5	31	3331.57	55.11	5	31	176	19.8916	4.50049
HVO_0539	conserved hypothetical protein	11.96	1	2	2	2					56.2606	11.96	2	2	276	30.3503	6.37939
HVO_0544	major facilitator superfamily transporter	10.4	1	4	4	14	6.73724	7.86	3	7	620.64	10.4	4	7	471	49.6833	4.84326
HVO_0545	conserved hypothetical protein	16.36	1	2	2	10	16.6369	16.36	2	5	821.953	16.36	2	5	165	17.8961	4.43701
HVO_0549	2-keto-3-deoxygluconate kinase	11.56	1	3	3	17	18.7634	11.56	3	8	868.56	11.56	3	9	320	34.0627	4.33545
HVO_0552	DNA mismatch repair protein MutS	10.82	1	8	8	32	33.6731	10.82	8	16	1286.66	10.82	8	16	924	99.2074	4.65283
HVO_0561	50S ribosomal protein L15e	33.67	1	9	9	247	204.817	33.67	9	124	12347.6	33.67	9	123	196	22.5351	11.1509
HVO_0564	ABC-type transport system periplasmic substrate-binding protein (probable substrate maltose)	6.25	1	2	2	14	22.7969	6.25	2	7	940.148	6.25	2	7	432	46.7889	4.18311
HVO_0570	histidine kinase	33.62	1	9	9	78	92.1641	33.62	9	38	4235.09	33.62	9	40	351	36.9834	5.10986
HVO_0581	cell division protein FtsZ, type II	49.25	1	14	14	159	254.159	49.25	14	80	10068.2	49.25	14	79	400	42.5433	4.75439
HVO_0600	ACT domain protein	22.6	1	2	2	3	4.56101	22.6	2	3					177	19.1517	4.43701
HVO_0601	homoserine dehydrogenase	29.11	1	4	5	37	62.2948	29.11	5	19	2492.8	29.11	5	18	316	32.236	4.24658
HVO_0627	ABC-type transport system ATP-binding protein (probable substrate dipeptide/oligopeptide)	36.64	1	25	25	307	403.215	36.64	25	155	17505.9	36.64	25	152	898	97.6722	4.44971
HVO_0628	ABC-type transport system periplasmic substrate-binding protein (probable substrate dipeptide/oligopeptide)	44.08	1	11	11	1764	2817.59	44.08	11	886	100909	44.08	11	878	574	62.7804	4.17041
HVO_0629	ABC-type transport system permease protein (probable substrate dipeptide/oligopeptide)	12.68	1	4	4	22	17.9635	12.68	4	10	1096.33	12.68	4	12	339	36.7401	8.39697
HVO_0630	ABC-type transport system permease protein (probable substrate dipeptide/oligopeptide)	9.97	1	2	3	28	35.0726	9.97	3	14	1181.44	9.97	3	14	311	33.1345	4.98291
HVO_0639	AAA-type ATPase (MoxR subfamily)	6.65	1	2	2	6	5.68155	6.65	2	3	161.602	6.65	2	3	316	34.661	4.89404
HVO_0644	2-isopropylmalate synthase / (R)-citramalate synthase	27.73	1	10	10	116	205.493	27.73	10	58	8777.6	27.73	10	58	512	53.8209	4.77979
HVO_0648	DUF2070 family protein	10.05	1	5	5	21	16.046	8.16	4	9	923.191	10.05	5	12	637	67.7428	4.76709
HVO_0654	50S ribosomal protein L43e	42.7	1	4	4	60	66.0734	42.7	4	30	2963.9	42.7	4	30	89	9.88206	9.979
HVO_0655	NAD-dependent epimerase/dehydratase	8.5	1	2	2	6	4.88541	8.5	2	3	264.9	8.5	2	3	341	36.9286	4.7417
HVO_0677	aspartate--tRNA ligase	55.3	1	17	17	258	295.531	55.3	17	130	12166	55.3	17	128	434	48.6958	4.50049
HVO_0684	aspartyl/glutamyl-tRNA(Asn/Gln) amidotransferase subunit B	25.81	1	8	8	61	78.7532	25.81	8	30	2888.5	25.81	8	31	496	55.0402	4.52588
HVO_0685	DUF3100 family protein	7.14	1	2	2	20	25.2504	7.14	2	10	1013.59	7.14	2	10	294	30.1033	5.2876
HVO_0692	5'-methylthioadenosine phosphorylase MtaP	19.58	1	3	4	16	11.8009	13.64	3	8	629.668	19.58	4	8	286	31.1934	4.53857
HVO_0699	translation initiation factor aIF-2 alpha subunit	8.65	1	2	2	24	34.4415	8.65	2	12	1581.8	8.65	2	12	266	29.4805	4.4624
HVO_0702	DUF2298 family protein	6.86	1	5	5	24	25.1575	6.86	5	12	1185.32	6.86	5	12	787	82.8434	6.03662
HVO_0704	probable glycosyltransferase, type 2	29.89	1	5	5	40	50.7153	23.37	4	19	2350.93	20.69	4	21	261	28.3644	5.30029
HVO_0711	conserved hypothetical protein	34.26	1	6	6	46	47.8136	29.17	4	18	3399.34	20.83	5	28	216	23.1264	3.81494
HVO_0715	sodium/calcium antiporter	4.44	1	1	2	8	17.2006	4.44	2	8					450	47.6216	5.23682
HVO_0717	cell division protein FtsZ, type I	30.08	1	10	10	103	128.579	30.08	10	52	6518.49	29.82	9	51	379	39.7808	4.39893
HVO_0721	PHP domain protein	16.54	1	3	3	10	5.69092	16.54	3	6	188.152	16.54	3	4	254	28.2134	5.97314
HVO_0724	ArsA family ATPase	6.11	1	2	2	8	6.78632	6.11	2	4	245.811	6.11	2	4	409	43.8768	4.22119
HVO_0725	probable oxidoreductase (short-chain dehydrogenase family)	86.48	1	18	18	346	503.204	78.29	17	173	23899.7	86.48	18	173	281	30.2321	4.77979
HVO_0729	inorganic pyrophosphatase	37.85	1	6	6	57	54.1029	37.85	6	29	2475.94	37.85	6	28	177	20.3595	4.15771
HVO_0733	transcription initiation factor TFB	15.64	1	1	4	22	20.5261	15.64	4	10	928.584	15.64	4	12	326	37.2369	5.99854
HVO_0739	conserved hypothetical protein	17.93	1	4	4	56	61.1583	14.59	3	25	3607.59	17.93	4	31	329	33.4994	4.97021
HVO_0743	probable phosphodiesterase	8.69	1	5	5	33	23.2737	8.69	5	16	1363.02	8.69	5	17	449	50.4672	4.56396
HVO_0745	FtsZ family protein, type III	11.94	1	2	2	2	3.74476	11.94	2	2					360	37.0867	4.51318
HVO_0763	YphA family protein	16.57	2	3	3	51	33.7631	9.71	2	15	5213.67	16.57	3	36	175	18.9229	6.53662
HVO_0773	probable S-adenosylmethionine-dependent methyltransferase	54.18	1	12	12	154	171.375	54.18	12	77	8122.29	54.18	12	77	251	27.761	6.06201
HVO_0774	probable glycosyltransferase, type 2	34.33	1	6	6	29	31.9707	23.33	5	14	1387.9	34.33	6	15	300	32.2574	6.44287
HVO_0778	thermosome subunit 3	73.28	1	32	35	2461	4226.34	73.28	35	1228	196460	73.28	35	1233	524	55.2081	4.58936
HVO_0783	ATP-dependent protease La	62.25	1	33	33	509	559.505	60.37	32	253	27686.4	61.53	32	256	694	75.4348	4.85596
HVO_0788	tryptophan synthase beta subunit	30.81	1	8	8	25	21.5307	24.64	7	14	909.124	21.8	6	11	422	45.6821	4.65283
HVO_0790	2-amino-3,7-dideoxy-D-threo-hept-6-ulosonate synthase	70.68	1	13	13	185	260.036	70.68	13	93	11924.3	59.4	12	92	266	27.8258	4.84326
HVO_0792	3-dehydroquinate synthase type II	11.22	1	3	3	9	10.8163	11.22	3	5	194.372	5.87	2	4	392	43.0821	4.43701
HVO_0795	transcription initiation factor TFB	4.78	1	1	2	4					241.935	4.78	2	4	335	37.3546	5.59229
HVO_0798	dolichyl-phosphate mannosyltransferase AglD	7.69	1	4	4	45	57.4087	7.69	4	23	2235.82	7.69	4	22	624	66.9482	5.18604
HVO_0801	stomatin family protein	66.98	1	25	31	570	853.452	66.98	30	285	38345.7	66.98	31	285	424	46.3722	4.37354
HVO_0806	pyruvate kinase	37.61	1	17	18	248	351.538	36.92	17	122	15375.3	37.61	18	126	585	62.004	4.53857
HVO_0809	methionine--tRNA ligase	20	1	10	10	73	83.0473	20	10	37	3390.52	17.16	9	36	740	81.8859	4.37354
HVO_0812	phosphoenolpyruvate synthase	62.94	1	44	44	1041	1254.99	61.76	42	517	58115.9	62.81	43	524	761	83.0813	4.62744
HVO_0815	arNOG05395 family transcription regulator	15.44	1	2	2	2	2.51246	15.44	2	2					259	26.8675	4.42432
HVO_0817	phytoene dehydrogenase (phytoene desaturase)	56.24	1	21	22	235	279.097	47.76	20	115	12666.3	56.24	22	120	425	46.1351	4.98291
HVO_0818	threonine synthase	4.63	1	2	2	12	14.5615	4.63	2	6	408.776	4.63	2	6	389	40.7907	4.31006
HVO_0824	probable glycosyltransferase, type 1	25.85	1	6	6	43	60.949	25.85	6	21	2403.84	25.85	6	22	352	39.6008	5.08447
HVO_0826	peptidase M42 family protein	18.68	1	5	5	32	35.7963	18.68	5	16	1318.35	18.68	5	16	348	37.7247	4.53857
HVO_0829	peptidase S9 family protein	4.61	1	2	2	2	1.81762	4.61	2	2					608	67.4365	4.53857
HVO_0831	ArgK-type transport ATPase	7.26	1	2	2	2	3.77119	7.26	2	2					372	39.5545	4.65283
HVO_0832	alpha/beta hydrolase fold protein	29.22	1	7	7	69	60.222	29.22	7	34	3514.48	29.22	7	35	308	33.2725	4.66553
HVO_0836	probable M28 family peptidase (homolog to aminopeptidase YwaD)	28.74	1	8	9	122	160.543	28.74	9	61	6478.34	28.74	9	61	435	46.9089	4.62744
HVO_0841	cytochrome bc1 complex cytochrome b/c subunit	39.76	1	11	11	172	218.416	35.43	9	85	10158.6	39.76	10	87	254	28.7668	5.71924
HVO_0842	cytochrome bc1 complex cytochrome b subunit	26.89	1	8	8	72	68.4815	26.89	8	35	3586.97	26.89	8	37	264	30.5019	6.88818
HVO_0843	conserved hypothetical protein	30.23	1	6	6	57	56.836	30.23	6	28	2488.19	30.23	6	29	129	14.7227	5.56689
HVO_0845	conserved hypothetical protein	25	1	4	4	50	78.3298	25	4	25	2704.37	25	4	25	276	30.0226	4.15771
HVO_0850	proteasome-activating nucleotidase	36.54	1	10	12	117	129.415	31.36	11	57	6138.4	36.54	12	60	405	45.6426	4.60205
HVO_0854	DNA double-strand break repair ATPase Rad50	2.46	1	2	2	2					54.3915	2.46	2	2	893	100.028	4.57666
HVO_0859	FeS assembly ATPase SufC	41.53	1	10	10	117	132.462	39.53	9	57	6632.17	41.53	10	60	301	33.4335	4.34814
HVO_0860	SufB domain protein	46.64	1	17	17	212	232.625	41.39	15	101	10425.6	46.64	17	111	476	53.2137	4.69092
HVO_0861	SufB domain protein	44.28	1	11	11	173	281.859	44.28	11	88	12102.4	44.28	11	85	402	44.6577	4.23389
HVO_0865	FkbM family methyltransferase	18.65	1	4	4	23	27.4233	18.65	4	12	1163.06	8.73	2	11	252	27.6889	5.49072
HVO_0869	glutamate synthase large subunit	55.59	1	62	63	814	945.584	51.69	61	401	44864.1	55.59	63	413	1511	163.807	4.70361
HVO_0870	proline--tRNA ligase	21.93	1	7	7	58	62.3796	19.47	6	28	3126.26	16.6	6	30	488	54.9084	4.43701
HVO_0874	beta-lactamase domain protein	22.34	1	11	11	153	186.873	22.34	11	75	9280.97	22.34	11	78	640	71.9022	5.13525
HVO_0880	conserved hypothetical protein	40.72	1	11	11	91	97.1112	40.72	11	45	5124.59	40.72	11	46	307	36.3149	4.7417
HVO_0881	signal peptide peptidase	40.84	1	12	12	105	131.557	39.04	11	52	5829.25	40.84	12	53	333	35.2084	4.37354
HVO_0887	oxoglutarate--ferredoxin oxidoreductase beta subunit	58.19	1	10	10	222	316.06	58.19	10	111	14549.6	45.3	9	111	287	31.0256	4.729
HVO_0888	oxoglutarate--ferredoxin oxidoreductase alpha subunit	48.29	1	23	23	543	678.311	44.71	22	270	31639.4	48.29	23	273	586	63.9862	4.48779
HVO_0891	ABC-type transport system ATP-binding protein (probable substrate copper)	8.13	1	1	2	2					200.912	8.13	2	2	283	28.6103	4.34814
HVO_0892	ABC-type transport system periplasmic substrate-binding protein (probable substrate copper)	8.74	1	4	4	16	25.1916	7.33	3	8	898.585	6.08	3	8	641	67.0591	4.70361
HVO_0894	acyl-CoA synthetase	3.93	2	1	2	6	4.42541	3.93	2	3	170.201	3.93	2	3	662	74.3046	4.4751
HVO_0907	cox-type terminal oxidase subunit I	11.35	1	7	7	87	61.361	11.35	7	43	3911.81	11.35	7	44	599	65.7167	5.10986
HVO_0908	conserved hypothetical protein	37.82	1	2	2	22	34.8442	37.82	2	11	1103.25	37.82	2	11	119	12.5624	4.22119
HVO_0915	archaeosortase A	7.92	1	2	2	6	8.30966	7.92	2	3	284.856	7.92	2	3	303	33.0707	5.36377
HVO_0940	P-type transport ATPase (probable substrate copper/metal cation)	16.67	1	9	9	70	119.201	16.67	9	35	5170.98	15.22	8	35	828	85.9422	4.52588
HVO_0944	ba3-type terminal oxidase subunit II	18.99	1	3	3	30	41.9476	18.99	3	15	2111.43	18.99	3	15	179	19.3662	4.28467
HVO_0945	ba3-type terminal oxidase subunit I	3.9	1	3	3	27	29.6445	3.9	3	13	1463.23	3.9	3	14	589	64.2958	6.7124
HVO_0951	hypothetical protein	34.23	1	8	8	39	34.1079	24.32	7	17	2263.47	34.23	8	22	333	38.1131	4.69092
HVO_0953	conserved hypothetical protein	2.78	1	2	2	2					94.3064	2.78	2	2	612	65.8996	4.64014
HVO_0959	conserved hypothetical protein	13.6	1	2	2	10	2.65016	13.6	2	4	403.641	13.6	2	6	228	25.7457	4.84326
HVO_0960	probable oxidoreductase (aldo-keto reductase family protein)	18.86	1	3	3	4	2.01526	18.86	3	4					281	30.5751	4.58936
HVO_0966	ribose-1,5-bisphosphate isomerase (ribulose-bisphosphate forming)	7.12	1	2	2	10	10.0116	7.12	2	5	489.842	7.12	2	5	323	34.8546	5.23682
HVO_0970	ribulose-bisphosphate carboxylase large subunit	5.8	1	2	2	12	17.861	5.8	2	6	980.204	5.8	2	6	414	43.8946	4.58936
HVO_0972	DUF1628 family protein	35.84	1	3	3	317	601.899	35.84	3	158	25097.5	35.84	3	159	173	17.6607	4.09424
HVO_0973	pyridoxal phosphate-dependent aminotransferase (probable aspartate aminotransferase)	42.97	1	11	11	96	103.85	42.97	11	48	5240.92	42.97	11	48	384	41.4402	4.41162
HVO_0974	6,7-dimethyl-8-ribityllumazine synthase	23.13	1	2	2	4	1.74756	23.13	2	2	114.575	23.13	2	2	134	13.897	4.55127
HVO_0975	homolog to membrane-bound mannosyltransferase	7.53	1	3	4	18	23.0656	7.53	4	9	1068.74	6.34	3	9	584	62.8024	4.97021
HVO_0979	NADH dehydrogenase-like complex subunit B	53.22	1	11	12	178	207.511	41.2	11	91	9418.58	51.5	11	87	233	26.1219	5.0083
HVO_0980	NADH dehydrogenase-like complex subunit CD	61.4	2	29	30	968	1138.89	57.99	29	486	60007.8	61.4	30	482	557	63.4437	4.52588
HVO_0981	NADH dehydrogenase-like complex subunit H	10.6	1	4	4	40	54.5127	10.6	4	20	2783.84	10.6	4	20	349	36.917	5.18604
HVO_0982	NADH dehydrogenase-like complex subunit I	19.61	1	2	2	36	56.8345	19.61	2	18	2402.66	19.61	2	18	153	17.6955	4.88135
HVO_0986	NADH dehydrogenase-like complex subunit L	15.04	1	7	7	64	48.5555	11.21	6	26	3863.35	15.04	7	38	678	71.7413	6.13818
HVO_0987	NADH dehydrogenase-like complex subunit M	7.27	1	4	4	116	118.108	7.27	4	56	6116.03	7.27	4	60	509	54.7096	5.08447
HVO_0988	NADH dehydrogenase-like complex subunit N	7.71	1	2	2	33	47.1839	7.71	2	17	2040.29	7.71	2	16	506	52.238	4.64014
HVO_0996	DUF21/CBS domain protein	37.06	1	8	8	77	115.133	37.06	8	39	4652.89	30.52	7	38	367	39.107	4.51318
HVO_1000	acyl-CoA synthetase (homolog to acetate--CoA ligase (ADP-forming))	19.94	1	12	12	115	127.528	19.94	12	58	6031.46	19.94	12	57	697	74.5075	4.13232
HVO_1006	ABC-type transport system ATP-binding protein	32.18	1	6	6	41	43.5282	32.18	6	21	1369.5	32.18	6	20	317	32.7206	4.38623
HVO_1008	GFO family oxidoreductase	8.43	1	2	2	2					108.958	8.43	2	2	332	35.9598	4.71631
HVO_1009	probable oxidoreductase (aldo-keto reductase family protein)	53.24	1	15	15	209	238.659	51.76	14	103	11803.5	53.24	15	106	340	38.8106	4.57666
HVO_1014	cox-type terminal oxidase subunit II	14.68	1	2	2	190	210.407	14.68	2	96	9591.12	14.68	2	94	252	27.7107	4.58936
HVO_1018	RecJ domain protein	40.6	1	23	24	255	282.975	40.6	24	128	14508.2	40.6	24	127	633	69.7502	4.57666
HVO_1020	HEAT-PBS family protein	47.02	1	20	20	560	758.09	42.72	19	277	37362.7	47.02	20	283	419	45.5223	3.95459
HVO_1023	conserved hypothetical protein	13.65	1	2	2	12	25.1684	13.65	2	6	1129.38	13.65	2	6	271	30.2447	4.62744
HVO_1025	acetyl-CoA C-acyltransferase	18.54	1	5	5	29	28.1242	13.58	4	14	1682.11	18.54	5	15	383	40.7066	4.56396
HVO_1027	twin arginine translocation system subunit TatAo	23.33	1	2	2	8	8.07155	23.33	2	4	394.422	23.33	2	4	90	9.57675	4.17041
HVO_1031	thioredoxin-disulfide reductase	12.28	1	2	2	3	5.27834	12.28	2	3					342	37.4198	4.4624
HVO_1033	type IV pilus biogenesis complex membrane subunit	4.53	1	2	2	8	29.1593	4.53	2	8					707	76.1135	5.41455
HVO_1034	type IV pilus biogenesis complex ATPase subunit	12.94	1	6	6	45	61.3123	12.94	6	22	2441.5	12.94	6	23	564	64.1927	4.75439
HVO_1040	DnaJ domain protein	13.19	1	4	4	12	12.094	10.03	3	5	853.68	13.19	4	7	379	38.3081	9.45166
HVO_1048	phosphoribosylformylglycinamidine synthase 2	21.65	1	9	10	56	86.7172	19.37	9	28	3558.6	20.66	9	28	702	72.9193	4.18311
HVO_1054	aspartyl/glutamyl-tRNA(Asn/Gln) amidotransferase subunit A	12.06	1	4	4	21	28.127	12.06	4	10	908.953	12.06	4	11	423	43.8814	4.31006
HVO_1055	TrkA domain protein	13.27	1	3	3	14	11.9999	13.27	3	7	500.99	13.27	3	7	226	24.4382	4.38623
HVO_1062	phosphopantothenoylcysteine decarboxylase / phosphopantothenate--cysteine ligase	35.23	1	9	9	90	116.076	35.23	9	45	5293.73	35.23	9	45	386	39.9533	4.67822
HVO_1065	Mrp-type sodium/proton antiporter system subunit E	14	1	2	2	12					1558.46	14	2	12	200	21.7402	4.67822
HVO_1066	Mrp-type sodium/proton antiporter system subunit D1	4.42	1	2	2	20	26.1475	4.42	2	10	921.373	4.42	2	10	565	58.0881	5.24951
HVO_1069	Mrp-type sodium/proton antiporter system subunit A	2.12	1	2	2	11	8.51692	2.12	2	5	401.667	2.12	2	6	801	84.489	5.68115
HVO_1072	purine phosphoribosyltransferase (adenine phosphoribosyltransferase, xanthine-guanine phosphoribosyltransferase)	25.53	1	3	3	16	5.12669	25.53	3	8	489.103	25.53	3	8	188	20.5195	4.60205
HVO_1082	homolog to orotate phosphoribosyltransferase	25.24	1	4	4	34	27.8653	25.24	4	17	1673.76	25.24	4	17	210	22.2851	4.42432
HVO_1084	adenylosuccinate lyase	43.41	1	17	17	167	202.132	42.33	16	79	8930.31	43.41	17	88	463	50.7854	4.70361
HVO_1085	phosphoribosylglycinamide formyltransferase / phosphoribosylaminoimidazolecarboxamide formyltransferase	35.43	1	12	12	77	97.2494	32	11	38	4189.14	35.43	12	39	525	56.4225	4.39893
HVO_1088	folylpolyglutamate synthase / 7,8-dihydropteroate reductase / dihydropteroate synthase	15.63	1	9	9	52	74.3072	15.63	9	26	2503.12	15.63	9	26	838	89.1017	4.65283
HVO_1091	proteasome alpha subunit	55.16	1	13	14	318	428.83	55.16	14	159	19841.5	55.16	14	159	252	27.5966	4.56396
HVO_1094	ribonuclease P protein component 3	29.44	1	5	5	15	9.06169	29.44	5	8	551.344	29.44	5	7	231	25.578	5.31299
HVO_1096	succinyl-diaminopimelate desuccinylase	9.59	1	1	2	2	2.1636	9.59	2	2					365	37.6635	4.39893
HVO_1099	2,3,4,5-tetrahydropyridine-2,6-dicarboxylate N-succinyltransferase	29.29	1	4	4	17	17.7149	16.07	3	8	849.338	29.29	4	9	280	30.1397	4.43701
HVO_1101	4-hydroxy-tetrahydrodipicolinate synthase	7.21	1	2	2	17	29.0172	7.21	2	9	974.543	7.21	2	8	305	32.6543	4.56396
HVO_1103	conserved hypothetical protein	12.42	1	3	3	40	47.2435	8.82	2	17	2938.26	12.42	3	23	306	31.1868	4.7417
HVO_1110	ABC-type transport system periplasmic substrate-binding protein (probable substrate cobalamin)	17.02	1	4	4	49	60.1244	17.02	4	24	2734.15	17.02	4	25	382	39.6163	4.24658
HVO_1112	ABC-type transport system ATP-binding protein (probable substrate cobalamin)	7.77	1	2	3	7	5.26963	4.83	2	3	343.686	6.93	2	4	476	49.3666	4.55127
HVO_1125	cysteine--tRNA ligase	14.98	1	4	4	16	19.4503	14.98	4	8	741.311	14.98	4	8	494	55.1833	4.56396
HVO_1130	conserved hypothetical protein	33.68	1	3	3	16	2.88806	24.87	2	8	315.132	33.68	3	8	193	20.0574	4.77979
HVO_1132	adenylosuccinate synthase	37.25	1	15	15	136	152.858	34.09	14	64	9012.82	33.63	14	72	443	48.2009	4.56396
HVO_1134	conserved hypothetical protein	10.17	1	5	5	34	33.1388	10.17	5	18	1003.06	10.17	5	16	757	80.6341	4.34814
HVO_1137	ion channel pore / TrkA domain protein	4.35	1	2	2	4	5.68907	4.35	2	2	174.826	4.35	2	2	552	58.6961	4.56396
HVO_1145	30S ribosomal protein S1e	76.82	1	14	15	1304	1814.43	76.82	15	652	72580.5	76.82	15	652	220	24.7995	4.85596
HVO_1148	30S ribosomal protein S15	29.68	1	2	2	20	34.4015	29.68	2	10	1243.94	29.68	2	10	155	17.5188	4.90674
HVO_1156	conserved hypothetical protein	19.51	1	2	2	5	4.41514	19.51	2	2	44.7009	19.51	2	3	328	34.1784	4.31006
HVO_1164	HD family hydrolase	19.26	1	4	4	11	2.46478	19.26	4	5	305.296	19.26	4	6	270	29.8453	4.86865
HVO_1165	mechanosensitive channel protein MscS	21.52	1	6	6	72	106.038	21.52	6	36	3729.29	21.52	6	36	302	32.5821	4.90674
HVO_1168	probable glycosyltransferase, type 1	16.43	1	5	5	49	63.2998	16.43	5	26	3473.63	16.43	5	23	353	39.0763	5.0083
HVO_1172	NAD-dependent epimerase/dehydratase	10.16	1	2	2	6	9.21727	10.16	2	3	297.689	10.16	2	3	315	34.8667	4.33545
HVO_1176	conserved hypothetical protein	17.53	1	3	3	10	2.3126	13.94	2	4	356.117	17.53	3	6	251	27.6551	5.10986
HVO_1181	transcription regulator (homolog to phosphate uptake regulator)	15.16	1	4	4	40	39.8555	15.16	4	20	1465.87	15.16	4	20	343	38.3827	4.94482
HVO_1184	DUF1511 family protein	17.41	1	6	6	47	53.5621	14.78	5	21	2817.79	17.41	6	26	379	40.3176	4.22119
HVO_1189	aldehyde dehydrogenase	57.09	1	20	20	412	412.454	49.8	19	200	19714.3	57.09	20	212	508	56.136	4.58936
HVO_1191	proline dehydrogenase	19.35	1	4	4	22	18.9958	19.35	4	11	923.403	19.35	4	11	279	30.9514	5.021
HVO_1198	UspA domain protein	15.17	1	2	2	3					145.783	15.17	2	3	145	15.6209	4.75439
HVO_1212	KaiC-type circadian regulator CirA	22.76	1	5	5	28	37.2108	20.33	4	13	1887.66	22.76	5	15	246	27.5458	4.44971
HVO_1228	halocyanin	31.06	1	16	16	447	665.357	31.06	16	225	28664.9	31.06	16	222	821	83.6513	4.17041
HVO_1238	probable oxidoreductase (aldo-keto reductase family protein)	36.73	1	9	9	74	97.2751	36.73	9	37	4438.77	36.73	9	37	324	36.6457	4.67822
HVO_1241	SCO1/SenC/PrrC family protein	10.76	1	2	2	20	31.7968	10.76	2	10	1379.43	10.76	2	10	223	24.5717	4.44971
HVO_1242	conserved hypothetical protein	12.04	1	3	3	10	16.7793	12.04	3	5	652.686	12.04	3	5	432	47.071	4.75439
HVO_1245	probable disulfide bond formation protein	18.94	1	4	4	61	77.9958	18.94	4	31	3278.91	18.94	4	30	227	24.1855	4.50049
HVO_1257	AAA-type ATPase (MoxR subfamily)	5.62	1	2	2	14	20.4941	5.62	2	7	789.567	5.62	2	7	338	37.44	4.66553
HVO_1260	von Willebrand factor type A domain protein	8.92	1	3	3	7	14.4102	8.92	3	4	435.026	3.3	2	3	818	85.1193	4.65283
HVO_1261	conserved hypothetical protein	9.7	1	3	3	10	15.9417	9.7	3	5	515.604	9.7	3	5	598	62.5971	4.64014
HVO_1262	probable NhaC-type sodium/proton antiporter	7.84	1	2	2	20	15.0852	7.84	2	10	891.842	7.84	2	10	485	49.9431	4.67822
HVO_1264	conserved hypothetical protein	21.2	1	3	3	14	22.6288	21.2	3	7	1198.06	21.2	3	7	217	23.4163	4.22119
HVO_1266	pyridoxal phosphate-dependent aminotransferase (probable aspartate aminotransferase)	15.14	1	2	3	11	10.6072	15.14	3	6	166.66	15.14	3	5	383	41.9683	4.48779
HVO_1273	inosine-5'-monophosphate dehydrogenase	62.45	1	21	21	595	684.449	59.84	20	297	31072.5	62.45	21	298	498	53.2531	4.55127
HVO_1274	conserved hypothetical protein	5.94	1	2	2	12	16.8223	5.94	2	6	787.583	5.94	2	6	320	32.5088	4.18311
HVO_1289	OsmC domain protein	18.94	1	2	2	21	16.1659	18.94	2	11	900.711	18.94	2	10	132	14.2115	3.85303
HVO_1293	conserved hypothetical protein	15.61	1	2	2	4	4.51672	15.61	2	2	207.49	15.61	2	2	205	21.5624	4.4624
HVO_1294	GMC family oxidoreductase	17.87	1	6	6	30	43.118	16.35	5	16	1486.41	14.26	5	14	526	56.6733	4.94482
HVO_1300	triosephosphate isomerase	20.56	1	4	4	38	50.449	20.56	4	19	2536.08	20.56	4	19	214	21.3196	4.25928
HVO_1304	pyruvate--ferredoxin oxidoreductase beta subunit	56.09	1	12	12	741	835.78	56.09	12	384	39275.4	56.09	11	357	312	34.4753	4.98291
HVO_1305	pyruvate--ferredoxin oxidoreductase alpha subunit	62.92	1	25	25	1231	1556.28	61.65	24	616	73478.5	61.97	24	615	631	68.4271	4.48779
HVO_1306	chorismate synthase	32.73	1	8	8	99	131.063	32.73	8	50	4673.36	32.73	8	49	385	41.9212	4.83057
HVO_1313	probable S-adenosylmethionine-dependent methyltransferase	9.64	1	1	2	2	0	9.64	2	2					467	51.8656	4.60205
HVO_1327	AAA-type ATPase (CDC48 subfamily)	9.92	1	2	4	8	10.9605	4.76	3	4	371.704	8.29	3	4	736	78.1178	4.88135
HVO_1340	probable glycosyltransferase, type 1	5.87	1	2	2	4	4.37358	5.87	2	2	124.675	5.87	2	2	375	41.0478	4.42432
HVO_1346	GTP-binding protein HflX	18.94	1	6	6	41	51.8722	18.94	6	21	2345.34	18.94	6	20	433	48.1825	4.729
HVO_1348	probable YjeF family carbohydrate kinase	31.59	1	11	12	75	109.137	28.87	11	37	4763.61	31.59	12	38	478	48.8084	4.44971
HVO_1370	gamma-glutamyl phosphate reductase	13.29	1	4	4	32	44.5712	10.59	3	16	1998.84	10.14	3	16	444	48.0876	4.33545
HVO_1373	acyl-CoA dehydrogenase	28.72	1	7	7	48	71.4522	28.72	7	24	2854.57	28.72	7	24	383	42.5214	4.61475
HVO_1374	acyl-CoA synthetase	3.8	1	1	2	2					171.714	3.8	2	2	553	61.1188	4.50049
HVO_1383	tRNA (adenine-N(1))-methyltransferase TrmI	10.37	1	2	2	2					94.835	10.37	2	2	241	26.0969	4.57666
HVO_1394	probable NhaC-type sodium/proton antiporter	10.27	1	6	6	15	11.0352	6.78	4	6	864.572	9.11	5	9	516	52.9502	4.84326
HVO_1395	M20 family amidohydrolase (homolog to indole-3-acetyl-aspartic acid hydrolase)	8.9	1	2	2	12	11.3454	8.9	2	6	370.893	8.9	2	6	427	45.3819	4.56396
HVO_1396	FAD-dependent oxidoreductase (homolog to geranylgeranyl reductase)	39.07	1	15	15	179	214.289	39.07	15	89	9564.45	39.07	15	90	471	51.0359	4.4751
HVO_1398	ABC-type transport system permease protein (probable substrate sugar)	6.81	1	2	2	12	9.35934	6.81	2	6	529.679	6.81	2	6	367	38.3765	6.56592
HVO_1399	ABC-type transport system permease protein (probable substrate sugar)	14.45	1	5	5	33	53.6886	14.45	5	18	2227.71	14.45	5	15	422	43.7513	4.64014
HVO_1400	ABC-type transport system ATP-binding protein (probable substrate sugar)	66.67	1	23	23	304	396.594	64.16	22	154	16710.7	66.67	23	150	519	56.7734	4.67822
HVO_1401	ABC-type transport system periplasmic substrate-binding protein (probable substrate sugar)	60.48	1	14	14	1784	2613.15	60.48	14	891	103736	60.48	14	893	377	39.1886	4.18311
HVO_1402	phosphohexomutase (phosphoglucomutase / phosphomannomutase)	18.98	1	6	6	36	44.2675	18.98	6	17	2166.14	18.98	6	19	453	47.4706	4.62744
HVO_1412	diphosphomevalonate decarboxylase	13.89	1	5	5	45	31.5754	13.89	5	23	1909.74	13.89	5	22	324	35.3949	4.77979
HVO_1443	ABC-type transport system ATP-binding protein	23.03	1	5	7	21	16.1567	21.82	6	11	801.314	23.03	7	10	330	36.2952	4.70361
HVO_1447	propionyl-CoA carboxylase carboxyltransferase component	2.75	1	2	2	4	3.82079	2.75	2	2	111.398	2.75	2	2	581	63.5844	4.70361
HVO_1453	glutamate dehydrogenase (NADP)	32.61	1	11	11	100	99.1887	32.61	11	48	5425.86	32.61	11	52	417	45.7016	4.48779
HVO_1454	aspartate carbamoyltransferase catalytic subunit	55.59	1	10	10	115	127.98	55.59	10	57	6135.04	55.59	10	58	304	33.6538	4.91943
HVO_1459	ThuA family protein	22.69	1	3	3	10	13.1718	22.69	3	5	587.296	22.69	3	5	238	26.8049	4.66553
HVO_1465	naphthoate synthase	34.1	1	7	7	55	63.0987	25.57	6	25	3336.27	34.1	7	30	305	33.9113	4.83057
HVO_1469	2-succinyl-5-enolpyruvyl-6-hydroxy-3-cyclohexene-1-carboxylate synthase	12.84	1	4	5	57	49.4775	12.16	4	28	3062.55	12.84	5	29	584	63.3085	4.79248
HVO_1477	endonuclease domain protein	14.68	1	3	3	24	27.5713	14.68	3	12	1295.41	14.68	3	12	327	34.0673	4.32275
HVO_1478	transcription initiation factor TFB	24.29	1	4	7	67	70.0536	24.29	7	32	2974.66	24.29	7	35	317	35.71	5.46533
HVO_1479	CHP03663 family protein	10.6	1	4	4	42	68.2775	10.6	4	21	2754.39	10.6	4	21	547	57.3073	5.98584
HVO_1481	UspA domain protein	14.72	1	2	2	10	7.73586	14.72	2	5	392.545	14.72	2	5	163	17.6586	4.39893
HVO_1488	D-gluconate dehydratase	51.46	1	15	18	420	549.235	50.24	17	209	26410.5	51.46	18	211	412	45.7655	4.60205
HVO_1495	phosphotransferase system component IIB, fructose-specific	31.01	1	2	2	24	37.6064	31.01	2	12	1725.81	31.01	2	12	158	16.2689	4.4624
HVO_1496	phosphotransferase system component I	6.9	1	2	2	8	6.48748	6.9	2	4	313.487	6.9	2	4	565	60.2876	4.2085
HVO_1499	phosphotransferase system component IIC, fructose-specific	5.07	1	2	2	9					994.442	5.07	2	9	375	38.1159	4.67822
HVO_1502	3-isopropylmalate dehydrogenase	43.52	1	10	10	73	61.0683	35.8	9	33	3587.88	43.52	10	40	324	33.7037	4.23389
HVO_1503	3-isopropylmalate dehydratase small subunit	19.8	1	3	3	12	13.4242	10.89	2	5	708.462	19.8	3	7	202	21.9993	4.14502
HVO_1504	3-isopropylmalate dehydratase large subunit	19.03	1	7	7	77	102.335	19.03	7	39	5100.4	19.03	7	38	473	51.5879	4.55127
HVO_1506	ketol-acid reductoisomerase	65.8	1	14	14	894	1054.69	59.77	12	412	54139.9	65.8	14	482	348	37.85	4.33545
HVO_1507	acetolactate synthase small subunit	88.53	1	17	17	258	338.37	88.53	17	127	16205.5	88.53	17	131	218	23.6941	4.94482
HVO_1508	acetolactate synthase large subunit	44.8	1	16	16	869	1319.2	38.67	15	435	51640.9	44.8	16	434	587	62.3217	4.36084
HVO_1510	2-isopropylmalate synthase	21.14	1	5	5	16	25.6574	12.5	4	8	1112.06	19.55	4	8	440	47.7115	4.81787
HVO_1517	dolichyl-phosphate hexosyltransferase AglJ	28.05	1	5	5	50	15.829	18.81	4	24	1910.4	28.05	5	26	303	33.2486	4.81787
HVO_1522	hexuronic acid methyltransferase AglP	53.14	1	11	11	163	184.725	53.14	11	81	8831.93	53.14	11	82	239	26.2465	4.98291
HVO_1523	agl cluster protein AglQ	14.82	1	3	3	30	35.4214	14.82	3	15	1268.18	14.82	3	15	371	42.1068	6.03662
HVO_1523_A	glycosyltransferase AglE	16.45	1	4	4	35	9.44549	9.21	3	11	1706.03	16.45	4	24	304	33.8472	7.07861
HVO_1528	glycosyltransferase AglI	21.02	1	5	5	26	29.3628	21.02	5	13	1132.97	21.02	5	13	295	32.8252	4.71631
HVO_1529	glycosyltransferase AglG	26.84	1	10	10	138	110.58	26.84	10	69	6141.23	26.84	10	69	313	35.7795	4.58936
HVO_1530	dolichyl-monophosphooligosaccharide--protein glycotransferase AglB	32.54	1	22	23	357	435.67	32.16	22	176	20418.6	32.54	23	181	1054	113.604	4.56396
HVO_1532	DUF368 family protein	8.39	1	2	2	20	35.1789	8.39	2	10	1814.09	8.39	2	10	322	32.7658	6.53662
HVO_1538	glycerol-3-phosphate dehydrogenase subunit A	38.4	1	19	19	268	347.724	38.4	19	133	16809	36.18	17	135	586	63.4467	4.70361
HVO_1539	glycerol-3-phosphate dehydrogenase subunit B	60.43	1	16	16	225	276.476	59	15	111	12412.4	60.43	16	114	422	43.6158	4.71631
HVO_1540	glycerol-3-phosphate dehydrogenase subunit C	30.5	1	12	12	311	410.111	30.5	12	154	21682.4	26.15	11	157	436	48.5915	4.61475
HVO_1541	glycerol kinase	40.2	1	14	14	130	120.131	36.86	13	61	8042.5	40.2	14	69	510	56.7025	4.50049
HVO_1542	conserved hypothetical protein	17.8	1	3	3	128	212.703	17.8	3	64	8798.8	17.8	3	64	354	36.1221	5.47803
HVO_1546	dihydroxyacetone kinase subunit DhaK	4.52	1	3	3	12	10.0986	4.52	3	6	495.612	4.52	3	6	332	34.8247	4.22119
HVO_1547	isoleucine--tRNA ligase	9.88	1	6	6	23	24.6117	9.88	6	12	974.074	7.86	5	11	1043	117.92	4.29736
HVO_1552	ArsR family transcription regulator	19.9	1	2	2	6	2.07833	19.9	2	3	125.027	19.9	2	3	206	20.8469	4.65283
HVO_1554	TraB family protein	13.19	1	5	5	31	27.9583	13.19	5	15	1227.45	13.19	5	16	561	58.9564	4.57666
HVO_1558	cytochrome P450	10.14	1	4	4	26	36.0346	7.83	3	12	1326.47	10.14	4	14	434	48.4366	4.91943
HVO_1562	proteasome beta subunit	42.39	1	7	7	184	219.05	42.39	7	99	9865.64	33.33	6	85	243	25.9779	4.62744
HVO_1563	conserved hypothetical protein	9.6	1	1	2	6	3.8632	9.6	2	3	230.483	9.6	2	3	125	13.8164	11.019
HVO_1570	DNA topoisomerase VI subunit A	10.11	1	4	4	24	33.5247	10.11	4	12	1391.5	10.11	4	12	366	41.8034	4.62744
HVO_1571	DNA topoisomerase VI subunit B	19.17	1	12	12	73	87.4267	12.53	8	35	3829.21	19.17	12	38	798	87.3846	4.729
HVO_1572	DNA gyrase subunit B	14.55	1	6	6	26	32.2447	14.55	6	14	1253.06	11.42	5	12	639	71.1694	4.83057
HVO_1573	DNA gyrase subunit A	13.46	1	9	10	51	57.0948	10.67	8	23	2372.42	13.46	10	28	862	94.7946	4.56396
HVO_1575	arginase	17.39	1	3	3	21	21.0329	13.71	2	10	797.788	17.39	3	11	299	30.9983	4.57666
HVO_1576	NAD-dependent epimerase/dehydratase	14.71	1	1	2	8	10.2426	14.71	2	4	350.3	14.71	2	4	306	33.9221	4.51318
HVO_1578	probable NADH dehydrogenase	52.39	1	21	21	1229	2157.31	52.39	21	615	88964.2	52.39	21	614	397	42.7902	4.39893
HVO_1589	molecular chaperone DnaJ	8.57	1	3	3	23	19.1615	5.45	2	11	914.035	8.57	3	12	385	41.8758	4.97021
HVO_1590	DnaK-type molecular chaperone Hsp70	33.92	1	18	18	147	157.774	33.92	18	73	7006.41	32.16	16	74	625	67.2097	4.18311
HVO_1591	conserved hypothetical protein	30.68	1	4	4	30	46.8957	30.68	4	15	1796.43	30.68	4	15	264	28.7488	5.50342
HVO_1593	PAC2 family protein	22.58	1	3	3	4	4.75665	12.5	2	2	50.8626	19.76	2	2	248	26.6116	4.4624
HVO_1601	ABC-type transport system ATP-binding protein (probable substrate sulfonate)	13.28	1	2	2	2	2.04482	13.28	2	2					271	28.9552	4.36084
HVO_1602	ABC-type transport system permease protein (probable substrate sulfonate)	8.65	1	2	2	12	14.2184	8.65	2	6	441.84	8.65	2	6	289	31.0094	4.99561
HVO_1603	ABC-type transport system periplasmic substrate-binding protein (probable substrate sulfonate)	42.82	1	7	7	240	355.711	42.82	7	119	13157.7	42.82	7	121	348	37.1731	4.34814
HVO_1604	pyridoxal phosphate-dependent aminotransferase (probable aspartate aminotransferase)	5.36	1	2	2	16	20.2177	5.36	2	8	786.67	5.36	2	8	373	40.1677	4.43701
HVO_1605	probable NhaC-type sodium/proton antiporter	5.96	1	3	3	36	50.368	5.96	3	18	2526.52	5.96	3	18	520	54.9019	4.85596
HVO_1609	conserved hypothetical protein	14.48	1	3	3	18	30.7208	14.48	3	9	1088.3	14.48	3	9	290	30.9787	4.57666
HVO_1613	probable glycosyltransferase, type 2	28.07	1	5	5	37	54.2192	28.07	5	19	2472.86	28.07	5	18	228	25.0756	4.79248
HVO_1625	conserved hypothetical protein	5.81	1	2	2	2					58.4062	5.81	2	2	654	70.0514	4.04346
HVO_1637	FKBP-type peptidylprolyl isomerase	34.64	1	7	8	89	116.287	26.14	7	40	5263.79	34.64	8	49	306	33.7636	3.76416
HVO_1649	methionine adenosyltransferase	12.19	1	2	2	2	2.23311	12.19	2	2					402	43.4717	4.44971
HVO_1650	polyphosphate kinase	4.09	1	2	2	2	2.11368	4.09	2	2					832	93.5995	4.65283
HVO_1651	thiamine / thiouridine biosynthesis protein ThiI	6.39	1	1	2	5	0	6.39	2	5					391	41.6658	4.81787
HVO_1657	phosphoribosylamine--glycine ligase	4.44	1	2	2	16	17.8103	4.44	2	8	1007.99	4.44	2	8	428	45.476	4.1958
HVO_1660	DisA-N domain protein	8.18	1	2	2	2					161.864	8.18	2	2	269	28.9347	4.729
HVO_1669	fibrillarin-like rRNA/tRNA 2'-O-methyltransferase	7.31	1	2	2	4	1.88091	7.31	2	2	101.93	7.31	2	2	219	23.5056	4.69092
HVO_1673	conserved hypothetical protein	35.65	1	6	6	49	71.0293	30.56	5	24	3008.26	35.65	6	25	216	23.1975	4.57666
HVO_1675	magnesium transport protein CorA	14.68	1	2	2	3	6.16054	14.68	2	3					327	37.2106	4.55127
HVO_1684	threonine--tRNA ligase	41.68	1	23	23	189	223.087	36.55	22	95	11668.8	41.68	23	94	643	73.4408	4.44971
HVO_1685	conserved hypothetical protein	6.1	1	3	3	5	2.18377	4.07	2	2	195.678	6.1	3	3	492	54.5247	5.74463
HVO_1690	DHH family phosphoesterase	4.33	1	2	2	8					804.745	4.33	2	8	485	52.098	4.4751
HVO_1692	probable iron-sulfur protein (4Fe-4S)	39.02	1	22	22	238	310.043	39.02	22	118	14086.7	39.02	21	120	733	80.1559	4.48779
HVO_1694	conserved hypothetical protein	4.23	1	2	2	4	8.99166	4.23	2	4					614	66.0554	4.75439
HVO_1697	FAD-dependent oxidoreductase (GlcD/DLD_GlcF/GlpC domain fusion protein)	23.78	1	20	21	180	173.48	23.78	21	90	9205.65	23.78	21	90	1026	111.212	4.53857
HVO_1705	ABC-type transport system periplasmic substrate-binding protein (probable substrate iron-III)	59.54	1	13	13	543	651.705	48.45	12	267	33512	59.54	13	276	388	41.8593	4.34814
HVO_1707	ABC-type transport system ATP-binding protein (probable substrate iron-III)	25.19	1	5	6	40	43.0633	25.19	6	21	1443.98	25.19	6	19	389	41.8615	4.39893
HVO_1710	alpha amylase	18.76	1	13	13	85	77.7176	18.76	13	44	4850.4	14.18	10	41	677	75.0207	4.44971
HVO_1711	glucoamylase	34.48	1	36	36	212	248.791	33.82	35	107	10761.6	29.85	33	105	1511	166.117	4.64014
HVO_1727	TATA-binding transcription initiation factor	15.59	1	3	3	21	13.6446	15.59	3	11	953.138	11.83	2	10	186	19.8702	4.36084
HVO_1749	conserved hypothetical protein	10.92	1	2	2	56	113.342	10.92	2	28	5024.93	10.92	2	28	284	31.0248	3.96729
HVO_1751	P-type transport ATPase (probable substrate copper/metal cation)	29.5	1	20	20	171	212.927	29.5	20	85	9184.09	29.5	20	86	861	89.8992	4.39893
HVO_1760	ABC-type transport system ATP-binding protein (probable substrate iron-III)	36.86	1	7	8	61	55.6373	36.86	8	31	3072.28	36.86	8	30	293	32.419	4.57666
HVO_1778	catalase-peroxidase	36.35	1	16	16	234	294.532	33.84	15	118	13938.2	36.35	16	116	718	79.9547	4.31006
HVO_1788	probable sulfite/nitrite reductase (ferredoxin)	22.64	1	9	9	51	56.8457	22.64	9	25	2721.44	22.64	9	26	592	66.564	4.61475
HVO_1793	receiver/sensor box histidine kinase (nonfunctional)	5.83	1	2	2	2					77.7197	5.83	2	2	703	76.8629	4.75439
HVO_1799	geranylgeranyl reductase / dolichol omega-reductase	46.1	1	13	13	275	354.611	46.1	13	135	16705.6	46.1	13	140	410	45.4208	4.75439
HVO_1804	nicotinate phosphoribosyltransferase	36.6	1	11	11	80	105.813	30.67	9	38	5415.05	36.6	11	42	388	41.1023	4.60205
HVO_1824	conserved hypothetical protein	22.14	1	6	6	27	41.3474	22.14	6	15	1655.09	18.65	5	12	429	47.3521	4.1958
HVO_1829	aminopeptidase (homolog to leucyl aminopeptidase / aminopeptidase T)	18.13	1	5	5	45	80.2152	18.13	5	23	3331.4	18.13	5	22	364	39.3407	4.34814
HVO_1830	6-phosphogluconate dehydrogenase (decarboxylating)	5.02	1	1	2	14	16.9121	5.02	2	7	799.962	5.02	2	7	299	31.9634	4.52588
HVO_1831	ferredoxin (2Fe-2S)	41.45	1	5	5	156	250.789	22.8	4	76	10447.5	41.45	5	80	193	20.3845	3.97998
HVO_1847	oligoendopeptidase PepF	12.85	1	6	6	19	29.5554	12.85	6	10	1137.34	9.52	5	9	599	68.5007	4.41162
HVO_1854	histidine--tRNA ligase	19.26	1	6	6	36	51.9092	19.26	6	18	1849.04	19.26	6	18	431	47.1328	4.37354
HVO_1858	30S ribosomal protein S19e	63.58	1	7	7	86	74.904	51.66	6	34	6234.18	63.58	7	52	151	16.6634	4.84326
HVO_1868	conserved hypothetical protein	15.08	1	2	2	10	9.3405	15.08	2	5	307.57	15.08	2	5	179	20.0393	5.37646
HVO_1870	probable metalloprotease	15.97	1	10	10	73	68.8639	15.97	10	36	3918.43	15.97	10	37	595	61.9646	4.84326
HVO_1871	UPF0447 family protein	31.34	1	14	14	302	335.064	27.94	13	150	14966.1	31.34	14	152	501	56.0541	4.58936
HVO_1886	ABC-type transport system ATP-binding protein (probable substrate sulfate/tungstate)	3.13	1	0	2	5	0	3.13	2	3	92.0344	3.13	2	2	288	30.8867	5.14795
HVO_1888	ABC-type transport system periplasmic substrate-binding protein (probable substrate sulfate/tungstate)	19.88	1	5	5	85	132.857	19.88	5	40	6221.83	19.88	5	45	342	35.8903	4.33545
HVO_1894	conserved hypothetical protein	42.39	1	2	2	17	7.25543	42.39	2	9	382.402	42.39	2	8	92	10.2622	4.66553
HVO_1901	translation initiation factor aIF-2 gamma subunit	11.19	1	4	4	46	54.6244	11.19	4	22	2328.12	11.19	4	24	411	43.9139	4.36084
HVO_1907	arNOG05511 family protein (AAA-type ATPase core domain protein)	9.49	1	4	4	15	14.874	8.23	3	7	760.559	9.49	4	8	474	53.3774	4.58936
HVO_1916	Kef-type transport system (probable substrate potassium)	24.88	1	11	11	165	220.754	24.88	11	84	10296.7	24.88	11	81	635	66.2285	4.62744
HVO_1917	acyl-CoA synthetase	13.81	1	6	6	20	19.0268	10.06	4	8	809.595	13.81	6	12	666	74.0188	4.77979
HVO_1921	serine--tRNA ligase	21.74	1	8	8	71	86.0126	21.74	8	35	3396.45	21.74	8	36	460	52.0063	4.4624
HVO_1940	DNA mismatch repair protein MutS	2.5	1	0	2	2	0	2.5	2	2					921	99.4271	4.42432
HVO_1943	endoisopeptidase/DUF4129 domain protein	9.25	1	5	5	12	14.6938	9.25	5	6	614.584	9.25	5	6	746	78.9491	4.65283
HVO_1944	conserved hypothetical protein	17.07	1	4	4	38	52.6192	17.07	4	18	2434.82	17.07	4	20	416	43.0218	4.22119
HVO_1945	conserved hypothetical protein	7.4	1	2	2	12	1.82313	7.4	2	6	448.672	7.4	2	6	365	37.0466	4.4624
HVO_1955	aconitate hydratase	36.7	1	18	18	184	244.316	35.63	17	93	10795	34.71	16	91	654	70.3624	4.44971
HVO_1957	proteasome-activating nucleotidase	13.59	1	2	4	11	12.6713	13.59	4	6	517.012	6.8	3	5	412	45.5604	4.4751
HVO_1963	translation initiation factor aIF-5B (bacterial-type IF2)	9.17	1	3	3	11	14.7314	9.17	3	6	759.93	8.33	2	5	600	65.3333	4.67822
HVO_1965	rRNA maturation endonuclease Nob1	36.84	1	2	2	2	0	36.84	2	2					152	16.7991	4.70361
HVO_1967	glucose-6-phosphate isomerase	18.37	1	5	5	33	43.5116	16.98	4	16	1918.6	18.37	5	17	430	45.5766	4.39893
HVO_1975	protein-export membrane protein SecF	15.33	1	3	3	56	90.862	11.15	2	26	4314.49	15.33	3	30	287	30.4057	4.55127
HVO_1976	protein-export membrane protein SecD	37.4	1	14	14	258	497.056	37.4	14	129	22100.5	37.4	14	129	524	54.9721	4.51318
HVO_1981	hypothetical protein	16.24	1	3	3	344	632.917	16.24	3	174	30202.2	16.24	3	170	197	20.3373	4.00537
HVO_1985	ABC-type transport system ATP-binding protein	30.91	1	6	6	31	23.5973	30.91	6	16	1323.17	23.03	5	15	317	35.0277	4.53857
HVO_1987	signal peptide peptidase	13.04	1	3	3	15	10.1597	13.04	3	8	348.784	11.04	2	7	299	31.2786	4.56396
HVO_1988	conserved hypothetical protein	13.18	1	2	2	18	38.3937	13.18	2	9	1449.89	13.18	2	9	349	35.1882	4.24658
HVO_2006	conserved hypothetical protein	5.6	1	3	3	12	14.1503	5.6	3	6	491.266	5.6	3	6	679	69.7984	4.03076
HVO_2008	archaeosine synthase	31.79	1	16	16	117	130.451	31.79	16	59	6453.97	31.79	16	58	585	64.9313	4.80518
HVO_2013	FtsZ family protein, type III	39.85	1	8	9	74	104.895	39.85	9	37	4605.05	39.85	9	37	394	41.4747	4.61475
HVO_2015	conserved hypothetical protein	44.93	1	11	11	157	194.762	42.9	10	78	9588.87	44.93	11	79	345	37.7341	4.24658
HVO_2016	conserved hypothetical protein	32.11	1	8	9	76	110.286	27.76	8	37	5096.56	32.11	9	39	299	31.222	4.70361
HVO_2020	DUF502 family protein	26.22	1	4	5	38	43.2498	24.34	4	18	1977.79	26.22	5	20	267	29.388	4.34814
HVO_2031	ABC-type transport system periplasmic substrate-binding protein (probable substrate sugar)	13.65	1	2	2	42	85.5061	13.65	2	21	4030.15	13.65	2	21	403	42.3559	3.99268
HVO_2040	NAD-dependent epimerase/dehydratase	25.16	1	3	4	13	11.0038	18.95	3	6	562.26	25.16	4	7	306	33.819	4.51318
HVO_2046	sulfatase domain protein	42.72	1	12	12	106	124.866	42.72	12	51	5586.4	42.72	12	55	405	45.5285	4.86865
HVO_2047	conserved hypothetical protein	13.18	1	3	3	14	6.96436	13.18	3	7	694.722	13.18	3	7	296	34.198	4.93213
HVO_2048	probable glycosyltransferase, type 1	16.99	1	4	4	19	14.8052	10.86	3	8	804.369	16.99	4	11	359	40.5096	5.30029
HVO_2049	probable glycosyltransferase, type 2	32.25	1	8	8	51	45.3453	32.25	8	23	2572.76	32.25	8	28	307	35.2734	5.40186
HVO_2053	probable glycosyltransferase, type 1	25.93	1	8	8	60	76.7094	22.49	7	29	3577.81	25.93	8	31	378	41.9301	4.66553
HVO_2059	NAD-dependent epimerase/dehydratase	8.06	1	2	2	8	8.16351	8.06	2	4	375.689	8.06	2	4	310	34.1206	4.39893
HVO_2061	probable glycosyltransferase, type 2	29.78	1	10	10	117	103.121	29.78	10	58	5487.9	28.57	9	59	413	43.7825	4.50049
HVO_2066	conserved hypothetical protein	9.45	1	2	2	9	8.47154	9.45	2	4	189.591	9.45	2	5	402	41.9728	4.53857
HVO_2068	FtsZ family protein, type III	27.84	1	6	6	41	42.9795	27.84	6	21	1961.25	27.84	6	20	370	38.7102	4.48779
HVO_2069	RND superfamily permease	27.06	1	14	14	92	145.77	27.06	14	46	7007.5	22.77	12	46	839	89.4499	4.42432
HVO_2070	conserved hypothetical protein	27.94	1	11	11	343	552.682	27.94	11	172	25082.3	27.94	11	171	544	58.0937	4.50049
HVO_2072	S-layer glycoprotein	16.32	1	6	6	3014	4014.99	16.32	6	1508	155510	16.32	6	1506	827	85.1379	3.6499
HVO_2079	RND superfamily permease	16	1	10	10	53	78.2833	16	10	26	3084.26	16	10	27	750	80.4582	4.95752
HVO_2080	conserved hypothetical protein	41.48	1	13	13	233	336.196	40.37	12	114	12847.3	41.48	13	119	540	56.9572	4.29736
HVO_2081	pectin lyase domain protein	23.92	1	19	19	173	234.679	23.92	19	87	9954.12	23.92	19	86	1041	109.719	5.33838
HVO_2082	conserved hypothetical protein	15.91	1	3	3	56	84.1211	15.91	3	28	2820.59	15.91	3	28	396	40.8606	4.50049
HVO_2122	ABC-type transport system ATP-binding protein (probable substrate dipeptide/oligopeptide)	10.05	1	3	3	20	25.2564	6.52	2	9	1185.12	10.05	3	11	368	40.0359	4.62744
HVO_2123	ABC-type transport system ATP-binding protein (probable substrate dipeptide/oligopeptide)	17.6	1	5	5	34	46.4949	17.6	5	17	1579.01	17.6	5	17	358	38.8069	4.61475
HVO_2124	ABC-type transport system permease protein (probable substrate dipeptide/oligopeptide)	3.59	1	1	2	6	3.8906	3.59	2	3	202.422	3.59	2	3	334	35.8095	5.0083
HVO_2125	ABC-type transport system permease protein (probable substrate dipeptide/oligopeptide)	8.15	1	2	2	12	14.4632	8.15	2	5	584.461	8.15	2	7	319	34.9032	8.92432
HVO_2126	ABC-type transport system periplasmic substrate-binding protein (probable substrate dipeptide/oligopeptide)	46.95	1	24	24	590	803.851	45.2	22	296	33903.7	44.15	23	294	573	62.9112	4.44971
HVO_2127	M20 family amidohydrolase (homolog to indole-3-acetyl-aspartic acid hydrolase)	7.38	1	2	2	4	3.21376	7.38	2	2	148.407	7.38	2	2	420	45.0272	4.85596
HVO_2150	halocyanin	21.72	1	4	4	82	123.71	21.72	4	41	5298.33	21.72	4	41	373	37.7107	4.42432
HVO_2153	probable copper-containing oxidoreductase	53.77	1	16	16	282	321.988	53.77	16	140	16827.3	53.77	16	142	385	42.0502	5.8208
HVO_2156	UspA domain protein	9.63	1	2	2	18	26.3504	9.63	2	9	1137.44	9.63	2	9	301	31.5827	4.69092
HVO_2158	malic enzyme (NADP)	22.24	1	5	12	188	210.652	21.7	11	95	10898.2	21.57	11	93	751	81.4044	4.55127
HVO_2160	conserved hypothetical protein	16.39	1	22	23	536	829.612	16.39	23	273	35004.5	15.46	22	263	2257	232.675	3.9165
HVO_2163	ABC-type transport system ATP-binding protein (homolog to LolDCE lipoprotein release factor)	20.88	1	3	4	23	29.7069	20.88	4	12	1323.09	20.88	4	11	249	26.6709	6.90283
HVO_2165	ABC-type transport system permease protein (homolog to LolDCE lipoprotein release factor)	6.29	1	2	2	6	6.05502	6.29	2	3	245.441	6.29	2	3	429	44.4481	5.12256
HVO_2167	conserved hypothetical protein	5.94	1	2	2	3	5.2985	5.94	2	3					303	31.8283	5.12256
HVO_2168	AAA-type ATPase (MoxR subfamily)	24.32	1	5	6	27	21.4032	24.32	6	13	1141.53	22.8	5	14	329	35.8934	4.53857
HVO_2169	conserved hypothetical protein	22.25	1	6	6	34	30.9791	22.25	6	17	1605.92	22.25	6	17	346	36.514	4.38623
HVO_2171	DUF58 family protein	17.05	1	6	6	47	47.1753	17.05	6	24	2012.34	17.05	6	23	475	50.8235	4.93213
HVO_2172	conserved hypothetical protein	10.39	1	5	5	38	63.3355	10.39	5	19	2779.47	10.39	5	19	741	75.2004	4.27197
HVO_2173	DUF1616 family protein	11.38	1	3	3	16	18.2588	11.38	3	8	674.279	11.38	3	8	334	36.6172	4.91943
HVO_2187	CHP01210 family protein	11.94	1	3	3	16	17.7371	11.94	3	8	708.996	11.94	3	8	360	39.9748	4.57666
HVO_2190	gluconate permease	10.57	1	6	6	88	99.858	10.57	6	45	5422.56	10.57	6	43	473	48.9601	4.95752
HVO_2191	formyltetrahydrofolate deformylase	20.49	1	4	4	22	31.6675	20.49	4	11	1242.27	20.49	4	11	327	36.1603	4.62744
HVO_2201	7,8-didemethyl-8-hydroxy-5-deazariboflavin synthase subunit 1	6.65	1	1	2	2	2.4339	6.65	2	2					391	42.3289	4.55127
HVO_2203	conserved hypothetical protein	29.92	1	3	4	26	13.5067	29.92	4	13	1019.99	29.92	4	13	264	28.3647	4.1958
HVO_2204	FtsZ family protein, type III	48.1	2	15	15	285	393.127	48.1	15	142	16439.5	48.1	15	143	395	42.0385	4.67822
HVO_2205	arNOG06768 family NADH-binding domain protein	49.17	1	9	10	97	161.118	49.17	10	48	6711.83	49.17	9	49	301	32.007	4.99561
HVO_2225	AstE family protein	9.68	1	2	2	8	11.5351	9.68	2	4	279.658	9.68	2	4	341	36.9002	4.52588
HVO_2226	probable phosphoribosyltransferase (homolog to anthranilate phosphoribosyltransferase)	17.22	1	4	5	12	19.067	14.17	4	6	553.12	15.28	4	6	360	39.6217	4.38623
HVO_2228	PHP domain protein	8.65	1	2	2	13	12.9346	8.65	2	6	670.348	8.65	2	7	289	31.2284	9.81787
HVO_2242	homolog to translation initiation factor aIF-2 beta subunit / probable RNA-binding protein	11.39	1	2	2	3	7.60912	11.39	2	3					202	22.156	5.10986
HVO_2255	conserved hypothetical protein	14.83	1	2	3	3					171.637	14.83	3	3	236	27.6947	5.60498
HVO_2267	hypothetical protein	18.18	1	5	5	35	32.127	18.18	5	17	1182.37	18.18	5	18	385	44.2839	4.56396
HVO_2286	conserved hypothetical protein	24.51	1	6	6	42	64.733	18.07	5	20	2714.27	24.51	6	22	559	62.2893	4.34814
HVO_2300	translation initiation factor aIF-5A	25	1	2	2	8	11.0993	25	2	4	450.448	25	2	4	124	14.2001	5.22412
HVO_2302	ubiquinone biosynthesis protein UbiB	10.39	1	5	5	30	35.8931	10.39	5	15	1274.11	10.39	5	15	558	62.9637	4.69092
HVO_2304	molybdenum cofactor biosynthesis protein MoeA	8.87	1	2	2	2	5.36749	8.87	2	2					406	43.1268	4.60205
HVO_2311	glutamyl-tRNA reductase	4.77	1	2	2	12	14.249	4.77	2	6	779.364	4.77	2	6	461	49.2225	4.53857
HVO_2316	serpin family protein	20.09	1	7	7	44	42.4352	20.09	7	20	2212.81	20.09	7	24	453	48.6573	4.24658
HVO_2324	SSSF family transport protein	10.02	1	5	5	78	109.593	10.02	5	39	4507.48	10.02	5	39	499	52.8888	6.59521
HVO_2336	pyridoxal biosynthesis lyase PdxS	57.95	1	14	14	269	333.65	54.3	13	132	18081.5	57.95	13	137	302	32.5011	4.80518
HVO_2340	amine oxidase family protein	24.26	1	6	6	32	37.5549	24.26	6	15	1729.4	24.26	6	17	437	48.7235	4.43701
HVO_2356	GNAT family acetyltransferase	12.78	1	3	3	15	25.6085	12.78	3	8	989.164	9.58	2	7	407	45.1402	4.64014
HVO_2361	carbamoyl-phosphate synthase (glutamine-hydrolyzing) large subunit	15.71	1	15	15	149	240.876	15.71	15	74	9744.37	15.71	15	75	1082	117.229	4.32275
HVO_2375	ABC-type transport system periplasmic substrate-binding protein (probable substrate phosphate)	18.55	1	4	4	143	154.022	18.55	4	72	5847.71	18.55	4	71	345	37.0131	3.95459
HVO_2376	ABC-type transport system permease protein (probable substrate phosphate)	5.02	1	2	2	2					135.058	5.02	2	2	319	33.4997	4.67822
HVO_2377	ABC-type transport system permease protein (probable substrate phosphate)	16.24	1	6	6	26	18.2362	13.1	5	12	1441.42	16.24	6	14	542	56.0444	5.70654
HVO_2378	ABC-type transport system ATP-binding protein (probable substrate phosphate)	38.18	1	12	13	130	153.708	38.18	13	63	8392.14	38.18	13	67	296	32.5739	4.43701
HVO_2379	transcription regulator (homolog to phosphate uptake regulator)	10.18	1	2	2	14	12.8043	10.18	2	7	635.583	10.18	2	7	226	25.4554	4.24658
HVO_2380	AAA-type ATPase (CDC48 subfamily)	71.74	1	50	51	821	938.536	71.06	49	412	46369.1	71.74	51	409	743	81.9381	4.81787
HVO_2381	UPF0272 family protein	18.05	1	5	5	23	30.1778	11.16	4	11	1159.17	18.05	5	12	493	52.2622	4.88135
HVO_2384	CBS domain protein	25.26	1	7	7	27	32.6874	25.26	7	13	1584.39	25.26	7	14	380	42.4948	5.0083
HVO_2401	glycine dehydrogenase (decarboxylating) (glycine cleavage system protein P)	37.63	1	10	10	100	127.261	37.63	10	50	5276.29	37.63	10	50	473	50.7587	4.57666
HVO_2402	glycine dehydrogenase (decarboxylating) (glycine cleavage system protein P)	38.26	1	13	13	140	183.235	38.26	13	71	8552.1	38.26	13	69	447	48.5449	4.56396
HVO_2404	aminomethyltransferase (glycine cleavage system protein T)	6.06	1	1	2	6	0	6.06	2	3	136.635	6.06	2	3	363	39.694	4.24658
HVO_2410	UPF0753 family protein	19.51	1	10	10	112	188.162	19.51	10	57	8418.88	19.51	10	55	810	86.9343	4.33545
HVO_2413	translation elongation factor aEF-1 alpha subunit	15.71	1	2	6	61	59.2166	13.81	5	28	3041.26	15.71	6	33	420	45.5997	4.75439
HVO_2418	conserved hypothetical protein	11.88	1	6	6	22	34.4698	11.88	6	11	979.096	11.88	6	11	892	94.6079	4.15771
HVO_2425	GNAT family acetyltransferase	42.59	1	7	7	39	46.9059	33.33	5	18	2371.41	42.59	7	21	216	24.3936	4.53857
HVO_2427	replication factor C large subunit	17.01	1	7	7	36	45.6712	17.01	7	19	2168.95	14.34	6	17	488	53.4107	4.66553
HVO_2430	ABC-type transport system ATP-binding protein (probable substrate glutamine)	37.6	1	7	9	121	134.9	31.4	7	58	7020.38	36.78	8	63	242	26.6225	4.88135
HVO_2431	ABC-type transport system permease protein (probable substrate glutamine)	33.7	1	6	6	53	63.3196	17.75	4	25	2734.69	33.7	6	28	276	29.6117	5.14795
HVO_2432	ABC-type transport system periplasmic substrate-binding protein (probable substrate glutamine)	37.04	1	8	8	751	1268.1	37.04	8	378	53864.9	37.04	8	373	297	32.3442	3.97998
HVO_2435	peptidase M24 family protein	7.61	1	2	2	4	4.75345	7.61	2	2	182.799	7.61	2	2	368	39.9603	4.52588
HVO_2436	malic enzyme (NADP)	43.68	1	22	29	566	741.067	43.14	28	283	34895.3	43.01	28	283	751	81.4084	4.55127
HVO_2452	ribonucleoside-diphosphate reductase, adenosylcobalamin-dependent	39.3	1	31	31	346	435.933	33.98	28	168	19534.5	36.4	29	178	1033	114.305	4.44971
HVO_2454	anthranilate synthase component I	6.68	1	2	2	6	4.98068	6.68	2	3	163.934	6.68	2	3	524	55.8806	4.56396
HVO_2456	anthranilate phosphoribosyltransferase	16.31	1	3	3	16	20.6786	16.31	3	8	413.809	16.31	3	8	331	33.7518	4.34814
HVO_2464	succinate--CoA ligase (ADP-forming) alpha subunit	48.79	1	9	9	155	249.772	45.67	8	76	11288.9	48.79	9	79	289	29.8457	4.27197
HVO_2465	succinate--CoA ligase (ADP-forming) beta subunit	53.02	1	15	15	190	248.39	48.29	14	94	10751.7	53.02	15	96	381	40.9791	4.23389
HVO_2469	transport protein (homolog to dopamine transporter)	3.82	1	1	2	3					236.621	3.82	2	3	445	46.3767	4.50049
HVO_2470	transport protein (homolog to dopamine transporter)	4.45	1	1	2	4					309.661	4.45	2	4	472	48.7621	8.60205
HVO_2471	propionyl-CoA carboxylase carboxyltransferase component	61.43	1	21	22	356	476.843	54.26	21	176	20531.1	61.43	22	180	516	56.737	4.89404
HVO_2481	HD family hydrolase	15.64	1	3	3	15	13.1574	15.64	3	7	560.098	15.64	3	8	390	42.7462	6.13818
HVO_2486	propionyl-CoA carboxylase biotin carboxylase component	57.26	1	26	26	352	499.942	57.26	26	176	21154.1	57.26	26	176	599	65.3058	4.51318
HVO_2487	aspartate-semialdehyde dehydrogenase	31.98	1	5	5	120	156.821	31.98	5	60	6124.47	31.98	5	60	344	36.589	4.41162
HVO_2495	DUF106 family protein	42.62	1	12	12	205	275.196	42.62	12	105	12583.9	42.62	12	100	305	33.4764	4.57666
HVO_2500	transport protein (probable substrate cationic amino acids)	13.1	1	7	7	32	25.9087	13.1	7	16	1377.07	13.1	6	16	748	78.602	4.61475
HVO_2506	isopentenyl-diphosphate delta-isomerase, type I	51.85	1	4	4	21	2.98856	44.97	3	9	496.58	51.85	4	12	189	21.7363	4.4624
HVO_2511	glutamyl-tRNA(Gln) amidotransferase subunit D	35.42	1	8	8	82	122.254	35.42	8	42	5595.62	24.58	6	40	415	44.4274	4.41162
HVO_2516	phosphoglycerate mutase, 2,3-biphosphateglycerate-independent type	7.79	1	2	2	4	1.95079	7.79	2	2	152.761	7.79	2	2	526	57.1999	4.31006
HVO_2519	conserved hypothetical protein	23.56	1	5	5	27	36.8513	18.85	4	12	2224.72	23.56	5	15	382	40.7058	4.34814
HVO_2521	DUF21/CBS domain protein	15.76	1	4	4	33	46.9572	15.76	4	16	1992.67	15.76	4	17	349	38.4016	4.42432
HVO_2528	phytoene dehydrogenase (phytoene desaturase)	21.4	1	11	11	96	71.4909	21.4	11	47	3555.42	21.4	11	49	500	55.8389	4.56396
HVO_2529	probable oxidoreductase (short-chain dehydrogenase family)	9.13	1	2	2	2					94.135	9.13	2	2	230	23.5957	4.71631
HVO_2533	conserved hypothetical protein	14.88	1	4	4	42	67.7098	14.88	4	21	2717.1	14.88	4	21	336	35.0878	4.38623
HVO_2536	CHP00300 family protein	10.58	1	2	2	4					56.4007	10.58	2	4	416	44.8268	4.51318
HVO_2538	alpha/beta hydrolase fold protein	45.69	1	10	10	169	184.898	43.77	9	82	10696.9	45.69	10	87	313	33.8102	6.06201
HVO_2541	protein translocase subunit SecY	18	1	5	9	178	178.15	18	9	88	9962.69	18	9	90	489	52.2909	6.81494
HVO_2542	50S ribosomal protein L15	62.42	1	8	8	247	318.035	62.42	8	125	15440.3	44.24	7	122	165	17.8177	4.93213
HVO_2543	50S ribosomal protein L30	59.74	1	8	8	259	295.315	59.74	8	129	15142.8	59.74	8	130	154	17.0965	4.76709
HVO_2544	30S ribosomal protein S5	41.12	1	9	9	79	100.24	37.85	8	38	5641.5	41.12	9	41	214	23.2701	9.29053
HVO_2545	50S ribosomal protein L18	79.89	1	7	8	553	664.724	79.89	8	275	30880.6	77.72	7	278	184	20.1852	5.60498
HVO_2546	50S ribosomal protein L19e	39.07	1	6	6	44	57.1169	39.07	6	23	2734.81	34.44	5	21	151	17.318	9.979
HVO_2547	50S ribosomal protein L32e	62.13	1	14	15	720	1027.89	54.47	13	343	49120.8	62.13	15	377	235	25.7959	4.75439
HVO_2548	50S ribosomal protein L6	91.01	1	12	12	996	1387.49	89.89	11	492	62645.9	91.01	12	504	178	19.5987	4.67822
HVO_2549	30S ribosomal protein S8	48.46	1	5	5	44	48.274	48.46	5	22	2158.01	48.46	5	22	130	14.1389	4.79248
HVO_2551	50S ribosomal protein L5	27.33	1	5	5	91	129.796	20.35	3	41	6768.82	27.33	5	50	172	19.1065	4.77979
HVO_2552	30S ribosomal protein S4e	41.7	1	11	11	113	141.78	38.46	9	55	7172.22	41.7	11	58	247	26.6492	4.57666
HVO_2553	50S ribosomal protein L24	44.92	1	5	5	63	71.1278	44.92	5	32	3707.18	44.92	5	31	118	13.3768	4.729
HVO_2554	50S ribosomal protein L14	57.58	1	9	9	546	777.064	57.58	9	274	31325.9	47.73	8	272	132	14.2256	9.75928
HVO_2555	30S ribosomal protein S17	69.3	1	5	5	73	45.6691	50	4	31	4062.4	69.3	5	42	114	12.6563	4.80518
HVO_2558	30S ribosomal protein S3	38.49	1	10	10	117	182.161	34.21	9	54	10005.8	38.49	10	63	304	33.4239	4.05615
HVO_2559	50S ribosomal protein L22	52.94	1	6	6	91	139.915	43.14	5	45	6916.72	52.94	6	46	153	16.9415	5.60498
HVO_2560	30S ribosomal protein S19	50	1	5	5	147	146.802	50	5	73	7951.66	50	5	74	140	15.9651	5.56689
HVO_2561	50S ribosomal protein L2	46.47	1	17	17	715	845.703	46.47	17	352	43993.6	46.47	17	363	241	25.6406	10.4038
HVO_2562	50S ribosomal protein L23	72.29	1	6	6	89	135.465	59.04	5	40	7631.75	72.29	6	49	83	9.42477	5.47803
HVO_2563	50S ribosomal protein L4	70.97	1	12	13	251	337.708	70.97	13	123	15522.5	70.97	13	128	248	26.999	6.44287
HVO_2564	50S ribosomal protein L3	84.62	1	25	25	1850	1983.83	83.14	23	942	92089.7	84.62	25	908	338	37.1557	6.68311
HVO_2579	nicotinate-nucleotide pyrophosphorylase (carboxylating)	14.18	1	3	3	12	14.5228	14.18	3	6	506.935	14.18	3	6	268	27.9292	4.86865
HVO_2580	L-aspartate oxidase	7.08	1	2	2	4	1.63869	7.08	2	2	104.443	7.08	2	2	537	55.7534	4.62744
HVO_2583	hydroxymethylglutaryl-CoA reductase (NADPH)	9.43	1	4	4	19	21.8443	9.43	4	10	609.916	7.69	3	9	403	41.0597	4.729
HVO_2588	isocitrate dehydrogenase (NADP)	54.18	1	18	18	204	253.653	51.07	17	102	11445.7	52.74	17	102	419	45.7817	4.58936
HVO_2606	PQQ repeat protein	15.79	1	6	7	51	55.7789	14.65	6	25	2620.5	15.79	7	26	437	46.8903	4.80518
HVO_2614	uridine phosphorylase	7.85	1	2	2	14	18.9919	7.85	2	7	878.878	7.85	2	7	242	25.7517	4.29736
HVO_2616	ion channel pore / TrkA domain protein	15.63	1	3	3	23	34.8085	6.7	2	11	1464.74	15.63	3	12	403	42.6694	4.84326
HVO_2617	TrkA-C domain protein	18.36	1	5	6	31	44.1854	18.36	6	16	1752.94	18.36	6	15	403	42.0001	4.95752
HVO_2618	TrkA-C domain protein	12.97	1	4	4	11	11.453	11.38	3	5	591.063	12.97	4	6	501	50.5847	4.48779
HVO_2620	cytochrome bc1 complex Rieske iron-sulfur protein	57.65	1	7	7	224	300.472	53.38	6	109	13837.4	57.65	7	115	281	30.225	4.31006
HVO_2621	phosphoenolpyruvate carboxylase	52.62	1	40	40	559	726.022	52.29	39	280	31674.1	52.62	40	279	897	102.336	4.64014
HVO_2624	CTP synthase	23.5	1	8	8	40	40.0691	23.5	8	20	1777.73	23.5	8	20	549	60.791	4.70361
HVO_2625	GMP synthase (glutamine-hydrolyzing) subunit B	15.08	1	4	4	25	29.271	15.08	4	12	1276.26	15.08	4	13	305	33.827	4.7417
HVO_2630	conserved hypothetical protein	8.94	1	2	2	2					115.321	8.94	2	2	302	32.8978	4.4751
HVO_2636	PspA domain protein	72.1	1	16	16	312	394.832	72.1	16	157	16751.5	70.29	15	155	276	30.886	4.61475
HVO_2638	homolog to mandelate racemase / homolog to muconate lactonizing enzyme	24.06	1	7	7	41	41.0577	24.06	7	21	1999.42	20.58	6	20	345	36.9125	4.67822
HVO_2643	NADPH:quinone reductase	17.63	1	4	4	12	7.3745	17.63	4	6	443.015	17.63	4	6	346	37.2325	4.55127
HVO_2646	dihydroxy-acid dehydratase	32.02	1	13	13	143	139.432	32.02	13	71	7186.49	32.02	13	72	584	61.8238	4.42432
HVO_2648	phosphoglycerate dehydrogenase	8.15	1	2	2	12	17.5561	8.15	2	6	831.707	8.15	2	6	319	34.2412	4.64014
HVO_2650	FAD-dependent oxidoreductase (homolog to geranylgeranyl reductase)	9.11	1	4	4	12	16.2448	9.11	4	7	453.036	7.16	3	5	461	50.659	4.729
HVO_2654	homolog to respiratory nitrate reductase b-type cytochrome subunit	8.23	1	3	3	5	6.08641	5.91	2	2	196.377	8.23	3	3	474	51.5534	5.69385
HVO_2661	aminotransferase class V (serine--pyruvate aminotransferase / alanine--glyoxylate aminotransferase)	17.84	1	6	6	37	15.8813	17.84	6	18	1149.87	17.84	6	19	370	41.8507	4.4751
HVO_2670	FAD-dependent oxidoreductase (GlcD/DLD_GlcF/GlpC domain fusion protein)	4.73	1	2	2	4					202.967	4.73	2	4	1058	113.842	4.69092
HVO_2675	histidinol dehydrogenase	13.79	1	2	2	6	8.73461	13.79	2	3	245.241	13.79	2	3	428	45.4066	4.50049
HVO_2688	TrmB family transcription regulator	13.6	1	4	5	25	28.6082	10.76	3	11	1403.24	13.6	5	14	353	39.2502	4.57666
HVO_2690	GFO family oxidoreductase	33.88	1	9	9	85	84.1088	33.88	9	43	4344.13	33.88	9	42	366	40.0034	4.60205
HVO_2695	ABC-type transport system periplasmic substrate-binding protein (probable substrate sugar)	33.59	1	9	9	56	80.9637	29.88	8	27	3754.06	33.59	9	29	512	55.3875	4.42432
HVO_2700	AAA-type ATPase (CDC48 subfamily)	11.41	1	6	7	34	39.22	11.41	7	17	1614.44	11.41	7	17	754	82.7663	4.75439
HVO_2703	3-methyl-2-oxobutanoate hydroxymethyltransferase	13.01	1	2	3	15	12.2105	11.52	2	7	427.851	13.01	3	8	269	28.293	4.48779
HVO_2708	YfiH family protein	50.31	1	10	10	95	109.467	50.31	10	47	4558.11	50.31	10	48	322	35.3839	4.34814
HVO_2716	acyl-CoA dehydrogenase	13.39	1	3	3	9	7.77008	13.39	3	5	427.379	6.56	2	4	381	41.3455	4.65283
HVO_2721	amidophosphoribosyltransferase	8.92	1	3	3	9	8.59318	3.85	2	4	296.299	8.92	3	5	493	53.3892	4.77979
HVO_2724	beta-lactamase domain protein	63.33	1	24	24	932	930.981	63.33	24	457	47707.1	61.78	23	475	450	50.0831	5.40186
HVO_2725	bifunctional short chain isoprenyl diphosphate synthase	17.53	1	6	6	41	55.7807	17.53	6	21	2106.72	14.66	5	20	348	38.181	4.32275
HVO_2737	50S ribosomal protein L8e	52.5	1	4	4	19	3.2414	32.5	3	5	1349.08	52.5	4	14	120	12.6283	4.15771
HVO_2740	nucleoside-diphosphate kinase	16.23	1	2	2	28	36.3529	16.23	2	15	1494.43	16.23	2	13	154	17.4793	4.50049
HVO_2742	5-methyltetrahydropteroyltriglutamate--homocysteine S-methyltransferase (methionine synthase II)	21.57	1	6	7	64	77.2472	21.57	7	31	3421.24	21.57	7	33	357	40.2724	4.39893
HVO_2743	5-methyltetrahydropteroyltriglutamate--homocysteine S-methyltransferase (methionine synthase II)	35.42	1	10	10	43	57.3855	30.06	8	21	2825.75	35.42	9	22	336	36.7776	4.11963
HVO_2749	50S ribosomal protein L21e	31.25	1	3	3	22	17.0748	31.25	3	11	973.079	31.25	3	11	96	10.5926	10.9458
HVO_2750	cystathionine synthase/lyase (cystathionine gamma-synthase, cystathionine gamma-lyase, cystathionine beta-lyase)	16.06	1	3	3	26	19.386	16.06	3	13	950.368	16.06	3	13	386	42.0631	4.48779
HVO_2756	50S ribosomal protein L10	56.32	1	13	13	760	1194.36	56.32	13	380	44939.9	56.32	13	380	348	36.8939	3.99268
HVO_2757	50S ribosomal protein L1	94.81	1	19	19	1577	2399.77	90.09	18	784	106354	92.45	18	793	212	23.1155	4.42432
HVO_2758	50S ribosomal protein L11	40.25	1	6	6	73	72.5616	32.7	5	32	4089.6	40.25	6	41	159	16.792	4.04346
HVO_2759	peptidase M42 family protein	57.91	1	15	15	223	342	57.91	15	112	13871.1	57.91	15	111	354	37.0239	4.39893
HVO_2767	ATP-dependent DNA helicase Dna2	3.39	1	1	2	2	2.5609	3.39	2	2					884	97.5292	4.85596
HVO_2770	conserved hypothetical protein	29.38	1	7	7	81	76.7091	29.38	7	40	4424.5	29.38	7	41	320	35.6508	5.14795
HVO_2773	30S ribosomal protein S2	30	1	4	4	70	118.912	30	4	35	5381.43	30	4	35	260	28.3026	4.15771
HVO_2774	enolase	50.88	1	13	13	218	252.275	50.88	13	109	12108.5	49.62	12	109	399	41.9796	4.37354
HVO_2777	30S ribosomal protein S9	71.97	1	10	10	133	158.162	71.97	10	65	7701.62	71.97	10	68	132	14.6807	9.74463
HVO_2778	50S ribosomal protein L13	64.14	1	8	8	129	197.712	64.14	8	64	9585.65	64.14	8	65	145	16.0012	5.42725
HVO_2779	50S ribosomal protein L18e	85.34	1	11	11	261	447.638	81.03	10	130	19021.1	85.34	11	131	116	12.7437	8.49951
HVO_2781	DNA-directed RNA polymerase subunit D	18.92	1	4	4	36	45.7884	18.92	4	18	1912.28	18.92	4	18	259	28.0699	4.32275
HVO_2782	30S ribosomal protein S11	41.54	1	4	4	77	86.8167	41.54	4	39	4580	41.54	4	38	130	13.4299	8.55811
HVO_2783	30S ribosomal protein S4	45.14	1	8	8	101	112.414	45.14	8	50	6220.1	45.14	8	51	175	20.0651	5.23682
HVO_2784	30S ribosomal protein S13	46.71	1	7	7	83	94.2913	46.71	7	41	5060.73	46.71	7	42	167	18.9124	5.17334
HVO_2790	ATP-binding protein Mrp	16.18	1	3	3	9	10.486	16.18	3	5	525.494	8.96	2	4	346	36.7966	4.50049
HVO_2798	ABC-type transport system periplasmic substrate-binding protein (probable substrate branched-chain amino acids)	13.73	1	4	4	126	137.896	13.73	4	65	6164.32	8.7	3	61	437	44.6439	3.95459
HVO_2800	ABC-type transport system ATP-binding protein (probable substrate branched-chain amino acids)	7.91	1	2	2	19	31.6907	7.91	2	9	1278.29	7.91	2	10	253	27.5965	4.42432
HVO_2802	ABC-type transport system permease protein (probable substrate branched-chain amino acids)	4.49	1	2	2	6	6.7547	4.49	2	3	335.759	4.49	2	3	445	47.3563	8.51416
HVO_2808	succinate dehydrogenase subunit A (flavoprotein)	50.89	1	21	21	689	789.361	50.89	21	348	38040.8	50.89	21	341	615	67.5991	4.88135
HVO_2809	succinate dehydrogenase subunit B (iron-sulfur protein)	36.18	1	12	12	233	235.317	36.18	12	116	11148.8	36.18	12	117	293	33.9443	5.2749
HVO_2810	succinate dehydrogenase subunit D	11.38	1	2	2	5					341.263	11.38	2	5	123	13.6613	9.81787
HVO_2813	RimK family protein	22.96	1	7	7	32	44.3417	20.75	6	15	2128.06	22.96	7	17	453	48.9847	4.729
HVO_2815	3-hydroxyacyl-CoA dehydrogenase / enoyl-CoA hydratase	28.74	1	11	11	59	83.0917	28.74	11	30	3387.22	24.81	10	29	661	70.9903	4.34814
HVO_2858	Lrp/AsnC family transcription regulator	21.79	1	2	2	2	2.44726	21.79	2	2					156	17.6337	4.61475
HVO_2859	DUF63 family protein	2.37	1	2	2	8	0	2.37	2	4	152.189	2.37	2	4	379	40.1873	4.79248
HVO_2862	serine hydroxymethyltransferase	58.55	1	14	14	177	234.013	58.55	14	89	11142.5	58.55	14	88	415	44.3216	4.52588
HVO_2865	methylenetetrahydrofolate dehydrogenase / methenyltetrahydrofolate cyclohydrolase	7.74	1	2	2	2	2.87496	7.74	2	2					297	31.3475	4.36084
HVO_2872	conserved hypothetical protein	6.99	1	2	2	5	0	6.99	2	2	199.821	6.99	2	3	458	50.8328	4.80518
HVO_2873	flap endonuclease Fen1	6.75	1	2	2	8	11.1088	6.75	2	4	406.562	6.75	2	4	326	36.3597	4.39893
HVO_2881	DUF4013 family protein	12.16	1	3	3	18	21.2615	12.16	3	8	1041.87	12.16	3	10	255	27.4918	4.79248
HVO_2882	DUF4013 family protein	11.67	1	2	2	18	13.838	11.67	2	9	752.764	11.67	2	9	240	25.4176	4.55127
HVO_2883	conserved hypothetical protein	5.98	1	2	2	3	2.13314	5.98	2	3					702	78.8846	4.4751
HVO_2888	homolog to elongator complex protein ELP3	13.64	1	3	3	3					110.815	13.64	3	3	550	62.5886	5.0083
HVO_2889	RecJ domain protein	62	1	34	34	755	1052.33	62	34	380	52136.9	62	34	375	729	79.1116	4.37354
HVO_2900	fumarate hydratase	63.97	1	21	21	452	631.497	63.97	21	227	26450.8	63.97	21	225	469	50.062	4.77979
HVO_2902	glutamyl-tRNA(Gln) amidotransferase subunit E	41.35	1	18	18	233	290.454	41.35	18	115	13420.3	41.35	18	118	624	67.5552	4.27197
HVO_2913	superoxide dismutase (Mn)	29.65	2	3	3	64	91.5382	29.65	3	32	4612.86	29.65	3	32	199	22.2833	4.4751
HVO_2916	probable oxidoreductase (short-chain dehydrogenase family)	15.87	1	3	3	31	54.1933	15.87	3	16	2532.37	15.87	3	15	252	25.9778	4.38623
HVO_2923	proteasome alpha subunit	31.73	1	6	7	59	67.0473	31.73	7	29	2351.61	31.73	7	30	249	26.7112	4.38623
HVO_2943	dihydroorotate dehydrogenase (quinone)	33.9	1	7	7	50	80.0321	33.9	7	26	3226.75	31.05	6	24	351	37.4481	4.71631
HVO_2945	valine--tRNA ligase	15.52	1	8	8	35	33.2771	12.07	6	18	1696.14	11.84	7	17	870	98.882	4.36084
HVO_2947	phenylalanine--tRNA ligase beta subunit	40	1	16	16	128	95.924	37.89	14	61	6469.56	31.75	15	67	570	63.2781	4.4624
HVO_2948	phenylalanine--tRNA ligase alpha subunit	47.09	1	11	11	162	285.982	47.09	11	82	10592.5	47.09	11	80	499	55.1257	4.41162
HVO_2951	tryptophan--tRNA ligase	6.24	1	2	2	6	4.62591	6.24	2	3	140.709	6.24	2	3	529	59.0991	4.52588
HVO_2959	2-oxo-3-methylvalerate dehydrogenase E1 component beta subunit	23.85	1	5	5	23	34.6129	20.18	4	11	1410.62	23.85	5	12	327	35.9972	4.729
HVO_2960	dihydrolipoamide S-acyltransferase	28.6	1	15	15	236	372.912	28.6	15	119	15355.3	28.6	15	117	521	54.8791	4.39893
HVO_2961	dihydrolipoyl dehydrogenase	6.53	1	2	2	2					179.641	6.53	2	2	475	49.9425	4.41162
HVO_2968	phosphoglycerate dehydrogenase	49.33	1	16	16	136	214.999	42.48	15	67	9278.7	49.33	16	69	525	55.309	4.36084
HVO_2969	threonine synthase	37.47	1	10	10	79	106.712	34.84	9	39	3920.9	37.47	10	40	419	44.376	4.48779
HVO_2989	phosphohexomutase (phosphoglucomutase / phosphomannomutase)	21.81	1	8	9	56	56.1541	21.81	9	27	2537.68	21.81	9	29	454	48.4981	4.4624
HVO_2997	O-acetylhomoserine aminocarboxypropyltransferase (methionine synthase)	38.05	1	9	9	153	213.236	35.5	8	73	10003.6	38.05	9	80	431	46.1082	4.4751
HVO_2998	homoserine O-acetyltransferase	24.1	1	5	5	21	23.3963	24.1	5	11	1030.4	24.1	5	10	415	44.7663	4.69092
HVO_2999	O-acetylhomoserine aminocarboxypropyltransferase (methionine synthase)	10.93	1	2	2	6	6.85497	10.93	2	6					439	47.2409	4.58936
HVO_3000	DNA ligase (NAD)	1.72	1	0	2	9	8.44008	1.72	2	5	333.236	1.72	2	4	699	75.7654	4.50049
HVO_3002	ABC-type transport system ATP-binding protein	21.47	1	6	6	59	66.6175	18.4	5	29	3615.75	21.47	6	30	326	34.6599	4.31006
HVO_3007	malate dehydrogenase	27.63	1	9	9	150	162.012	27.63	9	73	6255.1	27.63	9	77	304	32.6339	4.39893
HVO_3014	origin-associated GTP-binding protein OapA	45.07	1	8	8	33	35.2758	41.78	7	15	1645.67	45.07	8	18	213	24.0212	5.0083
HVO_A0049	DUF21/CBS domain protein	25.67	1	8	8	68	69.0787	25.67	8	33	2497.04	25.67	8	35	448	48.8371	4.31006
HVO_A0079	probable restriction/modification enzyme	3.03	1	2	2	3					149.254	3.03	2	3	1088	123.808	4.64014
HVO_A0088	FAD-dependent oxidoreductase (GlcD/DLD_GlcF/GlpC domain fusion protein)	2.44	1	2	3	6	3.8193	2.44	3	3	105.37	2.44	3	3	1024	111.295	4.69092
HVO_A0097	3-hydroxyacyl-CoA dehydrogenase / enoyl-CoA hydratase	7.08	1	4	4	12	14.1082	7.08	4	6	478.259	7.08	4	6	650	70.2441	4.27197
HVO_A0133	conserved hypothetical protein	47.26	1	12	12	400	671.739	47.26	12	200	28355.7	47.26	12	200	292	30.8172	5.17334
HVO_A0145	ABC-type transport system ATP-binding protein (probable substrate sugar)	2.55	2	0	2	5	0	2.55	2	3	108.049	2.55	2	2	392	43.4324	4.56396
HVO_A0158	acyl-CoA synthetase	10.77	1	2	3	5	2.04245	4.92	2	2	103.928	10.77	3	3	650	71.1528	4.62744
HVO_A0168	HTH-10 family transcription regulator	18.7	1	2	2	3					150.993	18.7	2	3	246	27.7706	4.98291
HVO_A0174	protein translocase subunit SecY	7.38	1	1	5	36	15.5677	4.71	4	17	1425.15	7.38	5	19	488	51.9126	7.06396
HVO_A0181	conserved hypothetical protein	9.24	1	1	2	3	9.39965	9.24	2	3					238	25.1126	3.9292
HVO_A0205	CRISPR-associated endoribonuclease Cas6	27.21	1	6	6	49	61.7498	27.21	6	22	2603.32	27.21	6	27	272	31.0323	5.43994
HVO_A0206	CRISPR-associated protein Cas8b	17.85	1	9	9	52	57.5541	16.32	8	24	2213.91	17.85	9	28	717	79.3031	4.60205
HVO_A0207	CRISPR-associated protein Cas7	74.71	1	14	14	208	290.947	74.71	14	100	11849.8	74.71	14	108	340	38.1607	4.53857
HVO_A0208	CRISPR-associated endoribonuclease Cas5, Hmari subtype	26.04	1	5	5	46	82.7832	26.04	5	24	3941.93	26.04	5	22	265	29.3047	4.91943
HVO_A0242	conserved hypothetical protein	15.3	1	2	2	4	5.1035	15.3	2	2	200.6	15.3	2	2	183	20.7749	5.41455
HVO_A0294	ABC-type transport system ATP-binding protein (probable substrate spermidine/putrescine)	7.22	1	1	2	2					104.523	7.22	2	2	388	42.1037	4.58936
HVO_A0331	D-galactonate dehydratase	44.79	1	9	9	57	75.2654	44.79	9	29	3633.82	34.9	8	28	384	42.7923	4.83057
HVO_A0336	ABC-type transport system ATP-binding protein (probable substrate dipeptide/oligopeptide)	8.79	1	2	2	2					42.1144	8.79	2	2	717	77.7973	4.729
HVO_A0339	ABC-type transport system periplasmic substrate-binding protein (probable substrate dipeptide/oligopeptide)	24.6	1	9	9	97	132.571	24.6	9	49	5562.28	24.6	9	48	557	61.2091	4.38623
HVO_A0380	ABC-type transport system periplasmic substrate-binding protein (probable substrate dipeptide/oligopeptide)	4.44	1	2	2	3	4.39096	4.44	2	3					563	62.8158	4.70361
HVO_A0406	conserved hypothetical protein	18.77	2	5	5	32	53.549	18.77	5	16	2367.64	18.77	5	16	405	44.4101	5.30029
HVO_A0425	ABC-type transport system ATP-binding protein (probable substrate dipeptide/oligopeptide)	8.96	1	2	3	12	10.7462	8.96	3	7	282.12	4.34	2	5	346	38.3744	5.23682
HVO_A0426	ABC-type transport system ATP-binding protein (probable substrate dipeptide/oligopeptide)	13.65	1	3	3	6					622.795	13.65	3	6	337	36.8065	5.16064
HVO_A0428	ABC-type transport system periplasmic substrate-binding protein (probable substrate dipeptide/oligopeptide)	24.69	1	10	10	69	72.2196	24.69	10	35	3013.49	24.69	10	34	567	62.4343	4.70361
HVO_A0451	transport protein (probable substrate arsenite/antimonite)	13.88	1	8	8	76	109.597	13.88	8	38	4580.79	13.88	8	38	641	68.3324	4.60205
HVO_A0472	oxidoreductase (homolog to thioredoxin-disulfide reductase)	16.49	1	2	2	28	27.1756	16.49	2	15	1079.23	16.49	2	13	194	20.7246	4.11963
HVO_A0550	receiver/sensor box histidine kinase	4.18	1	2	3	6	1.64056	4.18	3	3	125.569	2.26	2	3	885	95.8637	4.4624
HVO_A0569	family 3 CoA transferase	11.72	1	2	2	2	2.46807	11.72	2	2					401	44.0616	4.55127
HVO_A0611	ABC-type transport system periplasmic substrate-binding protein (probable substrate zinc)	9.85	1	2	2	7	2.84104	9.85	2	4	119.487	9.85	2	3	335	35.9381	4.38623
HVO_A0619	conserved hypothetical protein	16.15	1	6	6	26	26.0406	14.38	5	13	1325.28	16.15	6	13	452	48.1517	4.67822
HVO_A0624	P-type transport ATPase (probable substrate zinc/cadmium)	14.86	1	10	10	78	107.193	13.3	9	39	5227.5	14.86	10	39	895	92.4867	4.42432
HVO_A0627	conserved hypothetical protein	13.56	1	3	3	10	11.1258	13.56	3	5	377.942	13.56	3	5	354	38.0614	4.70361
HVO_A0629	sensor box histidine kinase	3.28	1	1	2	7	5.52305	3.28	2	3	241.619	3.28	2	4	548	59.8503	4.62744
HVO_B0038	ABC-type transport system ATP-binding protein (probable substrate sugar)	13.32	1	1	3	22	17.4855	13.32	3	11	809.199	13.32	3	11	383	41.5894	4.52588
HVO_B0038A	D-xylonate dehydratase	8.74	1	0	4	78	67.5001	8.74	4	42	3452.65	5.1	3	36	412	45.5004	4.55127
HVO_B0039	alpha-ketoglutarate semialdehyde dehydrogenase	10.37	1	4	4	12	9.68483	10.37	4	6	399.543	10.37	4	6	482	50.6257	4.31006
HVO_B0045	diaminobutyrate decarboxylase	7.1	1	2	2	2					82.1782	7.1	2	2	521	56.1046	4.61475
HVO_B0047	ABC-type transport system periplasmic substrate-binding protein (probable substrate iron-III)	39.75	1	12	12	275	282.991	39.75	12	129	12934.5	38.25	11	146	400	44.2121	4.32275
HVO_B0050	ATP-dependent cobaltochelatase subunit CobN	17.13	1	12	12	71	61.2333	13.94	11	35	2682.7	17.13	12	36	1284	141.168	4.34814
HVO_B0051	ATP-dependent cobaltochelatase subunit ChlID	16.86	1	6	6	39	49.1665	16.86	6	19	2112.69	16.86	6	20	706	73.2657	4.38623
HVO_B0070	pyridoxal phosphate-dependent aminotransferase	11.87	1	2	2	2	0	11.87	2	2					438	46.4317	4.57666
HVO_B0071	oxidoreductase (homolog to zinc-containing alcohol dehydrogenase)	16.05	1	4	4	22	30.2847	16.05	4	11	1168.98	16.05	4	11	349	36.9692	4.70361
HVO_B0082	ABC-type transport system periplasmic substrate-binding protein (probable substrate dipeptide/oligopeptide)	27.24	1	11	11	93	129.695	21.27	10	46	5704.53	27.24	11	47	569	62.7656	4.29736
HVO_B0087	homolog to mandelate racemase / homolog to muconate lactonizing enzyme	8.24	1	3	3	8	5.76281	5.59	2	3	481.504	8.24	3	5	376	41.8044	4.90674
HVO_B0093	ABC-type transport system periplasmic substrate-binding protein (probable substrate dipeptide/oligopeptide)	26.7	1	12	12	89	117.017	26.7	12	46	4008.5	26.7	12	43	618	69.052	4.44971
HVO_B0100	aldehyde dehydrogenase	7.25	1	2	2	2	2.57931	7.25	2	2					483	50.3995	4.31006
HVO_B0101	IclR family transcription regulator	8.17	1	2	2	17	9.22227	8.17	2	9	708.746	8.17	2	8	257	28.5765	5.021
HVO_B0111	homolog to mandelate racemase / homolog to muconate lactonizing enzyme	12.22	1	4	4	10	10.868	12.22	4	5	349.493	12.22	4	5	401	44.2437	4.53857
HVO_B0115	fumarylacetoacetase family protein	16.61	1	2	2	13	16.7298	16.61	2	7	343.101	16.61	2	6	283	30.3258	4.2085
HVO_B0118	SMC-like protein Sph2	14.13	1	7	8	46	39.5028	13.51	7	23	2096.88	13.98	7	23	644	73.7572	4.41162
HVO_B0132	PQQ repeat protein	27.65	1	5	5	24	27.3686	27.65	5	12	945.978	27.65	5	12	405	41.8661	4.64014
HVO_B0134	ABC-type transport system ATP-binding protein	17.83	1	3	3	12	18.4202	17.83	3	6	587.876	17.83	3	6	258	27.1616	4.52588
HVO_B0144	ABC-type transport system periplasmic substrate-binding protein (probable substrate iron-III)	12.47	1	4	4	29	31.0856	12.47	4	14	1340.65	12.47	4	15	401	44.3461	4.39893
HVO_B0149	oleate hydratase	16.7	1	6	8	30	18.4889	12.01	6	13	1439.31	16.7	8	17	533	60.1443	4.64014
HVO_B0153	CapB domain protein	19.78	1	7	7	42	40.4388	18.86	6	20	1895.58	19.78	7	22	546	60.6944	4.86865
HVO_B0154	receiver/sensor box histidine kinase	2.92	1	3	3	18	21.8884	2.92	3	9	820.612	2.92	3	9	1301	144.149	4.38623
HVO_B0164	respiratory nitrate reductase catalytic subunit	6	1	2	2	3	0	6	2	3					983	111.082	4.61475
HVO_B0182	deoxyhypusine synthase	12.04	1	3	3	12	8.50096	12.04	3	6	361.704	12.04	3	6	324	35.6452	4.29736
HVO_B0194	conserved hypothetical protein	3.3	1	1	2	6	2.11304	3.3	2	3	146.653	3.3	2	3	394	42.7297	5.35107
HVO_B0198	ABC-type transport system periplasmic substrate-binding protein (probable substrate iron-III)	56.53	1	16	16	878	1212.36	56.53	16	433	51684.4	56.53	16	445	398	43.3989	4.37354
HVO_B0200	malate synthase	21.79	1	6	6	69	94.3982	21.79	6	34	4246.61	21.79	6	35	436	48.3389	4.29736
HVO_B0217	ABC-type transport system periplasmic substrate-binding protein (probable substrate branched-chain amino acids)	9.24	1	2	2	5					811.886	9.24	2	5	476	50.4479	4.23389
HVO_B0227	ABC-type transport system ATP-binding protein (probable substrate sugar)	10.82	1	1	2	2					87.3833	10.82	2	2	379	42.0837	4.4624
HVO_B0233	alpha-L-arabinofuranosidase	6.26	1	3	3	9	7.23908	6.26	3	6	268.545	4.7	2	3	511	57.5089	4.38623
HVO_B0243	CobW domain protein	13.94	1	2	2	3					72.9592	13.94	2	3	373	40.9662	4.60205
HVO_B0265	FAD-dependent oxidoreductase (GlcD/DLD_GlcF/GlpC domain fusion protein)	2.1	1	1	3	8	0	2.1	3	5	120.263	2.1	3	3	1048	112.525	4.61475
HVO_B0292	ABC-type transport system periplasmic substrate-binding protein (probable substrate glycerol-3-phosphate)	19.84	1	7	7	51	72.2967	19.84	7	26	2710.06	19.84	7	25	489	52.58	4.36084
HVO_B0345	homolog to mandelate racemase / homolog to muconate lactonizing enzyme	6.88	1	2	2	2					94.7722	6.88	2	2	378	41.2146	4.84326
HVO_B0354	conserved hypothetical protein	9.13	1	5	5	13	14.094	5.22	4	6	670.41	9.13	5	7	767	85.3556	4.67822
HVO_B0359	YidE family protein	4.64	1	2	2	4	2.05092	4.64	2	2	194.235	4.64	2	2	388	39.594	4.80518
HVO_B0363	dimethylsulfoxide reductase subunit A (reductase subunit)	27.16	1	17	17	150	212.882	27.16	17	75	9126.21	27.16	17	75	843	92.2868	4.79248
HVO_B0364	dimethylsulfoxide reductase subunit B	15.38	1	2	2	6	7.99472	15.38	2	3	244.322	15.38	2	3	273	29.7445	4.56396
HVO_B0371	aldehyde dehydrogenase	6.45	1	2	2	4	4.65653	6.45	2	2	154.279	6.45	2	2	496	52.4696	4.38623
HVO_B0376	probable oxidoreductase (aldo-keto reductase family protein)	55.65	1	20	20	239	286.709	55.65	19	118	12639.7	55.65	20	121	336	37.9526	4.61475
HVO_C0041	conserved hypothetical protein	4.19	1	2	2	2					49.2177	4.19	2	2	835	94.5153	5.05908
HVO_C0042	helicase domain protein	8.79	1	8	8	52	79.8906	8.79	8	26	3415.87	8.79	8	26	1274	144.447	4.66553
HVO_C0054	hypothetical protein	21.22	1	5	5	95	152.952	21.22	5	48	7495.14	21.22	5	47	344	37.4813	4.70361
HVO_C0060	CopG family protein	28.28	1	1	2	5	0	28.28	2	2	105.851	28.28	2	3	99	11.0621	4.18311
HVO_C0069	GFO family oxidoreductase	12.04	1	4	4	13	2.0906	12.04	4	6	337.584	12.04	4	7	324	35.9817	5.09717
HVO_C0074	ABC-type transport system ATP-binding protein (probable substrate dipeptide/oligopeptide)	22.03	1	8	9	25	20.5768	22.03	9	14	651.956	17.25	8	11	690	75.8679	4.79248
HVO_C0075	ABC-type transport system periplasmic substrate-binding protein (probable substrate dipeptide/oligopeptide)	32.8	1	10	11	61	76.3501	32.8	11	30	2721.16	28.85	10	31	558	61.2536	4.56396

## Sheet: wt D
Accession	Description	ΣCoverage	Σ# Proteins	Σ# Unique Peptides	Σ# Peptides	Σ# PSMs	Score A2	Coverage A2	# Peptides A2	# PSM A2	Score A4	Coverage A4	# Peptides A4	# PSM A4	# AAs	MW [kDa]	calc. pI
	>sp|TRYP_PIG|	25.11	1	5	5	494	686.673	25.11	5	246	31689.1	25.11	5	248	231	24.3938	7.18115
109255249	keratin 4 [Homo sapiens]	6.06	1	0	4	63	82.556	6.06	4	32	4780.09	4.55	3	31	594	63.8714	8.25049
13432173	Keratin, type I cytoskeletal 14 (Cytokeratin-14) (CK-14) (Keratin-14) (K14)	43.86	4	7	21	197	184.431	43.86	21	99	9611.95	39.41	19	98	472	51.5894	5.16064
1346344	Keratin, type II cytoskeletal 6A (Cytokeratin-6A) (CK 6A) (K6a keratin)	43.09	3	2	22	218	257.789	43.09	22	109	13954.2	43.09	22	109	564	60.0083	8.00146
1346345	Keratin, type II cytoskeletal 6B (Cytokeratin-6B) (CK 6B) (K6b keratin)	41.31	3	0	21	210	245.734	41.31	21	105	13419.1	41.31	21	105	564	59.9623	8.00146
17318569	keratin 1 [Homo sapiens]	45.81	3	24	29	347	410.352	45.81	29	175	21067.5	45.81	29	172	644	66.027	8.11865
18031720	keratin protein K6irs [Homo sapiens]	7.84	5	2	4	25	30.8896	5.49	3	12	1534.67	7.84	4	13	510	55.7144	6.88818
21961227	Keratin 6B [Homo sapiens]	39.72	2	0	20	206	243.275	39.72	20	103	12631.3	39.72	20	103	564	60.0303	8.00146
23503075	Keratin, type I cytoskeletal 16 (Cytokeratin-16) (CK-16) (Keratin-16) (K16)	49.89	5	13	25	269	271.333	49.89	25	135	14931.8	49.89	24	134	473	51.2362	5.04639
24234699	keratin 19 [Homo sapiens]	14.5	2	0	7	68	58.6694	14.5	7	34	3793.88	14.5	7	34	400	44.0791	5.13525
31074633	keratin 6L [Homo sapiens]	8.41	3	1	4	39	47.4736	8.41	4	20	2398.06	5.61	3	19	535	57.8002	7.1958
40354192	keratin 10 [Homo sapiens]	39.38	2	19	22	264	294.275	39.38	21	131	16609.1	39.38	22	133	584	58.7916	5.16064
4504911	keratin 13 isoform b [Homo sapiens]	10.71	3	1	6	33	39.5529	10.48	5	17	1769.21	8.33	5	16	420	45.8366	4.88135
4504919	keratin 8 [Homo sapiens]	8.9	1	0	5	52	52.6061	8.9	5	26	2906.07	8.9	5	26	483	53.6711	5.59229
46397807	Keratin, type I cuticular Ha7 (Hair keratin, type I Ha7)	9.58	1	1	2	13					1187.15	9.58	2	13	449	49.7152	4.95752
47132620	keratin 2a [Homo sapiens]	36.78	3	14	20	170	199.162	36.78	20	86	10840.3	34.27	19	84	639	65.3932	8.00146
547751	Keratin, type I cytoskeletal 17 (Cytokeratin-17) (CK-17) (Keratin-17) (K17) (39.1)	25.69	2	4	14	114	96.3208	25.69	14	57	5662.97	25.69	13	57	432	48.076	5.021
56757580	Keratin, type II cytoskeletal 5 (Cytokeratin-5) (CK-5) (Keratin-5) (K5) (58 kDa cytokeratin)	25.59	3	6	15	98	108.916	25.59	15	49	5969.4	25.59	15	49	590	62.409	8.06006
81175178	Keratin, type I cytoskeletal 9 (Cytokeratin-9) (CK-9) (Keratin-9) (K9)	38.2	1	18	18	161	161.622	38.2	18	80	8651.47	38.2	18	81	623	62.0919	5.30029
84040267	Keratin 6 isoform K6e [Homo sapiens]	42.91	3	0	22	215	253.872	42.91	22	108	13658.7	41.31	21	107	564	59.9603	7.72314
HVO_0002	signal peptidase I	11.85	1	2	2	10	13.457	11.85	2	5	524.897	11.85	2	5	287	30.295	4.60205
HVO_0008	aspartate kinase	17.09	1	4	4	24	25.4663	17.09	4	12	1334.48	17.09	4	12	392	41.674	4.4624
HVO_0011	inosine-5'-monophosphate cyclohydrolase, archaeal-type	47.89	1	6	6	23	29.5389	40.53	5	11	1444.21	47.89	6	12	190	20.559	4.29736
HVO_0014	ATP-dependent DNA helicase Hel308a	6.53	1	3	3	3	5.03085	6.53	3	3					827	90.2999	4.66553
HVO_0020	ABC-type transport system ATP-binding protein (probable substrate thiamine)	21.61	1	4	4	24	28.945	21.61	4	12	1424.67	21.61	4	12	361	38.2504	4.79248
HVO_0022	ABC-type transport system periplasmic substrate-binding protein (probable substrate thiamine)	7.41	1	3	3	12	17.5371	7.41	3	6	674.399	7.41	3	6	378	41.0854	4.1958
HVO_0025	thiosulfate sulfurtransferase	36.36	1	7	7	39	20.4611	33.92	6	18	2174.43	36.36	7	21	286	32.0539	4.28467
HVO_0035	stomatin family protein	34.16	1	6	9	47	55.8936	27.18	8	23	2971.62	34.16	9	24	401	43.5733	4.65283
HVO_0041	ornithine carbamoyltransferase	33.11	1	6	6	26	24.7671	33.11	6	13	1151.36	33.11	6	13	299	32.6609	4.37354
HVO_0042	acetylornithine deacetylase	7.87	1	2	2	5	3.93922	7.87	2	2	255.759	7.87	2	3	381	41.0056	4.33545
HVO_0043	acetylornithine aminotransferase	15.87	1	4	4	18	26.449	15.87	4	9	1130.37	15.87	4	9	378	39.742	4.66553
HVO_0044	acetylglutamate kinase	13.15	1	3	3	15	17.5609	13.15	3	8	976.508	13.15	3	7	327	33.1798	4.48779
HVO_0045	N-acetyl-gamma-glutamyl-phosphate reductase	27.09	1	7	7	29	29.3088	21.04	6	14	1832.66	27.09	7	15	347	36.769	4.93213
HVO_0046	putative glutamate--argW ligase	14.78	1	4	4	16	10.4149	14.78	4	7	888.551	14.78	4	9	291	31.8571	4.86865
HVO_0048	argininosuccinate lyase	28.89	1	10	10	41	55.9593	26.43	9	20	3236.48	28.89	10	21	488	50.7771	4.52588
HVO_0049	argininosuccinate synthase	26.17	1	10	10	79	61.8225	26.17	10	40	3618.47	26.17	10	39	405	44.4555	4.33545
HVO_0054	glycine--tRNA ligase	16.67	1	6	6	30	43.4739	14.31	5	14	2212.19	16.67	6	16	594	64.9118	4.2085
HVO_0055	CBS domain protein	34.86	1	7	7	30	36.5892	34.86	7	15	1676.41	34.86	7	15	284	30.8346	4.27197
HVO_0058	ABC-type transport system ATP-binding protein (probable substrate dipeptide/oligopeptide)	39.19	1	12	12	62	94.0758	39.19	12	31	3944.1	39.19	12	31	444	50.1528	4.84326
HVO_0059	ABC-type transport system ATP-binding protein (probable substrate dipeptide/oligopeptide)	39.28	1	10	10	76	72.9534	39.28	10	38	3940.43	39.28	10	38	359	39.3918	4.90674
HVO_0060	ABC-type transport system permease protein (probable substrate dipeptide/oligopeptide)	11.06	1	4	4	14	14.3426	8.77	3	6	909.578	11.06	4	8	479	51.5489	5.10986
HVO_0061	ABC-type transport system permease protein (probable substrate dipeptide/oligopeptide)	10.03	1	2	2	12	19.6167	10.03	2	6	788.224	10.03	2	6	349	38.7535	6.17627
HVO_0062	ABC-type transport system periplasmic substrate-binding protein (probable substrate dipeptide/oligopeptide)	38.24	1	14	14	373	375.46	38.24	14	181	19681.2	38.24	14	192	612	67.2656	4.15771
HVO_0065	DNA-directed DNA polymerase D large subunit	3.08	1	3	3	8	11.0524	3.08	3	4	499.502	3.08	3	4	1202	133.88	4.60205
HVO_0081	glutamate-1-semialdehyde 2,1-aminomutase	51.24	1	12	12	64	56.6942	51.24	12	33	2936.05	45.84	11	31	445	47.7813	4.85596
HVO_0085	GlnK-type ammonia transport regulator	26.89	1	2	2	8	11.5828	26.89	2	4	680.255	26.89	2	4	119	12.4974	4.97021
HVO_0087	porphobilinogen synthase	48.62	1	10	10	80	64.2719	48.62	10	40	3592.74	44.65	9	40	327	35.2974	4.71631
HVO_0102	HtpX-like protease	6.83	1	2	2	6	7.14808	6.83	2	3	287.423	6.83	2	3	293	32.7419	7.50342
HVO_0104	DNA repair and recombination protein RadA	21.87	1	5	5	21	27.2751	16.62	4	9	1704.62	21.87	5	12	343	37.2976	4.64014
HVO_0105	FAD-dependent oxidoreductase	8.4	1	3	3	8	6.87038	8.4	3	4	386.731	8.4	3	4	381	41.7716	4.70361
HVO_0109	cysteine desulfurase	31.92	1	10	10	48	49.7125	31.92	10	24	2519.89	31.92	10	24	426	46.7785	4.56396
HVO_0117	translation initiation factor aIF-6	45.7	1	7	7	56	80.0225	45.7	7	28	3405.92	45.7	7	28	221	22.9695	4.27197
HVO_0118	50S ribosomal protein L20e	43.1	1	2	2	12	11.8379	43.1	2	6	678.639	43.1	2	6	58	6.36026	6.52197
HVO_0120	signal recognition particle receptor FtsY	14.69	1	4	4	10	10.9645	14.69	4	5	584.275	14.69	4	5	456	48.1582	4.17041
HVO_0122	phosphoglycerate dehydrogenase	31.79	1	6	6	25	28.5775	24.69	5	12	1762.79	31.79	6	13	324	35.2853	5.35107
HVO_0123	signal recognition particle 54K protein	18.28	1	6	6	23	21.2148	16.13	5	10	1223.7	18.28	6	13	465	50.8858	4.50049
HVO_0133	thermosome subunit 1	75.18	1	33	35	3093	3760.18	75.18	35	1520	169650	75.18	35	1573	560	58.889	4.24658
HVO_0138	tyrosine--tRNA ligase	14.63	1	3	3	22	15.552	14.63	3	11	830.399	14.63	3	11	328	36.0886	4.33545
HVO_0145	replication factor C small subunit	8.8	1	2	2	10	11.9765	8.8	2	5	591.235	8.8	2	5	341	37.7562	4.93213
HVO_0146	phosphatidylserine decarboxylase	20.9	1	3	3	23	24.3147	20.9	3	11	1212.92	20.9	3	12	201	21.6723	6.55127
HVO_0154	conserved hypothetical protein	24.83	1	3	3	16	21.7907	24.83	3	8	764.069	24.83	3	8	149	15.8376	4.31006
HVO_0158	TATA-binding transcription initiation factor	11.64	1	2	2	10	10.7438	11.64	2	5	899.936	11.64	2	5	189	20.3334	4.22119
HVO_0161	ATP phosphoribosyltransferase	7.47	1	2	2	8	4.53842	7.47	2	4	423.576	7.47	2	4	281	30.4267	4.60205
HVO_0162	peptidase M48 family protein	10.66	1	3	3	10	13.7736	10.66	3	5	552.429	10.66	3	5	366	38.9667	9.39307
HVO_0167	adenosylhomocysteinase	56.31	1	15	15	149	126.492	52.1	14	67	8869.38	56.31	15	82	428	46.5953	4.38623
HVO_0175	DNA polymerase sliding clamp	19.84	1	3	3	7	11.552	19.84	3	4	494.417	10.53	2	3	247	26.6555	4.38623
HVO_0185	twin arginine translocation system subunit TatCt	3.06	1	2	2	6	6.49317	3.06	2	3	377.184	3.06	2	3	718	77.936	4.94482
HVO_0192	conserved hypothetical protein	16.3	1	2	2	6	2.76051	16.3	2	3	266.518	16.3	2	3	135	14.6143	4.28467
HVO_0195	ribose-5-phosphate isomerase	11.3	1	2	2	6	5.76222	11.3	2	3	184.94	11.3	2	3	230	23.2399	4.53857
HVO_0199	phosphohexomutase (phosphoglucomutase / phosphomannomutase)	14.44	1	5	5	20	17.2248	14.44	5	10	898.287	14.44	5	10	457	48.4358	4.34814
HVO_0203	replication factor C small subunit	17.74	1	4	4	19	22.0934	17.74	4	10	1066.65	11.93	3	9	327	36.1998	4.51318
HVO_0206	alanine--tRNA ligase	36.55	1	23	23	149	150.736	35.68	22	72	8533.48	36.55	23	77	922	102.401	4.53857
HVO_0212	homolog to lactoylglutathione lyase	22.58	1	2	2	2					104.006	22.58	2	2	124	13.5176	4.13232
HVO_0214	L-lactate dehydrogenase	9.69	1	2	2	10	5.16614	9.69	2	5	444.585	9.69	2	5	320	34.5481	4.48779
HVO_0220	ATP-dependent DNA helicase MCM	18.23	1	10	10	36	44.1829	18.23	10	18	2118.86	18.23	10	18	702	78.8059	4.729
HVO_0233	ribose-phosphate pyrophosphokinase	35.69	1	5	5	20	23.5319	35.69	5	10	1007.1	35.69	5	10	283	29.5538	4.39893
HVO_0236	tRNA (guanine(26)-N(2))-dimethyltransferase	6.65	1	3	3	8	7.33154	6.65	3	4	268.661	6.65	3	4	376	40.8769	4.97021
HVO_0237	UPF0761 family protein	10.11	1	3	3	18	28.513	10.11	3	9	1557.47	10.11	3	9	445	46.7271	5.13525
HVO_0239	glutamine synthetase	72.59	1	29	29	1491	1810.8	67.11	28	742	94845.9	70.18	27	749	456	50.4907	4.56396
HVO_0243	threonine aldolase	30.79	1	7	7	31	33.5541	30.79	7	16	1594.01	30.79	7	15	341	35.5956	4.55127
HVO_0244	transport protein (probable substrate zinc/cadmium)	8.28	1	2	2	8	8.13294	8.28	2	4	385.467	8.28	2	4	314	34.0195	4.60205
HVO_0250	DUF21/CBS domain protein	22.51	1	9	9	85	96.991	22.51	9	43	5504.23	22.51	9	42	471	51.7231	4.28467
HVO_0255	spermine/spermidine synthase family protein	5.21	1	2	2	6	6.81201	5.21	2	3	339.225	5.21	2	3	537	58.0467	4.95752
HVO_0285	probable metalloprotease	11.54	1	4	4	18	24.9608	11.54	4	9	1538.35	11.54	4	9	390	42.0801	4.98291
HVO_0306	conserved hypothetical protein	17.09	1	5	5	33	39.3416	14.29	4	16	1966.63	17.09	5	17	392	42.1379	4.29736
HVO_0307	conserved hypothetical protein	30.45	1	11	11	60	72.7391	30.45	11	30	3693.79	30.45	11	30	463	49.0309	4.88135
HVO_0310	A-type ATP synthase subunit H	35.45	1	2	2	6	5.91269	35.45	2	3	345.31	35.45	2	3	110	12.5359	4.03076
HVO_0311	A-type ATP synthase subunit I	33.83	1	18	18	196	209.522	33.83	18	96	11866.1	33.83	18	100	733	79.4548	4.41162
HVO_0313	A-type ATP synthase subunit E	31.44	1	5	6	47	20.8314	24.23	4	19	2677.06	31.44	6	28	194	22.0117	4.31006
HVO_0314	A-type ATP synthase subunit C	52.01	1	15	15	127	162.717	47.99	14	59	8533.96	52.01	15	68	348	38.7338	4.50049
HVO_0316	A-type ATP synthase subunit A	32.08	1	16	16	210	270.83	32.08	16	104	13923.3	32.08	16	106	586	64.4743	4.24658
HVO_0317	A-type ATP synthase subunit B	59.83	1	21	21	345	379.496	59.83	21	171	18876	59.83	21	174	468	51.9014	4.24658
HVO_0319	A-type ATP synthase subunit D	25.96	1	6	6	25	26.8765	25.96	6	13	1457.64	22.55	5	12	235	26.6655	4.71631
HVO_0324	arginine--tRNA ligase	18.57	1	9	9	31	20.5562	18.57	9	16	1267.16	18.57	9	15	587	64.9946	4.34814
HVO_0329	branched-chain amino acid aminotransferase	63.14	1	20	20	270	350.904	63.14	20	134	17826.8	63.14	20	136	312	34.9951	4.57666
HVO_0347	DNA-directed RNA polymerase subunit B''	29.56	1	12	12	63	65.7597	29.56	12	32	3421.32	27.83	11	31	521	58.8604	4.99561
HVO_0348	DNA-directed RNA polymerase subunit B'	43.84	1	17	17	126	139.696	43.84	17	63	6894.32	42.69	16	63	609	67.7198	4.91943
HVO_0349	DNA-directed RNA polymerase subunit A'	38.73	1	30	30	328	368.575	38.73	30	164	19680.8	38.22	29	164	976	108.846	4.80518
HVO_0350	DNA-directed RNA polymerase subunit A''	30.79	1	10	10	39	42.8062	24.82	9	19	1993.78	30.79	10	20	419	46.1119	4.34814
HVO_0353	30S ribosomal protein S12	21.13	1	3	3	11	13.276	21.13	3	6	579.432	13.38	2	5	142	15.4672	9.90576
HVO_0354	30S ribosomal protein S7	31.86	1	4	4	30	44.2969	31.86	4	15	2026.13	31.86	4	15	204	22.6014	5.13525
HVO_0356	translation elongation factor aEF-2	66.85	1	36	36	330	371.884	62.72	33	165	17994.2	66.85	36	165	727	80.3912	4.729
HVO_0357	ACT domain protein	30.16	1	5	5	30	30.2727	30.16	5	15	1751.84	30.16	5	15	189	20.2252	4.58936
HVO_0358	homoserine dehydrogenase	36.91	1	7	7	37	57.2189	36.91	7	19	2398.1	36.91	7	18	317	32.4024	4.43701
HVO_0359	translation elongation factor aEF-1 alpha subunit	63.42	1	16	18	455	506.679	58.19	16	204	31414.5	63.42	18	251	421	45.7307	4.729
HVO_0388	homolog to ribonuclease R	5.47	1	2	2	22	29.9485	5.47	2	11	1335.23	5.47	2	11	439	50.3267	4.729
HVO_0393	UvrABC system protein A	47.71	1	32	32	162	185.42	45.88	31	79	8743.69	47.71	32	83	983	108.611	4.81787
HVO_0396	FAD-dependent oxidoreductase (homolog to geranylgeranyl reductase)	15	1	4	4	14	11.8147	15	4	7	937.728	15	4	7	360	39.2374	5.0083
HVO_0399	conserved hypothetical protein	12.72	1	3	3	7	6.58241	12.72	3	3	458.274	12.72	3	4	346	36.0269	3.95459
HVO_0402	DUF124 family protein	20	1	3	3	14	11.3506	20	3	7	609.17	20	3	7	225	23.9797	4.57666
HVO_0415	repair helicase	8.12	1	4	4	15	20.9699	8.12	4	8	780.542	6.01	3	7	616	69.5987	4.70361
HVO_0417	metal-dependent carboxypeptidase	15.74	1	6	6	28	31.3226	15.74	6	14	1524.08	15.74	6	14	502	57.3236	4.42432
HVO_0420	transducer protein MpcT	18.42	1	5	5	20	21.1526	18.42	5	10	1079.15	18.42	5	10	543	57.1128	4.11963
HVO_0421	arNOG04375 family protein (homolog to PilT-type ATPase)	13.9	1	5	5	15	2.57699	13.9	5	7	511.642	13.9	5	8	626	67.65	4.65283
HVO_0424	ABC-type transport system ATP-binding protein	12.75	1	5	5	9	6.28593	6.79	4	4	355.571	12.75	5	5	604	67.2129	4.48779
HVO_0433	F420H2:NADP oxidoreductase	22.97	1	3	3	12	14.3323	22.97	3	6	615.498	22.97	3	6	222	23.3238	4.71631
HVO_0445	ABC-type transport system permease protein (probable substrate phosphate/phosphonate)	20.87	1	4	4	15	13.9594	20.87	4	7	765.068	20.87	4	8	321	35.4736	4.80518
HVO_0446	ABC-type transport system ATP-binding protein (probable substrate phosphate/phosphonate)	49.81	1	8	8	53	61.9296	46.07	7	23	3392.07	49.81	8	30	267	28.8503	4.64014
HVO_0447	ABC-type transport system periplasmic substrate-binding protein (probable substrate phosphate/phosphonate)	22.13	1	3	3	106	58.029	22.13	3	52	2039.67	22.13	3	54	348	36.4762	3.75146
HVO_0452	leucine--tRNA ligase	16.18	1	11	11	38	42.2633	16.18	11	19	2136	13.36	10	19	958	109.495	4.37354
HVO_0455	thermosome subunit 2	73.79	1	38	39	2938	4104.53	73.79	39	1464	204757	73.79	39	1474	557	59.2615	4.37354
HVO_0462	cytochrome bd ubiquinol oxidase subunit I	6.12	1	2	2	4	6.17109	6.12	2	2	278.117	6.12	2	2	474	52.1017	4.76709
HVO_0464	threonine ammonia-lyase	4.47	1	2	2	6	2.09618	4.47	2	3	274.296	4.47	2	3	403	43.6533	4.71631
HVO_0466	citrate (si)-synthase	16.36	1	5	5	36	50.3689	16.36	5	18	1790.55	16.36	5	18	379	41.7803	4.55127
HVO_0467	PhoU/TrkA-C domain protein	26.37	1	8	8	26	30.1453	26.37	8	13	1468.91	26.37	8	13	402	43.262	4.48779
HVO_0469	AstE family protein	16.98	1	4	4	16	23.3185	16.98	4	8	1167.73	16.98	4	8	318	33.9261	5.84619
HVO_0478	glyceraldehyde-3-phosphate dehydrogenase (NAD(P)) (phosphorylating)	40.85	1	8	8	25	23.5483	32.96	7	12	1078.21	40.85	8	13	355	38.1908	4.67822
HVO_0480	phosphoglycerate kinase	35.91	1	9	9	30	31.3422	35.91	9	16	1547.49	21.95	7	14	401	43.6092	4.37354
HVO_0481	glyceraldehyde-3-phosphate dehydrogenase (NAD) (phosphorylating)	68.86	1	16	16	324	373.536	68.86	16	163	17820.8	68.86	16	161	350	37.6326	4.53857
HVO_0484	50S ribosomal protein L10e	46.59	1	10	10	116	101.799	46.59	10	55	6010.93	46.59	10	61	176	19.753	8.71924
HVO_0506	ABC-type transport system ATP-binding/permease protein	13.8	1	5	6	15	13.5915	11.01	4	6	812.974	13.8	6	9	645	71.6911	4.58936
HVO_0519	replication protein A	13.04	1	5	5	16	15.0871	13.04	5	8	808.521	13.04	5	8	483	51.0075	4.13232
HVO_0530	ABC-type transport system periplasmic substrate-binding protein (probable substrate sugar)	17.94	1	4	4	37	34.5548	17.94	4	18	1413.25	17.94	4	19	457	48.1191	4.10693
HVO_0534	ABC-type transport system ATP-binding protein (probable substrate sugar)	28.98	3	7	8	41	53.0274	26.37	7	20	2822.52	28.98	8	21	383	41.8973	4.2085
HVO_0536	ferritin	55.68	1	5	5	54	48.0647	55.68	5	27	2529.98	55.68	5	27	176	19.8916	4.50049
HVO_0541	aconitate hydratase	18.12	1	13	13	69	49.7068	17.06	12	32	3770.11	18.12	13	37	938	102.147	4.39893
HVO_0549	2-keto-3-deoxygluconate kinase	23.75	1	5	6	34	39.84	20	5	16	2744.21	23.75	6	18	320	34.0627	4.33545
HVO_0552	DNA mismatch repair protein MutS	17.21	1	12	12	49	45.0499	17.21	12	24	2505.73	17.21	12	25	924	99.2074	4.65283
HVO_0561	50S ribosomal protein L15e	23.98	1	5	6	46	31.4053	23.98	6	23	2366.93	23.98	6	23	196	22.5351	11.1509
HVO_0564	ABC-type transport system periplasmic substrate-binding protein (probable substrate maltose)	9.49	1	3	3	16	24.4607	9.49	3	8	1358.26	9.49	3	8	432	46.7889	4.18311
HVO_0570	histidine kinase	23.36	1	6	6	47	29.2842	23.36	6	24	1915.06	23.36	6	23	351	36.9834	5.10986
HVO_0573	endonuclease IV	19.59	1	3	3	8	7.16237	15.12	2	3	373.96	19.59	3	5	291	31.3849	4.43701
HVO_0581	cell division protein FtsZ, type II	45.5	1	11	11	62	82.9027	45.5	11	32	3496.67	45.5	11	30	400	42.5433	4.75439
HVO_0583	conserved hypothetical protein	13.92	1	2	2	8	12.5437	13.92	2	4	565.952	13.92	2	4	194	21.2138	4.42432
HVO_0590	nicotinate-nucleotide-dimethylbenzimidazole phosphoribosyltransferase	20	1	3	3	16	16.1805	20	3	8	571.148	20	3	8	355	35.5829	4.29736
HVO_0600	ACT domain protein	23.73	1	3	3	10	9.93132	23.73	3	5	524.954	23.73	3	5	177	19.1517	4.43701
HVO_0601	homoserine dehydrogenase	43.04	1	6	6	37	43.9217	29.43	5	15	2353.35	43.04	6	22	316	32.236	4.24658
HVO_0627	ABC-type transport system ATP-binding protein (probable substrate dipeptide/oligopeptide)	33.18	1	22	22	182	188.177	33.18	22	90	9832.06	33.18	22	92	898	97.6722	4.44971
HVO_0628	ABC-type transport system periplasmic substrate-binding protein (probable substrate dipeptide/oligopeptide)	43.03	1	10	10	1311	1668.75	43.03	10	658	60047.5	43.03	10	653	574	62.7804	4.17041
HVO_0629	ABC-type transport system permease protein (probable substrate dipeptide/oligopeptide)	11.21	1	3	3	10	9.86306	11.21	3	5	528.393	11.21	3	5	339	36.7401	8.39697
HVO_0639	AAA-type ATPase (MoxR subfamily)	18.67	1	4	4	19	12.5387	18.67	4	9	845.43	18.67	4	10	316	34.661	4.89404
HVO_0644	2-isopropylmalate synthase / (R)-citramalate synthase	30.47	1	12	12	38	46.2391	28.91	11	19	1979.01	27.93	11	19	512	53.8209	4.77979
HVO_0648	DUF2070 family protein	5.49	1	3	3	14	7.5066	5.49	3	7	293.5	5.49	3	7	637	67.7428	4.76709
HVO_0654	50S ribosomal protein L43e	31.46	1	2	2	10	9.14502	31.46	2	5	594.104	31.46	2	5	89	9.88206	9.979
HVO_0655	NAD-dependent epimerase/dehydratase	16.13	1	5	5	16	14.0499	16.13	5	8	828.247	16.13	5	8	341	36.9286	4.7417
HVO_0662	HTH domain protein / thiamine-phosphate synthase	5.02	1	2	2	8	4.00832	5.02	2	4	338.449	5.02	2	4	299	31.8702	4.43701
HVO_0677	aspartate--tRNA ligase	59.68	1	18	18	173	196.918	59.68	18	86	9979.73	59.68	18	87	434	48.6958	4.50049
HVO_0681	DNA topoisomerase I	12.38	1	9	9	24	25.0005	12.38	9	12	1007.08	12.38	9	12	840	93.6277	4.57666
HVO_0684	aspartyl/glutamyl-tRNA(Asn/Gln) amidotransferase subunit B	39.72	1	13	13	44	49.1985	38.31	12	21	2593.12	39.72	13	23	496	55.0402	4.52588
HVO_0685	DUF3100 family protein	15.65	1	4	4	20	26.4125	15.65	4	10	1286.56	15.65	4	10	294	30.1033	5.2876
HVO_0687	M20 family amidohydrolase	14.64	1	5	5	20	26.2219	14.64	5	10	1083.54	14.64	5	10	444	47.5353	4.57666
HVO_0692	5'-methylthioadenosine phosphorylase MtaP	20.28	1	4	4	16	17.7784	20.28	4	8	896.372	20.28	4	8	286	31.1934	4.53857
HVO_0694	probable phosphoribosyltransferase	9.28	1	2	2	16	18.4514	9.28	2	8	881.967	9.28	2	8	237	26.9667	4.32275
HVO_0697	PAC2 family protein	30.2	1	4	4	16	26.7169	30.2	4	8	1259.96	30.2	4	8	255	27.3616	4.08154
HVO_0699	translation initiation factor aIF-2 alpha subunit	7.14	1	2	2	10	10.5669	7.14	2	5	569.832	7.14	2	5	266	29.4805	4.4624
HVO_0702	DUF2298 family protein	5.46	1	4	4	13	13.7404	5.46	4	6	797.373	5.46	4	7	787	82.8434	6.03662
HVO_0704	probable glycosyltransferase, type 2	22.22	1	4	4	18	17.0828	22.22	4	9	919.151	22.22	4	9	261	28.3644	5.30029
HVO_0711	conserved hypothetical protein	10.19	1	3	3	46	40.9886	10.19	3	23	2298.93	10.19	3	23	216	23.1264	3.81494
HVO_0717	cell division protein FtsZ, type I	24.8	1	7	7	54	78.9494	24.8	7	27	4046.71	24.8	7	27	379	39.7808	4.39893
HVO_0721	PHP domain protein	42.52	1	6	6	26	30.1494	42.52	6	13	1459.18	42.52	6	13	254	28.2134	5.97314
HVO_0724	ArsA family ATPase	20.05	1	5	5	28	23.8668	20.05	5	14	1504.03	20.05	5	14	409	43.8768	4.22119
HVO_0725	probable oxidoreductase (short-chain dehydrogenase family)	67.62	1	15	15	155	179.485	67.62	15	77	10119.9	67.62	15	78	281	30.2321	4.77979
HVO_0729	inorganic pyrophosphatase	49.15	1	7	7	46	55.3046	49.15	7	24	2425.22	34.46	6	22	177	20.3595	4.15771
HVO_0743	probable phosphodiesterase	24.94	1	11	11	54	39.6141	24.94	11	27	2690.75	24.94	11	27	449	50.4672	4.56396
HVO_0763	YphA family protein	22.86	1	1	4	59	21.3451	16	3	26	4091.84	22.86	4	33	175	18.9229	6.53662
HVO_0769	TRAM domain protein	15.67	1	2	2	2	0	15.67	2	2					134	14.8384	4.32275
HVO_0773	probable S-adenosylmethionine-dependent methyltransferase	67.33	1	13	13	78	74.281	67.33	13	39	4354.24	66.53	12	39	251	27.761	6.06201
HVO_0774	probable glycosyltransferase, type 2	29	1	4	4	22	35.4663	29	4	11	1649.31	29	4	11	300	32.2574	6.44287
HVO_0778	thermosome subunit 3	74.43	1	34	36	2031	2974.67	74.43	36	1016	138904	74.43	36	1015	524	55.2081	4.58936
HVO_0783	ATP-dependent protease La	56.48	1	24	24	211	228.816	51.59	23	105	12530.3	56.48	24	106	694	75.4348	4.85596
HVO_0787	indole-3-glycerol-phosphate synthase	10.76	1	2	2	4	4.62743	10.76	2	2	160.42	10.76	2	2	251	26.7377	4.43701
HVO_0788	tryptophan synthase beta subunit	20.85	1	7	7	29	33.6482	20.85	7	14	1989.99	20.85	7	15	422	45.6821	4.65283
HVO_0789	tryptophan synthase alpha subunit	23.1	1	3	3	16	18.9004	23.1	3	8	600.177	23.1	3	8	277	29.6465	4.2085
HVO_0790	2-amino-3,7-dideoxy-D-threo-hept-6-ulosonate synthase	73.68	1	14	14	145	177.943	73.68	14	73	8329.58	71.43	13	72	266	27.8258	4.84326
HVO_0792	3-dehydroquinate synthase type II	17.09	1	4	4	10	11.4693	14.29	3	5	342.714	10.97	3	5	392	43.0821	4.43701
HVO_0798	dolichyl-phosphate mannosyltransferase AglD	5.93	1	3	3	14	17.286	5.93	3	7	719.144	5.93	3	7	624	66.9482	5.18604
HVO_0801	stomatin family protein	54.95	1	20	23	307	366.983	54.95	23	154	18738	54.95	23	153	424	46.3722	4.37354
HVO_0806	pyruvate kinase	45.81	1	19	19	156	170.702	45.81	19	77	8384.45	45.81	19	79	585	62.004	4.53857
HVO_0809	methionine--tRNA ligase	30.41	1	16	16	84	88.5033	30.41	16	42	4548.34	28.51	15	42	740	81.8859	4.37354
HVO_0812	phosphoenolpyruvate synthase	47.96	1	33	33	603	670.014	46.78	31	304	33105.5	47.96	33	299	761	83.0813	4.62744
HVO_0817	phytoene dehydrogenase (phytoene desaturase)	63.53	1	24	24	169	174.142	61.88	23	82	9002.58	63.53	24	87	425	46.1351	4.98291
HVO_0822	glycerol-1-phosphate dehydrogenase [NAD(P)]	11.78	1	2	2	2					143.286	11.78	2	2	348	36.6973	4.69092
HVO_0824	probable glycosyltransferase, type 1	28.69	1	7	7	27	20.6739	28.69	7	13	1393.07	28.69	7	14	352	39.6008	5.08447
HVO_0826	peptidase M42 family protein	10.92	1	2	2	6	10.0246	10.92	2	3	384.094	10.92	2	3	348	37.7247	4.53857
HVO_0829	peptidase S9 family protein	17.43	1	7	7	26	12.4138	17.43	7	13	871.071	17.43	7	13	608	67.4365	4.53857
HVO_0832	alpha/beta hydrolase fold protein	22.73	1	5	5	95	96.8629	22.73	5	47	5792.25	22.73	5	48	308	33.2725	4.66553
HVO_0836	probable M28 family peptidase (homolog to aminopeptidase YwaD)	24.14	1	7	7	69	99.5316	24.14	7	35	4336.48	24.14	7	34	435	46.9089	4.62744
HVO_0841	cytochrome bc1 complex cytochrome b/c subunit	27.56	1	5	5	38	43.2146	27.56	5	19	1817.33	27.56	5	19	254	28.7668	5.71924
HVO_0842	cytochrome bc1 complex cytochrome b subunit	6.44	1	2	2	10	8.34395	6.44	2	5	374.318	6.44	2	5	264	30.5019	6.88818
HVO_0843	conserved hypothetical protein	34.11	1	4	4	8	1.65293	20.93	2	3	352.213	18.6	3	5	129	14.7227	5.56689
HVO_0845	conserved hypothetical protein	34.42	1	5	5	18	26.7245	34.42	5	9	1050.26	34.42	5	9	276	30.0226	4.15771
HVO_0850	proteasome-activating nucleotidase	43.21	1	12	12	75	72.9345	42.72	11	37	4036.65	43.21	12	38	405	45.6426	4.60205
HVO_0853	DNA double-strand break repair protein Mre11	12.02	1	3	3	10	14.9186	12.02	3	5	708.172	12.02	3	5	441	48.1463	4.38623
HVO_0854	DNA double-strand break repair ATPase Rad50	15.57	1	10	10	34	34.6684	12.32	8	16	1620.8	15.57	10	18	893	100.028	4.57666
HVO_0858	DNA-directed DNA polymerase B (intein-containing)	4.94	1	6	6	13	5.62053	3.75	5	6	383.839	4.94	6	7	1335	150.49	4.60205
HVO_0859	FeS assembly ATPase SufC	47.84	1	11	11	83	87.1436	47.84	11	41	5291.15	47.84	11	42	301	33.4335	4.34814
HVO_0860	SufB domain protein	42.65	1	14	14	122	115.993	40.97	13	60	7535.59	42.65	14	62	476	53.2137	4.69092
HVO_0861	SufB domain protein	48.01	1	13	13	93	125.946	44.53	12	46	6426.89	48.01	13	47	402	44.6577	4.23389
HVO_0865	FkbM family methyltransferase	14.29	1	3	3	8	8.69973	14.29	3	4	325.771	14.29	3	4	252	27.6889	5.49072
HVO_0868	NAD-dependent epimerase/dehydratase	6.99	1	2	2	3					266.849	6.99	2	3	329	36.0724	4.55127
HVO_0869	glutamate synthase large subunit	52.22	1	62	63	593	689.206	52.22	63	295	36875.5	52.22	63	298	1511	163.807	4.70361
HVO_0870	proline--tRNA ligase	34.43	1	10	10	69	67.4487	31.97	9	33	4258.82	34.43	10	36	488	54.9084	4.43701
HVO_0874	beta-lactamase domain protein	33.28	1	17	18	125	121.532	32.66	17	62	7730.29	33.28	18	63	640	71.9022	5.13525
HVO_0880	conserved hypothetical protein	59.93	1	19	19	113	93.1788	59.93	19	55	5532.23	59.93	19	58	307	36.3149	4.7417
HVO_0881	signal peptide peptidase	25.23	1	6	6	34	37.6448	25.23	6	17	2232.86	25.23	6	17	333	35.2084	4.37354
HVO_0887	oxoglutarate--ferredoxin oxidoreductase beta subunit	59.58	1	10	10	171	147.506	59.58	10	86	8418.87	59.58	10	85	287	31.0256	4.729
HVO_0888	oxoglutarate--ferredoxin oxidoreductase alpha subunit	43.52	1	18	18	264	323.338	43.52	18	133	17309.3	43.52	18	131	586	63.9862	4.48779
HVO_0891	ABC-type transport system ATP-binding protein (probable substrate copper)	7.42	1	2	2	4	0	7.42	2	2	107.946	7.42	2	2	283	28.6103	4.34814
HVO_0892	ABC-type transport system periplasmic substrate-binding protein (probable substrate copper)	14.82	1	7	8	23	24.0256	14.82	8	11	1214.73	13.42	7	12	641	67.0591	4.70361
HVO_0907	cox-type terminal oxidase subunit I	9.02	1	3	3	28	21.8465	9.02	3	14	1402.89	9.02	3	14	599	65.7167	5.10986
HVO_0908	conserved hypothetical protein	36.13	1	2	2	6	5.3865	36.13	2	3	219.358	36.13	2	3	119	12.5624	4.22119
HVO_0913	MATE efflux family protein	4.79	1	2	2	4	2.53738	4.79	2	2	151.184	4.79	2	2	480	49.6817	5.16064
HVO_0914	probable lyase (homolog to lactoylglutathione lyase)	19.31	1	4	4	23	18.5125	15.44	3	11	1105.85	12.36	3	12	259	29.9244	4.36084
HVO_0915	archaeosortase A	13.53	1	2	2	8	5.96259	13.53	2	4	271.804	13.53	2	4	303	33.0707	5.36377
HVO_0933	P-type transport ATPase (probable substrate copper/metal cation)	5.73	1	4	4	8	10.1423	5.73	4	4	383.472	5.73	4	4	943	99.2173	4.55127
HVO_0940	P-type transport ATPase (probable substrate copper/metal cation)	22.22	1	10	11	53	68.3432	21.01	10	27	3362.03	22.22	11	26	828	85.9422	4.52588
HVO_0944	ba3-type terminal oxidase subunit II	18.99	1	3	3	27	28.5244	18.99	3	13	1638.42	18.99	3	14	179	19.3662	4.28467
HVO_0945	ba3-type terminal oxidase subunit I	4.24	1	3	3	24	24.2937	4.24	3	12	1159.23	4.24	3	12	589	64.2958	6.7124
HVO_0950	2-dehydro-3-deoxy-phosphogluconate aldolase, bacterial-type	21.46	1	5	5	23	14.3207	16.44	3	8	1534.37	21.46	5	15	219	22.4017	4.05615
HVO_0951	hypothetical protein	28.23	1	6	6	21	18.3823	28.23	6	11	1147.11	21.32	5	10	333	38.1131	4.69092
HVO_0953	conserved hypothetical protein	14.87	1	8	8	30	27.7496	14.87	8	15	1540.89	14.87	8	15	612	65.8996	4.64014
HVO_0958	conserved hypothetical protein	18.92	1	2	2	8	8.18481	18.92	2	4	380.14	18.92	2	4	148	15.5125	10.2573
HVO_0959	conserved hypothetical protein	35.96	1	4	4	15	17.1483	20.18	3	7	744.605	35.96	4	8	228	25.7457	4.84326
HVO_0960	probable oxidoreductase (aldo-keto reductase family protein)	37.72	1	7	7	39	48.7312	37.72	7	19	2519.14	37.72	7	20	281	30.5751	4.58936
HVO_0965	AMP phosphorylase (ribose-1,5-bisphosphate forming)	17.68	1	6	6	17	14.0575	15.04	5	8	574.557	17.68	6	9	492	52.0909	4.83057
HVO_0966	ribose-1,5-bisphosphate isomerase (ribulose-bisphosphate forming)	23.84	1	6	6	43	55.9463	21.05	5	21	2551.98	23.84	6	22	323	34.8546	5.23682
HVO_0968	NADH dehydrogenase-like complex subunit CD	13.12	1	1	7	85	103.949	8.16	6	41	5636.12	13.12	7	44	564	63.2501	4.60205
HVO_0972	DUF1628 family protein	35.84	1	3	3	44	57.0928	35.84	3	22	2301.28	35.84	3	22	173	17.6607	4.09424
HVO_0973	pyridoxal phosphate-dependent aminotransferase (probable aspartate aminotransferase)	50.26	1	13	13	93	105.532	50.26	13	46	5905.6	50.26	13	47	384	41.4402	4.41162
HVO_0974	6,7-dimethyl-8-ribityllumazine synthase	54.48	1	5	5	12	8.1802	31.34	3	5	816.936	54.48	5	7	134	13.897	4.55127
HVO_0975	homolog to membrane-bound mannosyltransferase	7.53	1	3	3	10	12.9733	7.53	3	5	545.417	7.53	3	5	584	62.8024	4.97021
HVO_0979	NADH dehydrogenase-like complex subunit B	46.35	1	10	10	68	58.8726	38.2	9	29	4633.84	46.35	10	39	233	26.1219	5.0083
HVO_0980	NADH dehydrogenase-like complex subunit CD	51.53	1	19	25	410	398.631	48.11	24	201	23980.5	51.53	25	209	557	63.4437	4.52588
HVO_0981	NADH dehydrogenase-like complex subunit H	9.17	1	3	3	12	14.6272	9.17	3	6	743.797	9.17	3	6	349	36.917	5.18604
HVO_0982	NADH dehydrogenase-like complex subunit I	19.61	1	2	2	8	10.0436	19.61	2	4	487.572	19.61	2	4	153	17.6955	4.88135
HVO_0984	NADH dehydrogenase-like complex subunit J2	7.38	1	2	2	3					167.452	7.38	2	3	122	12.8376	4.53857
HVO_0986	NADH dehydrogenase-like complex subunit L	9.88	1	6	6	38	40.8304	9.88	6	19	2108.85	9.88	6	19	678	71.7413	6.13818
HVO_0987	NADH dehydrogenase-like complex subunit M	7.27	1	4	4	17	12.6891	7.27	4	8	967.65	7.27	4	9	509	54.7096	5.08447
HVO_0988	NADH dehydrogenase-like complex subunit N	11.86	1	5	5	22	22.3366	11.86	5	11	1313.32	11.86	5	11	506	52.238	4.64014
HVO_0990	DHH family phosphoesterase	3.5	1	1	2	4	2.78667	3.5	2	2	149.944	3.5	2	2	486	51.8813	4.58936
HVO_0996	DUF21/CBS domain protein	33.24	1	10	10	33	39.0895	26.7	9	16	1863.39	31.06	9	17	367	39.107	4.51318
HVO_0999	DRTGG domain protein	27.78	1	7	7	23	21.2281	25.13	6	11	981.505	27.78	7	12	378	39.802	4.43701
HVO_1000	acyl-CoA synthetase (homolog to acetate--CoA ligase (ADP-forming))	26.97	1	17	17	93	86.7357	25.39	16	46	5436.61	26.97	17	47	697	74.5075	4.13232
HVO_1006	ABC-type transport system ATP-binding protein	35.65	1	6	6	30	42.3589	35.65	6	15	1529.5	35.65	6	15	317	32.7206	4.38623
HVO_1008	GFO family oxidoreductase	7.83	1	2	2	6	4.95463	7.83	2	3	226.623	7.83	2	3	332	35.9598	4.71631
HVO_1009	probable oxidoreductase (aldo-keto reductase family protein)	50.59	1	16	16	161	169.529	46.47	14	79	10064.6	50.59	16	82	340	38.8106	4.57666
HVO_1018	RecJ domain protein	45.02	1	23	24	190	213.033	45.02	23	95	11881.2	43.6	23	95	633	69.7502	4.57666
HVO_1020	HEAT-PBS family protein	46.3	1	19	19	337	351.534	42	18	163	21716	44.87	18	174	419	45.5223	3.95459
HVO_1022	NamA family oxidoreductase (homolog to old yellow enzyme)	26.52	1	6	6	30	29.0409	23.48	5	14	1881.02	26.52	6	16	362	39.6035	4.81787
HVO_1023	conserved hypothetical protein	14.76	1	3	3	14	11.3797	14.76	3	7	669.668	14.76	3	7	271	30.2447	4.62744
HVO_1025	acetyl-CoA C-acyltransferase	30.03	1	8	8	38	46.4371	30.03	8	19	2396.77	30.03	8	19	383	40.7066	4.56396
HVO_1031	thioredoxin-disulfide reductase	23.98	1	4	4	16	10.1285	23.98	4	8	562.298	23.98	4	8	342	37.4198	4.4624
HVO_1034	type IV pilus biogenesis complex ATPase subunit	13.3	1	5	5	13	9.22962	10.64	4	6	694.57	13.3	5	7	564	64.1927	4.75439
HVO_1038	uracil-DNA glycosylase superfamily protein	16.35	1	3	3	12	12.7251	16.35	3	6	522.926	16.35	3	6	208	22.7219	4.61475
HVO_1040	DnaJ domain protein	14.25	1	4	4	14	16.8144	14.25	4	7	734.891	14.25	4	7	379	38.3081	9.45166
HVO_1048	phosphoribosylformylglycinamidine synthase 2	15.24	1	9	9	62	69.8348	14.25	7	28	3991.51	15.24	9	34	702	72.9193	4.18311
HVO_1049	PHP domain protein	16.3	1	2	2	8	5.53135	16.3	2	4	307.296	16.3	2	4	227	24.0013	5.41455
HVO_1054	aspartyl/glutamyl-tRNA(Asn/Gln) amidotransferase subunit A	8.27	1	2	2	10	16.1443	8.27	2	5	526.791	8.27	2	5	423	43.8814	4.31006
HVO_1055	TrkA domain protein	12.39	1	3	3	9	6.84994	12.39	3	5	505.082	12.39	3	4	226	24.4382	4.38623
HVO_1057	Trk potassium uptake system protein TrkH	5.06	1	2	2	4	2.92425	5.06	2	2	109.999	5.06	2	2	534	57.3114	6.3667
HVO_1058	TrkA domain protein	11.24	1	4	4	12	15.5208	11.24	4	6	586.346	11.24	4	6	445	47.7312	4.34814
HVO_1061	oxidoreductase (homolog to thioredoxin-disulfide reductase)	38.22	1	7	7	23	29.4934	38.22	7	11	1620.2	38.22	7	12	259	27.9977	4.50049
HVO_1062	phosphopantothenoylcysteine decarboxylase / phosphopantothenate--cysteine ligase	27.2	1	7	7	56	51.4727	27.2	7	28	2629.69	27.2	7	28	386	39.9533	4.67822
HVO_1065	Mrp-type sodium/proton antiporter system subunit E	14	1	2	2	12	17.5913	14	2	6	707.939	14	2	6	200	21.7402	4.67822
HVO_1066	Mrp-type sodium/proton antiporter system subunit D1	9.56	1	4	4	14	11.3531	9.56	4	7	679.265	9.56	4	7	565	58.0881	5.24951
HVO_1069	Mrp-type sodium/proton antiporter system subunit A	4.37	1	3	3	8	4.07925	4.37	3	4	335.862	4.37	3	4	801	84.489	5.68115
HVO_1072	purine phosphoribosyltransferase (adenine phosphoribosyltransferase, xanthine-guanine phosphoribosyltransferase)	37.23	1	4	4	22	20.8033	37.23	4	11	1302.86	37.23	4	11	188	20.5195	4.60205
HVO_1076	sugar nucleotidyltransferase	7.14	1	2	2	8	5.94661	7.14	2	4	399.8	7.14	2	4	322	35.8303	4.1958
HVO_1079	sulfate adenylyltransferase small subunit	13.85	1	2	2	4	5.07171	13.85	2	2	161.016	13.85	2	2	325	37.5295	4.18311
HVO_1082	homolog to orotate phosphoribosyltransferase	31.43	1	5	5	18	16.1276	31.43	5	9	1025.11	31.43	5	9	210	22.2851	4.42432
HVO_1084	adenylosuccinate lyase	42.76	1	15	15	91	103.84	41.68	14	44	6011.9	42.76	15	47	463	50.7854	4.70361
HVO_1085	phosphoribosylglycinamide formyltransferase / phosphoribosylaminoimidazolecarboxamide formyltransferase	35.24	1	13	13	114	133.464	32.19	11	56	6500.21	35.24	13	58	525	56.4225	4.39893
HVO_1088	folylpolyglutamate synthase / 7,8-dihydropteroate reductase / dihydropteroate synthase	22.55	1	12	12	56	67.0187	22.55	12	28	3254.92	22.55	12	28	838	89.1017	4.65283
HVO_1091	proteasome alpha subunit	40.08	1	10	11	172	188.379	40.08	11	84	10067.7	40.08	11	88	252	27.5966	4.56396
HVO_1094	ribonuclease P protein component 3	45.02	1	7	7	29	33.6628	45.02	7	15	1573.89	35.06	6	14	231	25.578	5.31299
HVO_1095	conserved hypothetical protein	11.41	1	2	2	6	6.42911	11.41	2	3	340.028	11.41	2	3	184	18.8466	4.86865
HVO_1098	diaminopimelate decarboxylase	8.92	1	3	3	8	2.02621	8.92	3	4	316.456	3.86	2	4	415	44.4172	5.021
HVO_1099	2,3,4,5-tetrahydropyridine-2,6-dicarboxylate N-succinyltransferase	28.57	1	5	5	32	25.9014	28.57	5	16	1218.86	28.57	5	16	280	30.1397	4.43701
HVO_1100	4-hydroxy-tetrahydrodipicolinate reductase	17.39	1	2	2	7	2.48767	17.39	2	3	200.197	17.39	2	4	253	26.0457	4.60205
HVO_1101	4-hydroxy-tetrahydrodipicolinate synthase	28.2	1	6	6	28	32.3896	28.2	6	14	1470.35	28.2	6	14	305	32.6543	4.56396
HVO_1103	conserved hypothetical protein	16.67	1	4	4	9	8.3191	9.48	2	3	634.696	16.67	4	6	306	31.1868	4.7417
HVO_1110	ABC-type transport system periplasmic substrate-binding protein (probable substrate cobalamin)	15.45	1	3	3	32	38.3611	15.45	3	16	2698.81	15.45	3	16	382	39.6163	4.24658
HVO_1112	ABC-type transport system ATP-binding protein (probable substrate cobalamin)	18.07	1	6	6	26	31.6084	18.07	6	13	1452.3	18.07	6	13	476	49.3666	4.55127
HVO_1123	thioredoxin-disulfide reductase	20.63	1	4	4	20	10.4068	17.48	3	8	1095.32	20.63	4	12	349	37.3218	4.32275
HVO_1125	cysteine--tRNA ligase	37.45	1	11	11	67	84.4527	37.45	11	33	3781.69	37.45	11	34	494	55.1833	4.56396
HVO_1128	sirohydrochlorin cobaltochelatase	7.53	1	2	2	12	8.52119	7.53	2	6	571.11	7.53	2	6	292	32.2525	4.42432
HVO_1130	conserved hypothetical protein	47.15	1	5	5	22	17.0553	30.57	3	10	1106.87	47.15	5	12	193	20.0574	4.77979
HVO_1132	adenylosuccinate synthase	43.12	1	20	20	145	147.406	39.95	19	70	9146.38	43.12	20	75	443	48.2009	4.56396
HVO_1134	conserved hypothetical protein	14.27	1	9	9	29	22.1076	12.55	8	14	1244.43	14.27	9	15	757	80.6341	4.34814
HVO_1137	ion channel pore / TrkA domain protein	19.57	1	8	8	25	22.4552	18.12	7	12	1050.53	19.57	8	13	552	58.6961	4.56396
HVO_1145	30S ribosomal protein S1e	62.73	1	17	17	915	999.852	62.27	16	456	44258.7	62.73	17	459	220	24.7995	4.85596
HVO_1164	HD family hydrolase	17.41	1	4	4	20	14.6046	17.41	4	10	903.424	17.41	4	10	270	29.8453	4.86865
HVO_1165	mechanosensitive channel protein MscS	28.48	1	4	4	29	27.6172	15.56	3	14	1512.34	28.48	4	15	302	32.5821	4.90674
HVO_1168	probable glycosyltransferase, type 1	19.55	1	8	8	38	48.5343	19.55	8	19	2454.51	19.55	8	19	353	39.0763	5.0083
HVO_1169	probable glycosyltransferase, type 1	6.79	1	3	3	6	0	6.79	3	3	207.402	6.79	3	3	368	40.7983	4.729
HVO_1175	DUF2110 family protein	30.22	1	3	3	5	4.68317	13.78	2	2	220.283	30.22	3	3	225	24.4472	4.62744
HVO_1176	conserved hypothetical protein	22.71	1	5	5	30	13.8261	18.73	4	14	1499.91	22.71	5	16	251	27.6551	5.10986
HVO_1181	transcription regulator (homolog to phosphate uptake regulator)	14.58	1	4	4	15	20.328	14.58	4	8	858.781	14.58	4	7	343	38.3827	4.94482
HVO_1184	DUF1511 family protein	11.61	1	4	4	12	7.66818	8.97	3	5	744.655	11.61	4	7	379	40.3176	4.22119
HVO_1189	aldehyde dehydrogenase	40.55	1	20	20	150	117.615	39.37	19	72	6548.35	40.55	20	78	508	56.136	4.58936
HVO_1191	proline dehydrogenase	17.92	1	3	3	12	9.51108	17.92	3	6	530.222	17.92	3	6	279	30.9514	5.021
HVO_1198	UspA domain protein	15.17	1	2	2	8	9.11619	15.17	2	4	387.085	15.17	2	4	145	15.6209	4.75439
HVO_1212	KaiC-type circadian regulator CirA	25.2	1	5	5	14	19.9844	25.2	5	7	952.126	25.2	5	7	246	27.5458	4.44971
HVO_1228	halocyanin	25.58	1	14	14	261	308.301	25.58	14	131	15679.5	25.58	14	130	821	83.6513	4.17041
HVO_1235	creatininase	6.44	1	2	2	16	8.17015	6.44	2	8	629.233	6.44	2	8	264	29.2472	4.84326
HVO_1238	probable oxidoreductase (aldo-keto reductase family protein)	32.41	1	7	7	45	59.2045	32.41	7	22	3397.72	32.41	7	23	324	36.6457	4.67822
HVO_1240	conserved hypothetical protein	13.6	1	4	4	21	12.5307	13.6	4	10	875.496	13.6	4	11	353	37.4432	4.48779
HVO_1241	SCO1/SenC/PrrC family protein	19.73	1	2	2	14	23.2119	19.73	2	7	1014.73	19.73	2	7	223	24.5717	4.44971
HVO_1242	conserved hypothetical protein	23.84	1	7	7	20	17.8193	23.84	7	10	717.103	23.84	7	10	432	47.071	4.75439
HVO_1245	probable disulfide bond formation protein	16.3	1	3	3	34	38.125	16.3	3	17	1800.18	16.3	3	17	227	24.1855	4.50049
HVO_1261	conserved hypothetical protein	11.2	1	4	4	20	24.3105	11.2	4	10	1294.25	11.2	4	10	598	62.5971	4.64014
HVO_1264	conserved hypothetical protein	10.6	1	2	2	8	10.7778	10.6	2	4	551.578	10.6	2	4	217	23.4163	4.22119
HVO_1266	pyridoxal phosphate-dependent aminotransferase (probable aspartate aminotransferase)	12.27	1	3	3	16	18.4304	12.27	3	8	911.204	12.27	3	8	383	41.9683	4.48779
HVO_1273	inosine-5'-monophosphate dehydrogenase	63.45	1	19	19	378	399.175	60.84	18	184	20576.3	63.45	19	194	498	53.2531	4.55127
HVO_1281	probable glycosyltransferase, type 1	11.76	1	3	3	10	7.23349	11.76	3	5	495.867	11.76	3	5	357	38.701	5.87158
HVO_1284	GTP cyclohydrolase III	41	1	8	8	37	37.7242	37.16	7	18	2344.27	41	8	19	261	28.8911	4.70361
HVO_1294	GMC family oxidoreductase	20.72	1	7	7	32	41.1035	20.72	7	16	1842.31	20.72	7	16	526	56.6733	4.94482
HVO_1295	histidinol-phosphate aminotransferase	8.03	1	2	2	6	6.93783	8.03	2	3	309.483	8.03	2	3	361	39.3932	4.51318
HVO_1300	triosephosphate isomerase	20.09	1	4	4	28	25.5139	20.09	4	14	1641.88	20.09	4	14	214	21.3196	4.25928
HVO_1304	pyruvate--ferredoxin oxidoreductase beta subunit	55.13	1	10	10	461	414.004	55.13	10	227	23214.8	55.13	10	234	312	34.4753	4.98291
HVO_1305	pyruvate--ferredoxin oxidoreductase alpha subunit	47.23	1	19	19	480	524.459	44.53	17	242	27400.6	46.43	18	238	631	68.4271	4.48779
HVO_1306	chorismate synthase	26.23	1	7	7	94	126.195	26.23	7	47	5509.51	26.23	7	47	385	41.9212	4.83057
HVO_1327	AAA-type ATPase (CDC48 subfamily)	16.98	1	6	7	29	29.2716	13.45	6	14	1541.33	16.98	7	15	736	78.1178	4.88135
HVO_1337	rpa-associated protein	7.7	1	3	3	7	4.53663	7.38	2	3	234.015	7.7	3	4	623	64.8293	3.67529
HVO_1338	replication protein A	3.75	1	2	2	6	2.19318	3.75	2	3	290.832	3.75	2	3	427	45.9535	4.36084
HVO_1340	probable glycosyltransferase, type 1	17.07	1	4	4	16	19.4131	17.07	4	8	950.218	17.07	4	8	375	41.0478	4.42432
HVO_1346	GTP-binding protein HflX	45.96	1	16	16	67	79.922	42.03	15	32	4354.1	45.96	16	35	433	48.1825	4.729
HVO_1348	probable YjeF family carbohydrate kinase	42.26	1	13	13	86	102.115	42.26	13	42	5405.45	42.26	13	44	478	48.8084	4.44971
HVO_1354	DNA mismatch repair protein MutS	7.07	1	4	4	10	5.80464	7.07	4	6	243.731	4.83	3	4	580	62.1286	4.56396
HVO_1356	sensor box histidine kinase	5.45	1	2	2	8	3.97664	5.45	2	4	298.058	5.45	2	4	550	61.1156	4.60205
HVO_1368	probable metallo-beta-lactamase family hydrolase	7.49	1	2	2	14	16.7448	7.49	2	7	717.625	7.49	2	7	267	29.2748	4.48779
HVO_1370	gamma-glutamyl phosphate reductase	26.8	1	8	8	34	26.9336	26.8	8	17	1732.34	26.8	8	17	444	48.0876	4.33545
HVO_1371	glutamate 5-kinase	5.98	1	2	2	4	2.3674	5.98	2	2	248.56	5.98	2	2	301	31.9708	4.24658
HVO_1372	pyrroline-5-carboxylate reductase	9.73	1	2	2	10	9.94741	9.73	2	5	466.013	9.73	2	5	257	26.819	4.00537
HVO_1373	acyl-CoA dehydrogenase	30.55	1	7	7	40	41.1455	30.55	7	20	2055.24	30.55	7	20	383	42.5214	4.61475
HVO_1374	acyl-CoA synthetase	7.96	1	2	2	3					182.485	7.96	2	3	553	61.1188	4.50049
HVO_1380	methylmalonyl-CoA mutase subunit A	13.8	1	3	3	7	7.67218	7.53	2	3	264.422	13.8	3	4	558	61.8671	4.41162
HVO_1387	enoyl-CoA hydratase	12.84	1	3	3	6	0	12.84	3	3	156.355	12.84	3	3	257	27.5335	4.51318
HVO_1394	probable NhaC-type sodium/proton antiporter	6.4	1	3	3	13	11.5462	4.26	2	5	1116.63	6.4	3	8	516	52.9502	4.84326
HVO_1395	M20 family amidohydrolase (homolog to indole-3-acetyl-aspartic acid hydrolase)	26.93	1	8	8	36	43.0144	26.93	8	18	2090.11	26.93	8	18	427	45.3819	4.56396
HVO_1396	FAD-dependent oxidoreductase (homolog to geranylgeranyl reductase)	40.34	1	14	14	111	130.437	40.34	14	56	6367.35	40.34	14	55	471	51.0359	4.4751
HVO_1398	ABC-type transport system permease protein (probable substrate sugar)	10.08	1	3	3	18	13.3402	10.08	3	9	812.429	10.08	3	9	367	38.3765	6.56592
HVO_1399	ABC-type transport system permease protein (probable substrate sugar)	9	1	2	2	12	19.0502	9	2	6	844.049	9	2	6	422	43.7513	4.64014
HVO_1400	ABC-type transport system ATP-binding protein (probable substrate sugar)	77.84	1	26	26	236	231.605	75.72	25	117	12137.8	77.84	26	119	519	56.7734	4.67822
HVO_1401	ABC-type transport system periplasmic substrate-binding protein (probable substrate sugar)	63.93	1	15	15	1055	1150.64	63.93	15	530	44875	63.93	15	525	377	39.1886	4.18311
HVO_1402	phosphohexomutase (phosphoglucomutase / phosphomannomutase)	33.11	1	10	10	66	67.5632	29.8	9	33	3286.95	33.11	10	33	453	47.4706	4.62744
HVO_1412	diphosphomevalonate decarboxylase	22.84	1	4	4	22	16.9431	22.84	4	11	1115.44	22.84	4	11	324	35.3949	4.77979
HVO_1443	ABC-type transport system ATP-binding protein	22.12	1	5	5	25	31.729	22.12	5	12	1710.81	22.12	5	13	330	36.2952	4.70361
HVO_1447	propionyl-CoA carboxylase carboxyltransferase component	7.92	1	2	2	2					63.8664	7.92	2	2	581	63.5844	4.70361
HVO_1453	glutamate dehydrogenase (NADP)	32.37	1	10	10	73	57.6793	25.18	8	33	4319.18	32.37	10	40	417	45.7016	4.48779
HVO_1454	aspartate carbamoyltransferase catalytic subunit	75	1	13	13	99	111.882	75	13	49	6021.11	75	13	50	304	33.6538	4.91943
HVO_1455	aspartate carbamoyltransferase regulatory subunit	20.65	1	2	2	6	6.72786	20.65	2	3	354.566	20.65	2	3	155	16.7035	4.88135
HVO_1459	ThuA family protein	22.69	1	3	3	12	16.7892	22.69	3	6	750.631	22.69	3	6	238	26.8049	4.66553
HVO_1462	1,4-dihydroxy-2-naphthoate octaprenyltransferase	9.62	1	3	3	8	2.25482	9.62	3	4	309.498	9.62	3	4	312	32.6716	8.27979
HVO_1465	naphthoate synthase	35.08	1	8	8	44	43.1183	32.13	7	21	2441.8	35.08	8	23	305	33.9113	4.83057
HVO_1469	2-succinyl-5-enolpyruvyl-6-hydroxy-3-cyclohexene-1-carboxylate synthase	22.09	1	8	8	42	40.2241	22.09	8	21	2216.99	22.09	8	21	584	63.3085	4.79248
HVO_1478	transcription initiation factor TFB	20.5	2	6	6	32	30.3038	20.5	6	17	1484.16	20.5	6	15	317	35.71	5.46533
HVO_1479	CHP03663 family protein	8.96	1	3	3	10	15.3372	8.96	3	5	725.107	8.96	3	5	547	57.3073	5.98584
HVO_1481	UspA domain protein	19.63	1	2	2	6	6.45007	19.63	2	3	302.192	19.63	2	3	163	17.6586	4.39893
HVO_1488	D-gluconate dehydratase	44.17	1	12	16	255	269.963	44.17	16	128	14593	42.23	15	127	412	45.7655	4.60205
HVO_1494	fructose-1,6-bisphosphate aldolase, class II	17.88	1	4	4	16	7.99242	17.88	4	8	503.348	17.88	4	8	330	36.2795	4.34814
HVO_1496	phosphotransferase system component I	21.59	1	8	8	38	43.2334	18.58	7	19	2034.36	21.59	8	19	565	60.2876	4.2085
HVO_1502	3-isopropylmalate dehydrogenase	40.43	1	10	10	95	101.61	32.72	9	45	6028.71	40.43	10	50	324	33.7037	4.23389
HVO_1504	3-isopropylmalate dehydratase large subunit	20.08	1	7	7	38	43.7562	20.08	7	19	2607.14	20.08	7	19	473	51.5879	4.55127
HVO_1506	ketol-acid reductoisomerase	57.18	1	14	14	337	270.322	52.87	11	144	18606.2	57.18	14	193	348	37.85	4.33545
HVO_1507	acetolactate synthase small subunit	73.85	1	16	16	92	120.565	73.85	16	46	6465.2	73.85	16	46	218	23.6941	4.94482
HVO_1508	acetolactate synthase large subunit	41.91	1	13	13	355	435.751	41.91	13	178	19627.6	41.91	13	177	587	62.3217	4.36084
HVO_1510	2-isopropylmalate synthase	12.5	1	4	4	14	16.1435	12.5	4	7	921.366	12.5	4	7	440	47.7115	4.81787
HVO_1517	dolichyl-phosphate hexosyltransferase AglJ	31.68	1	6	6	37	23.521	31.68	6	18	1920.68	31.68	6	19	303	33.2486	4.81787
HVO_1522	hexuronic acid methyltransferase AglP	61.51	1	12	12	71	74.0257	61.51	12	35	3944.91	61.51	12	36	239	26.2465	4.98291
HVO_1523	agl cluster protein AglQ	18.87	1	4	4	15	11.1771	18.87	4	7	775.152	18.87	4	8	371	42.1068	6.03662
HVO_1523_A	glycosyltransferase AglE	17.11	1	4	4	12	6.91295	9.87	3	4	731.236	17.11	4	8	304	33.8472	7.07861
HVO_1528	glycosyltransferase AglI	20.68	1	5	5	14	15.5882	20.68	5	7	798.742	20.68	5	7	295	32.8252	4.71631
HVO_1529	glycosyltransferase AglG	25.56	1	10	10	67	66.7425	23.96	8	32	3792.1	25.56	10	35	313	35.7795	4.58936
HVO_1530	dolichyl-monophosphooligosaccharide--protein glycotransferase AglB	22.2	1	16	16	102	110.381	18.79	14	49	5923.2	22.2	16	53	1054	113.604	4.56396
HVO_1531	UDP-glucose 6-dehydrogenase	9.3	1	4	4	12	12.538	9.3	4	6	575.746	9.3	4	6	430	45.9383	4.50049
HVO_1532	DUF368 family protein	11.18	1	3	3	10	12.9264	11.18	3	5	527.287	11.18	3	5	322	32.7658	6.53662
HVO_1538	glycerol-3-phosphate dehydrogenase subunit A	26.79	1	12	12	90	97.5583	26.79	12	45	5518.23	26.79	12	45	586	63.4467	4.70361
HVO_1539	glycerol-3-phosphate dehydrogenase subunit B	62.09	1	16	16	120	141.709	62.09	16	60	7550.37	62.09	16	60	422	43.6158	4.71631
HVO_1540	glycerol-3-phosphate dehydrogenase subunit C	22.02	1	9	9	99	122.187	22.02	9	49	6507.51	22.02	9	50	436	48.5915	4.61475
HVO_1541	glycerol kinase	32.55	1	10	10	72	66.5032	29.22	9	33	4121.04	32.55	10	39	510	56.7025	4.50049
HVO_1542	conserved hypothetical protein	11.02	1	2	2	20	32.5639	11.02	2	10	1476.02	11.02	2	10	354	36.1221	5.47803
HVO_1545	dihydroxyacetone kinase subunit DhaL	27.59	1	4	5	12	7.40603	27.59	5	6	505.439	27.59	5	6	232	24.8222	4.4751
HVO_1546	dihydroxyacetone kinase subunit DhaK	13.55	1	5	5	17	13.4465	13.55	5	8	939.716	13.55	5	9	332	34.8247	4.22119
HVO_1547	isoleucine--tRNA ligase	15.05	1	8	8	41	50.0837	15.05	8	21	1942.61	10.93	7	20	1043	117.92	4.29736
HVO_1550	acyl-CoA thioester hydrolase	13.13	1	2	2	7					581.975	13.13	2	7	160	17.6306	4.55127
HVO_1552	ArsR family transcription regulator	44.66	1	6	6	19	22.5882	34.95	4	9	930.563	38.35	5	10	206	20.8469	4.65283
HVO_1554	TraB family protein	15.51	1	6	6	23	20.7476	15.51	6	11	1175.68	15.51	6	12	561	58.9564	4.57666
HVO_1558	cytochrome P450	12.21	1	5	5	18	13.0148	8.99	4	9	817.109	12.21	5	9	434	48.4366	4.91943
HVO_1562	proteasome beta subunit	27.16	1	5	5	65	77.121	27.16	5	33	3786.97	27.16	5	32	243	25.9779	4.62744
HVO_1568	alpha/beta hydrolase fold protein	25.99	1	5	5	16	11.213	25.99	5	8	1082.09	25.99	5	8	277	29.4358	4.94482
HVO_1570	DNA topoisomerase VI subunit A	34.15	1	8	8	34	39.3143	31.42	7	16	2549.52	34.15	8	18	366	41.8034	4.62744
HVO_1571	DNA topoisomerase VI subunit B	19.3	1	10	10	59	79.2952	16.92	9	29	3747.42	19.3	10	30	798	87.3846	4.729
HVO_1572	DNA gyrase subunit B	20.81	1	9	9	33	27.6188	20.81	9	17	1311.56	20.81	9	16	639	71.1694	4.83057
HVO_1573	DNA gyrase subunit A	26.91	1	17	17	79	82.5395	23.9	15	35	5140.28	26.91	17	44	862	94.7946	4.56396
HVO_1575	arginase	47.83	1	7	7	39	46.3902	47.83	7	20	1549.88	44.48	6	19	299	30.9983	4.57666
HVO_1576	NAD-dependent epimerase/dehydratase	15.69	1	1	4	18	14.0004	15.69	4	9	914.787	15.69	4	9	306	33.9221	4.51318
HVO_1578	probable NADH dehydrogenase	46.35	1	21	21	552	749.592	46.35	21	273	37199.3	46.35	21	279	397	42.7902	4.39893
HVO_1579	uridine phosphorylase	16.54	1	4	4	14	8.66316	16.54	4	7	667.083	16.54	4	7	272	29.0022	4.64014
HVO_1589	molecular chaperone DnaJ	23.12	1	7	7	23	15.1924	20	6	10	1123.45	23.12	7	13	385	41.8758	4.97021
HVO_1590	DnaK-type molecular chaperone Hsp70	28.96	1	14	14	88	110.987	28.96	14	44	4579.83	28.96	14	44	625	67.2097	4.18311
HVO_1591	conserved hypothetical protein	28.41	1	4	4	18	25.0799	28.41	4	9	991.099	28.41	4	9	264	28.7488	5.50342
HVO_1593	PAC2 family protein	18.95	1	2	2	8	10.1262	18.95	2	4	391.403	18.95	2	4	248	26.6116	4.4624
HVO_1601	ABC-type transport system ATP-binding protein (probable substrate sulfonate)	23.62	1	2	3	11	13.0774	23.62	3	6	516.408	15.13	2	5	271	28.9552	4.36084
HVO_1602	ABC-type transport system permease protein (probable substrate sulfonate)	5.54	1	2	2	8	8.52718	5.54	2	4	234.145	5.54	2	4	289	31.0094	4.99561
HVO_1603	ABC-type transport system periplasmic substrate-binding protein (probable substrate sulfonate)	32.18	1	5	5	86	101.32	32.18	5	42	3985.42	32.18	5	44	348	37.1731	4.34814
HVO_1604	pyridoxal phosphate-dependent aminotransferase (probable aspartate aminotransferase)	7.24	1	3	3	16	15.7722	7.24	3	8	725.022	7.24	3	8	373	40.1677	4.43701
HVO_1605	probable NhaC-type sodium/proton antiporter	8.85	1	4	4	19	21.6619	7.88	3	9	1269.9	8.85	4	10	520	54.9019	4.85596
HVO_1609	conserved hypothetical protein	8.28	1	2	2	9	9.57596	8.28	2	4	935.45	8.28	2	5	290	30.9787	4.57666
HVO_1613	probable glycosyltransferase, type 2	28.51	1	5	5	53	57.7129	28.51	5	26	3588.08	28.51	5	27	228	25.0756	4.79248
HVO_1615	conserved hypothetical protein	12.75	1	3	3	13	14.1937	12.75	3	6	712.86	12.75	3	7	251	28.3787	4.58936
HVO_1622	ArsR family transcription regulator	12.14	1	2	2	2					102.472	12.14	2	2	206	21.4584	5.05908
HVO_1623	conserved hypothetical protein	24.5	1	4	4	14	14.7734	17.79	3	6	752.45	24.5	4	8	298	32.8345	4.56396
HVO_1625	conserved hypothetical protein	9.63	1	5	6	25	29.7133	9.02	5	12	1743.11	9.63	6	13	654	70.0514	4.04346
HVO_1626	homolog to UPF0173 family metal-dependent hydrolase	20.94	1	3	3	13	17.0051	10.83	2	6	780.712	20.94	3	7	277	30.5815	4.29736
HVO_1637	FKBP-type peptidylprolyl isomerase	33.01	1	7	7	44	49.3524	24.51	6	20	2366.25	33.01	7	24	306	33.7636	3.76416
HVO_1649	methionine adenosyltransferase	40.3	1	10	10	39	30.4084	40.3	10	20	1489.63	40.3	10	19	402	43.4717	4.44971
HVO_1650	polyphosphate kinase	2.04	1	2	2	2	1.68357	2.04	2	2					832	93.5995	4.65283
HVO_1654	cysteine synthase	15.36	1	3	3	5	7.43905	10.46	2	2	391.142	15.36	3	3	306	32.2998	4.32275
HVO_1657	phosphoribosylamine--glycine ligase	9.58	1	4	4	12	7.34349	6.78	3	5	659.378	9.58	4	7	428	45.476	4.1958
HVO_1660	DisA-N domain protein	18.59	1	4	4	18	19.0756	18.59	4	9	1224.8	18.59	4	9	269	28.9347	4.729
HVO_1669	fibrillarin-like rRNA/tRNA 2'-O-methyltransferase	15.53	1	2	2	3					343.341	15.53	2	3	219	23.5056	4.69092
HVO_1670	rRNA/tRNA 2'-O-methyltransferase complex protein Nop5	24.64	1	5	6	13	10.7952	24.64	5	6	642.675	24.64	6	7	280	29.9791	4.91943
HVO_1673	conserved hypothetical protein	48.61	1	8	8	47	57.0678	48.61	8	23	3330.4	48.61	8	24	216	23.1975	4.57666
HVO_1675	magnesium transport protein CorA	5.2	1	2	2	8	8.59194	5.2	2	4	436.064	5.2	2	4	327	37.2106	4.55127
HVO_1684	threonine--tRNA ligase	49.61	1	28	28	186	182.009	49.61	27	93	10334.6	45.72	26	93	643	73.4408	4.44971
HVO_1685	conserved hypothetical protein	9.55	1	4	4	11	12.272	7.32	3	5	584.548	9.55	4	6	492	54.5247	5.74463
HVO_1690	DHH family phosphoesterase	24.12	1	7	7	22	19.7214	24.12	7	11	1210.63	24.12	7	11	485	52.098	4.4751
HVO_1692	probable iron-sulfur protein (4Fe-4S)	39.15	1	21	21	153	147.437	39.15	21	76	8344.09	33.15	19	77	733	80.1559	4.48779
HVO_1697	FAD-dependent oxidoreductase (GlcD/DLD_GlcF/GlpC domain fusion protein)	24.95	1	20	20	95	101.608	24.95	20	49	5325.66	24.46	19	46	1026	111.212	4.53857
HVO_1705	ABC-type transport system periplasmic substrate-binding protein (probable substrate iron-III)	47.16	1	9	9	137	112.868	47.16	9	69	6474.66	47.16	9	68	388	41.8593	4.34814
HVO_1707	ABC-type transport system ATP-binding protein (probable substrate iron-III)	33.42	1	7	7	35	26.1867	33.42	7	16	1667.33	33.42	7	19	389	41.8615	4.39893
HVO_1710	alpha amylase	18.61	1	9	10	43	36.1079	15.07	8	21	2543.05	18.61	10	22	677	75.0207	4.44971
HVO_1711	glucoamylase	22.77	1	26	27	142	157.844	22.77	27	72	8228.33	22.04	26	70	1511	166.117	4.64014
HVO_1727	TATA-binding transcription initiation factor	24.73	1	4	4	18	20.086	24.73	4	9	1211.42	24.73	4	9	186	19.8702	4.36084
HVO_1735	conserved hypothetical protein	10.15	1	6	6	26	26.8463	10.15	6	13	1338.54	10.15	6	13	660	75.739	4.50049
HVO_1751	P-type transport ATPase (probable substrate copper/metal cation)	23.46	1	14	14	66	64.123	23.46	14	33	3266.01	23.46	14	33	861	89.8992	4.39893
HVO_1760	ABC-type transport system ATP-binding protein (probable substrate iron-III)	25.6	1	5	6	32	13.1623	25.6	6	16	1491.59	25.6	6	16	293	32.419	4.57666
HVO_1778	catalase-peroxidase	27.86	1	17	17	120	115.006	27.86	17	60	5414.37	27.16	15	60	718	79.9547	4.31006
HVO_1788	probable sulfite/nitrite reductase (ferredoxin)	34.97	1	11	11	77	90.7944	34.97	11	40	4086.31	28.55	10	37	592	66.564	4.61475
HVO_1799	geranylgeranyl reductase / dolichol omega-reductase	54.88	1	15	15	132	122.224	49.02	13	62	8069.03	54.88	15	70	410	45.4208	4.75439
HVO_1804	nicotinate phosphoribosyltransferase	40.21	1	12	12	56	55.2751	37.11	11	27	3323.46	40.21	12	29	388	41.1023	4.60205
HVO_1824	conserved hypothetical protein	32.63	1	10	10	57	70.6172	32.63	10	29	3404.92	32.63	10	28	429	47.3521	4.1958
HVO_1829	aminopeptidase (homolog to leucyl aminopeptidase / aminopeptidase T)	29.12	1	9	9	68	83.1705	29.12	9	36	4798.18	23.9	7	32	364	39.3407	4.34814
HVO_1830	6-phosphogluconate dehydrogenase (decarboxylating)	15.05	1	3	3	18	18.2644	15.05	3	8	817.786	15.05	3	10	299	31.9634	4.52588
HVO_1831	ferredoxin (2Fe-2S)	22.8	1	4	4	58	58.5728	22.8	4	27	3524.18	22.8	4	31	193	20.3845	3.97998
HVO_1847	oligoendopeptidase PepF	23.87	1	11	11	69	63.9093	22.37	10	34	3390.36	23.87	11	35	599	68.5007	4.41162
HVO_1854	histidine--tRNA ligase	30.63	1	10	10	44	53.0261	30.63	10	22	2320.43	30.63	10	22	431	47.1328	4.37354
HVO_1858	30S ribosomal protein S19e	70.2	1	8	8	44	38.2347	58.28	7	17	3054.7	70.2	8	27	151	16.6634	4.84326
HVO_1866	uridylate kinase	10.13	1	2	2	10	13.2792	10.13	2	5	554.915	10.13	2	5	237	24.5924	4.42432
HVO_1867	lysine--tRNA ligase	10.09	1	5	5	13	13.2997	6.67	4	6	640.897	10.09	5	7	555	62.0799	4.4624
HVO_1870	probable metalloprotease	11.26	1	6	6	36	35.7813	11.26	6	18	2294.35	11.26	6	18	595	61.9646	4.84326
HVO_1871	UPF0447 family protein	32.73	1	12	12	143	140.114	29.34	11	64	8217.16	32.73	12	79	501	56.0541	4.58936
HVO_1874	probable oxidoreductase (aldo-keto reductase family protein)	11.76	1	3	3	10	7.81038	11.76	3	5	446.502	11.76	3	5	357	39.8412	4.41162
HVO_1875	O-acetyltransferase (homolog to galactoside O-acetyltransferase)	13.77	1	2	2	6	5.40405	13.77	2	3	163.562	13.77	2	3	305	34.0556	4.90674
HVO_1880	conserved hypothetical protein	8	1	1	2	7	4.80079	8	2	3	221.397	8	2	4	225	23.7799	4.58936
HVO_1888	ABC-type transport system periplasmic substrate-binding protein (probable substrate sulfate/tungstate)	23.68	1	7	7	76	101.332	23.68	7	38	4509.75	23.68	7	38	342	35.8903	4.33545
HVO_1894	conserved hypothetical protein	29.35	1	2	2	12	6.05616	29.35	2	5	414.759	29.35	2	7	92	10.2622	4.66553
HVO_1901	translation initiation factor aIF-2 gamma subunit	14.84	1	5	5	32	31.6504	14.84	5	16	1428	14.84	5	16	411	43.9139	4.36084
HVO_1907	arNOG05511 family protein (AAA-type ATPase core domain protein)	14.77	1	6	6	29	30.2395	12.87	5	14	1475.9	14.77	6	15	474	53.3774	4.58936
HVO_1916	Kef-type transport system (probable substrate potassium)	20.16	1	10	10	81	98.1092	20.16	10	41	5086.84	20.16	10	40	635	66.2285	4.62744
HVO_1917	acyl-CoA synthetase	22.67	1	12	12	40	33.3909	19.67	10	19	1646.6	22.67	12	21	666	74.0188	4.77979
HVO_1921	serine--tRNA ligase	41.74	1	16	16	96	76.7035	41.74	16	47	5304.18	37.61	15	49	460	52.0063	4.4624
HVO_1927	DUF389 family protein	3.69	1	2	2	2	4.35989	3.69	2	2					434	45.6091	4.60205
HVO_1932	2-D-hydroxyacid dehydrogenase	11.36	1	2	2	6	2.14847	11.36	2	3	241.001	11.36	2	3	308	32.9804	4.60205
HVO_1944	conserved hypothetical protein	35.34	1	8	8	27	28.8404	27.4	7	13	1471.86	25.48	7	14	416	43.0218	4.22119
HVO_1955	aconitate hydratase	33.94	1	13	13	139	148.538	33.94	13	69	8261.52	33.94	13	70	654	70.3624	4.44971
HVO_1957	proteasome-activating nucleotidase	13.11	1	4	4	12	8.05285	13.11	4	6	522.351	13.11	4	6	412	45.5604	4.4751
HVO_1963	translation initiation factor aIF-5B (bacterial-type IF2)	9	1	4	4	20	16.894	9	4	10	1046.73	9	4	10	600	65.3333	4.67822
HVO_1967	glucose-6-phosphate isomerase	34.65	1	8	8	38	41.731	34.65	8	19	2191.94	34.65	8	19	430	45.5766	4.39893
HVO_1972	GNAT family acetyltransferase	9.48	1	2	2	10	6.72487	9.48	2	5	540.294	9.48	2	5	211	23.2686	6.02393
HVO_1975	protein-export membrane protein SecF	15.33	1	3	3	43	39.4434	11.15	2	19	2495.28	15.33	3	24	287	30.4057	4.55127
HVO_1976	protein-export membrane protein SecD	33.78	1	9	9	97	145.024	33.78	9	49	7074.93	33.78	9	48	524	54.9721	4.51318
HVO_1979	tRNA pseudouridine synthase Pus10	19.44	1	5	5	11	5.04762	19.44	5	6	385.123	13.58	4	5	427	46.8725	4.38623
HVO_1981	hypothetical protein	12.69	1	2	2	216	267.024	12.69	2	108	16392.4	12.69	2	108	197	20.3373	4.00537
HVO_1985	ABC-type transport system ATP-binding protein	26.81	1	6	6	21	22.2717	26.81	6	11	1200.49	18.93	5	10	317	35.0277	4.53857
HVO_1988	conserved hypothetical protein	13.18	1	2	2	8	15.2319	13.18	2	4	684.432	13.18	2	4	349	35.1882	4.24658
HVO_1991	ABC-type transport system periplasmic substrate-binding protein (probable substrate iron-III)	7.09	1	2	2	12	16.5181	7.09	2	6	715.395	7.09	2	6	409	45.1483	4.2085
HVO_2001	tRNA-guanine(15) transglycosylase	16.28	1	5	5	24	23.1815	16.28	5	12	1164.05	16.28	5	12	516	56.2656	4.58936
HVO_2008	archaeosine synthase	28.89	1	12	12	70	62.6907	27.35	11	33	3845.19	28.89	12	37	585	64.9313	4.80518
HVO_2013	FtsZ family protein, type III	39.34	1	7	7	52	54.8501	39.34	7	26	2679.31	39.34	7	26	394	41.4747	4.61475
HVO_2015	conserved hypothetical protein	28.7	1	7	7	77	83.3983	28.7	7	38	4473.27	28.7	7	39	345	37.7341	4.24658
HVO_2016	conserved hypothetical protein	23.41	1	7	7	39	45.509	19.06	6	18	2937.25	23.41	7	21	299	31.222	4.70361
HVO_2020	DUF502 family protein	26.97	1	4	4	20	28.8955	26.97	4	10	1442.35	26.97	4	10	267	29.388	4.34814
HVO_2040	NAD-dependent epimerase/dehydratase	31.05	1	4	7	30	29.2373	23.2	6	14	1652.89	31.05	7	16	306	33.819	4.51318
HVO_2046	sulfatase domain protein	32.35	1	10	10	51	46.6101	32.35	10	25	2523.13	32.35	10	26	405	45.5285	4.86865
HVO_2047	conserved hypothetical protein	14.86	1	3	3	10	12.5948	14.86	3	5	561.913	14.86	3	5	296	34.198	4.93213
HVO_2048	probable glycosyltransferase, type 1	33.15	1	10	10	34	32.5157	33.15	10	18	1673.93	23.96	9	16	359	40.5096	5.30029
HVO_2049	probable glycosyltransferase, type 2	32.25	1	8	8	38	37.5268	32.25	8	19	1837.35	32.25	8	19	307	35.2734	5.40186
HVO_2053	probable glycosyltransferase, type 1	29.89	1	9	9	49	49.4802	29.89	9	25	2941.85	29.89	9	24	378	41.9301	4.66553
HVO_2055	probable transport protein (probable polysaccharide biosynthesis transport protein)	5.08	1	2	2	9	6.43347	5.08	2	4	494.835	5.08	2	5	472	51.1319	9.11475
HVO_2056	probable epimerase (homolog to dTDP-4-dehydrorhamnose 3,5-epimerase)	17.31	1	4	4	12	0	17.31	3	5	619.017	16.67	3	7	156	18.3246	4.55127
HVO_2057	sugar nucleotidyltransferase	19.05	1	5	5	18	15.9827	19.05	5	9	926.981	19.05	5	9	357	37.8422	4.43701
HVO_2059	NAD-dependent epimerase/dehydratase	19.35	1	5	5	24	17.4117	19.35	5	12	1088.16	19.35	5	12	310	34.1206	4.39893
HVO_2061	probable glycosyltransferase, type 2	17.19	1	4	4	39	38.3793	17.19	4	20	2486.13	17.19	4	19	413	43.7825	4.50049
HVO_2066	conserved hypothetical protein	10.45	1	2	2	7	4.94712	10.45	2	3	248.151	10.45	2	4	402	41.9728	4.53857
HVO_2068	FtsZ family protein, type III	25.41	1	5	5	22	26.5793	25.41	5	11	1528.91	25.41	5	11	370	38.7102	4.48779
HVO_2069	RND superfamily permease	24.79	1	12	12	73	82.3867	24.79	12	37	4147.88	21.69	11	36	839	89.4499	4.42432
HVO_2070	conserved hypothetical protein	34.19	1	11	11	162	218.925	34.19	11	80	10860.9	34.19	11	82	544	58.0937	4.50049
HVO_2071	conserved hypothetical protein	4.74	1	2	2	8	5.46105	4.74	2	4	412.388	4.74	2	4	549	58.4179	4.71631
HVO_2072	S-layer glycoprotein	16.32	1	6	6	2174	2782.76	16.32	6	1084	86981.8	16.32	6	1090	827	85.1379	3.6499
HVO_2076	conserved hypothetical protein	11.87	1	2	2	2					56.9204	11.87	2	2	337	35.0027	5.51611
HVO_2079	RND superfamily permease	5.33	1	4	4	22	25.0451	5.33	4	11	1264.78	5.33	4	11	750	80.4582	4.95752
HVO_2080	conserved hypothetical protein	29.81	1	8	8	107	108.467	29.81	8	56	4451.99	29.81	8	51	540	56.9572	4.29736
HVO_2081	pectin lyase domain protein	20.46	1	14	14	97	118.823	17.96	13	48	5580.94	20.46	14	49	1041	109.719	5.33838
HVO_2082	conserved hypothetical protein	8.59	1	3	3	24	29.0265	8.59	3	12	1183.74	8.59	3	12	396	40.8606	4.50049
HVO_2122	ABC-type transport system ATP-binding protein (probable substrate dipeptide/oligopeptide)	11.41	1	3	3	13	15.5779	7.88	2	5	1003.36	11.41	3	8	368	40.0359	4.62744
HVO_2123	ABC-type transport system ATP-binding protein (probable substrate dipeptide/oligopeptide)	13.13	1	3	3	14	15.8226	13.13	3	7	723.667	13.13	3	7	358	38.8069	4.61475
HVO_2126	ABC-type transport system periplasmic substrate-binding protein (probable substrate dipeptide/oligopeptide)	47.29	1	23	23	338	386.443	47.29	23	167	17644.3	47.29	23	171	573	62.9112	4.44971
HVO_2127	M20 family amidohydrolase (homolog to indole-3-acetyl-aspartic acid hydrolase)	28.81	1	8	8	37	39.3736	25	7	18	1723.7	28.81	8	19	420	45.0272	4.85596
HVO_2150	halocyanin	14.48	1	2	2	14	18.4687	14.48	2	7	931.637	14.48	2	7	373	37.7107	4.42432
HVO_2153	probable copper-containing oxidoreductase	46.49	1	16	16	167	192.234	44.68	15	83	10288.3	44.94	15	84	385	42.0502	5.8208
HVO_2156	UspA domain protein	8.31	1	2	2	6	8.38275	8.31	2	3	364.695	8.31	2	3	301	31.5827	4.69092
HVO_2158	malic enzyme (NADP)	28.36	1	7	12	110	121.284	28.36	12	55	6145.93	28.36	12	55	751	81.4044	4.55127
HVO_2160	conserved hypothetical protein	20.16	1	25	25	438	504.921	20.16	25	218	25302.7	20.16	25	220	2257	232.675	3.9165
HVO_2161	conserved hypothetical protein	7.52	1	3	3	16	18.867	7.52	3	8	1068.83	7.52	3	8	359	36.7003	3.87842
HVO_2163	ABC-type transport system ATP-binding protein (homolog to LolDCE lipoprotein release factor)	27.71	1	4	4	24	30.0489	27.71	4	12	1093.62	27.71	4	12	249	26.6709	6.90283
HVO_2164	ABC-type transport system permease protein (homolog to LolDCE lipoprotein release factor)	7.3	1	3	3	12	13.6015	7.3	3	6	727.811	7.3	3	6	411	42.117	4.71631
HVO_2165	ABC-type transport system permease protein (homolog to LolDCE lipoprotein release factor)	6.06	1	2	2	6	9.03185	6.06	2	3	444.547	6.06	2	3	429	44.4481	5.12256
HVO_2167	conserved hypothetical protein	8.91	1	2	2	6	2.11024	8.91	2	3	182.37	8.91	2	3	303	31.8283	5.12256
HVO_2168	AAA-type ATPase (MoxR subfamily)	21.58	1	5	5	24	25.9622	21.58	5	12	1510.11	21.58	5	12	329	35.8934	4.53857
HVO_2169	conserved hypothetical protein	24.28	1	6	6	30	29.6807	24.28	6	14	1690.3	24.28	6	16	346	36.514	4.38623
HVO_2171	DUF58 family protein	16	1	5	5	21	21.4915	16	5	10	1135.95	16	5	11	475	50.8235	4.93213
HVO_2172	conserved hypothetical protein	12.15	1	6	6	36	43.9835	12.15	6	18	2064.55	12.15	6	18	741	75.2004	4.27197
HVO_2173	DUF1616 family protein	17.07	1	5	5	20	18.5698	17.07	5	10	828.376	17.07	5	10	334	36.6172	4.91943
HVO_2187	CHP01210 family protein	17.22	1	5	5	23	11.0116	17.22	5	11	928.702	17.22	5	12	360	39.9748	4.57666
HVO_2190	gluconate permease	13.53	1	6	6	48	47.2529	13.53	6	25	2296.67	13.53	6	23	473	48.9601	4.95752
HVO_2191	formyltetrahydrofolate deformylase	41.28	1	10	10	41	43.6189	41.28	10	20	2269.4	41.28	10	21	327	36.1603	4.62744
HVO_2193	phosphoribosylaminoimidazole-succinocarboxamide synthase	6.49	1	2	2	6	6.44591	6.49	2	3	299.076	6.49	2	3	339	38.0863	4.50049
HVO_2203	conserved hypothetical protein	12.12	1	2	2	10	2.43186	12.12	2	5	473.679	12.12	2	5	264	28.3647	4.1958
HVO_2204	FtsZ family protein, type III	36.2	1	11	11	78	78.2262	36.2	11	39	4384.89	36.2	11	39	395	42.0385	4.67822
HVO_2205	arNOG06768 family NADH-binding domain protein	41.53	1	9	9	52	79.3322	41.53	9	26	3505.04	41.53	9	26	301	32.007	4.99561
HVO_2209	probable branched-chain amino acid dehydrogenase E1 component alpha subunit	10.34	1	3	3	10	6.70843	10.34	3	5	315.396	10.34	3	5	348	38.6877	4.70361
HVO_2214	transducer protein Htr36	9.03	1	2	2	2					48.2032	9.03	2	2	797	82.9274	4.22119
HVO_2225	AstE family protein	17.6	1	4	4	11	9.97037	17.6	4	5	712.313	17.6	4	6	341	36.9002	4.52588
HVO_2226	probable phosphoribosyltransferase (homolog to anthranilate phosphoribosyltransferase)	32.5	1	9	9	37	38.034	32.5	9	18	1820.89	32.5	9	19	360	39.6217	4.38623
HVO_2228	PHP domain protein	8.65	1	2	2	8	9.51535	8.65	2	4	468.315	8.65	2	4	289	31.2284	9.81787
HVO_2256	DUF262 family protein	8.66	1	3	3	6	8.26974	6.49	2	3	407.169	4.33	2	3	462	54.9031	4.89404
HVO_2267	hypothetical protein	18.7	1	6	6	26	27.9222	18.7	6	13	1367.43	17.14	5	13	385	44.2839	4.56396
HVO_2270	type I restriction-modification system DNA-methyltransferase RmeM	5.39	1	2	2	4	0	5.39	2	2	105.434	5.39	2	2	464	53.0579	4.53857
HVO_2286	conserved hypothetical protein	16.99	1	4	4	15	14.1301	12.88	3	7	794.469	16.99	4	8	559	62.2893	4.34814
HVO_2298	UPF0135 family protein	7.91	1	2	2	4	4.55444	7.91	2	2	207.279	7.91	2	2	253	26.4831	4.37354
HVO_2300	translation initiation factor aIF-5A	24.19	1	2	2	9	11.7777	24.19	2	4	624.278	24.19	2	5	124	14.2001	5.22412
HVO_2302	ubiquinone biosynthesis protein UbiB	19.18	1	9	9	38	41.6386	19.18	9	19	2443.52	19.18	9	19	558	62.9637	4.69092
HVO_2305	molybdenum cofactor biosynthesis protein MoeA	2.68	1	2	2	6	2.0194	2.68	2	2	314.088	2.68	2	4	634	66.0854	4.53857
HVO_2311	glutamyl-tRNA reductase	12.15	1	4	4	11	10.0218	8.24	3	5	482.918	12.15	4	6	461	49.2225	4.53857
HVO_2315	tritrans,polycis-undecaprenyl-diphosphate synthase	20.71	1	7	7	29	17.2419	20.39	6	14	1342.83	20.71	7	15	309	35.1135	4.98291
HVO_2316	serpin family protein	16.56	1	6	6	41	47.5028	16.56	6	20	2665.64	16.56	6	21	453	48.6573	4.24658
HVO_2324	SSSF family transport protein	10.42	1	5	5	35	40.2907	9.42	4	17	1987.48	10.42	5	18	499	52.8888	6.59521
HVO_2336	pyridoxal biosynthesis lyase PdxS	48.01	1	11	11	91	91.3015	44.37	10	41	5783.38	47.68	10	50	302	32.5011	4.80518
HVO_2340	amine oxidase family protein	13.04	1	3	3	10	11.586	13.04	3	5	534.617	13.04	3	5	437	48.7235	4.43701
HVO_2345	flavin-dependent pyridine nucleotide oxidoreductase	20.58	1	5	5	18	16.1978	20.58	5	9	986.127	20.58	5	9	413	45.7683	4.44971
HVO_2348	GTP cyclohydrolase MptA	46.75	1	8	8	27	24.7775	37.66	7	13	1110.77	46.75	8	14	308	33.4953	4.67822
HVO_2356	GNAT family acetyltransferase	14	1	4	4	22	23.5441	14	4	11	1213.6	14	4	11	407	45.1402	4.64014
HVO_2361	carbamoyl-phosphate synthase (glutamine-hydrolyzing) large subunit	28.74	1	23	23	173	218.219	27.26	22	85	11509.8	28.74	23	88	1082	117.229	4.32275
HVO_2367	arNOG05179 family protein (DUF87-related AAA-type ATPase)	4.41	1	2	2	3	1.88611	4.41	2	3					658	72.1032	4.70361
HVO_2374	transcription regulator (homolog to phosphate uptake regulator)	16.22	1	4	4	9	5.41743	11.41	3	4	518.261	16.22	4	5	333	36.6985	4.56396
HVO_2375	ABC-type transport system periplasmic substrate-binding protein (probable substrate phosphate)	15.65	1	3	3	30	17.5681	15.65	3	15	1428.27	15.65	3	15	345	37.0131	3.95459
HVO_2376	ABC-type transport system permease protein (probable substrate phosphate)	5.64	1	2	2	2					142.078	5.64	2	2	319	33.4997	4.67822
HVO_2377	ABC-type transport system permease protein (probable substrate phosphate)	4.24	1	2	2	3					224.055	4.24	2	3	542	56.0444	5.70654
HVO_2378	ABC-type transport system ATP-binding protein (probable substrate phosphate)	36.82	1	14	14	103	105.63	36.82	13	50	6152.98	36.82	14	53	296	32.5739	4.43701
HVO_2379	transcription regulator (homolog to phosphate uptake regulator)	22.12	1	5	5	24	18.1132	22.12	5	12	1275.65	22.12	5	12	226	25.4554	4.24658
HVO_2380	AAA-type ATPase (CDC48 subfamily)	68.1	1	46	46	446	459.502	68.1	46	224	23060.2	67.56	45	222	743	81.9381	4.81787
HVO_2381	UPF0272 family protein	7.91	1	2	2	10	8.38773	7.91	2	5	402.972	7.91	2	5	493	52.2622	4.88135
HVO_2383	DNA repair and recombination protein RadB	24.02	1	3	3	5	2.2261	14.41	2	2	99.9318	24.02	3	3	229	24.5854	5.021
HVO_2384	CBS domain protein	16.58	1	4	4	14	16.7035	16.58	4	7	728.685	16.58	4	7	380	42.4948	5.0083
HVO_2401	glycine dehydrogenase (decarboxylating) (glycine cleavage system protein P)	45.88	1	13	13	100	84.4493	39.53	12	50	4726.47	45.88	13	50	473	50.7587	4.57666
HVO_2402	glycine dehydrogenase (decarboxylating) (glycine cleavage system protein P)	37.36	1	12	12	120	132.056	37.36	12	60	6420.13	37.36	12	60	447	48.5449	4.56396
HVO_2404	aminomethyltransferase (glycine cleavage system protein T)	7.44	1	2	2	5	0	7.44	2	2	132.126	7.44	2	3	363	39.694	4.24658
HVO_2410	UPF0753 family protein	18.52	1	10	10	51	60.8479	17.04	9	24	3702.38	18.52	10	27	810	86.9343	4.33545
HVO_2413	translation elongation factor aEF-1 alpha subunit	6.9	1	1	3	14	5.4122	5.95	2	6	468.888	6.9	3	8	420	45.5997	4.75439
HVO_2418	conserved hypothetical protein	7.06	1	3	3	6	7.59368	7.06	3	3	275.932	7.06	3	3	892	94.6079	4.15771
HVO_2419	hydroxymethylglutaryl-CoA synthase	15.73	1	5	5	18	13.6218	15.73	5	9	773.471	15.73	5	9	445	50.0722	4.64014
HVO_2425	GNAT family acetyltransferase	37.96	1	6	6	40	40.9232	37.96	6	20	1935.17	37.96	6	20	216	24.3936	4.53857
HVO_2427	replication factor C large subunit	18.85	1	7	7	50	50.7825	18.85	7	25	2214.53	18.85	7	25	488	53.4107	4.66553
HVO_2428	oxidoreductase (homolog to zinc-containing alcohol dehydrogenase)	9.35	1	3	3	8	4.37616	9.35	3	4	295.732	9.35	3	4	353	36.7149	4.65283
HVO_2430	ABC-type transport system ATP-binding protein (probable substrate glutamine)	42.15	1	7	7	41	52.6793	38.02	6	20	2641.34	42.15	7	21	242	26.6225	4.88135
HVO_2431	ABC-type transport system permease protein (probable substrate glutamine)	27.17	1	5	5	27	25.1138	17.75	4	12	1535.05	27.17	5	15	276	29.6117	5.14795
HVO_2432	ABC-type transport system periplasmic substrate-binding protein (probable substrate glutamine)	31.99	1	6	6	330	413.188	31.99	6	165	19018.3	31.99	6	165	297	32.3442	3.97998
HVO_2435	peptidase M24 family protein	15.49	1	3	3	14	19.3441	15.49	3	7	643.241	15.49	3	7	368	39.9603	4.52588
HVO_2436	malic enzyme (NADP)	47.94	1	21	26	257	300.769	46.87	25	125	15152.8	47.94	26	132	751	81.4084	4.55127
HVO_2448	probable oxidoreductase (aldo-keto reductase family protein)	9.17	1	3	3	12	4.47227	9.17	3	6	546.165	9.17	3	6	327	36.4661	4.94482
HVO_2452	ribonucleoside-diphosphate reductase, adenosylcobalamin-dependent	38.24	1	30	30	223	267.757	36.69	28	110	13639.7	38.24	30	113	1033	114.305	4.44971
HVO_2454	anthranilate synthase component I	23.09	1	9	9	32	34.4208	23.09	9	16	1708.21	23.09	9	16	524	55.8806	4.56396
HVO_2456	anthranilate phosphoribosyltransferase	23.26	1	4	4	29	47.5461	23.26	4	15	2310.87	23.26	4	14	331	33.7518	4.34814
HVO_2464	succinate--CoA ligase (ADP-forming) alpha subunit	46.37	1	8	8	105	149.217	43.25	7	51	7463.14	46.37	8	54	289	29.8457	4.27197
HVO_2465	succinate--CoA ligase (ADP-forming) beta subunit	54.07	1	13	13	153	194.725	54.07	13	76	9482.52	54.07	13	77	381	40.9791	4.23389
HVO_2467	NADPH:quinone reductase	15.58	1	4	4	32	35.3071	15.58	4	16	1780.3	15.58	4	16	321	33.0122	4.51318
HVO_2471	propionyl-CoA carboxylase carboxyltransferase component	54.07	1	25	25	240	274.35	52.13	24	119	13880.4	54.07	25	121	516	56.737	4.89404
HVO_2481	HD family hydrolase	28.46	1	7	7	34	27.9162	28.46	7	16	1517.1	28.46	7	18	390	42.7462	6.13818
HVO_2486	propionyl-CoA carboxylase biotin carboxylase component	60.6	1	28	29	231	283.332	58.1	27	113	15311.2	60.6	29	118	599	65.3058	4.51318
HVO_2487	aspartate-semialdehyde dehydrogenase	54.65	1	10	10	114	111.713	54.65	10	58	4643.07	54.65	10	56	344	36.589	4.41162
HVO_2495	DUF106 family protein	16.72	1	7	7	92	85.6197	16.72	7	46	5024.08	16.72	7	46	305	33.4764	4.57666
HVO_2496	adenylate kinase	13.46	1	2	2	10	8.87524	13.46	2	5	552.885	13.46	2	5	208	23.066	4.24658
HVO_2500	transport protein (probable substrate cationic amino acids)	17.38	1	10	10	51	65.6741	17.38	10	26	2621.89	16.18	9	25	748	78.602	4.61475
HVO_2508	carbamoyl-phosphate synthase (glutamine-hydrolyzing) small subunit	5.83	1	2	2	3					317.229	5.83	2	3	360	38.5496	4.44971
HVO_2511	glutamyl-tRNA(Gln) amidotransferase subunit D	33.01	1	10	10	89	98.3246	33.01	10	44	4973.41	33.01	10	45	415	44.4274	4.41162
HVO_2516	phosphoglycerate mutase, 2,3-biphosphateglycerate-independent type	13.69	1	6	6	33	31.85	13.69	6	16	2062.53	13.69	6	17	526	57.1999	4.31006
HVO_2519	conserved hypothetical protein	23.82	1	6	6	33	39.6307	19.11	5	15	2146.49	23.82	6	18	382	40.7058	4.34814
HVO_2521	DUF21/CBS domain protein	12.03	1	3	3	18	22.2287	12.03	3	9	1388.73	12.03	3	9	349	38.4016	4.42432
HVO_2524	phytoene synthase	7.08	1	2	2	8	2.07178	7.08	2	4	255.428	7.08	2	4	339	38.2721	4.81787
HVO_2528	phytoene dehydrogenase (phytoene desaturase)	28.6	1	13	13	73	75.569	28.6	13	35	4042.95	28.6	13	38	500	55.8389	4.56396
HVO_2530	homolog to phosphoribosylamine--glycine ligase	10	1	2	2	2					111.136	10	2	2	440	49.8055	4.70361
HVO_2533	conserved hypothetical protein	25.6	1	5	5	33	42.0422	25.6	5	17	2118.06	25.6	5	16	336	35.0878	4.38623
HVO_2536	CHP00300 family protein	11.06	1	2	2	12	7.74726	11.06	2	6	480.412	11.06	2	6	416	44.8268	4.51318
HVO_2538	alpha/beta hydrolase fold protein	39.94	1	10	10	64	71.6681	39.94	10	33	4080.01	37.7	8	31	313	33.8102	6.06201
HVO_2541	protein translocase subunit SecY	16.97	1	7	7	47	30.3591	16.97	7	22	2384.51	16.97	7	25	489	52.2909	6.81494
HVO_2542	50S ribosomal protein L15	59.39	1	10	10	204	281.686	59.39	10	101	12463.7	59.39	10	103	165	17.8177	4.93213
HVO_2543	50S ribosomal protein L30	56.49	1	7	7	130	141.806	56.49	7	65	8108.93	56.49	7	65	154	17.0965	4.76709
HVO_2544	30S ribosomal protein S5	33.18	1	5	5	30	40.7679	33.18	5	15	2153.07	33.18	5	15	214	23.2701	9.29053
HVO_2545	50S ribosomal protein L18	72.83	1	5	5	88	92.8106	72.83	5	45	3948.45	72.83	5	43	184	20.1852	5.60498
HVO_2546	50S ribosomal protein L19e	19.87	1	3	3	30	30.0809	19.87	3	15	1891.41	19.87	3	15	151	17.318	9.979
HVO_2547	50S ribosomal protein L32e	55.32	1	11	11	354	428.707	48.09	10	168	24798.5	54.47	10	186	235	25.7959	4.75439
HVO_2548	50S ribosomal protein L6	78.09	1	11	11	281	362.367	76.97	10	133	18789.3	78.09	11	148	178	19.5987	4.67822
HVO_2549	30S ribosomal protein S8	40	1	4	4	29	24.1612	40	4	14	1381.15	40	4	15	130	14.1389	4.79248
HVO_2551	50S ribosomal protein L5	25	1	4	4	36	39.6328	25	4	17	2087.24	25	4	19	172	19.1065	4.77979
HVO_2552	30S ribosomal protein S4e	38.46	1	8	8	71	77.4878	38.46	8	35	4175.66	38.46	8	36	247	26.6492	4.57666
HVO_2553	50S ribosomal protein L24	38.98	1	4	4	42	34.6172	38.98	4	20	2374.86	38.98	4	22	118	13.3768	4.729
HVO_2554	50S ribosomal protein L14	58.33	1	10	10	354	443.412	56.82	9	177	16465.9	58.33	10	177	132	14.2256	9.75928
HVO_2555	30S ribosomal protein S17	65.79	1	5	5	75	79.3353	46.49	4	35	4451.52	65.79	5	40	114	12.6563	4.80518
HVO_2558	30S ribosomal protein S3	30.26	1	7	7	36	43.5025	25.99	6	18	2777.15	30.26	7	18	304	33.4239	4.05615
HVO_2559	50S ribosomal protein L22	48.37	1	5	5	31	38.1498	38.56	4	14	2648.87	48.37	5	17	153	16.9415	5.60498
HVO_2560	30S ribosomal protein S19	60.71	1	7	7	59	68.8924	60.71	7	30	3548.71	55.71	6	29	140	15.9651	5.56689
HVO_2561	50S ribosomal protein L2	42.74	1	13	13	484	523.936	42.74	13	238	30547.9	42.74	13	246	241	25.6406	10.4038
HVO_2562	50S ribosomal protein L23	59.04	1	6	6	93	91.4479	59.04	5	44	5661.12	59.04	6	49	83	9.42477	5.47803
HVO_2563	50S ribosomal protein L4	73.39	1	14	14	232	264.958	73.39	14	113	13675.1	73.39	14	119	248	26.999	6.44287
HVO_2564	50S ribosomal protein L3	65.98	1	18	18	1002	1051.99	65.98	18	500	52232.8	65.98	18	502	338	37.1557	6.68311
HVO_2579	nicotinate-nucleotide pyrophosphorylase (carboxylating)	19.03	1	4	4	33	43.0951	19.03	4	17	1978.22	14.18	3	16	268	27.9292	4.86865
HVO_2580	L-aspartate oxidase	13.41	1	5	5	11	10.4053	13.41	5	6	493.979	11.55	4	5	537	55.7534	4.62744
HVO_2581	quinolinate synthase A	4.94	1	2	2	9	7.55971	4.94	2	4	438.088	4.94	2	5	385	41.9901	4.41162
HVO_2583	hydroxymethylglutaryl-CoA reductase (NADPH)	9.43	1	3	3	20	26.1814	9.43	3	10	1109.81	9.43	3	10	403	41.0597	4.729
HVO_2588	isocitrate dehydrogenase (NADP)	52.51	1	19	19	134	137.994	49.4	18	65	7510.59	52.51	19	69	419	45.7817	4.58936
HVO_2602	transport protein (probable substrate zinc/cadmium)	9	1	2	2	14	18.6351	9	2	7	836.095	9	2	7	311	33.3441	4.76709
HVO_2606	PQQ repeat protein	8.7	1	4	4	23	21.5036	7.09	3	11	1311.61	8.7	4	12	437	46.8903	4.80518
HVO_2607	PQQ repeat protein	5.67	1	2	2	6	1.84495	5.67	2	3	227.127	5.67	2	3	406	42.2956	4.85596
HVO_2614	uridine phosphorylase	7.85	1	2	2	7	9.09265	7.85	2	4	394.849	7.85	2	3	242	25.7517	4.29736
HVO_2617	TrkA-C domain protein	14.64	1	5	5	22	28.4902	14.64	5	11	1243.21	14.64	5	11	403	42.0001	4.95752
HVO_2618	TrkA-C domain protein	20.76	1	8	8	73	68.9956	17.17	7	37	3172.54	20.76	8	36	501	50.5847	4.48779
HVO_2620	cytochrome bc1 complex Rieske iron-sulfur protein	33.81	1	4	4	84	114.507	33.81	4	42	5095.03	33.81	4	42	281	30.225	4.31006
HVO_2621	phosphoenolpyruvate carboxylase	47.94	1	34	34	371	415.218	47.94	33	184	21295	47.94	34	187	897	102.336	4.64014
HVO_2624	CTP synthase	36.43	1	15	15	78	65.6923	36.25	14	38	3956.7	36.43	15	40	549	60.791	4.70361
HVO_2625	GMP synthase (glutamine-hydrolyzing) subunit B	27.54	1	6	6	23	26.0686	22.62	5	11	1498.26	27.54	6	12	305	33.827	4.7417
HVO_2630	conserved hypothetical protein	15.56	1	4	4	18	15.3532	15.56	4	9	1115.57	15.56	4	9	302	32.8978	4.4751
HVO_2636	PspA domain protein	55.43	1	13	13	138	180.551	55.43	13	70	9419.25	55.43	13	68	276	30.886	4.61475
HVO_2638	homolog to mandelate racemase / homolog to muconate lactonizing enzyme	35.65	1	9	9	48	47.9369	35.65	9	24	2558.57	32.17	8	24	345	36.9125	4.67822
HVO_2639	DUF1611 family protein	7.04	1	2	2	4	4.59331	7.04	2	2	173.037	7.04	2	2	341	36.3137	4.43701
HVO_2643	NADPH:quinone reductase	30.06	1	7	7	27	22.8138	30.06	7	13	1290.43	30.06	7	14	346	37.2325	4.55127
HVO_2646	dihydroxy-acid dehydratase	31.85	1	12	12	71	90.1315	31.85	12	36	4283.52	31.85	11	35	584	61.8238	4.42432
HVO_2648	phosphoglycerate dehydrogenase	17.87	1	4	4	17	20.7006	15.05	3	8	1135.48	17.87	4	9	319	34.2412	4.64014
HVO_2650	FAD-dependent oxidoreductase (homolog to geranylgeranyl reductase)	16.49	1	6	6	24	25.6726	16.49	6	12	1192.93	16.49	6	12	461	50.659	4.729
HVO_2661	aminotransferase class V (serine--pyruvate aminotransferase / alanine--glyoxylate aminotransferase)	15.95	1	5	5	16	18.7437	15.95	5	8	959.568	15.95	5	8	370	41.8507	4.4751
HVO_2665	HpcH/HpaI aldolase family protein	10.19	1	3	3	5	1.818	6.42	2	2	172.277	7.55	2	3	265	28.3053	4.50049
HVO_2670	FAD-dependent oxidoreductase (GlcD/DLD_GlcF/GlpC domain fusion protein)	2.17	1	2	2	3					166.288	2.17	2	3	1058	113.842	4.69092
HVO_2671	aminotransferase class V (serine--pyruvate aminotransferase / alanine--glyoxylate aminotransferase)	19.75	1	5	5	56	42.4313	16.2	4	26	2926.48	19.75	5	30	395	42.3856	4.53857
HVO_2675	histidinol dehydrogenase	31.07	1	8	8	37	41.862	31.07	8	18	1863.03	31.07	8	19	428	45.4066	4.50049
HVO_2688	TrmB family transcription regulator	23.51	1	6	6	21	20.0206	23.51	6	10	1479.68	23.51	6	11	353	39.2502	4.57666
HVO_2689	conserved hypothetical protein	8.33	1	2	2	5					621.405	8.33	2	5	264	27.5685	4.1958
HVO_2690	GFO family oxidoreductase	32.24	1	9	9	105	103.471	30.33	8	52	5979.72	32.24	9	53	366	40.0034	4.60205
HVO_2695	ABC-type transport system periplasmic substrate-binding protein (probable substrate sugar)	8.79	1	2	2	21	22.0552	8.79	2	10	1059.26	8.79	2	11	512	55.3875	4.42432
HVO_2700	AAA-type ATPase (CDC48 subfamily)	37.14	1	20	21	120	136.272	37.14	21	61	6088.34	33.16	20	59	754	82.7663	4.75439
HVO_2703	3-methyl-2-oxobutanoate hydroxymethyltransferase	26.77	1	4	4	26	23.213	26.77	4	13	1385.31	26.77	4	13	269	28.293	4.48779
HVO_2707	GFO family oxidoreductase	5.91	1	2	2	12	17.3326	5.91	2	6	1041.25	5.91	2	6	372	41.0067	4.55127
HVO_2708	YfiH family protein	40.68	1	7	7	48	53.2132	40.68	7	23	2732.48	40.68	7	25	322	35.3839	4.34814
HVO_2711	DoxX domain protein	8.11	1	3	3	7	1.76376	8.11	3	3	299.371	8.11	3	4	370	38.0684	7.06396
HVO_2712	3'-5' RNA ligase	6.58	1	2	2	4	2.20043	6.58	2	2	149.832	6.58	2	2	486	53.4001	4.91943
HVO_2716	acyl-CoA dehydrogenase	15.75	1	3	3	14	26.0304	10.76	2	7	1010.18	15.75	3	7	381	41.3455	4.65283
HVO_2717	alanine--tRNA ligase	10.05	1	2	2	2					36.7851	10.05	2	2	398	41.5522	4.38623
HVO_2721	amidophosphoribosyltransferase	15.62	1	5	5	25	26.9039	15.62	5	13	1263.37	15.62	5	12	493	53.3892	4.77979
HVO_2724	beta-lactamase domain protein	68	1	25	25	498	423.508	68	25	243	24996.1	68	25	255	450	50.0831	5.40186
HVO_2725	bifunctional short chain isoprenyl diphosphate synthase	33.33	1	9	9	35	38.5389	29.89	8	17	2053.11	33.33	9	18	348	38.181	4.32275
HVO_2726	glutamate--tRNA ligase	6.67	1	3	3	8	5.95675	6.67	3	4	371.684	6.67	3	4	585	65.2463	4.57666
HVO_2737	50S ribosomal protein L8e	43.33	1	2	2	12					1008.36	43.33	2	12	120	12.6283	4.15771
HVO_2739	50S ribosomal protein L24e	22.73	1	2	2	10	2.11565	22.73	2	5	372.44	22.73	2	5	66	7.47156	5.17334
HVO_2740	nucleoside-diphosphate kinase	24.03	1	3	3	16	15.3596	24.03	3	8	1112.34	24.03	3	8	154	17.4793	4.50049
HVO_2742	5-methyltetrahydropteroyltriglutamate--homocysteine S-methyltransferase (methionine synthase II)	19.61	1	7	7	80	75.8427	19.61	7	39	3901.75	19.61	7	41	357	40.2724	4.39893
HVO_2743	5-methyltetrahydropteroyltriglutamate--homocysteine S-methyltransferase (methionine synthase II)	33.33	1	7	7	75	105.801	23.21	5	37	5615.33	33.33	7	38	336	36.7776	4.11963
HVO_2745	mechanosensitive channel protein MscS	10.83	1	2	2	2					148.122	10.83	2	2	397	42.6725	4.93213
HVO_2749	50S ribosomal protein L21e	20.83	1	2	2	5	2.02625	20.83	2	3	218.181	20.83	2	2	96	10.5926	10.9458
HVO_2750	cystathionine synthase/lyase (cystathionine gamma-synthase, cystathionine gamma-lyase, cystathionine beta-lyase)	23.58	1	5	5	30	16.1891	23.58	5	15	1287.51	23.58	5	15	386	42.0631	4.48779
HVO_2756	50S ribosomal protein L10	64.66	1	13	13	488	593.66	64.66	13	243	25265.7	64.66	13	245	348	36.8939	3.99268
HVO_2757	50S ribosomal protein L1	80.66	1	15	15	1145	1494.54	75.94	14	561	67761.1	80.66	15	584	212	23.1155	4.42432
HVO_2758	50S ribosomal protein L11	30.82	1	4	4	25	24.5679	23.27	3	11	1532.16	30.82	4	14	159	16.792	4.04346
HVO_2759	peptidase M42 family protein	70.62	1	19	19	204	259.967	70.62	19	101	12348.4	70.62	19	103	354	37.0239	4.39893
HVO_2770	conserved hypothetical protein	24.06	1	7	7	31	29.117	24.06	7	15	1750.18	24.06	7	16	320	35.6508	5.14795
HVO_2773	30S ribosomal protein S2	30	1	5	5	44	59.0659	30	5	22	2505.16	30	5	22	260	28.3026	4.15771
HVO_2774	enolase	52.88	1	14	14	170	200.365	50.63	13	83	10727.5	52.88	14	87	399	41.9796	4.37354
HVO_2777	30S ribosomal protein S9	53.79	1	7	7	53	45.1696	49.24	6	26	2947.83	53.79	7	27	132	14.6807	9.74463
HVO_2778	50S ribosomal protein L13	49.66	1	5	5	57	76.6728	49.66	5	29	3662.74	49.66	5	28	145	16.0012	5.42725
HVO_2779	50S ribosomal protein L18e	88.79	1	12	12	140	196.555	77.59	11	70	9483.02	88.79	12	70	116	12.7437	8.49951
HVO_2781	DNA-directed RNA polymerase subunit D	26.25	1	5	5	18	19.3822	26.25	5	9	1141.92	26.25	5	9	259	28.0699	4.32275
HVO_2782	30S ribosomal protein S11	41.54	1	5	5	60	48.3943	41.54	5	30	2962.18	41.54	5	30	130	13.4299	8.55811
HVO_2783	30S ribosomal protein S4	30.86	1	5	5	29	17.8439	30.86	5	14	1674.08	30.86	5	15	175	20.0651	5.23682
HVO_2784	30S ribosomal protein S13	64.67	1	10	10	95	88.1736	54.49	9	43	5945.72	64.67	10	52	167	18.9124	5.17334
HVO_2790	ATP-binding protein Mrp	9.54	1	2	2	6	9.68569	9.54	2	3	355.575	9.54	2	3	346	36.7966	4.50049
HVO_2796	conserved hypothetical protein	34.91	1	2	2	4	1.68863	34.91	2	2	72.066	34.91	2	2	106	12.0457	4.56396
HVO_2798	ABC-type transport system periplasmic substrate-binding protein (probable substrate branched-chain amino acids)	13.73	1	4	4	45	36.2951	13.73	4	22	2414.99	13.73	4	23	437	44.6439	3.95459
HVO_2800	ABC-type transport system ATP-binding protein (probable substrate branched-chain amino acids)	7.91	1	2	2	4					560.533	7.91	2	4	253	27.5965	4.42432
HVO_2801	ABC-type transport system ATP-binding protein (probable substrate branched-chain amino acids)	20.21	1	4	4	21	17.1286	20.21	4	10	804.814	20.21	4	11	287	31.3875	4.4751
HVO_2808	succinate dehydrogenase subunit A (flavoprotein)	54.31	1	25	25	387	440.89	54.31	25	193	22525.6	54.31	25	194	615	67.5991	4.88135
HVO_2809	succinate dehydrogenase subunit B (iron-sulfur protein)	33.79	1	12	12	103	72.4759	33.79	12	52	4241.5	33.79	11	51	293	33.9443	5.2749
HVO_2813	RimK family protein	30.02	1	10	10	71	83.0867	30.02	10	35	4501.59	30.02	10	36	453	48.9847	4.729
HVO_2815	3-hydroxyacyl-CoA dehydrogenase / enoyl-CoA hydratase	35.4	1	13	13	76	85.657	35.4	13	38	3757.23	35.4	13	38	661	70.9903	4.34814
HVO_2857	probable inositol-1(or 4)-monophosphatase / fructose-1,6-bisphosphatase, archaeal-type	16.98	1	3	3	6	2.86225	10.57	2	3	195.273	11.32	2	3	265	28.681	4.86865
HVO_2862	serine hydroxymethyltransferase	61.2	1	13	13	114	129.594	59.28	12	57	6929.99	61.2	13	57	415	44.3216	4.52588
HVO_2876	DUF3054 family protein	13.04	1	2	2	2					200.034	13.04	2	2	138	14.4809	5.23682
HVO_2882	DUF4013 family protein	11.67	1	2	2	8	4.34145	11.67	2	4	333.905	11.67	2	4	240	25.4176	4.55127
HVO_2883	conserved hypothetical protein	9.83	1	4	4	12	14.6131	6.55	3	5	637.15	9.83	4	7	702	78.8846	4.4751
HVO_2889	RecJ domain protein	63.37	1	34	34	450	555.54	63.37	34	226	28256	59.95	32	224	729	79.1116	4.37354
HVO_2900	fumarate hydratase	69.3	1	22	22	196	208.175	69.08	21	98	10684.1	69.3	22	98	469	50.062	4.77979
HVO_2902	glutamyl-tRNA(Gln) amidotransferase subunit E	43.91	1	22	22	184	220.631	43.91	22	91	10180.7	43.91	22	93	624	67.5552	4.27197
HVO_2913	superoxide dismutase (Mn)	17.09	2	3	3	26	34.7026	17.09	3	13	1629.09	17.09	3	13	199	22.2833	4.4751
HVO_2916	probable oxidoreductase (short-chain dehydrogenase family)	21.03	1	4	4	25	36.5081	16.67	3	13	1569.98	21.03	4	12	252	25.9778	4.38623
HVO_2923	proteasome alpha subunit	30.92	1	7	8	42	32.8267	30.92	8	21	2343.26	30.92	7	21	249	26.7112	4.38623
HVO_2929	probable nucleoside deaminase (cytosine/guanine deaminase)	4.81	1	2	2	4	4.45563	4.81	2	2	123.418	4.81	2	2	437	47.069	4.71631
HVO_2932	GTP-binding protein	6.57	1	2	2	3	4.52151	6.57	2	3					396	43.49	4.51318
HVO_2943	dihydroorotate dehydrogenase (quinone)	28.21	1	6	6	44	53.77	28.21	6	22	2729.25	28.21	6	22	351	37.4481	4.71631
HVO_2945	valine--tRNA ligase	14.37	1	7	7	23	14.0885	12.53	6	13	703.951	10.69	6	10	870	98.882	4.36084
HVO_2947	phenylalanine--tRNA ligase beta subunit	45.44	1	17	17	110	101.897	43.33	15	52	6616.6	45.44	17	58	570	63.2781	4.4624
HVO_2948	phenylalanine--tRNA ligase alpha subunit	30.86	1	8	8	117	166.827	30.86	8	58	7932.37	30.86	8	59	499	55.1257	4.41162
HVO_2951	tryptophan--tRNA ligase	13.99	1	3	3	7	0	13.99	3	4	200.81	8.51	2	3	529	59.0991	4.52588
HVO_2958	2-oxo-3-methylvalerate dehydrogenase E1 component alpha subunit	12.23	1	3	3	10	2.5117	12.23	3	5	456.769	12.23	3	5	368	40.946	4.67822
HVO_2959	2-oxo-3-methylvalerate dehydrogenase E1 component beta subunit	24.46	1	7	7	38	37.4175	20.8	6	18	2241.03	24.46	7	20	327	35.9972	4.729
HVO_2960	dihydrolipoamide S-acyltransferase	32.44	1	16	16	148	180.285	32.44	16	74	9598.98	32.44	16	74	521	54.8791	4.39893
HVO_2961	dihydrolipoyl dehydrogenase	29.26	1	8	8	29	20.1119	29.26	8	14	1022.8	29.26	8	15	475	49.9425	4.41162
HVO_2968	phosphoglycerate dehydrogenase	44.76	1	17	17	120	162.494	44.76	17	60	7919.14	44.38	16	60	525	55.309	4.36084
HVO_2969	threonine synthase	38.66	1	11	11	84	87.151	38.66	11	42	4473.41	38.66	11	42	419	44.376	4.48779
HVO_2981	uracil phosphoribosyltransferase	19.03	1	3	3	6					739.39	19.03	3	6	226	24.4865	4.48779
HVO_2989	phosphohexomutase (phosphoglucomutase / phosphomannomutase)	37.22	1	11	11	61	69.417	37.22	11	30	3389.82	37.22	11	31	454	48.4981	4.4624
HVO_2993	prepilin peptidase	23.43	1	7	7	24	21.226	23.43	7	12	1231.23	23.43	7	12	350	37.2693	4.71631
HVO_2997	O-acetylhomoserine aminocarboxypropyltransferase (methionine synthase)	28.07	1	6	6	45	56.7459	28.07	6	23	2991.63	28.07	6	22	431	46.1082	4.4751
HVO_2998	homoserine O-acetyltransferase	21.69	1	6	6	26	28.4555	21.69	6	13	1438.72	21.69	6	13	415	44.7663	4.69092
HVO_2999	O-acetylhomoserine aminocarboxypropyltransferase (methionine synthase)	15.49	1	5	5	27	25.8511	15.49	5	13	1297.23	15.49	5	14	439	47.2409	4.58936
HVO_3001	ABC-type transport system permease protein	8.47	1	2	2	8	10.2246	8.47	2	4	507.918	8.47	2	4	307	33.034	9.68604
HVO_3002	ABC-type transport system ATP-binding protein	38.65	1	11	11	102	95.6066	38.65	11	51	5015.66	38.65	11	51	326	34.6599	4.31006
HVO_3007	malate dehydrogenase	44.08	1	11	11	97	103.673	44.08	11	50	5136.83	44.08	11	47	304	32.6339	4.39893
HVO_3008	UPF0148 family protein	7.96	1	2	2	4	4.37671	7.96	2	2	214.052	7.96	2	2	201	21.8473	4.75439
HVO_3014	origin-associated GTP-binding protein OapA	59.62	1	10	10	44	32.627	56.34	9	21	1962.08	59.62	10	23	213	24.0212	5.0083
HVO_A0045	HtpX-like protease	7.8	1	2	2	6	4.50164	7.8	2	3	222.71	7.8	2	3	295	32.5644	9.39307
HVO_A0049	DUF21/CBS domain protein	32.37	1	10	10	52	58.1779	32.37	10	26	3001.75	32.37	10	26	448	48.8371	4.31006
HVO_A0087	fumarylacetoacetase family protein	13.49	1	2	2	10	10.5083	13.49	2	5	595.051	13.49	2	5	289	31.9693	4.2085
HVO_A0088	FAD-dependent oxidoreductase (GlcD/DLD_GlcF/GlpC domain fusion protein)	4.3	1	2	2	2					102.452	4.3	2	2	1024	111.295	4.69092
HVO_A0092	acyl-CoA dehydrogenase	10.24	1	3	3	8	9.6323	10.24	3	4	435.407	10.24	3	4	381	42.1655	4.83057
HVO_A0097	3-hydroxyacyl-CoA dehydrogenase / enoyl-CoA hydratase	7.54	1	4	4	20	25.0772	7.54	4	10	1276.37	7.54	4	10	650	70.2441	4.27197
HVO_A0133	conserved hypothetical protein	49.32	1	14	14	247	323.293	49.32	14	124	15418.4	49.32	14	123	292	30.8172	5.17334
HVO_A0159	pyridoxal phosphate-dependent aminotransferase (probable aspartate aminotransferase)	16.02	1	5	5	11	7.26579	16.02	5	6	332.211	14.47	4	5	387	42.6529	4.43701
HVO_A0162	MATE efflux family protein	5.94	1	2	2	6	8.1905	5.94	2	3	368.445	5.94	2	3	488	51.7985	5.26221
HVO_A0205	CRISPR-associated endoribonuclease Cas6	38.24	1	9	9	59	65.2511	38.24	9	29	3699.28	38.24	9	30	272	31.0323	5.43994
HVO_A0206	CRISPR-associated protein Cas8b	30.4	1	16	16	61	72.4814	27.89	14	30	3552.72	27.62	15	31	717	79.3031	4.60205
HVO_A0207	CRISPR-associated protein Cas7	65.59	1	14	14	159	163.921	65.59	14	78	7994.08	65.59	14	81	340	38.1607	4.53857
HVO_A0208	CRISPR-associated endoribonuclease Cas5, Hmari subtype	42.26	1	7	7	42	60.489	42.26	7	20	2998.13	42.26	7	22	265	29.3047	4.91943
HVO_A0305	methylmalonate-semialdehyde dehydrogenase	4.09	1	2	2	4	2.369	4.09	2	2	165.604	4.09	2	2	489	52.0956	4.58936
HVO_A0328	2-keto-3-deoxygluconate kinase	24.84	1	5	6	32	33.5773	24.84	6	16	1620.51	24.84	6	16	318	33.9771	4.60205
HVO_A0331	D-galactonate dehydratase	38.8	1	7	7	28	29.3846	33.59	6	14	1479.86	38.8	7	14	384	42.7923	4.83057
HVO_A0339	ABC-type transport system periplasmic substrate-binding protein (probable substrate dipeptide/oligopeptide)	17.59	1	6	6	34	46.0801	17.59	6	16	2321.19	17.59	6	18	557	61.2091	4.38623
HVO_A0350	conserved hypothetical protein	15.02	1	3	3	8	8.7377	15.02	3	4	352.815	15.02	3	4	213	23.8412	9.64209
HVO_A0380	ABC-type transport system periplasmic substrate-binding protein (probable substrate dipeptide/oligopeptide)	8.7	1	4	4	15	4.31745	8.7	4	7	395.741	5.68	3	8	563	62.8158	4.70361
HVO_A0406	conserved hypothetical protein	15.56	2	6	6	19	18.3481	15.06	5	9	1044.23	15.56	6	10	405	44.4101	5.30029
HVO_A0425	ABC-type transport system ATP-binding protein (probable substrate dipeptide/oligopeptide)	12.43	1	4	4	9	10.319	12.43	4	5	505.231	10.98	3	4	346	38.3744	5.23682
HVO_A0426	ABC-type transport system ATP-binding protein (probable substrate dipeptide/oligopeptide)	9.5	1	3	3	7	3.77973	9.5	3	4	238.66	6.82	2	3	337	36.8065	5.16064
HVO_A0428	ABC-type transport system periplasmic substrate-binding protein (probable substrate dipeptide/oligopeptide)	27.87	1	13	13	66	66.0633	27.87	13	32	3737.19	27.87	13	34	567	62.4343	4.70361
HVO_A0451	transport protein (probable substrate arsenite/antimonite)	13.88	1	8	8	40	49.0815	13.88	8	20	2884.66	13.88	8	20	641	68.3324	4.60205
HVO_A0466	conserved hypothetical protein	6	1	2	2	6	8.8334	6	2	3	358.348	6	2	3	550	58.1889	4.52588
HVO_A0472	oxidoreductase (homolog to thioredoxin-disulfide reductase)	35.57	1	3	3	15	15.0978	24.74	2	5	1670.26	35.57	3	10	194	20.7246	4.11963
HVO_A0477	ABC-type transport system periplasmic substrate-binding protein (probable substrate phosphate)	8.33	1	2	2	4	6.06076	8.33	2	2	245.978	8.33	2	2	396	42.3061	4.28467
HVO_A0487	cobyrinic acid a,c-diamide synthase	9.5	1	3	3	10	16.4699	9.5	3	5	668.792	9.5	3	5	442	46.8538	4.57666
HVO_A0524	3-hydroxyacyl-CoA dehydrogenase	13.61	1	2	2	2					71.5644	13.61	2	2	294	31.3487	4.44971
HVO_A0541	ABC-type transport system periplasmic substrate-binding protein (probable substrate iron-III)	9.57	1	3	3	14	10.2084	9.57	3	7	542.615	9.57	3	7	418	46.2888	4.42432
HVO_A0548	YphA family protein	22.86	1	1	4	54	21.3451	16	3	26	3237.24	22.86	4	28	175	18.9269	6.53662
HVO_A0550	receiver/sensor box histidine kinase	2.94	1	2	2	10	7.93681	2.94	2	5	464.891	2.94	2	5	885	95.8637	4.4624
HVO_A0551	acyl-CoA synthetase	3.16	1	2	2	8	6.41902	3.16	2	4	301.151	3.16	2	4	538	59.593	4.65283
HVO_A0557	ABC-type transport system periplasmic substrate-binding protein (probable substrate iron-III)	12.01	1	3	3	12	12.0867	12.01	3	6	576.129	12.01	3	6	408	44.2251	4.31006
HVO_A0559	histidine ammonia-lyase	3.79	1	2	2	8	7.59242	3.79	2	4	275.505	3.79	2	4	528	55.5442	4.84326
HVO_A0611	ABC-type transport system periplasmic substrate-binding protein (probable substrate zinc)	11.64	1	2	2	3	5.03502	11.64	2	3					335	35.9381	4.38623
HVO_A0619	conserved hypothetical protein	32.52	1	10	10	35	28.3685	32.52	10	17	1603.45	32.52	10	18	452	48.1517	4.67822
HVO_A0624	P-type transport ATPase (probable substrate zinc/cadmium)	14.08	1	9	9	49	60.2858	13.63	8	24	3263.36	14.08	9	25	895	92.4867	4.42432
HVO_A0627	conserved hypothetical protein	17.23	1	4	4	18	9.29759	17.23	4	9	778.93	17.23	4	9	354	38.0614	4.70361
HVO_A0629	sensor box histidine kinase	5.84	1	2	2	10	15.5205	5.84	2	5	796.119	5.84	2	5	548	59.8503	4.62744
HVO_B0025	oxidoreductase (homolog to zinc-containing alcohol dehydrogenase)	6.94	1	2	2	10	4.07466	6.94	2	5	317.242	6.94	2	5	346	37.1881	4.52588
HVO_B0029	xylose dehydrogenase (NADP)	12.62	1	3	3	18	24.6451	12.62	3	9	972.814	12.62	3	9	325	34.6978	4.38623
HVO_B0038A	D-xylonate dehydratase	9.95	1	0	5	66	29.2496	9.95	5	34	2972.49	6.31	4	32	412	45.5004	4.55127
HVO_B0039	alpha-ketoglutarate semialdehyde dehydrogenase	9.54	1	4	4	20	15.0929	9.54	4	10	842.049	9.54	4	10	482	50.6257	4.31006
HVO_B0047	ABC-type transport system periplasmic substrate-binding protein (probable substrate iron-III)	33.5	1	10	10	80	78.2511	33.5	10	37	4303.01	33.5	10	43	400	44.2121	4.32275
HVO_B0050	ATP-dependent cobaltochelatase subunit CobN	18.46	1	17	17	82	83.8515	18.46	17	41	4169.05	18.46	17	41	1284	141.168	4.34814
HVO_B0051	ATP-dependent cobaltochelatase subunit ChlID	15.58	1	6	6	20	21.2216	13.31	5	9	999.746	15.58	6	11	706	73.2657	4.38623
HVO_B0062	precorrin-7 15-methyltransferase (decarboxylating)	12.5	1	2	2	3	7.85295	12.5	2	3					184	19.7971	5.30029
HVO_B0064	conserved hypothetical protein	9.35	1	2	2	16	24.5802	9.35	2	8	1120.49	9.35	2	8	278	28.1002	5.46533
HVO_B0070	pyridoxal phosphate-dependent aminotransferase	17.81	1	5	5	18	21.3473	17.81	5	9	791.51	17.81	5	9	438	46.4317	4.57666
HVO_B0071	oxidoreductase (homolog to zinc-containing alcohol dehydrogenase)	13.18	1	3	3	18	21.1007	13.18	3	9	909.891	13.18	3	9	349	36.9692	4.70361
HVO_B0082	ABC-type transport system periplasmic substrate-binding protein (probable substrate dipeptide/oligopeptide)	30.76	1	11	11	58	67.6374	30.76	11	29	3607.39	30.76	11	29	569	62.7656	4.29736
HVO_B0087	homolog to mandelate racemase / homolog to muconate lactonizing enzyme	28.19	1	7	7	28	24.9828	28.19	7	14	1381.07	28.19	7	14	376	41.8044	4.90674
HVO_B0093	ABC-type transport system periplasmic substrate-binding protein (probable substrate dipeptide/oligopeptide)	22.01	1	8	8	29	27.0735	22.01	8	15	1152.62	17.15	7	14	618	69.052	4.44971
HVO_B0100	aldehyde dehydrogenase	8.28	1	3	3	8	6.27806	8.28	3	4	448.575	8.28	3	4	483	50.3995	4.31006
HVO_B0101	IclR family transcription regulator	20.62	1	4	4	14	9.95981	20.62	4	7	545.171	20.62	4	7	257	28.5765	5.021
HVO_B0102	glycosidase family protein	6.2	1	2	2	3					226.693	6.2	2	3	355	38.7448	4.75439
HVO_B0111	homolog to mandelate racemase / homolog to muconate lactonizing enzyme	11.22	1	4	4	17	15.6688	11.22	4	9	718.62	7.23	3	8	401	44.2437	4.53857
HVO_B0115	fumarylacetoacetase family protein	16.25	1	4	4	16	21.679	16.25	4	8	1089.02	16.25	4	8	283	30.3258	4.2085
HVO_B0118	SMC-like protein Sph2	15.22	1	8	8	37	24.129	13.82	7	18	1583.28	15.22	8	19	644	73.7572	4.41162
HVO_B0131	conserved hypothetical protein	10.8	1	2	2	8	2.09126	10.8	2	4	301.702	10.8	2	4	287	32.1859	4.84326
HVO_B0132	PQQ repeat protein	31.11	1	6	6	21	24.8048	31.11	6	11	969.727	25.43	5	10	405	41.8661	4.64014
HVO_B0134	ABC-type transport system ATP-binding protein	18.6	1	3	3	14	6.48623	18.6	3	7	475.868	18.6	3	7	258	27.1616	4.52588
HVO_B0144	ABC-type transport system periplasmic substrate-binding protein (probable substrate iron-III)	9.98	1	3	3	14	15.5855	9.98	3	7	919.494	9.98	3	7	401	44.3461	4.39893
HVO_B0149	oleate hydratase	19.51	1	7	8	36	19.2486	19.51	8	18	1297.04	19.51	8	18	533	60.1443	4.64014
HVO_B0153	CapB domain protein	18.68	1	6	6	22	32.4657	18.68	6	11	1447.85	18.68	6	11	546	60.6944	4.86865
HVO_B0154	receiver/sensor box histidine kinase	5.53	1	6	6	20	21.1389	5.53	6	10	1144.79	5.53	6	10	1301	144.149	4.38623
HVO_B0182	deoxyhypusine synthase	15.12	1	4	4	18	7.99372	15.12	4	9	684.52	15.12	4	9	324	35.6452	4.29736
HVO_B0194	conserved hypothetical protein	32.74	1	7	7	20	20.7779	32.74	7	10	926.747	24.87	6	10	394	42.7297	5.35107
HVO_B0198	ABC-type transport system periplasmic substrate-binding protein (probable substrate iron-III)	57.79	1	16	16	284	336.708	57.79	16	141	17198.6	57.79	16	143	398	43.3989	4.37354
HVO_B0200	malate synthase	12.84	1	3	3	24	24.5998	12.84	3	12	1174.76	12.84	3	12	436	48.3389	4.29736
HVO_B0223	conserved hypothetical protein	7.94	1	2	2	4	5.0398	7.94	2	2	213.216	7.94	2	2	277	29.8345	4.51318
HVO_B0228	ABC-type transport system periplasmic substrate-binding protein (probable substrate sugar)	8.5	1	2	2	2					28.2285	8.5	2	2	459	50.2079	4.36084
HVO_B0233	alpha-L-arabinofuranosidase	8.81	1	4	4	18	17.038	8.81	4	9	895.327	8.81	4	9	511	57.5089	4.38623
HVO_B0273	sensor box histidine kinase	3.17	1	2	2	2	2.45415	3.17	2	2					568	61.4163	4.91943
HVO_B0292	ABC-type transport system periplasmic substrate-binding protein (probable substrate glycerol-3-phosphate)	17.79	1	6	6	32	29.9939	17.79	6	16	1475.02	17.79	6	16	489	52.58	4.36084
HVO_B0295	ABC-type transport system ATP-binding protein (probable substrate glycerol-3-phosphate)	8.75	1	2	3	12	18.1627	8.75	3	6	816.478	8.75	3	6	377	41.1629	4.7417
HVO_B0318	ABC-type transport system periplasmic substrate-binding protein (substrate glucose)	4.86	1	2	2	3					246.169	4.86	2	3	391	42.4044	3.95459
HVO_B0321	GFO family oxidoreductase	10.87	1	4	4	10	9.03434	10.87	4	5	398.287	10.87	4	5	368	40.9735	4.4751
HVO_B0354	conserved hypothetical protein	9.52	1	6	6	25	23.6108	9.52	6	13	1297.15	9.52	6	12	767	85.3556	4.67822
HVO_B0361	HTH-10 family transcription regulator	15.02	1	2	2	2					48.5517	15.02	2	2	213	22.9435	4.90674
HVO_B0371	aldehyde dehydrogenase	23.39	1	5	5	32	41.2193	23.39	5	16	2145.35	23.39	5	16	496	52.4696	4.38623
HVO_B0376	probable oxidoreductase (aldo-keto reductase family protein)	49.4	1	16	16	131	132.803	49.4	16	65	8031.9	49.4	16	66	336	37.9526	4.61475
HVO_C0042	helicase domain protein	9.03	1	9	9	37	42.3165	8.48	8	18	2013.52	9.03	9	19	1274	144.447	4.66553
HVO_C0054	hypothetical protein	22.38	1	6	6	39	41.6977	22.38	6	20	2382.19	22.38	6	19	344	37.4813	4.70361
HVO_C0069	GFO family oxidoreductase	29.63	1	6	6	30	28.7431	29.63	6	14	1460.53	29.63	6	16	324	35.9817	5.09717
HVO_C0074	ABC-type transport system ATP-binding protein (probable substrate dipeptide/oligopeptide)	19.13	1	10	10	32	23.4934	19.13	10	15	1494.31	19.13	10	17	690	75.8679	4.79248
HVO_C0075	ABC-type transport system periplasmic substrate-binding protein (probable substrate dipeptide/oligopeptide)	17.2	1	7	7	34	39.0812	17.2	7	17	1746.11	17.2	7	17	558	61.2536	4.56396

## Sheet: HVLON3 A
Accession	Description	ΣCoverage	Σ# Proteins	Σ# Unique Peptides	Σ# Peptides	Σ# PSMs	Score A2	Coverage A2	# Peptides A2	# PSM A2	Score A4	Coverage A4	# Peptides A4	# PSM A4	# AAs	MW [kDa]	calc. pI
	>sp|TRYP_PIG|	38.53	1	6	6	685	985.349	25.11	5	338	51010.5	38.53	6	347	231	24.3938	7.18115
1346344	Keratin, type II cytoskeletal 6A (Cytokeratin-6A) (CK 6A) (K6a keratin)	14.01	9	0	9	59	55.0121	14.01	8	29	3637.35	14.01	9	30	564	60.0083	8.00146
15431316	keratin, hair, basic, 4 [Homo sapiens]	5.33	3	1	3	12	1.95217	5.33	3	6	407.883	5.33	3	6	600	64.8015	7.56201
1668744	HHa5 hair keratin type I intermediate filament [Homo sapiens]	10.12	3	1	2	10	8.69193	10.12	2	5	409.314	10.12	2	5	425	47.5401	4.80518
17318569	keratin 1 [Homo sapiens]	39.75	3	19	24	299	395.411	39.75	23	149	20742.6	39.75	24	150	644	66.027	8.11865
18031720	keratin protein K6irs [Homo sapiens]	3.73	5	1	2	28	34.4987	3.73	2	14	1424.63	3.73	2	14	510	55.7144	6.88818
21961227	Keratin 6B [Homo sapiens]	14.18	4	0	9	70	74.5472	14.18	8	35	4644.65	14.18	9	35	564	60.0303	8.00146
23503075	Keratin, type I cytoskeletal 16 (Cytokeratin-16) (CK-16) (Keratin-16) (K16)	14.38	8	4	8	36	23.3192	14.38	8	18	1482.76	14.38	8	18	473	51.2362	5.04639
31074633	keratin 6L [Homo sapiens]	6.54	3	0	4	38	28.8871	6.54	4	19	2550.64	6.54	4	19	535	57.8002	7.1958
31559819	keratin 25C [Homo sapiens]	8.06	1	1	3	18	14.0188	8.06	3	9	880.641	8.06	3	9	459	49.7926	5.13525
31559829	keratin 25A [Homo sapiens]	12.22	1	1	3	17	15.3465	12.22	3	9	849.305	4	2	8	450	49.2874	5.08447
40354192	keratin 10 [Homo sapiens]	41.44	5	18	23	210	248.674	40.24	22	103	11552.7	41.44	23	107	584	58.7916	5.16064
4504911	keratin 13 isoform b [Homo sapiens]	5.24	2	0	2	6	7.53135	5.24	2	3	267.134	5.24	2	3	420	45.8366	4.88135
4557890	keratin 5 [Homo sapiens]	23.22	4	6	14	79	83.9839	23.22	13	39	4666.67	23.22	14	40	590	62.4231	8.06006
47132620	keratin 2a [Homo sapiens]	31.14	4	13	20	160	172.215	31.14	19	78	11039.4	31.14	20	82	639	65.3932	8.00146
48474780	Keratin, type II cuticular Hb5 (Hair keratin, type II Hb5)	11.44	2	2	3	5	0	11.44	3	3	119.004	5.33	2	2	507	55.7665	6.55127
81175178	Keratin, type I cytoskeletal 9 (Cytokeratin-9) (CK-9) (Keratin-9) (K9)	35.15	1	17	18	140	153.795	35.15	18	67	7932.61	35.15	18	73	623	62.0919	5.30029
HVO_0002	signal peptidase I	18.12	1	3	3	28	37.1056	18.12	3	14	1681.85	18.12	3	14	287	30.295	4.60205
HVO_0008	aspartate kinase	23.21	1	7	7	37	37.7529	23.21	7	19	2149.73	21.17	6	18	392	41.674	4.4624
HVO_0011	inosine-5'-monophosphate cyclohydrolase, archaeal-type	10.53	1	2	2	8	7.32342	10.53	2	4	397.039	10.53	2	4	190	20.559	4.29736
HVO_0014	ATP-dependent DNA helicase Hel308a	4.11	1	4	4	11	9.17332	3.02	3	5	522.616	4.11	4	6	827	90.2999	4.66553
HVO_0020	ABC-type transport system ATP-binding protein (probable substrate thiamine)	11.91	1	3	3	10	12.067	11.91	3	5	536.884	11.91	3	5	361	38.2504	4.79248
HVO_0022	ABC-type transport system periplasmic substrate-binding protein (probable substrate thiamine)	6.35	1	2	2	6	6.12832	6.35	2	3	323.443	6.35	2	3	378	41.0854	4.1958
HVO_0024	thiosulfate sulfurtransferase	10.08	1	2	2	4	2.1997	10.08	2	2	62.6435	10.08	2	2	258	28.4178	4.29736
HVO_0025	thiosulfate sulfurtransferase	37.41	1	7	7	45	36.1924	34.97	6	22	2753.64	37.41	7	23	286	32.0539	4.28467
HVO_0035	stomatin family protein	28.68	1	4	8	83	117.92	21.7	7	41	5975.06	28.68	8	42	401	43.5733	4.65283
HVO_0041	ornithine carbamoyltransferase	8.7	1	2	2	11	10.4071	8.7	2	5	776.434	8.7	2	6	299	32.6609	4.37354
HVO_0043	acetylornithine aminotransferase	11.11	1	3	3	18	15.4048	11.11	3	10	867.184	7.41	2	8	378	39.742	4.66553
HVO_0045	N-acetyl-gamma-glutamyl-phosphate reductase	17.58	1	5	5	43	47.9064	17.58	5	22	2257.58	17.58	5	21	347	36.769	4.93213
HVO_0046	putative glutamate--argW ligase	23.02	1	6	6	28	16.8114	20.96	5	12	1309.29	23.02	6	16	291	31.8571	4.86865
HVO_0048	argininosuccinate lyase	17.01	1	6	6	45	66.4655	17.01	6	22	3369.94	17.01	6	23	488	50.7771	4.52588
HVO_0049	argininosuccinate synthase	27.41	1	8	8	81	84.254	27.41	8	40	4777.23	27.41	8	41	405	44.4555	4.33545
HVO_0054	glycine--tRNA ligase	14.31	1	6	6	32	28.8342	14.31	6	16	1597.19	14.31	6	16	594	64.9118	4.2085
HVO_0055	CBS domain protein	29.93	1	6	6	24	22.1389	29.93	6	12	1308.1	29.93	6	12	284	30.8346	4.27197
HVO_0058	ABC-type transport system ATP-binding protein (probable substrate dipeptide/oligopeptide)	35.36	1	14	14	97	125.936	35.36	14	49	6186.19	32.88	13	48	444	50.1528	4.84326
HVO_0059	ABC-type transport system ATP-binding protein (probable substrate dipeptide/oligopeptide)	37.6	1	8	8	64	60.9247	37.6	8	31	3034.59	37.6	8	33	359	39.3918	4.90674
HVO_0062	ABC-type transport system periplasmic substrate-binding protein (probable substrate dipeptide/oligopeptide)	36.6	1	12	12	1011	1003.91	36.6	12	494	53227	36.6	12	517	612	67.2656	4.15771
HVO_0064	DUF296 family protein	13.67	1	2	2	10	11.8145	13.67	2	5	435.587	13.67	2	5	139	15.6485	4.37354
HVO_0070	NifU C-terminal domain protein	28.8	1	2	2	2					89.5987	28.8	2	2	125	13.1921	4.44971
HVO_0078	hydroxymethylbilane synthase (porphobilinogen deaminase)	5.51	1	2	2	2					76.9696	5.51	2	2	363	39.2782	4.97021
HVO_0081	glutamate-1-semialdehyde 2,1-aminomutase	41.12	1	11	11	86	95.6009	41.12	11	42	4738.98	41.12	11	44	445	47.7813	4.85596
HVO_0083	GlnK-type ammonia transport regulator	18.7	1	2	2	6	4.78582	18.7	2	3	285.047	18.7	2	3	123	12.9406	5.0083
HVO_0087	porphobilinogen synthase	34.56	1	8	8	45	43.7942	34.56	8	22	2269.7	34.56	8	23	327	35.2974	4.71631
HVO_0102	HtpX-like protease	6.83	1	2	2	8	10.8649	6.83	2	4	473.45	6.83	2	4	293	32.7419	7.50342
HVO_0104	DNA repair and recombination protein RadA	19.53	1	5	5	26	25.776	14.29	4	11	2008.55	19.53	5	15	343	37.2976	4.64014
HVO_0105	FAD-dependent oxidoreductase	8.66	1	2	2	6	6.09612	8.66	2	3	305.825	8.66	2	3	381	41.7716	4.70361
HVO_0109	cysteine desulfurase	17.37	1	6	6	28	34.6716	17.37	6	14	1466.64	17.37	6	14	426	46.7785	4.56396
HVO_0116	50S ribosomal protein L31e	26.09	1	2	2	9	4.25971	26.09	2	3	324.918	26.09	2	6	92	10.4573	5.49072
HVO_0117	translation initiation factor aIF-6	55.2	1	8	8	118	171.706	55.2	8	58	7560.3	55.2	8	60	221	22.9695	4.27197
HVO_0120	signal recognition particle receptor FtsY	8.33	1	2	2	12	21.9622	8.33	2	6	973.306	8.33	2	6	456	48.1582	4.17041
HVO_0122	phosphoglycerate dehydrogenase	15.12	1	3	3	18	15.077	15.12	3	9	777.677	15.12	3	9	324	35.2853	5.35107
HVO_0123	signal recognition particle 54K protein	24.95	1	8	8	46	37.7905	18.71	6	20	2187.49	24.95	8	26	465	50.8858	4.50049
HVO_0133	thermosome subunit 1	69.29	1	28	29	5815	8315.61	69.29	29	2873	422469	69.29	29	2942	560	58.889	4.24658
HVO_0145	replication factor C small subunit	8.5	1	3	3	8	8.1385	8.5	3	4	363.766	8.5	3	4	341	37.7562	4.93213
HVO_0148	urease alpha subunit	10.04	1	3	3	7	6.56728	10.04	3	4	321.132	5.28	2	3	568	60.3239	4.53857
HVO_0161	ATP phosphoribosyltransferase	13.17	1	3	4	11	4.48966	11.39	3	5	476.884	13.17	4	6	281	30.4267	4.60205
HVO_0165	5-methylthioadenosine/S-adenosylhomocysteine deaminase	15.12	1	5	5	19	20.3428	15.12	5	9	1103.68	15.12	5	10	430	45.0871	4.50049
HVO_0167	adenosylhomocysteinase	51.87	1	17	17	160	188.361	45.09	14	74	9378.47	51.87	17	86	428	46.5953	4.38623
HVO_0175	DNA polymerase sliding clamp	18.62	1	3	3	23	28.8476	10.93	2	11	1216.53	18.62	3	12	247	26.6555	4.38623
HVO_0203	replication factor C small subunit	21.1	1	6	6	39	45.6222	21.1	6	19	2028.94	21.1	6	20	327	36.1998	4.51318
HVO_0206	alanine--tRNA ligase	29.83	1	22	22	131	117.919	28.42	20	65	6195.62	27.98	21	66	922	102.401	4.53857
HVO_0214	L-lactate dehydrogenase	10.31	1	3	3	10	6.23322	10.31	3	5	385.492	10.31	3	5	320	34.5481	4.48779
HVO_0220	ATP-dependent DNA helicase MCM	9.12	1	5	5	12	10.6514	4.42	3	5	591.211	9.12	5	7	702	78.8059	4.729
HVO_0233	ribose-phosphate pyrophosphokinase	24.03	1	5	5	26	30.6937	24.03	5	13	1505.3	24.03	5	13	283	29.5538	4.39893
HVO_0237	UPF0761 family protein	10.11	1	3	3	19	37.3167	7.19	2	9	2081.72	10.11	3	10	445	46.7271	5.13525
HVO_0239	glutamine synthetase	73.46	1	28	28	1965	2539.41	67.76	26	966	143207	72.37	27	999	456	50.4907	4.56396
HVO_0243	threonine aldolase	21.41	1	5	5	12	8.70689	14.37	3	4	518.007	21.41	5	8	341	35.5956	4.55127
HVO_0244	transport protein (probable substrate zinc/cadmium)	7.64	1	2	2	6	5.13887	7.64	2	3	233.781	7.64	2	3	314	34.0195	4.60205
HVO_0250	DUF21/CBS domain protein	9.55	1	3	3	23	29.9629	9.55	3	11	1069.45	9.55	3	12	471	51.7231	4.28467
HVO_0306	conserved hypothetical protein	18.88	1	5	5	45	68.4083	18.88	5	23	3413.23	18.88	5	22	392	42.1379	4.29736
HVO_0307	conserved hypothetical protein	26.35	1	8	9	66	51.0835	26.35	9	34	2334.93	26.35	9	32	463	49.0309	4.88135
HVO_0310	A-type ATP synthase subunit H	50	1	5	5	42	52.1945	50	5	21	2832.18	50	5	21	110	12.5359	4.03076
HVO_0311	A-type ATP synthase subunit I	26.6	1	18	18	220	190.977	25.38	17	108	11724.5	25.92	17	112	733	79.4548	4.41162
HVO_0313	A-type ATP synthase subunit E	62.37	1	7	7	115	117.661	55.15	6	51	7043.25	62.37	7	64	194	22.0117	4.31006
HVO_0314	A-type ATP synthase subunit C	56.03	1	19	19	336	406.986	56.03	19	168	21917.8	56.03	19	168	348	38.7338	4.50049
HVO_0316	A-type ATP synthase subunit A	47.95	1	20	20	403	498.08	47.95	20	202	24896.8	47.95	20	201	586	64.4743	4.24658
HVO_0317	A-type ATP synthase subunit B	63.25	1	18	18	463	605.601	63.25	18	230	31589.7	63.25	18	233	468	51.9014	4.24658
HVO_0319	A-type ATP synthase subunit D	40.43	1	9	9	52	56.2487	40.43	9	25	2657.95	40.43	9	27	235	26.6655	4.71631
HVO_0321	peptide chain release factor aRF-1	6.28	1	2	2	6	4.49657	6.28	2	3	278.728	6.28	2	3	414	46.5529	4.83057
HVO_0324	arginine--tRNA ligase	8.52	1	5	5	16	13.8823	8.52	5	8	817.425	8.52	5	8	587	64.9946	4.34814
HVO_0326	CTP-dependent riboflavin kinase	12.24	1	2	2	2					82.9122	12.24	2	2	237	25.9427	4.55127
HVO_0329	branched-chain amino acid aminotransferase	79.81	1	22	22	238	260.607	79.81	22	116	14123.5	79.81	22	122	312	34.9951	4.57666
HVO_0330	DUF502 family protein	17.76	1	3	3	26	33.563	17.76	3	13	1412.74	17.76	3	13	214	23.3333	4.66553
HVO_0347	DNA-directed RNA polymerase subunit B''	36.66	1	16	16	89	80.6453	32.25	15	44	4856.61	36.66	16	45	521	58.8604	4.99561
HVO_0348	DNA-directed RNA polymerase subunit B'	33.33	1	14	14	104	117.418	31.53	13	49	5371.04	33.33	14	55	609	67.7198	4.91943
HVO_0349	DNA-directed RNA polymerase subunit A'	42.11	1	32	32	575	717.587	42.11	32	285	38699.2	42.11	32	290	976	108.846	4.80518
HVO_0350	DNA-directed RNA polymerase subunit A''	14.08	1	6	6	21	21.4353	14.08	6	11	995.283	12.89	5	10	419	46.1119	4.34814
HVO_0353	30S ribosomal protein S12	37.32	1	7	7	55	57.0918	37.32	7	28	2690.63	37.32	7	27	142	15.4672	9.90576
HVO_0354	30S ribosomal protein S7	58.82	1	9	9	63	65.7852	50	8	30	4170.35	58.82	9	33	204	22.6014	5.13525
HVO_0356	translation elongation factor aEF-2	70.29	1	40	40	614	682.581	70.29	40	302	36479.6	70.29	40	312	727	80.3912	4.729
HVO_0357	ACT domain protein	28.04	1	5	5	23	22.4169	28.04	5	12	1432.19	28.04	5	11	189	20.2252	4.58936
HVO_0358	homoserine dehydrogenase	13.56	1	3	3	23	30.9891	13.56	3	12	1076.31	13.56	3	11	317	32.4024	4.43701
HVO_0359	translation elongation factor aEF-1 alpha subunit	77.91	1	18	21	613	688.881	73.63	20	284	41144.4	77.91	21	329	421	45.7307	4.729
HVO_0360	30S ribosomal protein S10	20.59	1	2	2	3	6.76733	20.59	2	3					102	11.4759	4.88135
HVO_0388	homolog to ribonuclease R	6.83	1	2	2	2					157.7	6.83	2	2	439	50.3267	4.729
HVO_0393	UvrABC system protein A	32.04	1	23	23	89	98.2651	32.04	23	47	4667.49	27.57	20	42	983	108.611	4.81787
HVO_0396	FAD-dependent oxidoreductase (homolog to geranylgeranyl reductase)	10.56	1	4	4	20	17.4205	10.56	4	9	1221.19	10.56	4	11	360	39.2374	5.0083
HVO_0402	DUF124 family protein	29.33	1	3	4	25	23.3684	29.33	4	13	1315.08	20	3	12	225	23.9797	4.57666
HVO_0415	repair helicase	11.04	1	5	5	16	16.3229	11.04	5	8	680.838	11.04	5	8	616	69.5987	4.70361
HVO_0417	metal-dependent carboxypeptidase	19.92	1	8	8	24	13.4423	11.55	5	9	1511.71	19.92	8	15	502	57.3236	4.42432
HVO_0421	arNOG04375 family protein (homolog to PilT-type ATPase)	4.63	1	2	2	11	2.00825	4.63	2	5	289.106	4.63	2	6	626	67.65	4.65283
HVO_0423	conserved hypothetical protein	24.04	1	2	2	4					439.636	24.04	2	4	104	10.6798	5.78271
HVO_0433	F420H2:NADP oxidoreductase	28.83	1	3	3	20	24.6922	28.83	3	10	875.105	28.83	3	10	222	23.3238	4.71631
HVO_0446	ABC-type transport system ATP-binding protein (probable substrate phosphate/phosphonate)	35.96	1	6	6	54	54.1814	32.21	5	25	2824.63	35.96	6	29	267	28.8503	4.64014
HVO_0447	ABC-type transport system periplasmic substrate-binding protein (probable substrate phosphate/phosphonate)	25.86	1	5	5	99	65.9859	25.86	5	52	1938.41	25.86	5	47	348	36.4762	3.75146
HVO_0449	prephenate dehydratase	6.72	1	2	2	10	8.7148	6.72	2	5	419.562	6.72	2	5	268	28.6813	4.64014
HVO_0452	leucine--tRNA ligase	13.78	1	11	11	27	21.3492	13.78	11	14	1179.69	10.44	9	13	958	109.495	4.37354
HVO_0455	thermosome subunit 2	72.17	1	34	34	3833	5010	72.17	33	1931	260034	72.17	34	1902	557	59.2615	4.37354
HVO_0466	citrate (si)-synthase	11.87	1	4	4	16	23.939	11.87	4	8	1079.89	11.87	4	8	379	41.7803	4.55127
HVO_0467	PhoU/TrkA-C domain protein	16.17	1	6	6	24	19.4869	16.17	6	12	1231.37	16.17	6	12	402	43.262	4.48779
HVO_0478	glyceraldehyde-3-phosphate dehydrogenase (NAD(P)) (phosphorylating)	22.82	1	5	5	19	13.2133	22.82	5	10	696.286	22.82	5	9	355	38.1908	4.67822
HVO_0480	phosphoglycerate kinase	21.2	1	6	6	32	42.1064	21.2	6	16	1573.03	21.2	6	16	401	43.6092	4.37354
HVO_0481	glyceraldehyde-3-phosphate dehydrogenase (NAD) (phosphorylating)	68.57	1	15	15	425	497.016	68.57	15	206	25161.4	68.57	15	219	350	37.6326	4.53857
HVO_0484	50S ribosomal protein L10e	47.73	1	10	10	304	247.717	40.34	8	145	17500.5	40.91	9	159	176	19.753	8.71924
HVO_0500	conserved hypothetical protein	9.01	1	2	2	8	9.41454	9.01	2	4	386.096	9.01	2	4	222	24.6669	10.9604
HVO_0506	ABC-type transport system ATP-binding/permease protein	6.36	1	2	2	5	0	6.36	2	2	87.8708	6.36	2	3	645	71.6911	4.58936
HVO_0507	creatininase	17.5	1	2	2	3					223.944	17.5	2	3	240	25.5544	4.56396
HVO_0519	replication protein A	6	1	3	3	20	17.0174	6	3	10	930.874	6	3	10	483	51.0075	4.13232
HVO_0530	ABC-type transport system periplasmic substrate-binding protein (probable substrate sugar)	19.69	1	5	5	149	181.461	19.69	5	75	8244.25	19.69	5	74	457	48.1191	4.10693
HVO_0534	ABC-type transport system ATP-binding protein (probable substrate sugar)	23.76	1	6	6	36	49.2242	21.15	5	18	2451.87	19.84	5	18	383	41.8973	4.2085
HVO_0536	ferritin	78.41	1	7	7	192	222.151	78.41	7	96	10463.9	78.41	7	96	176	19.8916	4.50049
HVO_0541	aconitate hydratase	10.13	1	8	8	23	17.2229	10.13	8	11	1160.87	10.13	8	12	938	102.147	4.39893
HVO_0549	2-keto-3-deoxygluconate kinase	15.63	1	3	3	9	9.93754	8.75	2	4	524.574	15.63	3	5	320	34.0627	4.33545
HVO_0552	DNA mismatch repair protein MutS	15.8	1	10	10	42	50.5607	12.01	8	20	2101.45	15.8	10	22	924	99.2074	4.65283
HVO_0561	50S ribosomal protein L15e	28.57	1	8	8	142	75.5486	28.57	8	71	5649.58	28.57	8	71	196	22.5351	11.1509
HVO_0564	ABC-type transport system periplasmic substrate-binding protein (probable substrate maltose)	9.49	1	3	3	30	52.8922	9.49	3	15	2231.46	9.49	3	15	432	46.7889	4.18311
HVO_0570	histidine kinase	13.11	1	4	4	12	17.1924	13.11	4	6	625.61	13.11	4	6	351	36.9834	5.10986
HVO_0581	cell division protein FtsZ, type II	40.25	1	11	11	88	122.926	40.25	11	44	5557.68	40.25	11	44	400	42.5433	4.75439
HVO_0590	nicotinate-nucleotide-dimethylbenzimidazole phosphoribosyltransferase	10.14	1	2	2	14	17.5708	10.14	2	7	595.635	10.14	2	7	355	35.5829	4.29736
HVO_0601	homoserine dehydrogenase	21.2	1	5	5	33	51.9679	21.2	5	16	2511.42	21.2	5	17	316	32.236	4.24658
HVO_0602	3-dehydroquinate dehydratase	10.12	1	2	2	7	9.10957	10.12	2	4	289.372	10.12	2	3	247	27.3137	4.51318
HVO_0627	ABC-type transport system ATP-binding protein (probable substrate dipeptide/oligopeptide)	42.76	1	28	28	302	296.83	42.76	27	151	15948.9	36.53	26	151	898	97.6722	4.44971
HVO_0628	ABC-type transport system periplasmic substrate-binding protein (probable substrate dipeptide/oligopeptide)	43.38	1	11	11	1869	2834.32	43.38	11	932	119148	43.38	11	937	574	62.7804	4.17041
HVO_0629	ABC-type transport system permease protein (probable substrate dipeptide/oligopeptide)	3.54	1	2	2	3	0	3.54	2	3					339	36.7401	8.39697
HVO_0639	AAA-type ATPase (MoxR subfamily)	15.19	1	4	4	10	6.60306	15.19	4	5	516.599	15.19	4	5	316	34.661	4.89404
HVO_0644	2-isopropylmalate synthase / (R)-citramalate synthase	26.37	1	10	10	63	103.953	24.8	9	31	4806.69	26.37	10	32	512	53.8209	4.77979
HVO_0654	50S ribosomal protein L43e	41.57	1	4	4	49	46.4885	41.57	4	24	2893.46	41.57	4	25	89	9.88206	9.979
HVO_0677	aspartate--tRNA ligase	59.91	1	17	17	364	369.151	58.76	16	179	19853.3	59.91	17	185	434	48.6958	4.50049
HVO_0681	DNA topoisomerase I	3.81	1	3	3	8	9.22322	2.5	2	4	462.155	3.81	3	4	840	93.6277	4.57666
HVO_0684	aspartyl/glutamyl-tRNA(Asn/Gln) amidotransferase subunit B	29.64	1	10	10	46	56.8889	29.64	10	23	2320.05	23.79	9	23	496	55.0402	4.52588
HVO_0692	5'-methylthioadenosine phosphorylase MtaP	13.64	1	3	3	10	6.19349	13.64	3	5	383.805	13.64	3	5	286	31.1934	4.53857
HVO_0694	probable phosphoribosyltransferase	8.02	1	2	2	6	5.93734	8.02	2	3	250.373	8.02	2	3	237	26.9667	4.32275
HVO_0699	translation initiation factor aIF-2 alpha subunit	9.77	1	2	2	14	17.5391	9.77	2	7	885.244	9.77	2	7	266	29.4805	4.4624
HVO_0704	probable glycosyltransferase, type 2	41.38	1	6	6	44	53.0169	34.87	5	20	2074.16	41.38	6	24	261	28.3644	5.30029
HVO_0711	conserved hypothetical protein	20.83	1	4	4	22	9.3612	8.8	2	6	2063.93	20.83	4	16	216	23.1264	3.81494
HVO_0717	cell division protein FtsZ, type I	31.66	1	10	10	127	177.125	31.66	10	63	9318.94	31.66	10	64	379	39.7808	4.39893
HVO_0721	PHP domain protein	34.65	1	7	7	32	29.0408	34.65	7	14	1661.45	34.65	7	18	254	28.2134	5.97314
HVO_0722	DUF457 family protein	27.01	1	2	2	4					470.225	27.01	2	4	174	18.577	6.25244
HVO_0724	ArsA family ATPase	16.14	1	5	5	38	38.0345	16.14	5	18	1628.05	16.14	5	20	409	43.8768	4.22119
HVO_0725	probable oxidoreductase (short-chain dehydrogenase family)	58.01	1	13	13	213	308.583	58.01	13	106	16157.3	51.6	12	107	281	30.2321	4.77979
HVO_0729	inorganic pyrophosphatase	49.15	1	8	8	71	95.6707	34.46	7	35	4213.98	49.15	8	36	177	20.3595	4.15771
HVO_0738	conserved hypothetical protein	38.71	1	2	2	10	5.50874	38.71	2	5	503.424	38.71	2	5	93	9.99081	4.09424
HVO_0739	conserved hypothetical protein	14.59	1	3	3	12	14.8556	14.59	3	6	842.402	14.59	3	6	329	33.4994	4.97021
HVO_0743	probable phosphodiesterase	23.39	1	9	9	49	29.8546	23.39	9	24	2153.74	23.39	9	25	449	50.4672	4.56396
HVO_0744	homolog to carboxylate-amine ligase	7.86	1	2	2	4					230.523	7.86	2	4	369	41.6748	4.88135
HVO_0753	conserved hypothetical protein	1.96	1	2	2	2					79.3483	1.96	2	2	1018	106.353	4.85596
HVO_0763	YphA family protein	19.43	1	1	4	26	14.9971	12.57	3	10	1874.53	19.43	4	16	175	18.9229	6.53662
HVO_0768	radical SAM domain protein	9.03	1	2	2	6					206.158	9.03	2	6	565	62.0136	4.84326
HVO_0769	TRAM domain protein	32.84	1	2	2	6	8.88947	32.84	2	3	259.773	32.84	2	3	134	14.8384	4.32275
HVO_0773	probable S-adenosylmethionine-dependent methyltransferase	57.77	1	11	11	147	128.464	57.77	11	71	7452.08	57.77	11	76	251	27.761	6.06201
HVO_0774	probable glycosyltransferase, type 2	7.67	1	2	2	3					414.21	7.67	2	3	300	32.2574	6.44287
HVO_0778	thermosome subunit 3	70.23	1	29	30	2260	3242.34	70.23	30	1120	182788	70.23	30	1140	524	55.2081	4.58936
HVO_0783	ATP-dependent protease La	31.27	1	14	14	99	94.4846	26.37	13	50	4940.35	31.27	14	49	694	75.4348	4.85596
HVO_0788	tryptophan synthase beta subunit	28.44	1	5	5	21	19.8374	13.27	3	8	1114.97	28.44	5	13	422	45.6821	4.65283
HVO_0790	2-amino-3,7-dideoxy-D-threo-hept-6-ulosonate synthase	56.77	1	11	11	116	148.643	56.77	11	57	7338.61	56.77	11	59	266	27.8258	4.84326
HVO_0792	3-dehydroquinate synthase type II	11.22	1	3	3	5	3.28432	11.22	3	3	81.0821	5.87	2	2	392	43.0821	4.43701
HVO_0798	dolichyl-phosphate mannosyltransferase AglD	2.4	1	2	2	6	5.10997	2.4	2	3	310.01	2.4	2	3	624	66.9482	5.18604
HVO_0801	stomatin family protein	57.55	1	22	26	353	515.918	57.55	26	177	25875	57.55	26	176	424	46.3722	4.37354
HVO_0806	pyruvate kinase	52.14	1	18	18	245	308.181	52.14	18	119	15501.4	52.14	18	126	585	62.004	4.53857
HVO_0809	methionine--tRNA ligase	27.03	1	14	14	104	114.426	27.03	14	51	5522.21	27.03	14	53	740	81.8859	4.37354
HVO_0812	phosphoenolpyruvate synthase	62.02	1	42	42	597	693.199	59.92	38	291	36073.3	58.87	41	306	761	83.0813	4.62744
HVO_0817	phytoene dehydrogenase (phytoene desaturase)	55.06	1	16	16	146	181.202	55.06	16	73	9210.66	55.06	16	73	425	46.1351	4.98291
HVO_0818	threonine synthase	5.91	1	2	2	8	11.5473	5.91	2	4	405.696	5.91	2	4	389	40.7907	4.31006
HVO_0824	probable glycosyltransferase, type 1	26.14	1	7	7	44	58.1662	24.15	6	22	2839.76	26.14	7	22	352	39.6008	5.08447
HVO_0826	peptidase M42 family protein	14.94	1	3	3	37	34.7604	14.94	3	16	1683.12	14.94	3	21	348	37.7247	4.53857
HVO_0829	peptidase S9 family protein	27.3	1	12	12	48	39.5488	24.34	11	23	2057.55	26.32	11	25	608	67.4365	4.53857
HVO_0832	alpha/beta hydrolase fold protein	25.65	1	6	6	131	151.402	25.65	6	65	7347.44	25.65	6	66	308	33.2725	4.66553
HVO_0836	probable M28 family peptidase (homolog to aminopeptidase YwaD)	30.8	1	10	10	124	123.276	30.8	10	59	5817.68	30.8	10	65	435	46.9089	4.62744
HVO_0841	cytochrome bc1 complex cytochrome b/c subunit	24.02	1	5	5	45	28.9657	19.69	4	21	2064.89	24.02	5	24	254	28.7668	5.71924
HVO_0842	cytochrome bc1 complex cytochrome b subunit	6.82	1	2	2	16	12.1967	6.82	2	8	811.358	6.82	2	8	264	30.5019	6.88818
HVO_0843	conserved hypothetical protein	39.53	1	7	7	79	87.2716	30.23	6	38	3986.37	39.53	7	41	129	14.7227	5.56689
HVO_0845	conserved hypothetical protein	9.06	1	2	2	10	15.0492	9.06	2	5	800.539	9.06	2	5	276	30.0226	4.15771
HVO_0850	proteasome-activating nucleotidase	37.53	1	12	12	62	65.2237	32.35	11	30	4055.7	37.53	12	32	405	45.6426	4.60205
HVO_0854	DNA double-strand break repair ATPase Rad50	4.82	1	4	4	10	6.64329	4.03	3	4	395.487	4.82	4	6	893	100.028	4.57666
HVO_0859	FeS assembly ATPase SufC	40.86	1	11	11	99	77.0641	36.88	9	46	5160.48	40.86	11	53	301	33.4335	4.34814
HVO_0860	SufB domain protein	36.55	1	14	14	88	75.9169	33.4	13	42	4730.95	36.55	14	46	476	53.2137	4.69092
HVO_0861	SufB domain protein	46.27	1	11	11	87	118.582	42.79	10	43	5845.83	42.04	10	44	402	44.6577	4.23389
HVO_0865	FkbM family methyltransferase	26.19	1	6	6	27	29.4867	26.19	6	13	1691.3	26.19	6	14	252	27.6889	5.49072
HVO_0869	glutamate synthase large subunit	50.69	1	53	54	461	468.369	49.11	52	222	27338.5	50.69	54	239	1511	163.807	4.70361
HVO_0870	proline--tRNA ligase	25.82	1	10	10	79	84.2673	25.82	10	39	4531.01	25.82	10	40	488	54.9084	4.43701
HVO_0874	beta-lactamase domain protein	25.47	1	13	13	90	103.1	25.47	13	45	5479.29	25.47	13	45	640	71.9022	5.13525
HVO_0880	conserved hypothetical protein	59.61	1	17	17	133	141.263	59.28	16	66	7761.49	59.61	17	67	307	36.3149	4.7417
HVO_0881	signal peptide peptidase	19.22	1	6	6	36	45.8091	19.22	6	18	2023.53	19.22	6	18	333	35.2084	4.37354
HVO_0887	oxoglutarate--ferredoxin oxidoreductase beta subunit	45.3	1	9	9	194	197.279	45.3	9	94	11444.5	45.3	9	100	287	31.0256	4.729
HVO_0888	oxoglutarate--ferredoxin oxidoreductase alpha subunit	46.59	1	21	21	607	767.917	43	20	300	39045.4	46.59	21	307	586	63.9862	4.48779
HVO_0892	ABC-type transport system periplasmic substrate-binding protein (probable substrate copper)	8.58	1	4	4	16	21.516	8.58	4	8	820.561	8.58	4	8	641	67.0591	4.70361
HVO_0894	acyl-CoA synthetase	3.93	2	1	2	14	9.98415	3.93	2	7	586.083	3.93	2	7	662	74.3046	4.4751
HVO_0907	cox-type terminal oxidase subunit I	6.18	1	2	2	8	1.95235	6.18	2	4	229.242	6.18	2	4	599	65.7167	5.10986
HVO_0908	conserved hypothetical protein	37.82	1	2	2	40	47.9082	37.82	2	20	1401.06	37.82	2	20	119	12.5624	4.22119
HVO_0914	probable lyase (homolog to lactoylglutathione lyase)	25.1	1	5	5	14	13.5013	25.1	5	7	683.087	25.1	5	7	259	29.9244	4.36084
HVO_0944	ba3-type terminal oxidase subunit II	18.99	1	3	3	40	53.3512	18.99	3	20	2384.56	18.99	3	20	179	19.3662	4.28467
HVO_0950	2-dehydro-3-deoxy-phosphogluconate aldolase, bacterial-type	16.44	1	3	3	16	15.0607	16.44	3	8	644.239	16.44	3	8	219	22.4017	4.05615
HVO_0951	hypothetical protein	10.21	1	3	3	6	6.98494	10.21	3	3	311.731	10.21	3	3	333	38.1131	4.69092
HVO_0959	conserved hypothetical protein	21.05	1	2	2	4	2.06386	21.05	2	2	45.2588	21.05	2	2	228	25.7457	4.84326
HVO_0960	probable oxidoreductase (aldo-keto reductase family protein)	17.79	1	4	4	20	31.2434	17.79	4	10	1395.05	17.79	4	10	281	30.5751	4.58936
HVO_0965	AMP phosphorylase (ribose-1,5-bisphosphate forming)	9.96	1	4	4	12	11.7725	9.96	4	6	604.004	9.96	4	6	492	52.0909	4.83057
HVO_0966	ribose-1,5-bisphosphate isomerase (ribulose-bisphosphate forming)	19.81	1	5	5	20	24.3844	19.81	5	10	1159.93	19.81	5	10	323	34.8546	5.23682
HVO_0968	NADH dehydrogenase-like complex subunit CD	15.78	1	1	8	207	210.064	10.64	7	102	14475.3	15.78	8	105	564	63.2501	4.60205
HVO_0970	ribulose-bisphosphate carboxylase large subunit	5.31	1	2	2	16	24.9163	5.31	2	8	1293.14	5.31	2	8	414	43.8946	4.58936
HVO_0972	DUF1628 family protein	16.76	1	2	2	213	355.037	16.76	2	107	17993.3	16.76	2	106	173	17.6607	4.09424
HVO_0973	pyridoxal phosphate-dependent aminotransferase (probable aspartate aminotransferase)	54.43	1	14	14	111	133.959	54.43	14	56	7453.81	52.34	13	55	384	41.4402	4.41162
HVO_0974	6,7-dimethyl-8-ribityllumazine synthase	37.31	1	3	3	12	14.9979	30.6	2	5	899.269	37.31	3	7	134	13.897	4.55127
HVO_0976	5-(carboxyamino)imidazole ribonucleotide synthase	4.46	1	2	2	6	6.16148	4.46	2	3	249.868	4.46	2	3	381	40.4613	4.51318
HVO_0979	NADH dehydrogenase-like complex subunit B	45.49	1	12	12	110	124.572	45.49	12	54	6530.45	45.49	12	56	233	26.1219	5.0083
HVO_0980	NADH dehydrogenase-like complex subunit CD	70.2	1	23	30	785	714.069	66.79	29	389	45946	67.15	29	396	557	63.4437	4.52588
HVO_0981	NADH dehydrogenase-like complex subunit H	8.88	1	3	3	20	20.4644	8.88	3	10	1270.64	8.88	3	10	349	36.917	5.18604
HVO_0982	NADH dehydrogenase-like complex subunit I	32.68	1	5	5	35	40.8488	32.68	5	18	2350.36	32.68	5	17	153	17.6955	4.88135
HVO_0986	NADH dehydrogenase-like complex subunit L	2.36	1	2	2	8	0	2.36	2	4	222.535	2.36	2	4	678	71.7413	6.13818
HVO_0987	NADH dehydrogenase-like complex subunit M	3.54	1	2	2	4	2.92912	3.54	2	2	170.417	3.54	2	2	509	54.7096	5.08447
HVO_0995	conserved hypothetical protein	4.06	1	2	2	14	8.35608	4.06	2	7	621.982	4.06	2	7	345	35.9497	4.95752
HVO_0996	DUF21/CBS domain protein	19.07	1	5	5	22	25.5502	19.07	5	11	922.733	19.07	5	11	367	39.107	4.51318
HVO_0999	DRTGG domain protein	13.76	1	5	5	20	13.3249	13.76	5	10	807.331	13.76	5	10	378	39.802	4.43701
HVO_1000	acyl-CoA synthetase (homolog to acetate--CoA ligase (ADP-forming))	22.38	1	14	14	87	67.0613	20.8	13	42	4961.88	22.38	14	45	697	74.5075	4.13232
HVO_1006	ABC-type transport system ATP-binding protein	23.97	1	3	3	14	12.529	14.2	2	6	644.679	23.97	3	8	317	32.7206	4.38623
HVO_1008	GFO family oxidoreductase	7.83	1	2	2	8	9.30746	7.83	2	4	248.524	7.83	2	4	332	35.9598	4.71631
HVO_1009	probable oxidoreductase (aldo-keto reductase family protein)	56.47	1	17	17	157	209.159	55.29	16	78	11071	56.47	17	79	340	38.8106	4.57666
HVO_1014	cox-type terminal oxidase subunit II	14.68	1	2	2	181	134.078	14.68	2	87	8009.79	14.68	2	94	252	27.7107	4.58936
HVO_1018	RecJ domain protein	48.66	1	25	26	246	293.214	48.66	26	122	16385.4	48.66	26	124	633	69.7502	4.57666
HVO_1020	HEAT-PBS family protein	44.87	1	14	14	546	628.209	40.57	13	271	34190	44.87	14	275	419	45.5223	3.95459
HVO_1022	NamA family oxidoreductase (homolog to old yellow enzyme)	19.61	1	6	6	11	6.89976	16.57	5	5	460.236	19.61	6	6	362	39.6035	4.81787
HVO_1023	conserved hypothetical protein	8.49	1	2	2	10	4.11991	8.49	2	5	457.588	8.49	2	5	271	30.2447	4.62744
HVO_1025	acetyl-CoA C-acyltransferase	13.32	1	3	3	22	20.4798	13.32	3	11	1194.27	13.32	3	11	383	40.7066	4.56396
HVO_1034	type IV pilus biogenesis complex ATPase subunit	24.11	1	9	9	45	43.0226	24.11	9	23	1851.74	24.11	9	22	564	64.1927	4.75439
HVO_1038	uracil-DNA glycosylase superfamily protein	23.08	1	4	4	12	7.68046	23.08	4	6	349.015	23.08	4	6	208	22.7219	4.61475
HVO_1044	imidazoleglycerol-phosphate synthase subunit HisF	12.96	1	2	2	5	4.13451	12.96	2	2	157.456	12.96	2	3	270	29.145	4.34814
HVO_1048	phosphoribosylformylglycinamidine synthase 2	13.25	1	7	7	23	36.9773	10.97	6	11	1665.22	13.25	7	12	702	72.9193	4.18311
HVO_1049	PHP domain protein	11.89	1	2	2	14	15.9518	11.89	2	7	755.8	11.89	2	7	227	24.0013	5.41455
HVO_1058	TrkA domain protein	11.46	1	5	5	11	8.95341	11.46	5	6	405.361	9.21	4	5	445	47.7312	4.34814
HVO_1061	oxidoreductase (homolog to thioredoxin-disulfide reductase)	12.74	1	2	2	4	6.09031	12.74	2	2	243.139	12.74	2	2	259	27.9977	4.50049
HVO_1062	phosphopantothenoylcysteine decarboxylase / phosphopantothenate--cysteine ligase	31.35	1	7	7	27	21.5473	31.35	7	13	1010.29	31.35	7	14	386	39.9533	4.67822
HVO_1072	purine phosphoribosyltransferase (adenine phosphoribosyltransferase, xanthine-guanine phosphoribosyltransferase)	33.51	1	4	4	26	23.2329	33.51	4	11	1300.18	33.51	4	15	188	20.5195	4.60205
HVO_1079	sulfate adenylyltransferase small subunit	8.31	1	2	2	6	6.78041	8.31	2	3	263.327	8.31	2	3	325	37.5295	4.18311
HVO_1082	homolog to orotate phosphoribosyltransferase	44.76	1	8	8	44	42.6696	44.76	8	22	2171.58	44.76	8	22	210	22.2851	4.42432
HVO_1084	adenylosuccinate lyase	38.23	1	14	14	84	76.8093	37.15	13	40	4657.28	36.72	13	44	463	50.7854	4.70361
HVO_1085	phosphoribosylglycinamide formyltransferase / phosphoribosylaminoimidazolecarboxamide formyltransferase	22.67	1	10	10	46	46.4815	20.76	9	21	2926.34	22.67	10	25	525	56.4225	4.39893
HVO_1091	proteasome alpha subunit	59.52	1	13	14	257	317.303	59.52	14	129	17000.2	59.52	14	128	252	27.5966	4.56396
HVO_1094	ribonuclease P protein component 3	29.87	1	5	5	16	13.6945	29.87	5	8	495.888	29.87	5	8	231	25.578	5.31299
HVO_1098	diaminopimelate decarboxylase	3.86	1	2	2	3	4.10256	3.86	2	3					415	44.4172	5.021
HVO_1099	2,3,4,5-tetrahydropyridine-2,6-dicarboxylate N-succinyltransferase	21.43	1	5	5	32	33.206	21.43	5	15	2062.66	21.43	5	17	280	30.1397	4.43701
HVO_1100	4-hydroxy-tetrahydrodipicolinate reductase	15.42	1	2	2	18	15.0608	15.42	2	9	743.878	15.42	2	9	253	26.0457	4.60205
HVO_1101	4-hydroxy-tetrahydrodipicolinate synthase	17.05	1	5	5	19	22.2304	17.05	5	10	1007.28	13.11	4	9	305	32.6543	4.56396
HVO_1103	conserved hypothetical protein	8.82	1	2	2	6	8.10621	8.82	2	3	306.043	8.82	2	3	306	31.1868	4.7417
HVO_1110	ABC-type transport system periplasmic substrate-binding protein (probable substrate cobalamin)	17.02	1	4	4	75	72.845	17.02	4	35	3797.94	17.02	4	40	382	39.6163	4.24658
HVO_1112	ABC-type transport system ATP-binding protein (probable substrate cobalamin)	5.67	1	2	2	6	7.66654	5.67	2	3	207.163	5.67	2	3	476	49.3666	4.55127
HVO_1125	cysteine--tRNA ligase	9.92	1	3	3	10	16.3434	9.92	3	5	727.437	9.92	3	5	494	55.1833	4.56396
HVO_1130	conserved hypothetical protein	41.97	1	4	4	31	32.0926	41.97	4	15	1248.28	41.97	4	16	193	20.0574	4.77979
HVO_1132	adenylosuccinate synthase	40.41	1	16	16	108	104.532	37.25	15	53	6091.11	40.41	16	55	443	48.2009	4.56396
HVO_1134	conserved hypothetical protein	14.13	1	9	9	40	45.0942	14.13	9	20	1878.84	14.13	9	20	757	80.6341	4.34814
HVO_1139	squalene synthase	14.8	1	4	4	13	6.35623	12.57	3	5	641.957	14.8	4	8	358	39.7124	4.53857
HVO_1145	30S ribosomal protein S1e	59.09	1	15	15	954	1201.34	58.64	14	475	55940.7	59.09	15	479	220	24.7995	4.85596
HVO_1148	30S ribosomal protein S15	49.68	1	6	6	56	82.395	49.68	6	28	4188.61	49.68	6	28	155	17.5188	4.90674
HVO_1164	HD family hydrolase	24.44	1	6	6	31	22.1182	24.44	6	15	1639.42	24.44	6	16	270	29.8453	4.86865
HVO_1165	mechanosensitive channel protein MscS	20.53	1	6	6	37	35.7025	20.53	6	18	1952.85	20.53	6	19	302	32.5821	4.90674
HVO_1168	probable glycosyltransferase, type 1	18.41	1	5	5	18	23.9785	18.41	5	10	1472.84	8.78	3	8	353	39.0763	5.0083
HVO_1172	NAD-dependent epimerase/dehydratase	10.48	1	3	3	14	18.3292	10.48	3	7	852.392	10.48	3	7	315	34.8667	4.33545
HVO_1176	conserved hypothetical protein	7.57	1	2	2	3					324.993	7.57	2	3	251	27.6551	5.10986
HVO_1181	transcription regulator (homolog to phosphate uptake regulator)	15.45	1	4	4	9	4.97249	11.37	3	4	423.171	15.45	4	5	343	38.3827	4.94482
HVO_1184	DUF1511 family protein	14.51	1	5	5	29	31.1166	11.87	4	14	1718.3	14.51	5	15	379	40.3176	4.22119
HVO_1189	aldehyde dehydrogenase	46.85	1	20	20	433	339.318	46.85	20	203	18652.8	46.85	20	230	508	56.136	4.58936
HVO_1191	proline dehydrogenase	27.6	1	4	4	31	27.6849	27.6	4	15	1689.64	27.6	4	16	279	30.9514	5.021
HVO_1198	UspA domain protein	31.03	1	4	4	20	25.8304	31.03	4	10	1349.15	31.03	4	10	145	15.6209	4.75439
HVO_1212	KaiC-type circadian regulator CirA	25.2	1	6	6	25	31.0546	25.2	6	13	1789.19	22.76	5	12	246	27.5458	4.44971
HVO_1228	halocyanin	32.03	1	17	17	478	612.21	32.03	17	235	29489.2	32.03	17	243	821	83.6513	4.17041
HVO_1235	creatininase	18.18	1	3	3	20	21.3839	18.18	3	10	976.596	18.18	3	10	264	29.2472	4.84326
HVO_1238	probable oxidoreductase (aldo-keto reductase family protein)	37.65	1	9	9	56	61.5841	37.65	9	28	3538.15	37.65	9	28	324	36.6457	4.67822
HVO_1240	conserved hypothetical protein	18.98	1	4	4	16	13.85	18.98	4	7	806.23	18.98	4	9	353	37.4432	4.48779
HVO_1241	SCO1/SenC/PrrC family protein	22.87	1	3	3	36	49.8159	22.87	3	18	1959.29	22.87	3	18	223	24.5717	4.44971
HVO_1242	conserved hypothetical protein	11.34	1	3	3	20	28.1569	11.34	3	10	1059.88	11.34	3	10	432	47.071	4.75439
HVO_1245	probable disulfide bond formation protein	21.15	1	4	4	54	83.871	21.15	4	27	3842.82	21.15	4	27	227	24.1855	4.50049
HVO_1257	AAA-type ATPase (MoxR subfamily)	18.93	1	5	5	24	11.8106	10.65	4	11	1041.01	18.93	5	13	338	37.44	4.66553
HVO_1260	von Willebrand factor type A domain protein	5.13	1	3	3	6	5.5082	5.13	3	3	202.235	5.13	3	3	818	85.1193	4.65283
HVO_1261	conserved hypothetical protein	11.2	1	4	4	16	20.6906	11.2	4	8	730.895	11.2	4	8	598	62.5971	4.64014
HVO_1264	conserved hypothetical protein	11.52	1	2	2	13	18.0837	11.52	2	7	1258.98	11.52	2	6	217	23.4163	4.22119
HVO_1273	inosine-5'-monophosphate dehydrogenase	60.44	1	19	19	298	325.782	57.83	18	144	16188.4	60.44	19	154	498	53.2531	4.55127
HVO_1274	conserved hypothetical protein	5.94	1	2	2	4	3.85139	5.94	2	2	204.415	5.94	2	2	320	32.5088	4.18311
HVO_1284	GTP cyclohydrolase III	18.77	1	4	4	19	15.5507	18.77	4	9	954.924	18.77	4	10	261	28.8911	4.70361
HVO_1289	OsmC domain protein	18.94	1	2	2	36	59.7675	18.94	2	18	3660.66	18.94	2	18	132	14.2115	3.85303
HVO_1294	GMC family oxidoreductase	23.19	1	8	8	36	42.0701	23.19	8	18	1904.81	23.19	8	18	526	56.6733	4.94482
HVO_1295	histidinol-phosphate aminotransferase	10.53	1	3	3	18	24.2769	10.53	3	9	769.711	10.53	3	9	361	39.3932	4.51318
HVO_1300	triosephosphate isomerase	20.56	1	4	4	12	12.3294	20.56	4	6	684.041	20.56	4	6	214	21.3196	4.25928
HVO_1304	pyruvate--ferredoxin oxidoreductase beta subunit	58.97	1	11	11	477	532.11	58.97	11	243	24464.1	58.97	11	234	312	34.4753	4.98291
HVO_1305	pyruvate--ferredoxin oxidoreductase alpha subunit	53.57	1	20	20	789	929.282	52.3	19	385	47540.5	53.57	20	404	631	68.4271	4.48779
HVO_1306	chorismate synthase	36.88	1	10	10	100	126.789	36.88	10	50	5054.35	36.88	10	50	385	41.9212	4.83057
HVO_1309	peptidase M24 family protein	5.12	1	2	2	2					130.897	5.12	2	2	391	42.0734	4.36084
HVO_1327	AAA-type ATPase (CDC48 subfamily)	11.14	1	5	6	27	19.6295	9.51	5	13	929.641	11.14	6	14	736	78.1178	4.88135
HVO_1340	probable glycosyltransferase, type 1	6.93	1	2	2	4	4.61689	6.93	2	2	142.324	6.93	2	2	375	41.0478	4.42432
HVO_1346	GTP-binding protein HflX	31.87	1	11	11	50	55.9111	27.94	10	24	2980.6	31.87	11	26	433	48.1825	4.729
HVO_1348	probable YjeF family carbohydrate kinase	45.4	1	15	15	119	171.565	45.4	15	58	8088.17	45.4	15	61	478	48.8084	4.44971
HVO_1370	gamma-glutamyl phosphate reductase	18.47	1	8	8	27	30.4518	16.44	7	12	1568.58	18.47	8	15	444	48.0876	4.33545
HVO_1371	glutamate 5-kinase	8.31	1	2	2	3	5.13596	8.31	2	3					301	31.9708	4.24658
HVO_1372	pyrroline-5-carboxylate reductase	10.12	1	2	2	8	12.1829	10.12	2	4	615.417	10.12	2	4	257	26.819	4.00537
HVO_1373	acyl-CoA dehydrogenase	32.64	1	9	9	48	54.8981	28.46	8	24	2877.3	28.46	8	24	383	42.5214	4.61475
HVO_1374	acyl-CoA synthetase	4.7	1	2	2	8	9.32214	4.7	2	4	444.483	4.7	2	4	553	61.1188	4.50049
HVO_1380	methylmalonyl-CoA mutase subunit A	7.71	1	2	2	6	5.19026	7.71	2	4	76.5403	7.71	2	2	558	61.8671	4.41162
HVO_1395	M20 family amidohydrolase (homolog to indole-3-acetyl-aspartic acid hydrolase)	19.2	1	5	5	32	40.9883	19.2	5	15	1909.11	19.2	5	17	427	45.3819	4.56396
HVO_1396	FAD-dependent oxidoreductase (homolog to geranylgeranyl reductase)	45.01	1	16	16	203	209.619	45.01	16	100	10885.2	40.34	15	103	471	51.0359	4.4751
HVO_1400	ABC-type transport system ATP-binding protein (probable substrate sugar)	64.55	1	22	23	142	140.749	59.54	22	73	7352.62	63.58	22	69	519	56.7734	4.67822
HVO_1401	ABC-type transport system periplasmic substrate-binding protein (probable substrate sugar)	62.07	1	13	13	1266	1829.58	62.07	13	622	85777.5	62.07	13	644	377	39.1886	4.18311
HVO_1402	phosphohexomutase (phosphoglucomutase / phosphomannomutase)	23.62	1	6	6	40	43.8695	23.62	6	20	1980.18	23.62	6	20	453	47.4706	4.62744
HVO_1412	diphosphomevalonate decarboxylase	11.42	1	4	4	22	18.7816	11.42	4	11	1299.85	11.42	4	11	324	35.3949	4.77979
HVO_1437	conserved hypothetical protein	13.79	1	2	2	2	0	13.79	2	2					203	22.2904	4.94482
HVO_1443	ABC-type transport system ATP-binding protein	11.82	1	4	4	12	10.3347	10	3	6	606.194	11.82	4	6	330	36.2952	4.70361
HVO_1453	glutamate dehydrogenase (NADP)	22.78	1	8	8	50	38.4144	22.78	8	25	2366.08	22.78	8	25	417	45.7016	4.48779
HVO_1454	aspartate carbamoyltransferase catalytic subunit	66.45	1	14	14	109	133.217	66.12	13	53	6795.96	66.45	14	56	304	33.6538	4.91943
HVO_1456	receiver/sensor box histidine kinase	5.53	1	1	2	2					109.821	5.53	2	2	506	53.7946	4.70361
HVO_1459	ThuA family protein	22.69	1	3	3	22	26.3074	22.69	3	11	1196.86	22.69	3	11	238	26.8049	4.66553
HVO_1464	ABC-type transport system periplasmic substrate-binding protein (probable substrate iron-III)	7.65	1	1	2	12	7.15753	7.65	2	6	529.878	7.65	2	6	405	45.3224	4.29736
HVO_1465	naphthoate synthase	37.05	1	9	9	37	27.9832	28.52	8	19	1589.62	29.51	6	18	305	33.9113	4.83057
HVO_1469	2-succinyl-5-enolpyruvyl-6-hydroxy-3-cyclohexene-1-carboxylate synthase	16.78	1	7	7	57	41.8614	16.78	7	28	2333.08	16.78	7	29	584	63.3085	4.79248
[truncated: 425 more rows]

## Sheet: HVLON3 B
Accession	Description	ΣCoverage	Σ# Proteins	Σ# Unique Peptides	Σ# Peptides	Σ# PSMs	Score A2	Coverage A2	# Peptides A2	# PSM A2	Score A4	Coverage A4	# Peptides A4	# PSM A4	# AAs	MW [kDa]	calc. pI
[truncated: 700 more rows]

[truncated: 6 more sheets: HVLON3 C, HVLON3 D, ABI A, ABI B, ABI C, ABI D]
