# Supplementary material for: Data in support of global role of the membrane protease LonB in Archaea: Potential protease targets revealed by quantitative proteome analysis of a lonB mutant in Haloferax volcanii
Source: Data Brief. 2015 May 7;4:50–3. doi: 10.1016/j.dib.2015.04.013 (PMC4510384; doi:10.1016/j.dib.2015.04.013)
Supplement: Supplementary file 1 — Supplementary material: Supplementary Table S3(1–4): Proteome Discoverer database search of all the replicates of wt, HVLON3 and HVABI strains. The data in the different files is distributed as follow: S3-1. Cytoplasmic fraction exponential phase. S3-2. Cytoplasmic fraction stationary phase. S3-3. Membrane fraction exponential phase. S3-4. Membrane fraction stationary phase. The replicates for each condition are named A to D in the file sheet. Accession: unique identifier assigned to the protein by the H. volcanii FASTA database. Description: name of the protein. ∑Coverage: percentage of the protein sequence covered by identified peptides. ∑# Proteins: number of identified proteins in the protein group of a master protein. ∑# Unique Peptides: number of peptide sequences unique to a protein group. ∑# Peptides: total number of peptide matches found during the search. ∑# PSMs: total number of identified peptide sequences (peptide spectrum matches) for the protein, including those redundantly identified. Area: average area of the three unique peptides with the largest peak area. Score: protein score, which is the sum of the scores of the individual peptides. A2: Results from Sequest HT. A4: Results from MSAmanda. # AAs: sequence length of the protein. MW [Da]: calculated molecular weight of the protein. calc. pI: theoretically calculated isoelectric point. [file mmc1.zip › Table S3-4.xlsx]

## Sheet: wt A
Accession	Description	ΣCoverage	Σ# Proteins	Σ# Unique Peptides	Σ# Peptides	Σ# PSMs	Score A2	Coverage A2	# Peptides A2	# PSM A2	Score A4	Coverage A4	# Peptides A4	# PSM A4	# AAs	MW [kDa]	calc. pI
	>sp|TRYP_PIG|	32.9	1	7	7	701	1018.15	32.9	7	348	49866.4	31.17	6	353	231	24.3938	7.18115
109255249	keratin 4 [Homo sapiens]	3.37	1	0	2	12	14.5236	3.37	2	6	737.854	3.37	2	6	594	63.8714	8.25049
13432173	Keratin, type I cytoskeletal 14 (Cytokeratin-14) (CK-14) (Keratin-14) (K14)	15.89	3	1	7	52	47.7101	15.89	7	26	2573.64	15.89	7	26	472	51.5894	5.16064
1346346	Keratin, type II cytoskeletal 6C (Cytokeratin-6C) (CK 6C) (K6c keratin)	26.24	6	2	15	105	103.573	26.24	14	51	6166.49	26.24	15	54	564	60.1634	8.00146
15431318	type I hair keratin 8 [Homo sapiens]	13.82	2	2	3	7	9.01281	13.82	3	7					456	50.4474	4.84326
17318569	keratin 1 [Homo sapiens]	43.63	4	22	28	336	439.721	43.63	27	167	25089.7	43.63	28	169	644	66.027	8.11865
21961227	Keratin 6B [Homo sapiens]	23.23	1	1	14	112	119.659	23.23	13	55	7018.3	23.23	14	57	564	60.0303	8.00146
23503075	Keratin, type I cytoskeletal 16 (Cytokeratin-16) (CK-16) (Keratin-16) (K16)	16.28	4	3	8	55	43.2441	14.8	7	27	2530.19	16.28	8	28	473	51.2362	5.04639
24234699	keratin 19 [Homo sapiens]	4.75	4	1	3	21	8.61961	4.75	3	11	823.956	4.75	3	10	400	44.0791	5.13525
28173564	keratin 6 irs3 [Homo sapiens]	6.48	1	2	2	6					722.033	6.48	2	6	540	58.8867	7.2251
31074633	keratin 6L [Homo sapiens]	5.23	3	0	3	30	29.7003	5.23	3	15	2426.61	5.23	3	15	535	57.8002	7.1958
31559815	keratin 25B [Homo sapiens]	5.98	1	1	2	9	14.1441	5.98	2	9					468	51.8364	4.95752
40354192	keratin 10 [Homo sapiens]	46.23	9	23	26	314	367.318	46.06	25	155	17751.2	46.23	26	159	584	58.7916	5.16064
42760016	type II hair keratin 4 [Homo sapiens]	4.18	3	1	2	2					107.7	4.18	2	2	598	64.5694	7.56201
4504919	keratin 8 [Homo sapiens]	14.08	1	1	6	24	14.3936	14.08	5	12	1288.12	7.66	5	12	483	53.6711	5.59229
4557890	keratin 5 [Homo sapiens]	23.05	2	7	14	107	113.061	23.05	13	53	6624.59	23.05	14	54	590	62.4231	8.06006
47132620	keratin 2a [Homo sapiens]	35.52	2	15	21	240	282.137	31.61	19	118	16747.8	35.52	21	122	639	65.3932	8.00146
547751	Keratin, type I cytoskeletal 17 (Cytokeratin-17) (CK-17) (Keratin-17) (K17) (39.1)	10.19	3	2	5	29	20.6151	10.19	5	15	1204.11	7.64	4	14	432	48.076	5.021
81175178	Keratin, type I cytoskeletal 9 (Cytokeratin-9) (CK-9) (Keratin-9) (K9)	34.51	1	19	20	147	154.517	34.51	20	71	8040.82	33.07	19	76	623	62.0919	5.30029
HVO_0002	signal peptidase I	18.12	1	3	3	36	39.0514	18.12	3	18	2322.23	18.12	3	18	287	30.295	4.60205
HVO_0008	aspartate kinase	16.58	1	4	4	18	21.0217	16.58	4	9	976.45	16.58	4	9	392	41.674	4.4624
HVO_0011	inosine-5'-monophosphate cyclohydrolase, archaeal-type	10.53	1	2	2	12	10.1524	10.53	2	6	491.83	10.53	2	6	190	20.559	4.29736
HVO_0020	ABC-type transport system ATP-binding protein (probable substrate thiamine)	22.44	1	5	5	18	14.5859	22.44	5	9	672.346	22.44	5	9	361	38.2504	4.79248
HVO_0025	thiosulfate sulfurtransferase	37.76	1	6	6	60	63.646	37.76	6	30	3982.23	37.76	6	30	286	32.0539	4.28467
HVO_0035	stomatin family protein	38.4	1	7	11	121	175.916	38.4	11	59	8901.63	38.4	11	62	401	43.5733	4.65283
HVO_0041	ornithine carbamoyltransferase	11.37	1	3	3	8	8.02337	11.37	3	3	409.813	11.37	3	5	299	32.6609	4.37354
HVO_0043	acetylornithine aminotransferase	7.41	1	2	2	14	16.2805	7.41	2	7	844.724	7.41	2	7	378	39.742	4.66553
HVO_0045	N-acetyl-gamma-glutamyl-phosphate reductase	23.05	1	6	6	49	49.8143	23.05	6	24	2380.06	23.05	6	25	347	36.769	4.93213
HVO_0046	putative glutamate--argW ligase	18.56	1	4	5	16	7.18732	18.56	5	8	769.68	18.56	5	8	291	31.8571	4.86865
HVO_0048	argininosuccinate lyase	12.3	1	4	4	42	57.127	12.3	4	21	2698.56	12.3	4	21	488	50.7771	4.52588
HVO_0049	argininosuccinate synthase	27.9	1	9	9	71	59.3977	27.9	9	34	3907.29	27.9	9	37	405	44.4555	4.33545
HVO_0054	glycine--tRNA ligase	9.93	1	4	4	56	73.2131	9.93	4	28	3410.95	9.93	4	28	594	64.9118	4.2085
HVO_0055	CBS domain protein	18.31	1	3	3	16	9.88574	18.31	3	7	447.245	18.31	3	9	284	30.8346	4.27197
HVO_0058	ABC-type transport system ATP-binding protein (probable substrate dipeptide/oligopeptide)	30.86	1	13	13	106	133.913	30.86	13	53	6908.5	30.86	13	53	444	50.1528	4.84326
HVO_0059	ABC-type transport system ATP-binding protein (probable substrate dipeptide/oligopeptide)	43.73	1	10	10	96	101.598	43.73	10	49	4406.38	43.73	10	47	359	39.3918	4.90674
HVO_0062	ABC-type transport system periplasmic substrate-binding protein (probable substrate dipeptide/oligopeptide)	32.68	1	11	11	779	854.668	32.68	11	378	47730.9	32.68	11	401	612	67.2656	4.15771
HVO_0064	DUF296 family protein	13.67	1	2	2	16	20.4917	13.67	2	8	894.918	13.67	2	8	139	15.6485	4.37354
HVO_0070	NifU C-terminal domain protein	28.8	1	2	2	2					83.2973	28.8	2	2	125	13.1921	4.44971
HVO_0081	glutamate-1-semialdehyde 2,1-aminomutase	52.36	1	15	15	108	117.004	52.36	15	52	6026.92	52.36	15	56	445	47.7813	4.85596
HVO_0087	porphobilinogen synthase	40.37	1	8	8	55	57.8302	40.37	8	27	2453.75	40.37	8	28	327	35.2974	4.71631
HVO_0095	conserved hypothetical protein	14.29	1	2	2	3					117.614	14.29	2	3	231	24.6864	5.93506
HVO_0102	HtpX-like protease	15.36	1	5	5	14	11.0919	9.22	3	6	603.77	15.36	5	8	293	32.7419	7.50342
HVO_0104	DNA repair and recombination protein RadA	7	1	2	2	20	25.9125	7	2	10	1245.19	7	2	10	343	37.2976	4.64014
HVO_0109	cysteine desulfurase	13.38	1	5	5	35	45.0883	13.38	5	17	2040.6	13.38	5	18	426	46.7785	4.56396
HVO_0116	50S ribosomal protein L31e	33.7	1	3	3	17	6.54501	33.7	3	8	520.285	33.7	3	9	92	10.4573	5.49072
HVO_0117	translation initiation factor aIF-6	57.47	1	8	8	158	211.191	51.13	7	76	9396.04	57.47	8	82	221	22.9695	4.27197
HVO_0118	50S ribosomal protein L20e	56.9	1	3	3	11	8.92785	56.9	3	6	560.936	56.9	3	5	58	6.36026	6.52197
HVO_0120	signal recognition particle receptor FtsY	8.33	1	2	2	8	11.1205	8.33	2	4	728.906	8.33	2	4	456	48.1582	4.17041
HVO_0122	phosphoglycerate dehydrogenase	22.84	1	5	5	32	24.5383	22.84	5	16	1959.51	22.84	5	16	324	35.2853	5.35107
HVO_0123	signal recognition particle 54K protein	24.52	1	10	10	48	26.5622	20.22	7	21	1915.82	24.52	10	27	465	50.8858	4.50049
HVO_0133	thermosome subunit 1	69.29	1	28	29	5349	7802.67	69.29	29	2632	415941	69.29	29	2717	560	58.889	4.24658
HVO_0145	replication factor C small subunit	16.13	1	4	4	12	11.5523	16.13	4	6	507.535	16.13	4	6	341	37.7562	4.93213
HVO_0146	phosphatidylserine decarboxylase	33.83	1	3	4	20	20.8628	20.9	3	10	969.853	26.87	3	10	201	21.6723	6.55127
HVO_0161	ATP phosphoribosyltransferase	7.47	1	2	2	7	1.9136	7.47	2	3	253.809	7.47	2	4	281	30.4267	4.60205
HVO_0165	5-methylthioadenosine/S-adenosylhomocysteine deaminase	7.44	1	2	2	10	14.4515	7.44	2	5	582.264	7.44	2	5	430	45.0871	4.50049
HVO_0167	adenosylhomocysteinase	44.16	1	14	14	107	143.011	38.32	12	49	8556.74	39.72	13	58	428	46.5953	4.38623
HVO_0175	DNA polymerase sliding clamp	10.93	1	2	2	11	17.5693	10.93	2	5	629.856	10.93	2	6	247	26.6555	4.38623
HVO_0192	conserved hypothetical protein	20.74	1	3	3	8	7.69841	20.74	3	4	622.892	20.74	3	4	135	14.6143	4.28467
HVO_0199	phosphohexomutase (phosphoglucomutase / phosphomannomutase)	13.13	1	3	3	6	4.47564	7.44	2	2	140.188	13.13	3	4	457	48.4358	4.34814
HVO_0203	replication factor C small subunit	21.71	1	6	6	45	45.4847	21.71	6	22	2012	21.71	6	23	327	36.1998	4.51318
HVO_0206	alanine--tRNA ligase	21.8	1	16	16	93	90.6138	21.8	16	46	4356.48	21.8	16	47	922	102.401	4.53857
HVO_0209	acyl-CoA dehydrogenase	15.25	1	5	5	14	13.4138	15.25	5	7	606.628	15.25	5	7	387	42.366	4.93213
HVO_0214	L-lactate dehydrogenase	8.75	1	2	2	3	2.58896	8.75	2	3					320	34.5481	4.48779
HVO_0215	iron-sulfur protein (4Fe-4S)	6.68	1	2	2	2					77.8306	6.68	2	2	704	78.1813	4.57666
HVO_0220	ATP-dependent DNA helicase MCM	4.42	1	3	3	12	12.8099	4.42	3	6	626.471	4.42	3	6	702	78.8059	4.729
HVO_0233	ribose-phosphate pyrophosphokinase	9.89	1	2	2	8	8.63282	9.89	2	4	343.118	9.89	2	4	283	29.5538	4.39893
HVO_0237	UPF0761 family protein	10.11	1	3	3	23	44.8225	10.11	3	11	2376.27	10.11	3	12	445	46.7271	5.13525
HVO_0239	glutamine synthetase	72.15	1	26	26	1805	2427.24	66.67	25	892	133552	72.15	26	913	456	50.4907	4.56396
HVO_0243	threonine aldolase	24.34	1	5	5	19	26.4884	24.34	5	10	1118.27	20.82	4	9	341	35.5956	4.55127
HVO_0250	DUF21/CBS domain protein	13.38	1	4	4	37	48.46	13.38	4	19	1899.71	13.38	4	18	471	51.7231	4.28467
HVO_0306	conserved hypothetical protein	21.68	1	6	6	67	108.944	18.88	5	33	5356.74	21.68	6	34	392	42.1379	4.29736
HVO_0307	conserved hypothetical protein	16.2	1	6	7	49	45.5137	16.2	7	24	2258.94	16.2	7	25	463	49.0309	4.88135
HVO_0310	A-type ATP synthase subunit H	69.09	1	6	6	78	104.695	69.09	6	38	5573.52	69.09	6	40	110	12.5359	4.03076
HVO_0311	A-type ATP synthase subunit I	23.74	1	15	15	164	145.563	23.74	15	79	9153.19	23.74	15	85	733	79.4548	4.41162
HVO_0313	A-type ATP synthase subunit E	65.46	1	9	9	128	138.936	58.25	7	56	8589.89	65.46	9	72	194	22.0117	4.31006
HVO_0314	A-type ATP synthase subunit C	55.46	1	18	18	265	317.557	49.14	16	132	17721.7	55.46	18	133	348	38.7338	4.50049
HVO_0316	A-type ATP synthase subunit A	46.42	1	21	21	385	481.114	46.42	21	192	25206.3	46.42	21	193	586	64.4743	4.24658
HVO_0317	A-type ATP synthase subunit B	58.55	1	19	19	472	605.694	58.55	19	234	30936.9	58.55	19	238	468	51.9014	4.24658
HVO_0319	A-type ATP synthase subunit D	33.19	1	7	7	31	28.8549	33.19	7	15	1490.77	33.19	7	16	235	26.6655	4.71631
HVO_0324	arginine--tRNA ligase	2.9	1	2	2	6	4.94206	2.9	2	3	281.707	2.9	2	3	587	64.9946	4.34814
HVO_0329	branched-chain amino acid aminotransferase	81.73	1	23	23	373	405.968	81.73	23	180	22591.8	81.73	23	193	312	34.9951	4.57666
HVO_0330	DUF502 family protein	28.04	1	3	3	35	42.565	28.04	3	17	1662.09	28.04	3	18	214	23.3333	4.66553
HVO_0331	proline dehydrogenase	8.6	1	2	2	3					229.066	8.6	2	3	279	30.9011	4.67822
HVO_0339	tRNA(Ile2) 2-agmatinylcytidine synthetase TiaS	6.64	1	1	2	2	0	6.64	2	2					422	45.4865	5.21143
HVO_0347	DNA-directed RNA polymerase subunit B''	32.25	1	15	15	72	61.1405	30.71	14	36	3300.53	32.25	15	36	521	58.8604	4.99561
HVO_0348	DNA-directed RNA polymerase subunit B'	23.48	1	10	10	70	73.6034	23.48	10	34	3253.66	23.48	10	36	609	67.7198	4.91943
HVO_0349	DNA-directed RNA polymerase subunit A'	44.88	1	35	36	614	752.569	43.75	35	305	41319.4	44.88	36	309	976	108.846	4.80518
HVO_0350	DNA-directed RNA polymerase subunit A''	18.38	1	8	8	37	46.1504	18.38	8	19	2149.8	14.8	6	18	419	46.1119	4.34814
HVO_0353	30S ribosomal protein S12	33.1	1	6	6	34	40.1354	33.1	6	17	1769.06	33.1	6	17	142	15.4672	9.90576
HVO_0354	30S ribosomal protein S7	44.61	1	6	6	38	37.7677	35.78	5	17	3132.93	44.61	6	21	204	22.6014	5.13525
HVO_0356	translation elongation factor aEF-2	65.06	1	35	35	406	467.159	60.39	33	201	25702.7	65.06	35	205	727	80.3912	4.729
HVO_0357	ACT domain protein	28.04	1	5	5	40	55.13	28.04	5	20	2492.27	28.04	5	20	189	20.2252	4.58936
HVO_0358	homoserine dehydrogenase	13.56	1	3	3	36	52.8902	13.56	3	18	2056.44	13.56	3	18	317	32.4024	4.43701
HVO_0359	translation elongation factor aEF-1 alpha subunit	69.12	1	16	18	471	590.01	64.85	17	224	32788	67.7	17	247	421	45.7307	4.729
HVO_0360	30S ribosomal protein S10	20.59	1	2	2	2	4.10653	20.59	2	2					102	11.4759	4.88135
HVO_0393	UvrABC system protein A	28.28	1	20	20	78	88.2896	25.33	17	37	4352.2	28.28	20	41	983	108.611	4.81787
HVO_0396	FAD-dependent oxidoreductase (homolog to geranylgeranyl reductase)	11.67	1	4	4	17	19.4808	11.67	4	8	848.683	11.67	4	9	360	39.2374	5.0083
HVO_0417	metal-dependent carboxypeptidase	18.13	1	8	8	29	19.2161	13.15	6	13	1524.03	18.13	8	16	502	57.3236	4.42432
HVO_0420	transducer protein MpcT	7.55	1	2	2	8	10.3653	7.55	2	4	420.597	7.55	2	4	543	57.1128	4.11963
HVO_0421	arNOG04375 family protein (homolog to PilT-type ATPase)	5.43	1	2	2	8	1.88345	5.43	2	4	114.028	5.43	2	4	626	67.65	4.65283
HVO_0424	ABC-type transport system ATP-binding protein	7.12	1	3	3	14	13.0139	7.12	3	7	509.725	7.12	3	7	604	67.2129	4.48779
HVO_0433	F420H2:NADP oxidoreductase	24.32	1	2	2	14	21.7696	24.32	2	7	618.956	24.32	2	7	222	23.3238	4.71631
HVO_0446	ABC-type transport system ATP-binding protein (probable substrate phosphate/phosphonate)	46.44	1	9	9	107	110.534	42.7	8	52	6674.4	46.44	9	55	267	28.8503	4.64014
HVO_0447	ABC-type transport system periplasmic substrate-binding protein (probable substrate phosphate/phosphonate)	23.85	1	4	4	125	75.2989	23.85	4	58	3128.39	23.85	4	67	348	36.4762	3.75146
HVO_0450	Hsp20-type molecular chaperone	14.07	1	2	2	6	2.15288	14.07	2	3	206.163	14.07	2	3	135	15.1604	4.33545
HVO_0452	leucine--tRNA ligase	8.35	1	6	6	23	25.3134	8.35	6	12	1113.13	5.53	5	11	958	109.495	4.37354
HVO_0455	thermosome subunit 2	80.61	1	37	37	4339	6087.31	80.61	36	2183	318045	73.61	36	2156	557	59.2615	4.37354
HVO_0466	citrate (si)-synthase	25.86	1	8	8	65	90.1932	25.86	8	33	3760.09	25.86	8	32	379	41.7803	4.55127
HVO_0467	PhoU/TrkA-C domain protein	14.18	1	5	5	36	46.5959	14.18	5	18	1762.93	14.18	5	18	402	43.262	4.48779
HVO_0469	AstE family protein	10.06	1	2	2	6	7.94007	10.06	2	3	329.762	10.06	2	3	318	33.9261	5.84619
HVO_0471	conserved hypothetical protein	6.42	1	2	2	2	1.60566	6.42	2	2					452	49.3838	4.84326
HVO_0478	glyceraldehyde-3-phosphate dehydrogenase (NAD(P)) (phosphorylating)	43.94	1	10	10	86	80.3767	43.94	10	42	4229.65	43.94	10	44	355	38.1908	4.67822
HVO_0480	phosphoglycerate kinase	6.98	1	2	2	4	4.95283	6.98	2	2	140.971	6.98	2	2	401	43.6092	4.37354
HVO_0481	glyceraldehyde-3-phosphate dehydrogenase (NAD) (phosphorylating)	62.86	1	14	14	356	393.28	62.86	14	175	20318.2	62.86	14	181	350	37.6326	4.53857
HVO_0484	50S ribosomal protein L10e	52.84	1	10	10	280	267.019	47.73	9	134	18784.3	52.84	10	146	176	19.753	8.71924
HVO_0494	conserved hypothetical protein	21.21	1	2	2	2					35.7995	21.21	2	2	264	27.4107	3.95459
HVO_0519	replication protein A	4.55	1	2	2	12	8.68285	4.55	2	6	365.763	4.55	2	6	483	51.0075	4.13232
HVO_0530	ABC-type transport system periplasmic substrate-binding protein (probable substrate sugar)	17.94	1	4	4	217	281.711	17.94	4	113	14903	17.94	4	104	457	48.1191	4.10693
HVO_0534	ABC-type transport system ATP-binding protein (probable substrate sugar)	14.62	1	3	3	42	43.0914	14.62	3	19	3286.58	14.62	3	23	383	41.8973	4.2085
HVO_0536	ferritin	92.05	1	8	8	353	429.444	78.41	7	175	20910.4	92.05	8	178	176	19.8916	4.50049
HVO_0541	aconitate hydratase	11.3	1	9	9	27	20.1625	11.3	9	14	1284.57	9.49	8	13	938	102.147	4.39893
HVO_0545	conserved hypothetical protein	30.3	1	4	4	14	13.0536	30.3	4	7	782.56	30.3	4	7	165	17.8961	4.43701
HVO_0549	2-keto-3-deoxygluconate kinase	14.69	1	4	4	22	24.4644	14.69	4	11	1123.79	14.69	4	11	320	34.0627	4.33545
HVO_0552	DNA mismatch repair protein MutS	6.82	1	4	4	6	2.45602	5.41	3	3	249.975	4.76	3	3	924	99.2074	4.65283
HVO_0561	50S ribosomal protein L15e	28.57	1	8	8	149	90.4933	28.57	8	74	6047.81	28.57	8	75	196	22.5351	11.1509
HVO_0564	ABC-type transport system periplasmic substrate-binding protein (probable substrate maltose)	9.49	1	3	3	30	49.776	9.49	3	15	2281.55	9.49	3	15	432	46.7889	4.18311
HVO_0565	ABC-type transport system ATP-binding protein (probable substrate maltose)	5.54	1	2	2	8	6.142	5.54	2	3	422.126	5.54	2	5	379	41.7169	4.83057
HVO_0567	alpha amylase	7.43	1	4	4	9	2.05321	6.19	3	3	440.589	3.71	3	6	727	79.1748	4.729
HVO_0568	TrmB family transcription regulator	8.31	1	2	2	2					108.707	8.31	2	2	349	38.2672	4.56396
HVO_0570	histidine kinase	11.97	1	3	3	11	8.96621	11.97	3	6	400.55	11.97	3	5	351	36.9834	5.10986
HVO_0581	cell division protein FtsZ, type II	35.75	1	10	10	58	83.2935	35.75	10	29	3836.5	35.75	10	29	400	42.5433	4.75439
HVO_0590	nicotinate-nucleotide-dimethylbenzimidazole phosphoribosyltransferase	8.45	1	2	2	10	12.1087	8.45	2	5	359.003	8.45	2	5	355	35.5829	4.29736
HVO_0601	homoserine dehydrogenase	17.72	1	4	4	21	36.8227	15.82	3	10	1787.6	17.72	4	11	316	32.236	4.24658
HVO_0602	3-dehydroquinate dehydratase	10.12	1	2	2	5	4.49308	10.12	2	2	188.858	10.12	2	3	247	27.3137	4.51318
HVO_0627	ABC-type transport system ATP-binding protein (probable substrate dipeptide/oligopeptide)	38.08	1	26	27	271	282.048	38.08	26	134	14729.9	38.08	27	137	898	97.6722	4.44971
HVO_0628	ABC-type transport system periplasmic substrate-binding protein (probable substrate dipeptide/oligopeptide)	42.33	1	10	10	1903	2898.36	42.33	10	949	124953	42.33	10	954	574	62.7804	4.17041
HVO_0635	DUF4129 domain protein	11.88	1	2	2	2					131.316	11.88	2	2	320	32.4493	4.41162
HVO_0639	AAA-type ATPase (MoxR subfamily)	4.43	1	2	2	5	0	4.43	2	2	249.042	4.43	2	3	316	34.661	4.89404
HVO_0644	2-isopropylmalate synthase / (R)-citramalate synthase	33.98	1	12	12	75	114.134	33.98	12	37	5247.99	33.98	12	38	512	53.8209	4.77979
HVO_0654	50S ribosomal protein L43e	41.57	1	4	4	54	58.9576	41.57	4	27	2968.11	41.57	4	27	89	9.88206	9.979
HVO_0668	2-oxoacid dehydrogenase E1 component beta subunit	34.82	1	7	7	61	57.7933	34.82	7	30	3446.74	34.82	7	31	336	35.9898	4.51318
HVO_0669	2-oxoacid dehydrogenase E1 component alpha subunit	8.72	1	3	3	14	16.9155	8.72	3	7	1045.72	8.72	3	7	344	36.9707	4.55127
HVO_0677	aspartate--tRNA ligase	59.68	1	17	17	217	226.588	59.68	17	109	11905.7	59.68	17	108	434	48.6958	4.50049
HVO_0681	DNA topoisomerase I	3.21	1	2	2	6	11.6891	3.21	2	3	423.003	3.21	2	3	840	93.6277	4.57666
HVO_0684	aspartyl/glutamyl-tRNA(Asn/Gln) amidotransferase subunit B	27.82	1	9	9	37	49.9296	25.81	8	18	1988.26	27.82	9	19	496	55.0402	4.52588
HVO_0685	DUF3100 family protein	7.14	1	2	2	10	11.1543	7.14	2	5	498.955	7.14	2	5	294	30.1033	5.2876
HVO_0692	5'-methylthioadenosine phosphorylase MtaP	11.19	1	2	2	10	2.30681	11.19	2	5	355.836	11.19	2	5	286	31.1934	4.53857
HVO_0699	translation initiation factor aIF-2 alpha subunit	6.39	1	2	2	14	15.2146	6.39	2	7	907.866	6.39	2	7	266	29.4805	4.4624
HVO_0703	conserved hypothetical protein	67.44	1	4	4	15	3.41041	43.02	3	7	547.687	67.44	4	8	86	9.90882	4.70361
HVO_0704	probable glycosyltransferase, type 2	41.76	1	6	6	28	28.3178	35.25	5	13	1439.16	31.8	5	15	261	28.3644	5.30029
HVO_0711	conserved hypothetical protein	37.5	1	7	7	44	26.3752	32.41	6	17	3364.76	37.5	7	27	216	23.1264	3.81494
HVO_0717	cell division protein FtsZ, type I	30.34	1	6	6	34	30.8767	30.34	6	17	1809.92	19	5	17	379	39.7808	4.39893
HVO_0721	PHP domain protein	41.73	1	7	7	45	44.5498	41.73	7	22	2570.7	41.73	7	23	254	28.2134	5.97314
HVO_0722	DUF457 family protein	27.01	1	2	2	2					104.091	27.01	2	2	174	18.577	6.25244
HVO_0724	ArsA family ATPase	22.25	1	8	8	34	31.9111	22.25	8	17	1556.22	22.25	8	17	409	43.8768	4.22119
HVO_0725	probable oxidoreductase (short-chain dehydrogenase family)	69.75	1	15	15	289	408.531	69.75	15	144	21606.4	66.9	14	145	281	30.2321	4.77979
HVO_0729	inorganic pyrophosphatase	52.54	1	8	8	89	88.4953	49.15	7	43	4795.72	52.54	8	46	177	20.3595	4.15771
HVO_0738	conserved hypothetical protein	38.71	1	2	2	34	36.0664	38.71	2	17	2590.61	38.71	2	17	93	9.99081	4.09424
HVO_0739	conserved hypothetical protein	11.25	1	3	3	9	10.4715	7.9	2	4	537.459	11.25	3	5	329	33.4994	4.97021
HVO_0740	DUF82 family protein	19.15	1	2	2	4	3.10999	19.15	2	2	37.0843	19.15	2	2	188	20.2858	4.53857
HVO_0743	probable phosphodiesterase	18.93	1	7	7	28	27.1764	18.93	7	14	1343.23	18.93	7	14	449	50.4672	4.56396
HVO_0744	homolog to carboxylate-amine ligase	9.76	1	2	3	6					381.785	9.76	3	6	369	41.6748	4.88135
HVO_0745	FtsZ family protein, type III	12.22	1	4	4	14	14.5442	12.22	4	7	655.015	12.22	4	7	360	37.0867	4.51318
HVO_0756	phosphoesterase RecJ domain protein	4.57	1	2	2	7	3.79354	4.57	2	3	259.227	4.57	2	4	394	41.5307	4.77979
HVO_0763	YphA family protein	16.57	2	3	3	13	7.11184	9.71	2	5	837.352	16.57	3	8	175	18.9229	6.53662
HVO_0769	TRAM domain protein	44.78	1	4	4	13	14.9085	39.55	3	6	619.229	44.78	4	7	134	14.8384	4.32275
HVO_0771	probable metallo-beta-lactamase family hydrolase	11.83	1	2	2	5					261.796	11.83	2	5	262	27.7163	6.46826
HVO_0773	probable S-adenosylmethionine-dependent methyltransferase	58.17	1	13	13	245	248.679	58.17	13	122	14200.8	58.17	13	123	251	27.761	6.06201
HVO_0774	probable glycosyltransferase, type 2	21.67	1	5	5	20	20.8938	21.67	5	10	1357.51	21.67	5	10	300	32.2574	6.44287
HVO_0778	thermosome subunit 3	70.42	1	29	31	2499	3684.38	69.27	29	1242	210259	70.42	31	1257	524	55.2081	4.58936
HVO_0783	ATP-dependent protease La	50.43	1	22	22	304	300.033	47.26	21	150	17478.2	50.43	22	154	694	75.4348	4.85596
HVO_0788	tryptophan synthase beta subunit	9	1	2	2	2					75.121	9	2	2	422	45.6821	4.65283
HVO_0790	2-amino-3,7-dideoxy-D-threo-hept-6-ulosonate synthase	60.53	1	13	13	108	125.338	55.26	11	54	6692.97	60.53	13	54	266	27.8258	4.84326
HVO_0795	transcription initiation factor TFB	8.66	1	1	2	6	2.1736	8.66	2	3	156.329	8.66	2	3	335	37.3546	5.59229
HVO_0801	stomatin family protein	57.78	1	22	26	414	588.308	57.78	26	205	30310.8	57.78	26	209	424	46.3722	4.37354
HVO_0806	pyruvate kinase	30.94	1	12	12	101	131.549	30.94	12	50	6696.13	30.94	12	51	585	62.004	4.53857
HVO_0809	methionine--tRNA ligase	25.27	1	13	13	61	52.5246	25.27	13	29	3012.47	25.27	13	32	740	81.8859	4.37354
HVO_0812	phosphoenolpyruvate synthase	65.83	1	45	45	996	1027.65	64.65	43	491	56932.5	65.83	45	505	761	83.0813	4.62744
HVO_0817	phytoene dehydrogenase (phytoene desaturase)	61.41	1	19	19	230	265.3	61.41	19	113	14691.5	61.41	19	117	425	46.1351	4.98291
HVO_0818	threonine synthase	5.91	1	2	2	12	13.1946	5.91	2	6	649.239	5.91	2	6	389	40.7907	4.31006
HVO_0824	probable glycosyltransferase, type 1	32.67	1	9	9	47	52.8512	32.67	9	24	2821.47	32.67	9	23	352	39.6008	5.08447
HVO_0826	peptidase M42 family protein	20.11	1	5	5	52	40.8643	20.11	5	26	2287.54	20.11	5	26	348	37.7247	4.53857
HVO_0829	peptidase S9 family protein	16.28	1	8	8	34	23.4194	16.28	8	17	1290.68	16.28	8	17	608	67.4365	4.53857
HVO_0832	alpha/beta hydrolase fold protein	25.65	1	7	7	222	319.889	25.65	7	111	14044.5	25.65	7	111	308	33.2725	4.66553
HVO_0836	probable M28 family peptidase (homolog to aminopeptidase YwaD)	42.99	1	12	12	142	171.104	38.62	11	69	8185.75	42.99	12	73	435	46.9089	4.62744
HVO_0841	cytochrome bc1 complex cytochrome b/c subunit	24.02	1	5	5	47	41.1608	19.69	4	22	2355.81	24.02	5	25	254	28.7668	5.71924
HVO_0842	cytochrome bc1 complex cytochrome b subunit	6.82	1	2	2	12	15.0015	6.82	2	6	737.985	6.82	2	6	264	30.5019	6.88818
HVO_0843	conserved hypothetical protein	34.88	1	6	6	67	77.2467	34.88	6	30	4039.16	34.88	6	37	129	14.7227	5.56689
HVO_0845	conserved hypothetical protein	9.06	1	2	2	14	23.7608	9.06	2	7	1093.76	9.06	2	7	276	30.0226	4.15771
HVO_0850	proteasome-activating nucleotidase	18.52	1	6	6	18	14.7868	13.33	5	8	947.544	18.52	6	10	405	45.6426	4.60205
HVO_0859	FeS assembly ATPase SufC	37.21	1	10	10	83	75.3862	33.22	8	39	5008.34	37.21	10	44	301	33.4335	4.34814
HVO_0860	SufB domain protein	40.13	1	14	14	114	89.8651	40.13	14	56	5083.3	40.13	14	58	476	53.2137	4.69092
HVO_0861	SufB domain protein	40.05	1	9	9	79	114.661	40.05	9	38	5800.43	40.05	9	41	402	44.6577	4.23389
HVO_0865	FkbM family methyltransferase	20.63	1	5	5	21	27.458	20.63	5	11	1260.02	17.46	4	10	252	27.6889	5.49072
HVO_0869	glutamate synthase large subunit	44.74	1	49	50	358	377.543	43.28	49	174	21610.2	44.74	50	184	1511	163.807	4.70361
HVO_0870	proline--tRNA ligase	22.95	1	9	9	76	84.2128	22.95	9	38	4548.97	22.95	9	38	488	54.9084	4.43701
HVO_0874	beta-lactamase domain protein	19.84	1	11	11	61	63.1559	19.84	11	30	3337.75	19.84	11	31	640	71.9022	5.13525
HVO_0880	conserved hypothetical protein	44.95	1	13	13	84	95.3555	44.95	13	41	4645.06	44.95	13	43	307	36.3149	4.7417
HVO_0881	signal peptide peptidase	24.92	1	7	7	26	28.2352	24.62	6	12	1268.52	24.92	7	14	333	35.2084	4.37354
HVO_0887	oxoglutarate--ferredoxin oxidoreductase beta subunit	59.23	1	10	10	265	250.347	59.23	10	130	15405.5	59.23	10	135	287	31.0256	4.729
HVO_0888	oxoglutarate--ferredoxin oxidoreductase alpha subunit	47.1	1	21	21	522	676.838	43.52	20	260	34776.6	46.93	20	262	586	63.9862	4.48779
HVO_0892	ABC-type transport system periplasmic substrate-binding protein (probable substrate copper)	4.68	1	2	2	4	6.34843	4.68	2	2	225.744	4.68	2	2	641	67.0591	4.70361
HVO_0893	methylmalonyl-CoA mutase subunit A	12.19	1	5	5	20	34.9779	12.19	5	10	1522.17	12.19	5	10	566	63.1154	4.36084
HVO_0894	acyl-CoA synthetase	33.69	1	8	16	161	159.555	31.57	15	79	8177.54	33.69	16	82	662	74.3046	4.4751
HVO_0899	ABC-type transport system periplasmic substrate-binding protein (probable substrate branched-chain amino acids)	21.46	1	6	6	55	72.3678	21.46	6	26	2990.94	21.46	6	29	466	49.1795	4.1958
HVO_0902	ABC-type transport system ATP-binding protein (probable substrate branched-chain amino acids)	33.73	1	8	8	27	21.1324	29.76	7	12	1306.68	33.73	8	15	252	27.3051	4.65283
HVO_0907	cox-type terminal oxidase subunit I	6.18	1	2	2	9	4.2866	6.18	2	4	299.964	6.18	2	5	599	65.7167	5.10986
HVO_0908	conserved hypothetical protein	37.82	1	2	2	25	32.8719	37.82	2	12	1118.93	37.82	2	13	119	12.5624	4.22119
HVO_0914	probable lyase (homolog to lactoylglutathione lyase)	26.25	1	5	5	32	25.9901	26.25	5	16	1416.06	26.25	5	16	259	29.9244	4.36084
HVO_0940	P-type transport ATPase (probable substrate copper/metal cation)	5.19	1	3	3	7	5.99254	3.99	2	3	248.014	5.19	3	4	828	85.9422	4.52588
HVO_0944	ba3-type terminal oxidase subunit II	23.46	1	4	4	45	57.6188	23.46	4	22	2759.01	23.46	4	23	179	19.3662	4.28467
HVO_0950	2-dehydro-3-deoxy-phosphogluconate aldolase, bacterial-type	16.44	1	3	3	21	25.1433	10.5	2	10	967.593	16.44	3	11	219	22.4017	4.05615
HVO_0951	hypothetical protein	10.21	1	3	3	10	11.5283	10.21	3	5	647.133	10.21	3	5	333	38.1131	4.69092
HVO_0960	probable oxidoreductase (aldo-keto reductase family protein)	25.62	1	5	5	37	62.0541	25.62	5	18	3157.54	25.62	5	19	281	30.5751	4.58936
HVO_0965	AMP phosphorylase (ribose-1,5-bisphosphate forming)	18.7	1	7	7	33	37.6343	16.67	6	16	2122.99	18.7	7	17	492	52.0909	4.83057
HVO_0966	ribose-1,5-bisphosphate isomerase (ribulose-bisphosphate forming)	20.12	1	5	5	22	29.3055	20.12	5	11	1360.6	20.12	5	11	323	34.8546	5.23682
HVO_0968	NADH dehydrogenase-like complex subunit CD	15.78	1	1	9	192	193.019	15.78	9	95	13537.8	15.78	8	97	564	63.2501	4.60205
HVO_0970	ribulose-bisphosphate carboxylase large subunit	5.8	1	2	2	6	6.83794	5.8	2	3	482.962	5.8	2	3	414	43.8946	4.58936
HVO_0972	DUF1628 family protein	35.84	1	3	3	464	760.924	35.84	3	232	41054.7	35.84	3	232	173	17.6607	4.09424
HVO_0973	pyridoxal phosphate-dependent aminotransferase (probable aspartate aminotransferase)	51.82	1	14	14	110	138.381	51.82	14	55	7175.95	49.74	13	55	384	41.4402	4.41162
HVO_0974	6,7-dimethyl-8-ribityllumazine synthase	29.85	1	3	3	11	6.36726	23.13	2	3	629.423	29.85	3	8	134	13.897	4.55127
HVO_0979	NADH dehydrogenase-like complex subunit B	47.21	1	13	13	140	155.862	44.21	12	69	7785.01	47.21	13	71	233	26.1219	5.0083
HVO_0980	NADH dehydrogenase-like complex subunit CD	70.92	1	23	31	764	719.846	67.5	30	380	45506.1	70.2	30	384	557	63.4437	4.52588
HVO_0981	NADH dehydrogenase-like complex subunit H	9.17	1	4	4	20	23.9189	9.17	4	10	1153.29	9.17	4	10	349	36.917	5.18604
HVO_0982	NADH dehydrogenase-like complex subunit I	32.68	1	6	6	71	92.0707	32.68	5	35	5268.74	32.68	6	36	153	17.6955	4.88135
HVO_0987	NADH dehydrogenase-like complex subunit M	5.7	1	3	3	11	9.90739	5.7	3	5	455.811	5.7	3	6	509	54.7096	5.08447
HVO_0995	conserved hypothetical protein	6.67	1	3	3	9	5.58977	4.06	2	4	443.897	6.67	3	5	345	35.9497	4.95752
HVO_0996	DUF21/CBS domain protein	24.52	1	7	7	36	45.6828	22.34	6	18	1627.55	24.52	7	18	367	39.107	4.51318
HVO_0999	DRTGG domain protein	11.11	1	3	3	7	4.15162	11.11	3	4	138.143	6.61	2	3	378	39.802	4.43701
HVO_1000	acyl-CoA synthetase (homolog to acetate--CoA ligase (ADP-forming))	16.93	1	10	10	71	68.6512	16.93	10	35	3947.4	16.93	10	36	697	74.5075	4.13232
HVO_1006	ABC-type transport system ATP-binding protein	23.97	1	5	5	26	37.5693	23.97	5	13	1311.4	23.97	5	13	317	32.7206	4.38623
HVO_1008	GFO family oxidoreductase	12.35	1	3	3	6	11.7386	12.35	3	6					332	35.9598	4.71631
HVO_1009	probable oxidoreductase (aldo-keto reductase family protein)	68.24	1	19	19	218	250.172	68.24	19	107	14649.6	68.24	19	111	340	38.8106	4.57666
HVO_1014	cox-type terminal oxidase subunit II	14.68	1	2	2	186	141.302	14.68	2	90	9230.08	14.68	2	96	252	27.7107	4.58936
HVO_1018	RecJ domain protein	42.81	1	22	23	201	223.602	42.81	23	98	12572.9	42.81	23	103	633	69.7502	4.57666
HVO_1020	HEAT-PBS family protein	44.87	1	14	14	634	767.462	40.57	13	313	41569.5	44.87	14	321	419	45.5223	3.95459
HVO_1022	NamA family oxidoreductase (homolog to old yellow enzyme)	23.76	1	5	5	10	15.9679	20.72	4	5	523.371	13.81	4	5	362	39.6035	4.81787
HVO_1023	conserved hypothetical protein	18.08	1	4	4	37	14.2014	18.08	4	18	1761.79	18.08	4	19	271	30.2447	4.62744
HVO_1025	acetyl-CoA C-acyltransferase	19.58	1	4	4	27	25.0094	13.32	3	13	1531.12	19.58	4	14	383	40.7066	4.56396
HVO_1027	twin arginine translocation system subunit TatAo	23.33	1	2	2	4	5.60066	23.33	2	2	145.114	23.33	2	2	90	9.57675	4.17041
HVO_1034	type IV pilus biogenesis complex ATPase subunit	21.81	1	9	9	51	39.9879	21.81	9	25	2352.57	21.81	9	26	564	64.1927	4.75439
HVO_1038	uracil-DNA glycosylase superfamily protein	23.08	1	4	4	18	6.9387	23.08	4	9	556.477	23.08	4	9	208	22.7219	4.61475
HVO_1048	phosphoribosylformylglycinamidine synthase 2	8.69	1	4	4	15	20.9489	6.84	3	6	1080.39	8.69	4	9	702	72.9193	4.18311
HVO_1049	PHP domain protein	11.89	1	2	2	8	6.70343	11.89	2	4	362.132	11.89	2	4	227	24.0013	5.41455
HVO_1054	aspartyl/glutamyl-tRNA(Asn/Gln) amidotransferase subunit A	11.11	1	2	2	5					520.422	11.11	2	5	423	43.8814	4.31006
HVO_1055	TrkA domain protein	8.85	1	2	2	8	8.87697	8.85	2	4	389.385	8.85	2	4	226	24.4382	4.38623
HVO_1062	phosphopantothenoylcysteine decarboxylase / phosphopantothenate--cysteine ligase	37.56	1	9	9	61	69.0432	37.56	9	31	3296.38	37.56	9	30	386	39.9533	4.67822
HVO_1072	purine phosphoribosyltransferase (adenine phosphoribosyltransferase, xanthine-guanine phosphoribosyltransferase)	37.23	1	4	4	29	34.1597	37.23	4	14	1385.22	37.23	4	15	188	20.5195	4.60205
HVO_1082	homolog to orotate phosphoribosyltransferase	41.9	1	8	8	47	30.0554	41.9	8	24	2089.39	38.57	7	23	210	22.2851	4.42432
HVO_1084	adenylosuccinate lyase	33.48	1	12	12	67	53.1537	33.48	12	32	3999.45	33.48	12	35	463	50.7854	4.70361
HVO_1085	phosphoribosylglycinamide formyltransferase / phosphoribosylaminoimidazolecarboxamide formyltransferase	22.1	1	8	8	33	35.9644	20.19	7	15	1992.02	20.95	7	18	525	56.4225	4.39893
HVO_1091	proteasome alpha subunit	48.02	1	12	13	252	301.8	48.02	13	126	16649.7	48.02	13	126	252	27.5966	4.56396
HVO_1094	ribonuclease P protein component 3	41.56	1	8	8	30	20.875	41.56	8	16	986.442	38.96	7	14	231	25.578	5.31299
HVO_1095	conserved hypothetical protein	11.41	1	2	2	2					149.129	11.41	2	2	184	18.8466	4.86865
HVO_1099	2,3,4,5-tetrahydropyridine-2,6-dicarboxylate N-succinyltransferase	11.07	1	3	3	22	17.6608	11.07	3	10	1064.73	11.07	3	12	280	30.1397	4.43701
HVO_1100	4-hydroxy-tetrahydrodipicolinate reductase	15.42	1	2	2	16	7.45084	15.42	2	7	564.958	15.42	2	9	253	26.0457	4.60205
HVO_1101	4-hydroxy-tetrahydrodipicolinate synthase	9.51	1	3	3	13	17.4611	7.21	2	6	813.177	9.51	3	7	305	32.6543	4.56396
HVO_1102	conserved hypothetical protein	22.42	1	3	3	15	10.6054	22.42	3	7	730.144	22.42	3	8	165	18.2142	4.89404
HVO_1110	ABC-type transport system periplasmic substrate-binding protein (probable substrate cobalamin)	17.02	1	4	4	77	95.8113	17.02	4	39	4331.94	17.02	4	38	382	39.6163	4.24658
HVO_1112	ABC-type transport system ATP-binding protein (probable substrate cobalamin)	9.24	1	2	2	7	3.90717	9.24	2	3	219.118	9.24	2	4	476	49.3666	4.55127
HVO_1113	FtsZ family protein, type III	10.03	1	1	4	23	8.36066	10.03	4	11	961.397	10.03	4	12	389	40.8333	4.89404
HVO_1125	cysteine--tRNA ligase	5.26	1	2	2	12	20.0333	5.26	2	6	1024.01	5.26	2	6	494	55.1833	4.56396
HVO_1129	conserved hypothetical protein	7.44	1	2	2	2					105.543	7.44	2	2	390	42.9771	4.43701
HVO_1130	conserved hypothetical protein	41.97	1	4	4	50	67.6583	41.97	4	25	2772.74	41.97	4	25	193	20.0574	4.77979
HVO_1132	adenylosuccinate synthase	34.31	1	14	14	89	71.7843	31.15	13	43	5039.02	34.31	14	46	443	48.2009	4.56396
HVO_1134	conserved hypothetical protein	2.38	1	2	2	5	6.27173	2.38	2	3	142.737	2.38	2	2	757	80.6341	4.34814
HVO_1137	ion channel pore / TrkA domain protein	5.07	1	2	2	6	3.36829	5.07	2	3	269.876	5.07	2	3	552	58.6961	4.56396
HVO_1140	acyl-CoA dehydrogenase	24.21	1	8	8	32	29.9225	24.21	8	16	1763.18	24.21	8	16	380	41.1672	4.55127
HVO_1145	30S ribosomal protein S1e	58.64	1	14	14	978	1279.03	58.64	14	486	60419.4	58.64	14	492	220	24.7995	4.85596
HVO_1148	30S ribosomal protein S15	49.68	1	6	6	28	39.1821	49.68	6	14	2197.34	49.68	6	14	155	17.5188	4.90674
HVO_1160	type IV pilus biogenesis complex ATPase subunit	6.55	1	3	3	4	2.02146	3.73	2	2	25.4598	5.82	2	2	1100	120.384	4.37354
HVO_1164	HD family hydrolase	19.63	1	5	5	23	18.9254	19.63	5	11	1340.21	19.63	5	12	270	29.8453	4.86865
HVO_1165	mechanosensitive channel protein MscS	28.81	1	9	9	62	53.0264	28.81	9	31	2714.88	28.81	9	31	302	32.5821	4.90674
HVO_1168	probable glycosyltransferase, type 1	23.23	1	8	8	45	53.9095	23.23	7	22	3595.1	23.23	8	23	353	39.0763	5.0083
HVO_1172	NAD-dependent epimerase/dehydratase	10.16	1	2	2	12	15.6888	10.16	2	6	923.565	10.16	2	6	315	34.8667	4.33545
HVO_1176	conserved hypothetical protein	16.33	1	3	3	12	8.01815	16.33	3	5	488.37	16.33	3	7	251	27.6551	5.10986
HVO_1181	transcription regulator (homolog to phosphate uptake regulator)	11.37	1	3	3	21	17.7983	11.37	3	10	1081.27	11.37	3	11	343	38.3827	4.94482
HVO_1184	DUF1511 family protein	22.96	1	7	7	42	37.6193	14.51	5	19	2271.89	22.96	7	23	379	40.3176	4.22119
HVO_1187	conserved hypothetical protein	13.99	1	2	2	8	8.24326	13.99	2	4	441.737	13.99	2	4	143	16.3652	4.85596
HVO_1189	aldehyde dehydrogenase	62.01	1	24	24	1226	829.814	54.72	23	584	54055.8	62.01	24	642	508	56.136	4.58936
HVO_1191	proline dehydrogenase	41.58	1	8	8	77	74.5434	41.58	8	37	4835.06	41.58	8	40	279	30.9514	5.021
HVO_1198	UspA domain protein	24.83	1	3	3	22	29.4487	24.83	3	11	1345.4	24.83	3	11	145	15.6209	4.75439
HVO_1199	acyl-CoA dehydrogenase	6.32	1	3	3	9	2.32588	3.95	2	4	413.919	6.32	3	5	380	41.4533	4.64014
HVO_1212	KaiC-type circadian regulator CirA	36.18	1	8	8	43	42.4449	36.18	8	22	2454.66	36.18	8	21	246	27.5458	4.44971
HVO_1228	halocyanin	26.8	1	15	15	168	201.913	26.8	15	82	11565.4	26.8	15	86	821	83.6513	4.17041
HVO_1235	creatininase	36.74	1	5	5	32	33.3322	18.18	3	15	1592.66	36.74	5	17	264	29.2472	4.84326
HVO_1238	probable oxidoreductase (aldo-keto reductase family protein)	45.37	1	10	10	103	112.23	45.37	10	51	5792.05	45.37	10	52	324	36.6457	4.67822
HVO_1241	SCO1/SenC/PrrC family protein	22.87	1	3	3	21	27.8819	22.87	3	10	1493.47	22.87	3	11	223	24.5717	4.44971
HVO_1242	conserved hypothetical protein	7.87	1	2	2	14	16.7444	7.87	2	7	821.836	7.87	2	7	432	47.071	4.75439
HVO_1245	probable disulfide bond formation protein	21.15	1	4	4	76	100.764	21.15	4	38	4229.7	21.15	4	38	227	24.1855	4.50049
HVO_1257	AAA-type ATPase (MoxR subfamily)	17.16	1	6	6	25	13.4185	12.43	4	11	913.863	17.16	6	14	338	37.44	4.66553
HVO_1260	von Willebrand factor type A domain protein	3.91	1	3	3	8	3.77594	3.91	3	4	330.03	3.91	3	4	818	85.1193	4.65283
HVO_1261	conserved hypothetical protein	10.87	1	4	4	19	16.4886	9.7	3	9	996.757	10.87	4	10	598	62.5971	4.64014
HVO_1264	conserved hypothetical protein	11.52	1	2	2	24	35.7294	11.52	2	12	2523.81	11.52	2	12	217	23.4163	4.22119
HVO_1266	pyridoxal phosphate-dependent aminotransferase (probable aspartate aminotransferase)	9.66	1	4	4	9	2.14752	9.66	4	5	235.504	7.57	3	4	383	41.9683	4.48779
HVO_1273	inosine-5'-monophosphate dehydrogenase	65.86	1	20	20	318	307.435	63.25	19	157	15572.5	59.84	19	161	498	53.2531	4.55127
HVO_1284	GTP cyclohydrolase III	17.62	1	4	4	21	19.5961	17.62	4	11	1044.27	17.62	4	10	261	28.8911	4.70361
HVO_1287	PfpI family protease	18.18	1	2	2	21	29.4523	18.18	2	10	993.582	18.18	2	11	198	21.5314	4.52588
HVO_1289	OsmC domain protein	18.94	1	2	2	9	9.58161	18.94	2	5	634.426	18.94	2	4	132	14.2115	3.85303
HVO_1294	GMC family oxidoreductase	7.6	1	3	3	14	15.319	7.6	3	7	772.198	7.6	3	7	526	56.6733	4.94482
HVO_1300	triosephosphate isomerase	10.28	1	2	2	10	11.0516	10.28	2	5	725.023	10.28	2	5	214	21.3196	4.25928
HVO_1304	pyruvate--ferredoxin oxidoreductase beta subunit	58.97	1	11	11	606	689.428	58.97	11	307	32976.6	58.97	11	299	312	34.4753	4.98291
HVO_1305	pyruvate--ferredoxin oxidoreductase alpha subunit	51.66	1	19	19	837	904.004	50.4	18	412	49547.4	51.66	19	425	631	68.4271	4.48779
HVO_1306	chorismate synthase	41.56	1	12	12	92	121.757	41.56	12	46	4829.71	41.56	12	46	385	41.9212	4.83057
HVO_1309	peptidase M24 family protein	5.12	1	2	2	3					290.185	5.12	2	3	391	42.0734	4.36084
HVO_1327	AAA-type ATPase (CDC48 subfamily)	11.28	1	4	5	13	11.734	7.88	4	6	457.963	11.28	5	7	736	78.1178	4.88135
HVO_1346	GTP-binding protein HflX	39.49	1	14	14	75	94.559	39.49	14	38	4857.16	39.26	13	37	433	48.1825	4.729
HVO_1348	probable YjeF family carbohydrate kinase	44.35	1	15	15	121	179.169	41	14	60	9234.05	44.35	15	61	478	48.8084	4.44971
HVO_1354	DNA mismatch repair protein MutS	12.59	1	7	7	22	14.5574	12.59	7	10	708.492	12.59	7	12	580	62.1286	4.56396
HVO_1368	probable metallo-beta-lactamase family hydrolase	11.24	1	3	3	34	44.5539	11.24	3	17	1470.54	11.24	3	17	267	29.2748	4.48779
HVO_1370	gamma-glutamyl phosphate reductase	21.85	1	8	8	25	30.1579	21.85	8	13	1180.62	16.22	7	12	444	48.0876	4.33545
HVO_1373	acyl-CoA dehydrogenase	23.76	1	7	7	29	30.1906	18.02	6	14	1618.58	23.76	7	15	383	42.5214	4.61475
HVO_1374	acyl-CoA synthetase	10.13	1	5	5	25	27.4355	10.13	5	12	1536.4	10.13	5	13	553	61.1188	4.50049
HVO_1380	methylmalonyl-CoA mutase subunit A	20.25	1	7	7	29	26.8411	18.82	6	13	1079.41	20.25	7	16	558	61.8671	4.41162
HVO_1387	enoyl-CoA hydratase	21.79	1	5	5	32	18.0191	21.79	5	14	1576.64	21.79	5	18	257	27.5335	4.51318
HVO_1395	M20 family amidohydrolase (homolog to indole-3-acetyl-aspartic acid hydrolase)	23.89	1	7	7	32	29.852	23.89	7	16	1471.61	23.89	7	16	427	45.3819	4.56396
HVO_1396	FAD-dependent oxidoreductase (homolog to geranylgeranyl reductase)	40.76	1	15	15	134	136.016	39.7	14	65	7235.92	36.09	14	69	471	51.0359	4.4751
HVO_1400	ABC-type transport system ATP-binding protein (probable substrate sugar)	60.69	1	22	23	189	176.533	60.69	23	94	9463.08	60.69	23	95	519	56.7734	4.67822
HVO_1401	ABC-type transport system periplasmic substrate-binding protein (probable substrate sugar)	62.07	1	13	13	1157	1579.03	62.07	13	570	73311.1	62.07	13	587	377	39.1886	4.18311
HVO_1402	phosphohexomutase (phosphoglucomutase / phosphomannomutase)	23.62	1	6	6	39	39.3825	20.53	5	19	1841.89	23.62	6	20	453	47.4706	4.62744
HVO_1412	diphosphomevalonate decarboxylase	11.42	1	4	4	23	20.6179	11.42	4	11	1173.27	11.42	4	12	324	35.3949	4.77979
HVO_1443	ABC-type transport system ATP-binding protein	15.45	1	5	5	19	14.4672	15.45	5	10	880.345	15.45	5	9	330	36.2952	4.70361
HVO_1444	3-hydroxyacyl-CoA dehydrogenase	11.89	1	3	3	10	13.6752	11.89	3	5	524.126	11.89	3	5	286	30.8303	4.4624
HVO_1447	propionyl-CoA carboxylase carboxyltransferase component	27.19	1	11	11	52	46.8075	27.19	11	25	2282.36	27.19	11	27	581	63.5844	4.70361
HVO_1453	glutamate dehydrogenase (NADP)	35.97	1	12	12	80	60.7496	30.22	11	39	5026.38	35.97	12	41	417	45.7016	4.48779
HVO_1454	aspartate carbamoyltransferase catalytic subunit	58.55	1	12	12	129	158.341	58.22	11	64	7857.27	58.55	12	65	304	33.6538	4.91943
HVO_1455	aspartate carbamoyltransferase regulatory subunit	25.16	1	3	3	16	18.514	25.16	3	8	896.279	25.16	3	8	155	16.7035	4.88135
HVO_1459	ThuA family protein	22.69	1	3	3	30	35.4929	22.69	3	14	1764.65	22.69	3	16	238	26.8049	4.66553
HVO_1465	naphthoate synthase	39.02	1	9	9	66	74.1947	30.49	8	30	3508.05	39.02	9	36	305	33.9113	4.83057
HVO_1469	2-succinyl-5-enolpyruvyl-6-hydroxy-3-cyclohexene-1-carboxylate synthase	17.81	1	8	8	28	4.23566	17.81	8	13	821.781	17.81	8	15	584	63.3085	4.79248
HVO_1477	endonuclease domain protein	15.9	1	3	3	10	10.5449	15.9	3	5	445.336	15.9	3	5	327	34.0673	4.32275
HVO_1478	transcription initiation factor TFB	23.34	2	7	7	43	46.9858	23.34	7	21	2259.62	23.34	7	22	317	35.71	5.46533
HVO_1479	CHP03663 family protein	6.4	1	2	2	6	9.20393	6.4	2	3	393.788	6.4	2	3	547	57.3073	5.98584
HVO_1481	UspA domain protein	34.97	1	4	4	26	31.0845	34.97	4	13	1397.29	34.97	4	13	163	17.6586	4.39893
HVO_1488	D-gluconate dehydratase	49.76	1	13	15	298	351.422	49.76	15	143	18171.4	49.76	15	155	412	45.7655	4.60205
HVO_1491	HAD superfamily hydrolase	4.17	1	2	2	5	3.31965	4.17	2	3	108.368	4.17	2	2	408	44.4103	4.60205
HVO_1494	fructose-1,6-bisphosphate aldolase, class II	14.85	1	3	3	18	19.3087	14.85	3	9	895.764	14.85	3	9	330	36.2795	4.34814
HVO_1495	phosphotransferase system component IIB, fructose-specific	13.29	1	2	2	8	10.5709	13.29	2	4	425.493	13.29	2	4	158	16.2689	4.4624
HVO_1496	phosphotransferase system component I	9.38	1	3	3	8	8.02086	9.38	3	4	232.142	7.43	2	4	565	60.2876	4.2085
HVO_1502	3-isopropylmalate dehydrogenase	36.73	1	8	8	99	119.175	29.01	7	46	6246.1	36.73	8	53	324	33.7037	4.23389
HVO_1504	3-isopropylmalate dehydratase large subunit	20.93	1	9	9	49	48.2017	20.93	9	26	2421.05	20.93	9	23	473	51.5879	4.55127
HVO_1506	ketol-acid reductoisomerase	66.38	1	15	15	898	846.921	60.34	13	399	56102.4	66.38	15	499	348	37.85	4.33545
HVO_1507	acetolactate synthase small subunit	86.24	1	15	15	190	256.199	86.24	15	95	13928.9	86.24	15	95	218	23.6941	4.94482
HVO_1508	acetolactate synthase large subunit	36.12	1	13	13	427	550.596	36.12	13	213	25894.4	36.12	13	214	587	62.3217	4.36084
HVO_1510	2-isopropylmalate synthase	8.18	1	3	3	14	20.998	8.18	3	8	1066.83	6.82	2	6	440	47.7115	4.81787
HVO_1513	conserved hypothetical protein	15.35	1	2	2	12	9.3015	15.35	2	6	533.307	15.35	2	6	228	25.0754	5.07178
HVO_1517	dolichyl-phosphate hexosyltransferase AglJ	16.5	1	3	3	30	10.7026	16.5	3	14	1006.61	16.5	3	16	303	33.2486	4.81787
HVO_1522	hexuronic acid methyltransferase AglP	54.39	1	11	11	127	112.951	54.39	11	63	7106.46	54.39	11	64	239	26.2465	4.98291
HVO_1523	agl cluster protein AglQ	35.04	1	7	7	75	11.5831	35.04	7	29	2981.64	35.04	7	46	371	42.1068	6.03662
HVO_1523_A	glycosyltransferase AglE	7.57	1	3	3	15	3.82999	7.57	3	8	568.158	7.57	3	7	304	33.8472	7.07861
HVO_1528	glycosyltransferase AglI	23.39	1	5	5	10	4.92381	23.39	5	6	360.825	13.56	3	4	295	32.8252	4.71631
HVO_1529	glycosyltransferase AglG	24.28	1	8	8	62	53.0833	24.28	8	31	2817.31	19.17	7	31	313	35.7795	4.58936
HVO_1530	dolichyl-monophosphooligosaccharide--protein glycotransferase AglB	9.58	1	8	8	51	50.1072	9.58	8	26	3018.08	9.58	8	25	1054	113.604	4.56396
HVO_1531	UDP-glucose 6-dehydrogenase	4.19	1	2	2	3					278.965	4.19	2	3	430	45.9383	4.50049
HVO_1538	glycerol-3-phosphate dehydrogenase subunit A	36.86	1	16	16	136	161.57	33.96	15	65	7834.57	36.86	16	71	586	63.4467	4.70361
HVO_1539	glycerol-3-phosphate dehydrogenase subunit B	63.27	1	16	16	155	170.954	58.29	15	76	9058.8	63.27	16	79	422	43.6158	4.71631
HVO_1540	glycerol-3-phosphate dehydrogenase subunit C	26.15	1	10	11	170	220.241	26.15	11	84	11970.6	26.15	11	86	436	48.5915	4.61475
HVO_1541	glycerol kinase	30.59	1	12	12	84	83.4342	23.73	10	38	5767.95	30.59	12	46	510	56.7025	4.50049
HVO_1542	conserved hypothetical protein	11.02	1	2	2	16	21.3636	11.02	2	8	748.825	11.02	2	8	354	36.1221	5.47803
HVO_1545	dihydroxyacetone kinase subunit DhaL	18.1	1	3	3	20	22.2116	18.1	3	11	927.981	18.1	3	9	232	24.8222	4.4751
HVO_1546	dihydroxyacetone kinase subunit DhaK	27.71	1	9	9	41	35.8007	24.4	8	17	2022.39	27.71	9	24	332	34.8247	4.22119
HVO_1547	isoleucine--tRNA ligase	5.18	1	4	4	15	24.0354	5.18	4	8	844.926	5.18	4	7	1043	117.92	4.29736
HVO_1548	conserved hypothetical protein	23.76	1	3	3	8	4.38111	23.76	3	4	279.931	23.76	3	4	202	22.2367	4.95752
HVO_1552	ArsR family transcription regulator	34.95	1	4	4	27	25.0656	34.95	4	13	1301.5	34.95	4	14	206	20.8469	4.65283
HVO_1558	cytochrome P450	20.74	1	6	6	26	24.464	11.52	4	13	1159	20.74	6	13	434	48.4366	4.91943
HVO_1562	proteasome beta subunit	29.22	1	6	6	134	120.575	29.22	6	70	6969.9	29.22	6	64	243	25.9779	4.62744
HVO_1568	alpha/beta hydrolase fold protein	33.21	1	6	6	40	41.4134	33.21	6	19	1834.11	33.21	6	21	277	29.4358	4.94482
HVO_1570	DNA topoisomerase VI subunit A	7.38	1	2	2	8	6.59617	7.38	2	4	493.868	7.38	2	4	366	41.8034	4.62744
HVO_1571	DNA topoisomerase VI subunit B	16.17	1	10	10	64	70.6647	13.78	9	29	4344.97	16.17	10	35	798	87.3846	4.729
HVO_1572	DNA gyrase subunit B	9.86	1	5	5	30	28.6511	9.86	5	15	1351.5	9.86	5	15	639	71.1694	4.83057
HVO_1573	DNA gyrase subunit A	17.87	1	12	12	57	50.4867	12.65	10	27	2947.4	17.87	12	30	862	94.7946	4.56396
HVO_1575	arginase	50.17	1	8	8	44	32.2107	45.82	7	21	1781.92	39.46	7	23	299	30.9983	4.57666
HVO_1578	probable NADH dehydrogenase	51.13	1	19	19	843	1222.2	51.13	19	419	59337.1	51.13	19	424	397	42.7902	4.39893
HVO_1579	uridine phosphorylase	20.96	1	2	2	2					71.0048	20.96	2	2	272	29.0022	4.64014
HVO_1589	molecular chaperone DnaJ	8.83	1	3	3	18	14.8552	6.49	2	8	851.358	8.83	3	10	385	41.8758	4.97021
HVO_1590	DnaK-type molecular chaperone Hsp70	30.88	1	15	15	88	104.171	30.88	15	43	5549.37	30.88	15	45	625	67.2097	4.18311
HVO_1591	conserved hypothetical protein	32.2	1	5	6	39	48.883	29.55	5	19	2445.55	32.2	6	20	264	28.7488	5.50342
HVO_1593	PAC2 family protein	18.95	1	3	3	19	19.2238	18.95	3	10	641.361	18.95	3	9	248	26.6116	4.4624
HVO_1597	conserved hypothetical protein	40.77	1	5	5	20	24.4604	40.77	5	10	1200.73	40.77	5	10	130	13.7098	4.44971
HVO_1601	ABC-type transport system ATP-binding protein (probable substrate sulfonate)	12.18	1	2	2	6	7.12543	12.18	2	3	188.806	12.18	2	3	271	28.9552	4.36084
HVO_1603	ABC-type transport system periplasmic substrate-binding protein (probable substrate sulfonate)	32.18	1	5	5	151	194.638	32.18	5	75	9077.79	32.18	5	76	348	37.1731	4.34814
HVO_1609	conserved hypothetical protein	16.9	1	3	4	30	47.0092	16.9	4	16	2315.29	14.48	3	14	290	30.9787	4.57666
HVO_1610	conserved hypothetical protein	13.78	1	2	2	8	11.9667	13.78	2	4	456.201	13.78	2	4	283	30.4581	4.55127
HVO_1613	probable glycosyltransferase, type 2	25.44	1	4	4	44	48.1329	25.44	4	21	2523.05	25.44	4	23	228	25.0756	4.79248
HVO_1623	conserved hypothetical protein	9.4	1	2	2	4	5.31188	9.4	2	2	113.559	9.4	2	2	298	32.8345	4.56396
HVO_1625	conserved hypothetical protein	10.24	1	5	5	25	22.0464	10.24	5	13	1209	8.1	4	12	654	70.0514	4.04346
HVO_1626	homolog to UPF0173 family metal-dependent hydrolase	20.58	1	5	5	22	22.7022	16.61	4	10	1444.98	20.58	5	12	277	30.5815	4.29736
HVO_1637	FKBP-type peptidylprolyl isomerase	14.38	1	4	4	22	17.6649	14.38	4	11	866.611	14.38	4	11	306	33.7636	3.76416
HVO_1649	methionine adenosyltransferase	14.18	1	4	4	10	13.434	14.18	4	5	440.062	14.18	4	5	402	43.4717	4.44971
HVO_1657	phosphoribosylamine--glycine ligase	4.44	1	2	2	6	4.56258	4.44	2	3	335.516	4.44	2	3	428	45.476	4.1958
HVO_1658	O-acetyltransferase (homolog to galactoside O-acetyltransferase)	43.33	1	7	7	24	19.0918	38.89	6	10	1383.75	43.33	7	14	180	19.643	5.23682
HVO_1660	DisA-N domain protein	20.82	1	4	4	16	22.0068	20.82	4	8	959.462	20.82	4	8	269	28.9347	4.729
HVO_1667	TrmB family transcription regulator	34.42	1	4	4	26	32.6944	34.42	4	14	1330.58	34.42	4	12	154	16.671	4.4624
HVO_1670	rRNA/tRNA 2'-O-methyltransferase complex protein Nop5	15.36	1	3	3	7	9.44813	11.43	2	3	612.098	15.36	3	4	280	29.9791	4.91943
HVO_1673	conserved hypothetical protein	48.61	1	8	8	62	83.8277	48.61	8	30	4259.1	48.61	8	32	216	23.1975	4.57666
HVO_1675	magnesium transport protein CorA	14.07	1	5	5	13	8.91036	14.07	5	7	556.007	12.23	4	6	327	37.2106	4.55127
HVO_1676	transcription initiation factor TFB	8.43	1	1	2	2	2.1736	8.43	2	2					332	37.2588	5.49072
HVO_1683	4-alpha-glucanotransferase	3.83	1	2	2	4	2.40538	3.83	2	2	126.456	3.83	2	2	496	56.3058	4.44971
HVO_1684	threonine--tRNA ligase	38.1	1	19	19	116	125.296	34.06	18	57	6874.21	36.55	18	59	643	73.4408	4.44971
HVO_1685	conserved hypothetical protein	8.33	1	4	4	13	3.25302	8.33	4	7	489.1	7.32	3	6	492	54.5247	5.74463
HVO_1690	DHH family phosphoesterase	12.58	1	3	3	3					118.253	12.58	3	3	485	52.098	4.4751
HVO_1692	probable iron-sulfur protein (4Fe-4S)	45.29	1	23	24	483	557.44	43.79	22	239	30668.7	45.29	24	244	733	80.1559	4.48779
HVO_1696	L-lactate permease	2.63	1	2	2	3	4.01235	2.63	2	3					570	60.0347	4.71631
HVO_1697	FAD-dependent oxidoreductase (GlcD/DLD_GlcF/GlpC domain fusion protein)	44.15	2	40	42	671	719.7	44.05	41	332	41368.9	44.15	42	339	1026	111.212	4.53857
HVO_1699	pyridoxal phosphate-dependent aminotransferase (homolog to histidinol-phosphate aminotransferase / aspartate aminotransferase)	5.56	1	2	2	2					113.51	5.56	2	2	378	39.8175	4.44971
HVO_1705	ABC-type transport system periplasmic substrate-binding protein (probable substrate iron-III)	37.89	1	10	10	280	301.805	37.89	10	139	18349.8	37.89	10	141	388	41.8593	4.34814
HVO_1707	ABC-type transport system ATP-binding protein (probable substrate iron-III)	23.91	1	5	5	22	28.5415	21.08	4	10	1307.27	23.91	5	12	389	41.8615	4.39893
HVO_1710	alpha amylase	15.81	1	9	10	46	37.6805	15.81	10	23	2398.01	15.07	9	23	677	75.0207	4.44971
HVO_1711	glucoamylase	26.47	1	29	30	193	185.156	26.47	30	96	9850.7	25.61	29	97	1511	166.117	4.64014
HVO_1727	TATA-binding transcription initiation factor	25.27	1	5	5	54	52.1926	25.27	5	27	3128.85	25.27	5	27	186	19.8702	4.36084
HVO_1751	P-type transport ATPase (probable substrate copper/metal cation)	16.14	1	10	10	54	55.9542	16.14	10	27	3253.6	16.14	10	27	861	89.8992	4.39893
HVO_1760	ABC-type transport system ATP-binding protein (probable substrate iron-III)	15.36	1	2	3	9	0	5.46	2	4	266.3	15.36	3	5	293	32.419	4.57666
HVO_1778	catalase-peroxidase	45.96	1	22	22	265	296.063	43.31	21	132	16178.2	45.96	22	133	718	79.9547	4.31006
HVO_1788	probable sulfite/nitrite reductase (ferredoxin)	24.83	1	10	10	59	67.9865	24.83	10	29	4009.29	24.83	10	30	592	66.564	4.61475
HVO_1799	geranylgeranyl reductase / dolichol omega-reductase	43.41	1	11	11	239	278.782	38.54	10	115	15306	43.41	11	124	410	45.4208	4.75439
HVO_1804	nicotinate phosphoribosyltransferase	29.38	1	9	9	62	74.1256	26.55	8	30	3723.16	29.38	9	32	388	41.1023	4.60205
HVO_1806	conserved hypothetical protein	6.95	1	2	2	7	6.36469	6.95	2	3	316.329	6.95	2	4	475	52.3046	4.33545
HVO_1824	conserved hypothetical protein	16.08	1	5	5	34	47.0825	16.08	5	17	2444.7	16.08	5	17	429	47.3521	4.1958
HVO_1827	30S ribosomal protein S6e	21.8	1	2	2	9	8.11622	21.8	2	4	368.011	21.8	2	5	133	13.8877	4.32275
HVO_1829	aminopeptidase (homolog to leucyl aminopeptidase / aminopeptidase T)	36.26	1	7	7	57	74.4626	26.37	6	28	3839.59	36.26	7	29	364	39.3407	4.34814
HVO_1830	6-phosphogluconate dehydrogenase (decarboxylating)	6.69	1	2	2	8	10.3223	6.69	2	4	437.813	6.69	2	4	299	31.9634	4.52588
HVO_1831	ferredoxin (2Fe-2S)	16.58	1	2	2	76	119.798	16.58	2	38	5808.18	16.58	2	38	193	20.3845	3.97998
HVO_1847	oligoendopeptidase PepF	10.52	1	4	4	22	27.9266	10.52	4	11	1091.76	10.52	4	11	599	68.5007	4.41162
HVO_1854	histidine--tRNA ligase	15.31	1	5	5	26	27.5881	15.31	5	13	1294.75	15.31	5	13	431	47.1328	4.37354
HVO_1858	30S ribosomal protein S19e	80.13	1	11	11	185	161.022	68.21	10	80	12424.5	80.13	11	105	151	16.6634	4.84326
HVO_1868	conserved hypothetical protein	31.84	1	5	5	46	65.894	31.84	5	23	3073.55	31.84	5	23	179	20.0393	5.37646
HVO_1871	UPF0447 family protein	38.12	1	16	16	339	324.306	34.73	15	155	18559.1	38.12	16	184	501	56.0541	4.58936
HVO_1874	probable oxidoreductase (aldo-keto reductase family protein)	8.12	1	2	2	8	6.66849	8.12	2	3	326.082	8.12	2	5	357	39.8412	4.41162
HVO_1875	O-acetyltransferase (homolog to galactoside O-acetyltransferase)	11.48	1	2	2	4	6.13704	11.48	2	2	101.51	11.48	2	2	305	34.0556	4.90674
HVO_1878	NAD synthase	20.29	1	4	4	11	6.55768	10.87	3	5	387.874	20.29	4	6	276	29.5725	4.37354
HVO_1886	ABC-type transport system ATP-binding protein (probable substrate sulfate/tungstate)	14.93	1	2	2	3					226.828	14.93	2	3	288	30.8867	5.14795
HVO_1888	ABC-type transport system periplasmic substrate-binding protein (probable substrate sulfate/tungstate)	35.09	1	9	9	118	145.617	35.09	9	59	7327.95	35.09	9	59	342	35.8903	4.33545
HVO_1894	conserved hypothetical protein	53.26	1	3	3	58	56.0984	53.26	3	29	2605.7	53.26	3	29	92	10.2622	4.66553
HVO_1901	translation initiation factor aIF-2 gamma subunit	14.6	1	5	5	26	23.6614	14.6	5	13	958.599	14.6	5	13	411	43.9139	4.36084
HVO_1907	arNOG05511 family protein (AAA-type ATPase core domain protein)	22.57	1	6	6	19	22.454	17.09	5	9	814.563	22.57	6	10	474	53.3774	4.58936
HVO_1914	acetyl-CoA C-acyltransferase	22.81	1	6	6	19	7.89351	20.16	5	9	457.728	22.81	6	10	377	39.9484	4.41162
HVO_1916	Kef-type transport system (probable substrate potassium)	12.76	1	6	6	48	67.763	12.76	6	24	3202.19	12.76	6	24	635	66.2285	4.62744
HVO_1917	acyl-CoA synthetase	37.84	1	19	19	123	133.13	37.84	19	61	6302.32	37.84	19	62	666	74.0188	4.77979
HVO_1921	serine--tRNA ligase	18.26	1	7	7	31	27.7296	14.78	6	15	1864.76	18.26	7	16	460	52.0063	4.4624
HVO_1936	F420-0:gamma-glutamyl ligase	15.54	1	3	3	10	6.85739	15.54	3	5	544.54	15.54	3	5	251	27.4347	4.67822
HVO_1944	conserved hypothetical protein	14.18	1	4	4	30	35.2178	14.18	4	15	1945.76	14.18	4	15	416	43.0218	4.22119
HVO_1955	aconitate hydratase	38.23	1	17	17	191	235.111	35.78	15	94	12211.6	38.23	17	97	654	70.3624	4.44971
HVO_1963	translation initiation factor aIF-5B (bacterial-type IF2)	5.83	1	2	2	6	8.13913	5.83	2	3	365.216	5.83	2	3	600	65.3333	4.67822
HVO_1967	glucose-6-phosphate isomerase	27.67	1	8	8	59	69.4622	27.67	8	29	2990.11	27.67	8	30	430	45.5766	4.39893
HVO_1972	GNAT family acetyltransferase	21.33	1	5	5	12	11.7904	16.59	3	5	749.021	21.33	5	7	211	23.2686	6.02393
HVO_1976	protein-export membrane protein SecD	14.5	1	5	5	24	34.9083	14.5	5	13	1544.54	14.5	5	11	524	54.9721	4.51318
HVO_1981	hypothetical protein	13.71	1	2	2	236	384.242	13.71	2	118	21842.8	13.71	2	118	197	20.3373	4.00537
HVO_1985	ABC-type transport system ATP-binding protein	21.45	1	5	5	12	4.62283	21.45	5	6	323.111	21.45	5	6	317	35.0277	4.53857
HVO_2001	tRNA-guanine(15) transglycosylase	8.53	1	2	2	12	19.2226	8.53	2	6	853.253	8.53	2	6	516	56.2656	4.58936
HVO_2006	conserved hypothetical protein	3.98	1	2	2	10	12.6287	3.98	2	5	445.715	3.98	2	5	679	69.7984	4.03076
HVO_2008	archaeosine synthase	24.44	1	10	10	66	65.1728	24.44	10	32	3540.57	24.44	10	34	585	64.9313	4.80518
HVO_2013	FtsZ family protein, type III	31.47	1	6	6	43	64.8781	31.47	6	21	2845.47	31.47	6	22	394	41.4747	4.61475
HVO_2015	conserved hypothetical protein	44.06	1	10	10	98	110.34	36.23	9	48	6271.03	38.26	9	50	345	37.7341	4.24658
HVO_2016	conserved hypothetical protein	21.4	1	5	5	36	58.1304	21.4	5	18	2809.15	21.4	5	18	299	31.222	4.70361
HVO_2020	DUF502 family protein	37.83	1	8	8	63	76.849	37.83	8	32	3500.03	37.83	8	31	267	29.388	4.34814
HVO_2027	YphA family protein	11.54	1	2	2	6	1.75939	11.54	2	3	192.254	11.54	2	3	130	13.8841	4.81787
HVO_2031	ABC-type transport system periplasmic substrate-binding protein (probable substrate sugar)	13.65	1	2	2	37	66.233	13.65	2	17	3097.62	13.65	2	20	403	42.3559	3.99268
HVO_2032	ABC-type transport system ATP-binding protein (probable substrate sugar)	2.68	1	1	2	6	1.94704	2.68	2	3	192.767	2.68	2	3	522	56.6384	4.62744
HVO_2040	NAD-dependent epimerase/dehydratase	23.53	2	5	5	16	16.748	23.53	5	8	826.076	17.32	4	8	306	33.819	4.51318
HVO_2046	sulfatase domain protein	55.56	1	15	16	159	197.125	55.56	16	78	9625.65	53.83	15	81	405	45.5285	4.86865
HVO_2047	conserved hypothetical protein	39.19	1	9	9	75	66.5914	39.19	9	36	4424.39	39.19	9	39	296	34.198	4.93213
HVO_2048	probable glycosyltransferase, type 1	11.42	1	3	3	16	6.82273	11.42	3	7	550.153	11.42	3	9	359	40.5096	5.30029
HVO_2049	probable glycosyltransferase, type 2	25.08	1	8	8	45	39.5953	23.78	7	22	2228.99	25.08	8	23	307	35.2734	5.40186
HVO_2053	probable glycosyltransferase, type 1	47.88	1	12	12	101	107.127	40.21	11	51	5929.86	38.36	11	50	378	41.9301	4.66553
HVO_2056	probable epimerase (homolog to dTDP-4-dehydrorhamnose 3,5-epimerase)	10.9	1	2	2	7					595.257	10.9	2	7	156	18.3246	4.55127
HVO_2059	NAD-dependent epimerase/dehydratase	13.87	1	4	4	19	19.4509	13.87	4	10	757.348	13.87	4	9	310	34.1206	4.39893
HVO_2061	probable glycosyltransferase, type 2	10.65	1	3	3	14	5.08899	10.65	3	7	415.105	10.65	3	7	413	43.7825	4.50049
HVO_2068	FtsZ family protein, type III	9.19	1	2	2	12	16.2376	9.19	2	6	765.698	9.19	2	6	370	38.7102	4.48779
HVO_2070	conserved hypothetical protein	28.86	1	13	13	203	321.471	27.76	12	103	15075.7	26.1	12	100	544	58.0937	4.50049
HVO_2072	S-layer glycoprotein	16.81	1	6	7	2923	3498.95	16.32	6	1447	170911	16.81	7	1476	827	85.1379	3.6499
HVO_2074	conserved hypothetical protein	11.81	1	2	2	6	2.48373	11.81	2	3	53.0072	11.81	2	3	525	56.4558	5.23682
HVO_2080	conserved hypothetical protein	17.41	1	7	7	86	138.16	17.41	7	43	6081.95	17.41	7	43	540	56.9572	4.29736
HVO_2081	pectin lyase domain protein	14.99	1	10	10	39	48.4045	14.99	10	21	1939.97	14.02	9	18	1041	109.719	5.33838
HVO_2082	conserved hypothetical protein	18.18	1	4	4	16	16.3809	18.18	4	8	594.691	18.18	4	8	396	40.8606	4.50049
HVO_2122	ABC-type transport system ATP-binding protein (probable substrate dipeptide/oligopeptide)	13.86	1	4	4	15	9.5073	7.88	2	6	693.954	13.86	4	9	368	40.0359	4.62744
HVO_2123	ABC-type transport system ATP-binding protein (probable substrate dipeptide/oligopeptide)	6.7	1	2	2	8	10.7394	6.7	2	4	447.608	6.7	2	4	358	38.8069	4.61475
HVO_2126	ABC-type transport system periplasmic substrate-binding protein (probable substrate dipeptide/oligopeptide)	44.33	1	26	26	535	758.942	44.33	26	266	37714.2	44.33	26	269	573	62.9112	4.44971
HVO_2130	IclR family transcription regulator	11.4	1	2	2	4	6.22037	11.4	2	4					272	30.0604	5.5542
HVO_2150	halocyanin	23.86	1	4	4	43	51.055	23.86	4	22	2519.61	17.96	3	21	373	37.7107	4.42432
HVO_2153	probable copper-containing oxidoreductase	43.64	1	14	14	229	247.773	43.64	14	113	14473.1	43.64	14	116	385	42.0502	5.8208
HVO_2158	malic enzyme (NADP)	26.63	1	9	14	134	137.703	26.63	14	68	7627.96	26.63	14	66	751	81.4044	4.55127
HVO_2160	conserved hypothetical protein	13.29	1	19	19	453	668.024	12.23	18	228	32207.1	13.29	19	225	2257	232.675	3.9165
HVO_2161	conserved hypothetical protein	12.53	1	2	2	32	54.8477	12.53	2	16	2445.09	12.53	2	16	359	36.7003	3.87842
HVO_2163	ABC-type transport system ATP-binding protein (homolog to LolDCE lipoprotein release factor)	30.12	1	5	5	44	47.8376	30.12	5	22	2644.64	30.12	5	22	249	26.6709	6.90283
HVO_2168	AAA-type ATPase (MoxR subfamily)	28.57	1	7	7	36	40.0704	28.57	7	18	1934.87	28.57	7	18	329	35.8934	4.53857
HVO_2169	conserved hypothetical protein	19.36	1	5	5	26	30.1302	19.36	5	12	1596.79	19.36	5	14	346	36.514	4.38623
HVO_2171	DUF58 family protein	4.84	1	2	2	6	8.78274	4.84	2	3	312.785	4.84	2	3	475	50.8235	4.93213
HVO_2172	conserved hypothetical protein	7.29	1	4	4	20	26.6928	7.29	4	10	1361.95	7.29	4	10	741	75.2004	4.27197
HVO_2183	aldehyde ferredoxin oxidoreductase	3.42	1	2	2	2					59.0125	3.42	2	2	643	69.31	4.58936
HVO_2187	CHP01210 family protein	6.39	1	2	2	10	11.9139	6.39	2	5	350.826	6.39	2	5	360	39.9748	4.57666
HVO_2191	formyltetrahydrofolate deformylase	29.66	1	7	7	48	54.9438	29.66	7	24	2805.46	29.66	7	24	327	36.1603	4.62744
HVO_2203	conserved hypothetical protein	25.38	1	2	2	30	11.5749	25.38	2	15	1095.45	25.38	2	15	264	28.3647	4.1958
HVO_2204	FtsZ family protein, type III	41.52	1	10	13	122	124.123	41.52	13	61	6667.29	41.52	13	61	395	42.0385	4.67822
HVO_2205	arNOG06768 family NADH-binding domain protein	40.2	1	8	8	97	163.911	40.2	8	49	8368.04	40.2	8	48	301	32.007	4.99561
HVO_2209	probable branched-chain amino acid dehydrogenase E1 component alpha subunit	11.78	1	4	4	16	15.4324	11.78	4	8	972.347	11.78	4	8	348	38.6877	4.70361
HVO_2225	AstE family protein	28.74	1	4	4	23	31.0785	28.74	4	11	1173.25	28.74	4	12	341	36.9002	4.52588
HVO_2226	probable phosphoribosyltransferase (homolog to anthranilate phosphoribosyltransferase)	16.67	1	4	4	29	26.9287	16.67	4	15	1374.94	16.67	4	14	360	39.6217	4.38623
HVO_2228	PHP domain protein	12.11	1	3	3	10	8.98029	12.11	3	5	479.108	12.11	3	5	289	31.2284	9.81787
HVO_2233	conserved hypothetical protein	28.26	1	2	2	2	1.66596	28.26	2	2					138	15.4447	5.68115
HVO_2242	homolog to translation initiation factor aIF-2 beta subunit / probable RNA-binding protein	10.89	1	2	2	8	9.00385	10.89	2	4	248.478	10.89	2	4	202	22.156	5.10986
HVO_2250	purine phosphoribosyltransferase (adenine phosphoribosyltransferase, xanthine-guanine phosphoribosyltransferase)	20.44	1	2	2	3					183.665	20.44	2	3	181	19.4699	4.28467
HVO_2266	hypothetical protein	7.71	1	2	2	4	6.16133	7.71	2	4					493	56.6763	4.53857
HVO_2267	hypothetical protein	11.69	1	5	5	21	22.2852	11.69	5	11	991.3	10.39	4	10	385	44.2839	4.56396
HVO_2276	conserved hypothetical protein	1.65	1	1	3	4					219.351	1.65	3	4	1397	161.767	4.50049
HVO_2286	conserved hypothetical protein	28.44	1	8	8	54	67.4074	27.55	7	26	3136.08	28.44	8	28	559	62.2893	4.34814
HVO_2300	translation initiation factor aIF-5A	31.45	1	3	3	24	22.3761	24.19	2	11	1349	31.45	3	13	124	14.2001	5.22412
HVO_2302	ubiquinone biosynthesis protein UbiB	9.14	1	5	5	19	17.7672	9.14	5	10	679.514	9.14	5	9	558	62.9637	4.69092
HVO_2303	Hsp20-type molecular chaperone	13.11	1	2	2	4	0	13.11	2	2	101.445	13.11	2	2	122	13.4699	4.37354
HVO_2315	tritrans,polycis-undecaprenyl-diphosphate synthase	5.18	1	2	2	9	1.62556	5.18	2	4	262.081	5.18	2	5	309	35.1135	4.98291
HVO_2316	serpin family protein	18.98	1	7	7	60	64.847	18.98	7	30	3724.55	18.98	7	30	453	48.6573	4.24658
HVO_2336	pyridoxal biosynthesis lyase PdxS	72.52	1	17	17	306	380.365	68.87	15	145	20866.9	72.52	17	161	302	32.5011	4.80518
HVO_2340	amine oxidase family protein	19.45	1	5	5	23	20.1211	19.45	5	12	1256.65	12.59	4	11	437	48.7235	4.43701
HVO_2345	flavin-dependent pyridine nucleotide oxidoreductase	13.8	1	4	4	18	0	13.8	4	8	510.127	13.8	4	10	413	45.7683	4.44971
HVO_2356	GNAT family acetyltransferase	28.01	1	5	7	28	41.6595	26.29	6	13	2038.56	24.32	6	15	407	45.1402	4.64014
HVO_2361	carbamoyl-phosphate synthase (glutamine-hydrolyzing) large subunit	14.14	1	14	14	58	60.8092	14.14	14	29	3287.78	14.14	14	29	1082	117.229	4.32275
HVO_2367	arNOG05179 family protein (DUF87-related AAA-type ATPase)	4.71	1	3	3	10	6.97377	4.71	3	5	425.97	4.71	3	5	658	72.1032	4.70361
HVO_2373	30S ribosomal protein S8e	51.2	1	3	3	24	39.0148	51.2	3	12	1797.76	51.2	3	12	125	13.6381	10.4771
HVO_2375	ABC-type transport system periplasmic substrate-binding protein (probable substrate phosphate)	9.28	1	3	3	54	47.9154	9.28	3	27	3116.38	9.28	3	27	345	37.0131	3.95459
HVO_2378	ABC-type transport system ATP-binding protein (probable substrate phosphate)	29.73	1	9	9	61	67.8201	29.73	9	30	3989.78	29.73	9	31	296	32.5739	4.43701
HVO_2379	transcription regulator (homolog to phosphate uptake regulator)	8.85	1	3	3	13	3.24786	8.85	3	7	327.562	5.75	2	6	226	25.4554	4.24658
HVO_2380	AAA-type ATPase (CDC48 subfamily)	74.16	1	47	47	678	738.448	74.16	47	337	40814.5	73.49	46	341	743	81.9381	4.81787
HVO_2381	UPF0272 family protein	8.32	1	3	3	10	15.2864	8.32	3	5	664.074	8.32	3	5	493	52.2622	4.88135
HVO_2384	CBS domain protein	32.63	1	9	9	35	41.7625	22.89	6	16	2093.37	32.63	9	19	380	42.4948	5.0083
HVO_2397	ABC-type transport system periplasmic substrate-binding protein (probable substrate zinc)	10.33	1	2	2	2	2.4481	10.33	2	2					368	40.0746	4.52588
HVO_2401	glycine dehydrogenase (decarboxylating) (glycine cleavage system protein P)	37.21	1	11	11	79	70.5159	37.21	11	39	3817.96	37.21	11	40	473	50.7587	4.57666
HVO_2402	glycine dehydrogenase (decarboxylating) (glycine cleavage system protein P)	21.7	1	9	9	90	96.0827	21.7	9	45	5293.49	21.7	9	45	447	48.5449	4.56396
HVO_2413	translation elongation factor aEF-1 alpha subunit	19.52	1	4	6	40	18.2936	15.48	5	18	1759.45	19.52	6	22	420	45.5997	4.75439
HVO_2418	conserved hypothetical protein	3.03	1	2	2	12	14.3188	3.03	2	6	634.346	3.03	2	6	892	94.6079	4.15771
HVO_2419	hydroxymethylglutaryl-CoA synthase	12.81	1	4	4	16	9.75476	12.81	4	8	494.229	12.81	4	8	445	50.0722	4.64014
HVO_2425	GNAT family acetyltransferase	36.57	1	7	7	57	45.6647	36.57	7	28	3216.78	36.57	7	29	216	24.3936	4.53857
HVO_2427	replication factor C large subunit	12.91	1	5	5	24	32.3194	12.91	5	12	1160.6	12.91	5	12	488	53.4107	4.66553
HVO_2430	ABC-type transport system ATP-binding protein (probable substrate glutamine)	39.67	1	8	8	84	99.1973	35.54	7	41	5435.5	39.67	8	43	242	26.6225	4.88135
HVO_2431	ABC-type transport system permease protein (probable substrate glutamine)	12.32	1	3	3	9	7.7462	12.32	3	5	335.043	8.33	2	4	276	29.6117	5.14795
HVO_2432	ABC-type transport system periplasmic substrate-binding protein (probable substrate glutamine)	38.38	1	8	8	552	757.424	38.38	8	277	41055	34.34	7	275	297	32.3442	3.97998
HVO_2435	peptidase M24 family protein	14.67	1	3	3	6					377.196	14.67	3	6	368	39.9603	4.52588
HVO_2436	malic enzyme (NADP)	43.68	1	21	26	511	639.616	43.68	26	254	33502.2	43.68	26	257	751	81.4084	4.55127
HVO_2448	probable oxidoreductase (aldo-keto reductase family protein)	8.56	1	2	2	8	10.8821	8.56	2	4	447.623	8.56	2	4	327	36.4661	4.94482
HVO_2452	ribonucleoside-diphosphate reductase, adenosylcobalamin-dependent	36.21	1	31	31	300	306.997	35.53	30	146	16928.9	36.11	30	154	1033	114.305	4.44971
HVO_2456	anthranilate phosphoribosyltransferase	16.92	1	3	3	8	6.08597	16.92	3	4	286.96	16.92	3	4	331	33.7518	4.34814
HVO_2464	succinate--CoA ligase (ADP-forming) alpha subunit	46.37	1	8	8	183	231.088	43.25	7	88	12969.2	46.37	8	95	289	29.8457	4.27197
HVO_2465	succinate--CoA ligase (ADP-forming) beta subunit	41.99	1	11	11	162	143.299	41.99	11	78	8847.31	41.99	11	84	381	40.9791	4.23389
HVO_2467	NADPH:quinone reductase	7.48	1	2	2	10	12.1099	7.48	2	5	478.34	7.48	2	5	321	33.0122	4.51318
HVO_2471	propionyl-CoA carboxylase carboxyltransferase component	59.69	1	24	24	390	448.176	59.69	24	192	23110.1	59.69	24	198	516	56.737	4.89404
HVO_2481	HD family hydrolase	15.64	1	3	3	9	2.3943	12.31	2	4	261.186	15.64	3	5	390	42.7462	6.13818
HVO_2486	propionyl-CoA carboxylase biotin carboxylase component	68.45	1	31	31	543	731.977	68.45	31	271	38785.4	64.27	30	272	599	65.3058	4.51318
HVO_2487	aspartate-semialdehyde dehydrogenase	42.44	1	8	8	113	134.03	42.44	8	56	5513.13	42.44	8	57	344	36.589	4.41162
HVO_2495	DUF106 family protein	30.82	1	9	9	58	65.5469	30.82	9	29	3895.52	30.82	9	29	305	33.4764	4.57666
HVO_2496	adenylate kinase	13.46	1	2	2	10	6.14993	13.46	2	5	373.138	13.46	2	5	208	23.066	4.24658
HVO_2501	alpha/beta hydrolase fold protein	9.18	1	2	2	4	2.6523	9.18	2	2	114.505	9.18	2	2	316	35.3277	5.71924
HVO_2506	isopentenyl-diphosphate delta-isomerase, type I	9.52	1	2	2	12	3.60413	9.52	2	6	339.426	9.52	2	6	189	21.7363	4.4624
HVO_2510	GNAT family acetyltransferase	10.86	1	3	3	6	7.0022	8.22	2	3	299.769	5.92	2	3	304	33.7402	4.48779
HVO_2511	glutamyl-tRNA(Gln) amidotransferase subunit D	24.58	1	6	6	68	81.8031	24.58	6	34	4194.42	24.58	6	34	415	44.4274	4.41162
HVO_2513	conserved hypothetical protein	13.94	1	2	2	14	22.5677	13.94	2	7	696.039	13.94	2	7	165	16.7779	6.06201
HVO_2516	phosphoglycerate mutase, 2,3-biphosphateglycerate-independent type	7.03	1	2	2	6	5.18864	7.03	2	3	286.887	7.03	2	3	526	57.1999	4.31006
HVO_2519	conserved hypothetical protein	7.07	1	2	2	3					371.405	7.07	2	3	382	40.7058	4.34814
HVO_2521	DUF21/CBS domain protein	8.02	1	2	2	14	19.6242	8.02	2	7	1009.56	8.02	2	7	349	38.4016	4.42432
HVO_2524	phytoene synthase	12.68	1	4	4	9	6.69671	10.03	3	4	409.62	12.68	4	5	339	38.2721	4.81787
HVO_2528	phytoene dehydrogenase (phytoene desaturase)	25	1	12	12	93	82.771	25	12	43	5324.64	25	12	50	500	55.8389	4.56396
HVO_2530	homolog to phosphoribosylamine--glycine ligase	5.23	1	2	2	2	4.35234	5.23	2	2					440	49.8055	4.70361
HVO_2533	conserved hypothetical protein	24.11	1	6	6	19	25.3685	24.11	6	10	1331.42	17.56	5	9	336	35.0878	4.38623
HVO_2536	CHP00300 family protein	9.38	1	2	2	3	2.08995	9.38	2	3					416	44.8268	4.51318
HVO_2537	conserved hypothetical protein	27.75	1	3	3	10	13.8956	27.75	3	5	674.103	27.75	3	5	173	18.8513	4.4624
HVO_2538	alpha/beta hydrolase fold protein	50.16	1	11	11	167	179.001	50.16	11	82	11364.7	50.16	11	85	313	33.8102	6.06201
HVO_2541	protein translocase subunit SecY	8.18	1	3	3	8	3.87682	8.18	3	4	127.721	8.18	3	4	489	52.2909	6.81494
HVO_2542	50S ribosomal protein L15	62.42	1	9	9	319	440.334	62.42	9	157	22978.6	62.42	9	162	165	17.8177	4.93213
HVO_2543	50S ribosomal protein L30	56.49	1	7	7	201	248.281	50.65	6	100	14614.8	56.49	7	101	154	17.0965	4.76709
HVO_2544	30S ribosomal protein S5	48.13	1	9	9	87	111.19	36.92	8	43	6277.22	48.13	9	44	214	23.2701	9.29053
HVO_2545	50S ribosomal protein L18	77.17	1	6	6	538	529.404	77.17	6	250	33372.1	77.17	6	288	184	20.1852	5.60498
HVO_2546	50S ribosomal protein L19e	37.75	1	5	5	62	97.8511	37.75	5	31	6475.94	37.75	5	31	151	17.318	9.979
HVO_2547	50S ribosomal protein L32e	78.3	1	14	14	543	680.566	68.51	12	255	37751.4	78.3	14	288	235	25.7959	4.75439
HVO_2548	50S ribosomal protein L6	91.01	1	12	12	960	1004.15	89.89	11	455	56720.7	91.01	12	505	178	19.5987	4.67822
HVO_2549	30S ribosomal protein S8	33.85	1	4	4	40	18.819	33.85	4	20	1385.84	33.85	4	20	130	14.1389	4.79248
HVO_2551	50S ribosomal protein L5	27.33	1	5	5	103	128.913	20.35	3	50	8190	27.33	5	53	172	19.1065	4.77979
HVO_2552	30S ribosomal protein S4e	33.2	1	9	9	123	133.304	33.2	9	62	7424.55	33.2	9	61	247	26.6492	4.57666
HVO_2553	50S ribosomal protein L24	38.98	1	4	4	56	65.2784	38.98	4	28	3888.14	38.98	4	28	118	13.3768	4.729
HVO_2554	50S ribosomal protein L14	58.33	1	9	9	380	467.669	58.33	9	187	22027.6	58.33	9	193	132	14.2256	9.75928
HVO_2555	30S ribosomal protein S17	81.58	1	7	7	354	323.742	55.26	4	155	23718.2	81.58	7	199	114	12.6563	4.80518
HVO_2557	50S ribosomal protein L29	41.43	1	2	2	26	44.5588	41.43	2	13	2575.17	41.43	2	13	70	7.66587	4.36084
HVO_2558	30S ribosomal protein S3	32.24	1	10	10	70	72.4727	27.96	8	34	4865.71	32.24	10	36	304	33.4239	4.05615
HVO_2559	50S ribosomal protein L22	52.94	1	7	7	157	168.529	43.14	6	70	12297.6	52.94	7	87	153	16.9415	5.60498
HVO_2560	30S ribosomal protein S19	55	1	6	6	166	195.155	55	6	84	11132.8	50	5	82	140	15.9651	5.56689
HVO_2561	50S ribosomal protein L2	46.06	1	15	15	681	801.122	46.06	14	338	40929.5	46.06	15	343	241	25.6406	10.4038
HVO_2562	50S ribosomal protein L23	72.29	1	6	6	172	111.414	59.04	5	81	8231.05	72.29	6	91	83	9.42477	5.47803
HVO_2563	50S ribosomal protein L4	66.94	1	13	13	550	608.833	66.94	13	260	32230.1	66.94	13	290	248	26.999	6.44287
HVO_2564	50S ribosomal protein L3	78.99	1	22	22	1303	1372.16	78.99	22	664	73228.6	78.99	22	639	338	37.1557	6.68311
HVO_2579	nicotinate-nucleotide pyrophosphorylase (carboxylating)	11.57	1	3	3	11	9.16318	11.57	3	5	472.232	11.57	3	6	268	27.9292	4.86865
HVO_2583	hydroxymethylglutaryl-CoA reductase (NADPH)	16.13	1	6	6	32	35.509	14.89	5	16	1522.07	16.13	6	16	403	41.0597	4.729
HVO_2588	isocitrate dehydrogenase (NADP)	45.82	1	15	15	128	137.807	41.29	14	62	7003.16	45.82	15	66	419	45.7817	4.58936
HVO_2590	probable oxidoreductase (short-chain dehydrogenase family)	20.26	1	4	4	6					529.391	20.26	4	6	311	33.5735	4.89404
HVO_2606	PQQ repeat protein	37.07	1	14	15	110	86.2939	35.7	14	54	5240.32	37.07	15	56	437	46.8903	4.80518
HVO_2607	PQQ repeat protein	23.15	1	6	6	16	14.9925	23.15	6	8	603.165	23.15	6	8	406	42.2956	4.85596
HVO_2614	uridine phosphorylase	13.22	1	2	2	6					610.941	13.22	2	6	242	25.7517	4.29736
HVO_2617	TrkA-C domain protein	9.93	1	3	3	12	14.8909	9.93	3	6	388.371	9.93	3	6	403	42.0001	4.95752
HVO_2618	TrkA-C domain protein	11.98	1	4	5	12	4.90181	7.19	4	5	363.185	11.98	5	7	501	50.5847	4.48779
HVO_2620	cytochrome bc1 complex Rieske iron-sulfur protein	53.38	1	6	6	256	316.748	53.38	6	125	14712.9	53.38	6	131	281	30.225	4.31006
HVO_2621	phosphoenolpyruvate carboxylase	43.26	1	30	30	285	323.661	43.26	30	142	16025.2	41.03	29	143	897	102.336	4.64014
HVO_2622	probable oxidoreductase (aldo-keto reductase family protein)	5.26	1	1	2	4	1.73672	5.26	2	2	143.855	5.26	2	2	266	29.7374	4.32275
HVO_2624	CTP synthase	19.67	1	8	8	29	18.9535	14.21	7	14	1079.32	19.67	8	15	549	60.791	4.70361
HVO_2625	GMP synthase (glutamine-hydrolyzing) subunit B	7.21	1	2	2	16	19.3359	7.21	2	8	673.364	7.21	2	8	305	33.827	4.7417
HVO_2630	conserved hypothetical protein	25.5	1	7	7	28	28.0668	25.5	7	14	1605.85	25.5	7	14	302	32.8978	4.4751
HVO_2636	PspA domain protein	68.84	1	15	15	195	224.823	68.84	15	97	11835.8	68.84	15	98	276	30.886	4.61475
HVO_2638	homolog to mandelate racemase / homolog to muconate lactonizing enzyme	20	1	7	7	44	29.5823	20	7	22	1943.77	20	7	22	345	36.9125	4.67822
HVO_2643	NADPH:quinone reductase	35.26	1	8	8	95	89.1785	35.26	8	46	4333.65	35.26	8	49	346	37.2325	4.55127
HVO_2646	dihydroxy-acid dehydratase	32.19	1	12	12	94	95.419	31.16	11	46	4561.77	32.19	12	48	584	61.8238	4.42432
HVO_2650	FAD-dependent oxidoreductase (homolog to geranylgeranyl reductase)	5.86	1	2	2	16	22.2383	5.86	2	8	1015.12	5.86	2	8	461	50.659	4.729
HVO_2661	aminotransferase class V (serine--pyruvate aminotransferase / alanine--glyoxylate aminotransferase)	20.27	1	6	6	33	26.5974	20.27	6	16	1685.51	20.27	6	17	370	41.8507	4.4751
HVO_2670	FAD-dependent oxidoreductase (GlcD/DLD_GlcF/GlpC domain fusion protein)	23.53	2	19	20	142	142.132	23.53	20	71	8300.73	23.53	20	71	1058	113.842	4.69092
HVO_2671	aminotransferase class V (serine--pyruvate aminotransferase / alanine--glyoxylate aminotransferase)	13.16	1	4	4	22	15.9059	9.62	3	9	1187.05	13.16	4	13	395	42.3856	4.53857
HVO_2675	histidinol dehydrogenase	19.16	1	4	4	15	13.7069	19.16	4	7	569.821	19.16	4	8	428	45.4066	4.50049
HVO_2682	dodecin	38.57	1	2	2	8	13.5935	38.57	2	4	536.559	38.57	2	4	70	7.70881	4.22119
HVO_2688	TrmB family transcription regulator	17	1	6	6	28	32.6527	15.01	5	13	2401.71	17	6	15	353	39.2502	4.57666
HVO_2690	GFO family oxidoreductase	25.41	1	8	8	47	28.571	25.41	8	22	2028.75	25.41	8	25	366	40.0034	4.60205
HVO_2692	ABC-type transport system ATP-binding protein (probable substrate sugar)	13.92	2	5	5	20	28.7337	13.92	5	10	1206.64	13.92	5	10	395	43.325	4.37354
HVO_2695	ABC-type transport system periplasmic substrate-binding protein (probable substrate sugar)	49.02	1	15	15	285	334.473	49.02	15	142	18060.1	49.02	15	143	512	55.3875	4.42432
HVO_2700	AAA-type ATPase (CDC48 subfamily)	13.79	1	9	10	31	21.2695	13.79	10	15	1292.27	13.79	10	16	754	82.7663	4.75439
HVO_2701	conserved hypothetical protein	36.14	1	2	2	2					58.4264	36.14	2	2	83	8.97838	4.15771
HVO_2703	3-methyl-2-oxobutanoate hydroxymethyltransferase	19.33	1	3	3	18	17.5466	19.33	3	9	550.966	19.33	3	9	269	28.293	4.48779
HVO_2707	GFO family oxidoreductase	13.44	1	5	5	19	23.3569	13.44	5	10	1041.83	11.83	4	9	372	41.0067	4.55127
HVO_2708	YfiH family protein	52.48	1	10	11	142	148.013	52.48	11	69	8503.86	52.48	11	73	322	35.3839	4.34814
HVO_2716	acyl-CoA dehydrogenase	33.33	1	8	8	73	86.3881	30.97	7	36	4403.21	33.33	8	37	381	41.3455	4.65283
HVO_2724	beta-lactamase domain protein	60	1	20	20	1152	706.511	60	20	568	48645.4	58	19	584	450	50.0831	5.40186
HVO_2725	bifunctional short chain isoprenyl diphosphate synthase	16.67	1	6	6	20	12.4427	16.67	6	9	827.929	15.52	5	11	348	38.181	4.32275
HVO_2726	glutamate--tRNA ligase	13.33	1	6	6	21	14.9664	13.33	6	10	667.796	13.33	6	11	585	65.2463	4.57666
HVO_2732	FixC family protein	19.49	1	7	7	42	46.8651	16.43	6	20	2362.52	19.49	7	22	554	59.7829	4.83057
HVO_2737	50S ribosomal protein L8e	43.33	1	2	2	10					1651.36	43.33	2	10	120	12.6283	4.15771
HVO_2739	50S ribosomal protein L24e	22.73	1	2	2	10	4.21235	22.73	2	5	398.515	22.73	2	5	66	7.47156	5.17334
HVO_2740	nucleoside-diphosphate kinase	40.26	1	5	5	62	74.3861	40.26	5	32	4801.48	40.26	5	30	154	17.4793	4.50049
HVO_2742	5-methyltetrahydropteroyltriglutamate--homocysteine S-methyltransferase (methionine synthase II)	19.61	1	5	5	42	47.8895	19.61	5	20	2207.6	19.61	5	22	357	40.2724	4.39893
HVO_2743	5-methyltetrahydropteroyltriglutamate--homocysteine S-methyltransferase (methionine synthase II)	47.62	1	10	10	52	44.5111	42.26	9	20	3368.88	47.62	10	32	336	36.7776	4.11963
HVO_2749	50S ribosomal protein L21e	31.25	1	3	3	22	6.67158	31.25	3	11	842.829	31.25	3	11	96	10.5926	10.9458
HVO_2750	cystathionine synthase/lyase (cystathionine gamma-synthase, cystathionine gamma-lyase, cystathionine beta-lyase)	26.94	1	5	5	49	39.1667	26.94	5	23	1809.29	26.94	5	26	386	42.0631	4.48779
HVO_2756	50S ribosomal protein L10	52.3	1	10	10	550	712.165	52.3	10	274	35451.9	52.3	10	276	348	36.8939	3.99268
HVO_2757	50S ribosomal protein L1	93.4	1	19	19	987	1465.17	88.68	18	484	76871.4	93.4	19	503	212	23.1155	4.42432
HVO_2758	50S ribosomal protein L11	32.7	1	5	5	72	82.4651	32.7	5	36	3952.43	32.7	5	36	159	16.792	4.04346
HVO_2759	peptidase M42 family protein	51.69	1	13	13	153	178.618	51.69	13	75	9114.9	51.69	13	78	354	37.0239	4.39893
HVO_2767	ATP-dependent DNA helicase Dna2	3.96	1	2	2	3					106.67	3.96	2	3	884	97.5292	4.85596
HVO_2770	conserved hypothetical protein	37.5	1	11	11	89	81.7084	37.5	11	44	4833.89	37.5	11	45	320	35.6508	5.14795
HVO_2773	30S ribosomal protein S2	30	1	4	4	54	78.0828	30	4	27	3835.53	30	4	27	260	28.3026	4.15771
HVO_2774	enolase	51.63	1	14	14	234	283.848	51.63	14	114	15456	51.63	14	120	399	41.9796	4.37354
HVO_2777	30S ribosomal protein S9	59.09	1	8	8	163	194.952	59.09	8	81	10362.6	59.09	8	82	132	14.6807	9.74463
HVO_2778	50S ribosomal protein L13	64.83	1	9	9	244	289.617	64.83	9	118	15361.4	64.83	9	126	145	16.0012	5.42725
HVO_2779	50S ribosomal protein L18e	85.34	1	12	12	297	437.542	85.34	11	146	21987.9	85.34	12	151	116	12.7437	8.49951
HVO_2781	DNA-directed RNA polymerase subunit D	16.99	1	3	3	16	20.9464	16.99	3	8	977.836	16.99	3	8	259	28.0699	4.32275
HVO_2782	30S ribosomal protein S11	49.23	1	6	6	193	291.954	49.23	6	99	13438.3	49.23	6	94	130	13.4299	8.55811
HVO_2783	30S ribosomal protein S4	42.86	1	9	9	86	109.16	42.86	9	43	5953.9	42.86	9	43	175	20.0651	5.23682
HVO_2784	30S ribosomal protein S13	58.08	1	11	11	144	158.796	55.69	10	69	9867.83	58.08	11	75	167	18.9124	5.17334
HVO_2796	conserved hypothetical protein	34.91	1	2	2	23	24.3226	34.91	2	11	950.162	34.91	2	12	106	12.0457	4.56396
HVO_2798	ABC-type transport system periplasmic substrate-binding protein (probable substrate branched-chain amino acids)	13.73	1	4	4	171	168.428	13.73	4	84	8634.64	13.73	4	87	437	44.6439	3.95459
HVO_2800	ABC-type transport system ATP-binding protein (probable substrate branched-chain amino acids)	20.16	1	5	5	44	59.4749	20.16	5	22	2702.94	20.16	5	22	253	27.5965	4.42432
HVO_2801	ABC-type transport system ATP-binding protein (probable substrate branched-chain amino acids)	18.82	1	5	5	41	43.1744	15.33	4	19	2081.69	18.82	5	22	287	31.3875	4.4751
HVO_2808	succinate dehydrogenase subunit A (flavoprotein)	58.7	1	25	25	807	884.289	58.7	25	403	48312.3	58.7	25	404	615	67.5991	4.88135
HVO_2809	succinate dehydrogenase subunit B (iron-sulfur protein)	36.18	1	13	13	299	258.343	36.18	13	150	14611.5	36.18	13	149	293	33.9443	5.2749
HVO_2810	succinate dehydrogenase subunit D	11.38	1	2	2	19	10.696	11.38	2	9	826.788	11.38	2	10	123	13.6613	9.81787
HVO_2813	RimK family protein	25.17	1	8	8	50	57.1988	23.4	7	24	3783.1	25.17	8	26	453	48.9847	4.729
HVO_2815	3-hydroxyacyl-CoA dehydrogenase / enoyl-CoA hydratase	25.26	1	10	10	61	79.2732	25.26	10	31	3696.69	20.88	9	30	661	70.9903	4.34814
HVO_2857	probable inositol-1(or 4)-monophosphatase / fructose-1,6-bisphosphatase, archaeal-type	31.7	1	6	6	25	33.8928	31.7	6	13	1180.46	31.7	6	12	265	28.681	4.86865
HVO_2862	serine hydroxymethyltransferase	60.24	1	15	15	188	226.295	58.07	14	95	12379.2	60.24	15	93	415	44.3216	4.52588
HVO_2865	methylenetetrahydrofolate dehydrogenase / methenyltetrahydrofolate cyclohydrolase	8.42	1	2	2	14	15.3786	8.42	2	7	421.424	8.42	2	7	297	31.3475	4.36084
HVO_2871	pyridoxal phosphate-dependent aminotransferase	12	1	4	4	22	35.3531	12	4	11	1421.98	12	4	11	450	49.0852	4.70361
HVO_2872	conserved hypothetical protein	5.46	1	2	2	14	11.1449	5.46	2	7	536.317	5.46	2	7	458	50.8328	4.80518
HVO_2875	probable S-adenosylmethionine-dependent methyltransferase	19.17	1	2	2	4	4.97511	19.17	2	2	107.26	19.17	2	2	193	20.9377	5.35107
HVO_2883	conserved hypothetical protein	7.41	1	2	3	7	4.39247	7.41	3	4	272.512	4.13	2	3	702	78.8846	4.4751
HVO_2889	RecJ domain protein	53.5	1	31	31	532	674.784	53.5	31	267	35132.5	53.5	31	265	729	79.1116	4.37354
HVO_2900	fumarate hydratase	69.94	1	21	21	376	458.043	68.66	20	186	21648.8	69.94	21	190	469	50.062	4.77979
HVO_2902	glutamyl-tRNA(Gln) amidotransferase subunit E	49.52	1	22	22	187	212.234	45.83	21	93	11269.2	49.52	22	94	624	67.5552	4.27197
HVO_2913	superoxide dismutase (Mn)	49.25	2	5	5	46	56.9484	49.25	5	23	3136.8	49.25	5	23	199	22.2833	4.4751
HVO_2916	probable oxidoreductase (short-chain dehydrogenase family)	19.05	1	4	4	15	19.9815	19.05	4	8	913.479	12.3	3	7	252	25.9778	4.38623
HVO_2921	conserved hypothetical protein	6.54	1	2	2	3					159.122	6.54	2	3	306	32.6718	4.33545
HVO_2923	proteasome alpha subunit	49.8	1	9	10	51	54.5409	49.8	10	25	2755.1	49.8	10	26	249	26.7112	4.38623
HVO_2943	dihydroorotate dehydrogenase (quinone)	31.05	1	6	6	46	54.4122	25.93	5	21	2934.47	31.05	6	25	351	37.4481	4.71631
HVO_2945	valine--tRNA ligase	12.87	1	7	7	31	36.5752	11.38	6	15	1819.95	9.2	6	16	870	98.882	4.36084
HVO_2946	cystathionine synthase/lyase (cystathionine gamma-synthase, cystathionine gamma-lyase, cystathionine beta-lyase)	6.73	1	2	2	8	4.76992	6.73	2	4	172.901	6.73	2	4	401	43.1155	4.60205
HVO_2947	phenylalanine--tRNA ligase beta subunit	35.26	1	16	16	167	129.645	27.37	13	79	9236.68	32.63	14	88	570	63.2781	4.4624
HVO_2948	phenylalanine--tRNA ligase alpha subunit	37.07	1	9	9	103	149.576	37.07	9	52	6718.28	37.07	9	51	499	55.1257	4.41162
HVO_2958	2-oxo-3-methylvalerate dehydrogenase E1 component alpha subunit	22.28	1	4	4	11	10.6669	12.77	3	5	622.622	22.28	4	6	368	40.946	4.67822
HVO_2959	2-oxo-3-methylvalerate dehydrogenase E1 component beta subunit	40.37	1	11	11	86	75.9958	36.7	10	42	5147.73	40.37	11	44	327	35.9972	4.729
HVO_2960	dihydrolipoamide S-acyltransferase	40.69	1	20	20	219	275.92	39.16	19	109	14409.1	40.69	20	110	521	54.8791	4.39893
HVO_2961	dihydrolipoyl dehydrogenase	17.47	1	5	5	15	16.5681	10.74	4	7	904.233	17.47	5	8	475	49.9425	4.41162
HVO_2968	phosphoglycerate dehydrogenase	33.14	1	11	11	122	171.683	33.14	11	60	8714.08	33.14	11	62	525	55.309	4.36084
HVO_2969	threonine synthase	35.08	1	10	10	60	65.7686	35.08	10	27	3206.57	35.08	10	33	419	44.376	4.48779
HVO_2989	phosphohexomutase (phosphoglucomutase / phosphomannomutase)	31.5	1	10	10	58	78.5653	27.97	9	28	3151.38	31.5	10	30	454	48.4981	4.4624
HVO_2997	O-acetylhomoserine aminocarboxypropyltransferase (methionine synthase)	38.05	1	9	9	141	182.363	35.5	8	69	8843.91	38.05	9	72	431	46.1082	4.4751
HVO_2998	homoserine O-acetyltransferase	26.51	1	6	6	32	30.2166	26.51	6	16	1859.76	26.51	6	16	415	44.7663	4.69092
HVO_2999	O-acetylhomoserine aminocarboxypropyltransferase (methionine synthase)	5.69	1	2	2	3					222.726	5.69	2	3	439	47.2409	4.58936
HVO_3002	ABC-type transport system ATP-binding protein	32.52	1	8	8	66	86.0639	32.52	8	33	4015.25	32.52	8	33	326	34.6599	4.31006
HVO_3007	malate dehydrogenase	47.37	1	12	12	134	138.416	34.54	11	64	6490.59	44.41	11	70	304	32.6339	4.39893
HVO_3014	origin-associated GTP-binding protein OapA	46.01	1	10	10	55	40.0968	42.72	9	26	2451.11	46.01	10	29	213	24.0212	5.0083
HVO_A0001	Orc1-type DNA replication protein	10.1	1	2	2	2	5.44054	10.1	2	2					416	47.0197	4.97021
HVO_A0039	hypothetical protein	8.9	1	2	2	8	12.3499	8.9	2	4	538.258	8.9	2	4	326	35.6084	4.60205
HVO_A0049	DUF21/CBS domain protein	6.47	1	2	2	6	7.37541	6.47	2	3	218.988	6.47	2	3	448	48.8371	4.31006
HVO_A0088	FAD-dependent oxidoreductase (GlcD/DLD_GlcF/GlpC domain fusion protein)	4.49	1	2	5	27	18.4	3.52	4	13	1071.48	4.49	5	14	1024	111.295	4.69092
HVO_A0092	acyl-CoA dehydrogenase	12.34	1	4	4	15	9.68784	12.34	4	8	741.505	12.34	4	7	381	42.1655	4.83057
HVO_A0097	3-hydroxyacyl-CoA dehydrogenase / enoyl-CoA hydratase	3.69	1	2	2	6	4.35688	3.69	2	3	270.036	3.69	2	3	650	70.2441	4.27197
HVO_A0133	conserved hypothetical protein	40.07	1	9	9	163	217.21	40.07	9	81	11176.5	40.07	9	82	292	30.8172	5.17334
HVO_A0155	DUF4212 family protein	33.79	1	4	4	36	39.1936	33.79	4	18	1753.96	33.79	4	18	145	16.2352	5.77002
HVO_A0156	acyl-CoA synthetase	36.75	1	8	17	129	126.381	34.64	16	63	6547.42	36.75	17	66	664	73.9862	4.39893
HVO_A0158	acyl-CoA synthetase	8.77	1	1	5	32	26.495	8.77	5	16	1672.86	8.77	5	16	650	71.1528	4.62744
HVO_A0164	conserved hypothetical protein	26.17	1	2	2	8	8.53473	26.17	2	4	330.826	26.17	2	4	107	12.3744	4.97021
HVO_A0192	polysaccharide deacetylase domain protein	12.5	1	2	2	2					84.6655	12.5	2	2	432	47.3172	4.75439
HVO_A0205	CRISPR-associated endoribonuclease Cas6	58.46	1	13	13	147	175.217	56.99	12	72	8759.14	58.46	13	75	272	31.0323	5.43994
HVO_A0206	CRISPR-associated protein Cas8b	29.57	1	17	17	97	113.621	28.31	16	48	5238.21	29.57	17	49	717	79.3031	4.60205
HVO_A0207	CRISPR-associated protein Cas7	68.53	1	14	14	315	367.106	68.53	14	155	19567.2	68.53	14	160	340	38.1607	4.53857
HVO_A0208	CRISPR-associated endoribonuclease Cas5, Hmari subtype	63.02	1	13	13	79	89.0578	57.36	12	38	4918.94	63.02	13	41	265	29.3047	4.91943
HVO_A0269	glycerol-3-phosphate dehydrogenase subunit A	4.26	1	2	2	6	6.6566	4.26	2	3	315.104	4.26	2	3	563	60.9162	4.729
HVO_A0270	glycerol-3-phosphate dehydrogenase subunit B	12.83	1	4	4	18	11.7537	12.83	4	9	593.105	12.83	4	9	452	47.672	4.85596
HVO_A0271	glycerol-3-phosphate dehydrogenase subunit C	11.3	1	3	4	11	9.39085	5.65	3	5	538.338	11.3	4	6	478	53.1376	4.7417
HVO_A0283	ABC-type transport system periplasmic substrate-binding protein (probable substrate sugar)	20	1	8	8	70	60.354	20	8	35	3716.55	20	8	35	450	49.0693	4.51318
HVO_A0286	DUF187 family protein	15.18	1	3	3	9	0	15.18	3	4	151.061	15.18	3	5	382	42.2174	4.75439
HVO_A0287	homolog to mandelate racemase / homolog to muconate lactonizing enzyme	14.95	1	3	3	15	7.28868	14.95	3	7	590.128	14.95	3	8	388	42.4533	4.67822
HVO_A0288	probable oxidoreductase (short-chain dehydrogenase family)	13.93	1	4	4	10	13.4182	13.93	3	5	615.926	9.64	3	5	280	29.8958	4.7417
HVO_A0301	polysaccharide deacetylase family protein	14.05	1	3	3	3					70.0409	14.05	3	3	299	34.1812	4.56396
HVO_A0304	homolog to thermosome	4.07	1	2	2	8	6.65222	4.07	2	4	164.24	4.07	2	4	590	61.8821	4.77979
HVO_A0305	methylmalonate-semialdehyde dehydrogenase	5.73	1	2	2	10	14.2484	5.73	2	5	627.412	5.73	2	5	489	52.0956	4.58936
HVO_A0306	4-aminobutyrate aminotransferase	8.76	1	3	3	11	14.3829	6.29	2	5	740.571	8.76	3	6	445	47.6494	4.67822
HVO_A0328	2-keto-3-deoxygluconate kinase	10.69	1	3	3	13	15.2342	6.29	2	6	772.234	10.69	3	7	318	33.9771	4.60205
HVO_A0329	2-dehydro-3-deoxy-phosphogluconate aldolase, bacterial-type	17.21	1	3	3	6	3.66052	17.21	3	3	249.735	17.21	3	3	215	22.0381	4.57666
HVO_A0331	D-galactonate dehydratase	46.88	1	11	11	89	103.502	39.58	10	44	5401.28	46.88	11	45	384	42.7923	4.83057
HVO_A0339	ABC-type transport system periplasmic substrate-binding protein (probable substrate dipeptide/oligopeptide)	28.55	1	11	11	116	123.441	28.55	11	55	6520.92	28.55	11	61	557	61.2091	4.38623
HVO_A0346	XerC/D-like integrase	10.12	1	2	2	2					45.3805	10.12	2	2	415	46.798	4.77979
HVO_A0350	conserved hypothetical protein	7.51	1	2	2	6	2.02109	7.51	2	3	148.026	7.51	2	3	213	23.8412	9.64209
HVO_A0362	PQQ repeat protein	8.93	1	2	2	3					172.844	8.93	2	3	392	41.2972	4.44971
HVO_A0380	ABC-type transport system periplasmic substrate-binding protein (probable substrate dipeptide/oligopeptide)	13.32	1	6	6	19	21.6603	13.32	6	11	708.837	11.72	5	8	563	62.8158	4.70361
HVO_A0406	conserved hypothetical protein	7.65	2	2	2	11	14.5361	7.65	2	5	699.638	7.65	2	6	405	44.4101	5.30029
HVO_A0425	ABC-type transport system ATP-binding protein (probable substrate dipeptide/oligopeptide)	9.54	1	2	2	8	5.71237	9.54	2	4	360.977	9.54	2	4	346	38.3744	5.23682
HVO_A0426	ABC-type transport system ATP-binding protein (probable substrate dipeptide/oligopeptide)	9.79	1	2	2	5					580.423	9.79	2	5	337	36.8065	5.16064
HVO_A0428	ABC-type transport system periplasmic substrate-binding protein (probable substrate dipeptide/oligopeptide)	50.26	1	18	18	162	165.727	50.26	18	78	8798.69	50.26	18	84	567	62.4343	4.70361
HVO_A0429_A	homolog to mandelate racemase / homolog to muconate lactonizing enzyme	7.98	1	2	2	2					236.709	7.98	2	2	351	37.0878	4.61475
HVO_A0472	oxidoreductase (homolog to thioredoxin-disulfide reductase)	25.26	1	3	3	42	56.1345	25.26	3	21	2340.12	25.26	3	21	194	20.7246	4.11963
HVO_A0487	cobyrinic acid a,c-diamide synthase	35.07	1	11	11	54	62.0659	35.07	11	27	3134.05	31.9	10	27	442	46.8538	4.57666
HVO_A0491	ABC-type transport system ATP-binding protein (probable substrate sugar)	20.37	1	5	5	25	20.3551	17.75	4	12	776.428	18.28	4	13	383	41.0904	4.4751
HVO_A0494	ABC-type transport system periplasmic substrate-binding protein (probable substrate sugar)	17.38	1	4	4	113	117.237	17.38	4	55	6590.23	17.38	4	58	443	47.8426	4.2085
HVO_A0524	3-hydroxyacyl-CoA dehydrogenase	10.54	1	3	3	16	19.1735	10.54	3	8	1168.43	10.54	3	8	294	31.3487	4.44971
HVO_A0550	receiver/sensor box histidine kinase	6.33	1	5	6	12	4.05741	5.65	5	5	317.295	6.33	6	7	885	95.8637	4.4624
HVO_A0551	acyl-CoA synthetase	19.89	1	8	8	37	44.1475	15.24	7	18	1950.65	19.89	8	19	538	59.593	4.65283
HVO_A0576	ABC-type transport system periplasmic substrate-binding protein (probable substrate branched-chain amino acids)	9.43	1	3	3	30	28.1004	9.43	3	15	1520.93	9.43	3	15	435	45.473	4.17041
HVO_A0611	ABC-type transport system periplasmic substrate-binding protein (probable substrate zinc)	14.93	1	4	4	14	14.0427	14.93	4	7	540.948	14.93	4	7	335	35.9381	4.38623
HVO_A0619	conserved hypothetical protein	10.4	1	3	3	26	13.0997	10.4	3	13	928.738	10.4	3	13	452	48.1517	4.67822
HVO_A0627	conserved hypothetical protein	13.56	1	3	3	20	15.4878	13.56	3	10	875.165	13.56	3	10	354	38.0614	4.70361
HVO_A0629	sensor box histidine kinase	2.74	1	1	2	4	1.91369	2.74	2	2	187.65	2.74	2	2	548	59.8503	4.62744
HVO_B0011	sarcosine oxidase	15.79	1	4	4	8	5.94791	15.79	4	4	215.398	15.79	4	4	380	42.1114	4.66553
HVO_B0021	ABC-type transport system periplasmic substrate-binding protein (probable substrate dipeptide/oligopeptide)	29.19	1	14	14	101	119.388	29.19	14	50	5685.12	29.19	14	51	644	70.6361	4.56396
HVO_B0027	2-keto-3-deoxyxylonate dehydratase	10.73	1	2	2	4	0	10.73	2	2	80.903	10.73	2	2	289	31.8423	4.33545
HVO_B0038A	D-xylonate dehydratase	17.23	1	3	5	29	39.9119	17.23	5	18	1023.19	10.92	4	11	412	45.5004	4.55127
HVO_B0039	alpha-ketoglutarate semialdehyde dehydrogenase	9.96	1	4	4	34	2.03248	9.96	4	17	1104.44	9.96	4	17	482	50.6257	4.31006
HVO_B0047	ABC-type transport system periplasmic substrate-binding protein (probable substrate iron-III)	32.5	1	10	10	127	142.597	32.5	10	59	8233.6	32.5	10	68	400	44.2121	4.32275
HVO_B0050	ATP-dependent cobaltochelatase subunit CobN	23.05	1	20	20	89	92.3147	19.08	18	42	4037.5	23.05	20	47	1284	141.168	4.34814
HVO_B0051	ATP-dependent cobaltochelatase subunit ChlID	20.11	1	9	10	30	38.9395	16.43	8	14	2059.22	20.11	10	16	706	73.2657	4.38623
HVO_B0057	precorrin-3B C17-methyltransferase	11.05	1	2	2	24	30.4047	11.05	2	12	1360.88	11.05	2	12	344	36.3471	4.31006
HVO_B0059	cobalt-precorrin 5A hydrolase	8.9	1	2	2	18	22.1427	8.9	2	9	882.032	8.9	2	9	326	34.4818	4.51318
HVO_B0062	precorrin-7 15-methyltransferase (decarboxylating)	45.11	1	6	6	18	20.9422	40.22	5	9	757.761	37.5	5	9	184	19.7971	5.30029
HVO_B0064	conserved hypothetical protein	9.35	1	2	2	24	35.3455	9.35	2	12	1679.13	9.35	2	12	278	28.1002	5.46533
HVO_B0070	pyridoxal phosphate-dependent aminotransferase	8.9	1	3	3	13	15.0812	8.9	3	6	702.378	8.9	3	7	438	46.4317	4.57666
HVO_B0071	oxidoreductase (homolog to zinc-containing alcohol dehydrogenase)	21.49	1	6	6	36	39.9187	21.49	6	18	1911.3	21.49	6	18	349	36.9692	4.70361
HVO_B0082	ABC-type transport system periplasmic substrate-binding protein (probable substrate dipeptide/oligopeptide)	21.97	1	10	10	56	52.5291	20.56	9	28	2915.2	21.97	10	28	569	62.7656	4.29736
HVO_B0087	homolog to mandelate racemase / homolog to muconate lactonizing enzyme	30.05	1	8	8	41	37.2177	30.05	8	19	2182.02	30.05	8	22	376	41.8044	4.90674
HVO_B0093	ABC-type transport system periplasmic substrate-binding protein (probable substrate dipeptide/oligopeptide)	33.5	1	15	15	178	202.565	33.5	15	88	10806.4	33.5	15	90	618	69.052	4.44971
HVO_B0100	aldehyde dehydrogenase	4.35	1	2	2	6	2.56865	4.35	2	3	174.274	4.35	2	3	483	50.3995	4.31006
HVO_B0101	IclR family transcription regulator	15.56	1	3	3	13	9.881	15.56	3	7	551.963	15.56	3	6	257	28.5765	5.021
HVO_B0102	glycosidase family protein	14.65	1	4	4	7	2.52844	11.83	3	3	512.568	9.86	3	4	355	38.7448	4.75439
HVO_B0106	ABC-type transport system periplasmic substrate-binding protein (probable substrate sugar)	22.54	1	6	6	52	87.9791	22.54	6	26	4259.28	22.54	6	26	488	52.5727	4.13232
HVO_B0111	homolog to mandelate racemase / homolog to muconate lactonizing enzyme	39.9	1	13	13	167	168.424	39.9	13	81	8697.76	39.9	13	86	401	44.2437	4.53857
HVO_B0113	probable F420-dependent oxidoreductase	11.11	1	2	2	2					43.8625	11.11	2	2	342	38.5163	4.38623
HVO_B0115	fumarylacetoacetase family protein	24.73	1	4	4	37	29.6218	24.73	4	18	1242.05	24.73	4	19	283	30.3258	4.2085
HVO_B0117	conserved hypothetical protein	21.63	1	4	4	10	7.81776	21.63	4	5	505.464	21.63	4	5	208	23.2724	4.57666
HVO_B0118	SMC-like protein Sph2	14.6	1	8	8	43	32.7374	14.6	8	21	2474.72	14.6	8	22	644	73.7572	4.41162
HVO_B0132	PQQ repeat protein	48.64	1	9	9	48	55.3241	48.64	9	25	2730.64	48.64	9	23	405	41.8661	4.64014
HVO_B0134	ABC-type transport system ATP-binding protein	15.89	1	3	3	14	13.2933	12.02	2	6	611.825	15.89	3	8	258	27.1616	4.52588
HVO_B0143	receiver/sensor box histidine kinase	6.37	1	2	2	2	0	6.37	2	2					597	65.9505	4.41162
HVO_B0149	oleate hydratase	3.38	1	1	2	8	2.49163	3.38	2	4	323.701	3.38	2	4	533	60.1443	4.64014
HVO_B0153	CapB domain protein	20.33	1	7	7	35	38.1017	20.33	7	17	2162.56	20.33	7	18	546	60.6944	4.86865
HVO_B0154	receiver/sensor box histidine kinase	2.61	1	3	3	15	15.8936	2.61	3	7	671.698	2.61	3	8	1301	144.149	4.38623
HVO_B0176	ABC-type transport system permease protein (probable substrate cobalt)	10.97	1	2	2	2					25.199	10.97	2	2	319	35.1359	9.37842
HVO_B0177	ABC-type transport system ATP-binding protein (probable substrate cobalt)	5.22	1	2	2	3	4.28864	5.22	2	3					613	65.8536	4.4751
HVO_B0182	deoxyhypusine synthase	13.89	1	3	3	9	8.72959	7.72	2	4	354.22	13.89	3	5	324	35.6452	4.29736
HVO_B0184	ABC-type transport system periplasmic substrate-binding protein (probable substrate dipeptide/oligopeptide)	27.15	1	8	8	30	33.7582	25.24	7	14	1384.79	27.15	8	16	523	58.0728	4.729
HVO_B0194	conserved hypothetical protein	15.23	1	6	6	15	6.74021	8.63	4	6	436.791	15.23	6	9	394	42.7297	5.35107
HVO_B0198	ABC-type transport system periplasmic substrate-binding protein (probable substrate iron-III)	51.01	1	13	13	296	382.29	51.01	13	147	19334.9	51.01	13	149	398	43.3989	4.37354
HVO_B0200	malate synthase	27.98	1	8	8	84	105.543	27.98	8	42	4628.95	27.98	8	42	436	48.3389	4.29736
HVO_B0215	conserved hypothetical protein	2.13	1	1	2	2					65.2108	2.13	2	2	1736	185.644	4.11963
HVO_B0217	ABC-type transport system periplasmic substrate-binding protein (probable substrate branched-chain amino acids)	12.39	1	5	5	56	76.7569	12.39	5	28	3635.32	12.39	5	28	476	50.4479	4.23389
HVO_B0228	ABC-type transport system periplasmic substrate-binding protein (probable substrate sugar)	28.54	1	8	8	95	86.3639	28.54	8	46	4326.19	28.54	8	49	459	50.2079	4.36084
HVO_B0233	alpha-L-arabinofuranosidase	9	1	3	4	10	11.2878	9	4	5	424.44	5.68	3	5	511	57.5089	4.38623
HVO_B0256	aldehyde ferredoxin oxidoreductase	5.59	1	2	2	2	0	5.59	2	2					555	59.9357	4.55127
HVO_B0257	4-aminobutyrate aminotransferase	6.1	1	3	3	8	1.99185	6.1	3	4	233.987	6.1	3	4	459	49.2857	4.91943
HVO_B0266	glutamate dehydrogenase (NAD)	6.9	1	3	3	10	12.1287	6.9	3	5	624.378	6.9	3	5	435	47.2792	4.62744
HVO_B0292	ABC-type transport system periplasmic substrate-binding protein (probable substrate glycerol-3-phosphate)	15.13	1	6	6	33	46.4848	15.13	6	17	2159.08	15.13	6	16	489	52.58	4.36084
HVO_B0328	ABC-type transport system periplasmic substrate-binding protein (probable substrate dipeptide/oligopeptide)	15.19	1	8	8	25	31.6237	12.89	6	12	1327.31	12.61	7	13	698	78.6271	4.62744
HVO_B0345	homolog to mandelate racemase / homolog to muconate lactonizing enzyme	6.88	1	2	2	4	5.0451	6.88	2	2	168.007	6.88	2	2	378	41.2146	4.84326
HVO_B0354	conserved hypothetical protein	4.56	1	2	2	2					117.897	4.56	2	2	767	85.3556	4.67822
HVO_B0363	dimethylsulfoxide reductase subunit A (reductase subunit)	13.17	1	6	6	11	10.9044	9.49	5	5	368.565	13.17	6	6	843	92.2868	4.79248
HVO_B0371	aldehyde dehydrogenase	22.58	1	5	5	42	64.1567	22.58	5	21	2747.22	22.58	5	21	496	52.4696	4.38623
HVO_B0376	probable oxidoreductase (aldo-keto reductase family protein)	58.33	1	19	19	238	243.989	56.55	18	117	13577.4	58.33	19	121	336	37.9526	4.61475
HVO_B0382	TATA-binding transcription initiation factor	12.23	1	2	2	14	24.0861	12.23	2	7	1312.39	12.23	2	7	188	20.0611	4.11963
HVO_C0042	helicase domain protein	13.34	1	14	14	63	63.5646	13.34	14	30	2947.01	13.34	14	33	1274	144.447	4.66553
HVO_C0043	conserved hypothetical protein	5.14	1	2	2	9	7.48275	5.14	2	5	111.814	5.14	2	4	661	73.7516	4.75439
HVO_C0054	hypothetical protein	12.5	1	3	3	16	22.5072	12.5	3	8	1505.27	12.5	3	8	344	37.4813	4.70361
HVO_C0069	GFO family oxidoreductase	31.17	1	8	8	50	30.6731	31.17	8	25	1742.58	31.17	8	25	324	35.9817	5.09717
HVO_C0074	ABC-type transport system ATP-binding protein (probable substrate dipeptide/oligopeptide)	27.97	1	15	15	95	118.943	26.38	14	46	5961.51	27.97	15	49	690	75.8679	4.79248
HVO_C0075	ABC-type transport system periplasmic substrate-binding protein (probable substrate dipeptide/oligopeptide)	26.7	1	12	12	86	99.0269	26.7	12	43	4858.69	26.7	12	43	558	61.2536	4.56396

## Sheet: wt B
Accession	Description	ΣCoverage	Σ# Proteins	Σ# Unique Peptides	Σ# Peptides	Σ# PSMs	Score A2	Coverage A2	# Peptides A2	# PSM A2	Score A4	Coverage A4	# Peptides A4	# PSM A4	# AAs	MW [kDa]	calc. pI
	>sp|TRYP_PIG|	30.3	1	7	7	988	1655.2	30.3	7	496	77627	30.3	7	492	231	24.3938	7.18115
13432173	Keratin, type I cytoskeletal 14 (Cytokeratin-14) (CK-14) (Keratin-14) (K14)	12.08	6	2	6	79	95.3732	12.08	6	40	4205.37	12.08	6	39	472	51.5894	5.16064
1346344	Keratin, type II cytoskeletal 6A (Cytokeratin-6A) (CK 6A) (K6a keratin)	9.57	8	0	8	51	52.8037	8.33	6	24	2871.79	9.57	8	27	564	60.0083	8.00146
15431316	keratin, hair, basic, 4 [Homo sapiens]	3	3	0	3	14	8.24245	1.83	2	6	498.364	3	3	8	600	64.8015	7.56201
17318569	keratin 1 [Homo sapiens]	53.57	3	33	39	583	852.695	53.57	38	290	39397.2	53.57	39	293	644	66.027	8.11865
18031720	keratin protein K6irs [Homo sapiens]	9.8	4	1	4	22	22.4617	4.51	3	10	1008.02	9.8	4	12	510	55.7144	6.88818
21961227	Keratin 6B [Homo sapiens]	9.75	3	0	8	62	72.4149	8.51	6	29	3865.49	9.75	8	33	564	60.0303	8.00146
23503075	Keratin, type I cytoskeletal 16 (Cytokeratin-16) (CK-16) (Keratin-16) (K16)	16.49	5	2	7	76	91.9248	16.49	7	38	4049.47	16.49	7	38	473	51.2362	5.04639
28173564	keratin 6 irs3 [Homo sapiens]	8.52	3	1	4	22	25.6005	8.52	4	11	1003.97	4.26	3	11	540	58.8867	7.2251
31074633	keratin 6L [Homo sapiens]	8.22	3	0	5	38	35.165	6.92	4	18	2230.1	8.22	5	20	535	57.8002	7.1958
40354192	keratin 10 [Homo sapiens]	42.12	7	22	24	346	441.725	42.12	24	171	19769.7	42.12	24	175	584	58.7916	5.16064
4504919	keratin 8 [Homo sapiens]	9.73	2	1	6	34	24.6387	8.28	4	15	1574.47	9.73	6	19	483	53.6711	5.59229
4557890	keratin 5 [Homo sapiens]	16.1	3	5	12	71	77.7214	14.92	10	34	3816.55	16.1	12	37	590	62.4231	8.06006
47132620	keratin 2a [Homo sapiens]	38.18	4	12	19	187	252.958	36.93	18	93	12332.8	38.18	18	94	639	65.3932	8.00146
81175178	Keratin, type I cytoskeletal 9 (Cytokeratin-9) (CK-9) (Keratin-9) (K9)	46.55	1	20	21	241	318.749	46.55	21	119	12092.5	45.1	19	122	623	62.0919	5.30029
HVO_0002	signal peptidase I	27.18	1	6	6	42	48.2689	27.18	6	22	1899.89	27.18	6	20	287	30.295	4.60205
HVO_0008	aspartate kinase	6.12	1	2	2	14	19.1418	6.12	2	7	653.184	6.12	2	7	392	41.674	4.4624
HVO_0011	inosine-5'-monophosphate cyclohydrolase, archaeal-type	10.53	1	2	2	15	10.6688	10.53	2	7	713.199	10.53	2	8	190	20.559	4.29736
HVO_0014	ATP-dependent DNA helicase Hel308a	6.65	1	3	3	5	1.89106	6.65	3	3	76.4361	3.51	2	2	827	90.2999	4.66553
HVO_0020	ABC-type transport system ATP-binding protein (probable substrate thiamine)	7.76	1	2	2	8	14.1988	7.76	2	4	632.192	7.76	2	4	361	38.2504	4.79248
HVO_0022	ABC-type transport system periplasmic substrate-binding protein (probable substrate thiamine)	9.52	1	2	2	3	4.22012	9.52	2	3					378	41.0854	4.1958
HVO_0025	thiosulfate sulfurtransferase	41.96	1	8	8	78	84.3355	41.96	8	39	4150.16	41.96	8	39	286	32.0539	4.28467
HVO_0029	UvrABC system protein B	7.31	1	2	2	2					35.1561	7.31	2	2	698	78.9737	4.44971
HVO_0035	stomatin family protein	50.62	1	9	14	171	246.707	50.62	14	86	11186	50.62	14	85	401	43.5733	4.65283
HVO_0041	ornithine carbamoyltransferase	7.69	1	2	2	10	12.4302	7.69	2	5	804.364	7.69	2	5	299	32.6609	4.37354
HVO_0043	acetylornithine aminotransferase	7.14	1	2	2	6	6.15971	7.14	2	3	272.918	7.14	2	3	378	39.742	4.66553
HVO_0045	N-acetyl-gamma-glutamyl-phosphate reductase	26.51	1	8	8	56	72.3106	26.51	8	28	2961.01	20.75	7	28	347	36.769	4.93213
HVO_0048	argininosuccinate lyase	8.81	1	3	3	31	41.4507	8.81	3	16	1728.94	8.81	3	15	488	50.7771	4.52588
HVO_0049	argininosuccinate synthase	14.32	1	5	5	66	74.5175	14.32	5	33	3305.45	14.32	5	33	405	44.4555	4.33545
HVO_0054	glycine--tRNA ligase	11.62	1	4	5	29	39.1429	11.62	5	14	1727.61	11.62	5	15	594	64.9118	4.2085
HVO_0055	CBS domain protein	15.49	1	3	3	8	11.1116	15.49	3	4	275.694	15.49	3	4	284	30.8346	4.27197
HVO_0058	ABC-type transport system ATP-binding protein (probable substrate dipeptide/oligopeptide)	22.07	1	8	9	91	117.757	21.17	8	45	5600.45	22.07	9	46	444	50.1528	4.84326
HVO_0059	ABC-type transport system ATP-binding protein (probable substrate dipeptide/oligopeptide)	43.73	1	10	11	115	125.149	43.73	11	58	5456.66	42.62	10	57	359	39.3918	4.90674
HVO_0062	ABC-type transport system periplasmic substrate-binding protein (probable substrate dipeptide/oligopeptide)	36.6	1	13	13	689	874.387	32.68	12	341	39608.5	36.6	13	348	612	67.2656	4.15771
HVO_0081	glutamate-1-semialdehyde 2,1-aminomutase	34.61	1	9	9	65	90.3651	34.61	9	33	3555.51	29.21	8	32	445	47.7813	4.85596
HVO_0087	porphobilinogen synthase	31.8	1	7	7	65	66.4138	31.8	7	33	3036.58	31.8	7	32	327	35.2974	4.71631
HVO_0104	DNA repair and recombination protein RadA	7	1	2	2	6	8.65985	7	2	3	369.727	7	2	3	343	37.2976	4.64014
HVO_0105	FAD-dependent oxidoreductase	6.56	1	2	2	13	22.6782	6.56	2	7	605.034	6.56	2	6	381	41.7716	4.70361
HVO_0109	cysteine desulfurase	7.51	1	3	3	22	28.6676	7.51	3	11	1103.57	7.51	3	11	426	46.7785	4.56396
HVO_0116	50S ribosomal protein L31e	31.52	1	2	2	2	2.25112	31.52	2	2					92	10.4573	5.49072
HVO_0117	translation initiation factor aIF-6	54.3	1	8	8	130	202.597	54.3	8	66	7996.97	54.3	8	64	221	22.9695	4.27197
HVO_0122	phosphoglycerate dehydrogenase	19.14	1	4	4	22	14.5535	19.14	4	10	1000.07	19.14	4	12	324	35.2853	5.35107
HVO_0123	signal recognition particle 54K protein	14.62	1	4	4	28	27.7882	8.82	3	13	1118.48	14.62	4	15	465	50.8858	4.50049
HVO_0133	thermosome subunit 1	72.86	1	30	32	4143	6006.66	72.86	32	2068	257276	72.86	32	2075	560	58.889	4.24658
HVO_0146	phosphatidylserine decarboxylase	13.93	1	2	2	5	7.88834	13.93	2	3	181.154	13.93	2	2	201	21.6723	6.55127
HVO_0148	urease alpha subunit	5.63	1	2	2	2	0	5.63	2	2					568	60.3239	4.53857
HVO_0154	conserved hypothetical protein	30.2	1	4	4	22	28.0392	30.2	4	11	920.977	30.2	4	11	149	15.8376	4.31006
HVO_0167	adenosylhomocysteinase	33.41	1	10	10	109	150.375	29.21	9	50	7421.18	33.41	10	59	428	46.5953	4.38623
HVO_0170	Holliday junction resolvase	17.14	1	1	2	3	0	17.14	2	3					140	15.3606	5.07178
HVO_0197	PurE family protein	7.91	1	2	2	3	7.95619	7.91	2	3					253	25.4899	4.42432
HVO_0203	replication factor C small subunit	10.09	1	2	2	4	6.48962	10.09	2	2	254.75	10.09	2	2	327	36.1998	4.51318
HVO_0204	sensor box histidine kinase	4.57	1	2	2	2					24.7826	4.57	2	2	788	85.4608	4.38623
HVO_0206	alanine--tRNA ligase	18.55	1	13	13	131	133.929	17.68	12	64	6815.97	16.27	12	67	922	102.401	4.53857
HVO_0233	ribose-phosphate pyrophosphokinase	29.68	1	4	4	13	20.2563	29.68	4	8	244.714	15.9	2	5	283	29.5538	4.39893
HVO_0237	UPF0761 family protein	10.11	1	3	3	32	63.5154	10.11	3	16	3429.87	10.11	3	16	445	46.7271	5.13525
HVO_0239	glutamine synthetase	68.2	1	26	26	1691	2392.43	62.72	25	832	114464	67.11	25	859	456	50.4907	4.56396
HVO_0242	aminopeptidase (homolog to leucyl aminopeptidase / aminopeptidase T)	9.17	1	3	3	18	14.9506	9.17	3	9	603.334	9.17	3	9	360	39.5248	4.31006
HVO_0244	transport protein (probable substrate zinc/cadmium)	10.83	1	3	3	8	7.61073	10.83	3	4	294.784	10.83	3	4	314	34.0195	4.60205
HVO_0250	DUF21/CBS domain protein	16.99	1	6	6	38	42.811	16.99	6	19	1999.39	16.99	6	19	471	51.7231	4.28467
HVO_0283	archaea-specific helicase AshA	1.61	1	1	2	3					188.874	1.61	2	3	684	76.293	5.52881
HVO_0285	probable metalloprotease	8.21	1	1	2	2					98.02	8.21	2	2	390	42.0801	4.98291
HVO_0304	electron transfer flavoprotein alpha subunit	6.62	1	2	2	7					536.481	6.62	2	7	317	33.4987	4.18311
HVO_0306	conserved hypothetical protein	26.02	1	9	9	87	134.238	23.21	8	42	5625.36	24.49	8	45	392	42.1379	4.29736
HVO_0307	conserved hypothetical protein	30.89	1	11	12	85	114.119	30.89	12	43	4398.27	30.89	12	42	463	49.0309	4.88135
HVO_0310	A-type ATP synthase subunit H	19.09	1	2	2	21	30.5635	19.09	2	10	1342.48	19.09	2	11	110	12.5359	4.03076
HVO_0311	A-type ATP synthase subunit I	27.29	1	20	20	300	310.727	27.29	20	151	15619.2	26.47	19	149	733	79.4548	4.41162
HVO_0313	A-type ATP synthase subunit E	57.73	1	10	10	187	226.174	50.52	8	85	11902.8	57.73	10	102	194	22.0117	4.31006
HVO_0314	A-type ATP synthase subunit C	54.89	1	17	17	269	376.84	50.86	16	129	18675.6	54.89	17	140	348	38.7338	4.50049
HVO_0316	A-type ATP synthase subunit A	45.22	1	21	21	527	765.463	45.22	21	265	34325.5	45.22	21	262	586	64.4743	4.24658
HVO_0317	A-type ATP synthase subunit B	63.25	1	19	20	581	883.282	57.91	19	291	38095.1	63.25	20	290	468	51.9014	4.24658
HVO_0319	A-type ATP synthase subunit D	36.17	1	6	6	21	25.6336	36.17	6	11	1008.48	24.68	5	10	235	26.6655	4.71631
HVO_0329	branched-chain amino acid aminotransferase	78.85	1	20	20	360	524.518	78.85	20	180	24289.6	78.85	20	180	312	34.9951	4.57666
HVO_0347	DNA-directed RNA polymerase subunit B''	6.91	1	2	2	12	20.5002	6.91	2	7	609.487	6.91	2	5	521	58.8604	4.99561
HVO_0348	DNA-directed RNA polymerase subunit B'	22.99	1	9	9	73	103.091	22.99	9	37	3250.01	22.99	9	36	609	67.7198	4.91943
HVO_0349	DNA-directed RNA polymerase subunit A'	42.73	1	36	36	681	900.612	42.52	35	341	42850.2	42.73	36	340	976	108.846	4.80518
HVO_0350	DNA-directed RNA polymerase subunit A''	7.4	1	3	3	7	7.67461	7.4	3	4	256.982	5.49	2	3	419	46.1119	4.34814
HVO_0353	30S ribosomal protein S12	23.94	1	3	4	25	29.5152	23.94	4	13	1124.12	16.2	3	12	142	15.4672	9.90576
HVO_0354	30S ribosomal protein S7	46.08	1	6	7	45	48.4435	35.29	5	17	3890.71	46.08	7	28	204	22.6014	5.13525
HVO_0356	translation elongation factor aEF-2	58.32	1	32	32	490	699.17	58.32	32	248	30535	58.32	32	242	727	80.3912	4.729
HVO_0357	ACT domain protein	13.76	1	2	3	26	31.8086	13.76	3	13	1437.65	13.76	3	13	189	20.2252	4.58936
HVO_0358	homoserine dehydrogenase	20.5	1	4	4	50	90.2297	20.5	4	26	3149.22	20.5	4	24	317	32.4024	4.43701
HVO_0359	translation elongation factor aEF-1 alpha subunit	74.35	1	17	20	505	633.621	70.07	19	246	31805.1	74.35	20	259	421	45.7307	4.729
HVO_0393	UvrABC system protein A	23.5	1	13	13	54	78.5913	21.57	12	27	2667.76	22.08	12	27	983	108.611	4.81787
HVO_0396	FAD-dependent oxidoreductase (homolog to geranylgeranyl reductase)	11.39	1	3	3	6	2.60214	11.39	3	3	144.564	11.39	3	3	360	39.2374	5.0083
HVO_0402	DUF124 family protein	14.67	1	2	2	18	21.9928	14.67	2	9	754.873	14.67	2	9	225	23.9797	4.57666
HVO_0417	metal-dependent carboxypeptidase	15.34	1	6	6	34	14.07	11.95	5	14	1151.41	15.34	6	20	502	57.3236	4.42432
HVO_0421	arNOG04375 family protein (homolog to PilT-type ATPase)	11.5	1	3	3	4	0	7.51	2	2	85.0801	7.03	2	2	626	67.65	4.65283
HVO_0424	ABC-type transport system ATP-binding protein	7.62	1	2	2	2					74.4124	7.62	2	2	604	67.2129	4.48779
HVO_0446	ABC-type transport system ATP-binding protein (probable substrate phosphate/phosphonate)	48.31	1	9	10	134	154.697	42.7	8	66	7893.46	48.31	10	68	267	28.8503	4.64014
HVO_0447	ABC-type transport system periplasmic substrate-binding protein (probable substrate phosphate/phosphonate)	25.86	1	5	5	253	220.323	25.86	5	129	6890.25	25.86	5	124	348	36.4762	3.75146
HVO_0452	leucine--tRNA ligase	5.11	1	4	4	22	33.0575	5.11	4	11	1192.12	5.11	4	11	958	109.495	4.37354
HVO_0455	thermosome subunit 2	75.4	1	37	38	4019	6413.66	75.4	38	2067	287415	75.4	38	1952	557	59.2615	4.37354
HVO_0466	citrate (si)-synthase	16.36	1	5	5	50	86.6091	16.36	5	25	3140.73	16.36	5	25	379	41.7803	4.55127
HVO_0467	PhoU/TrkA-C domain protein	25.62	1	6	6	20	23.3096	16.67	5	10	917.817	22.89	5	10	402	43.262	4.48779
HVO_0469	AstE family protein	7.55	1	2	2	10	16.5888	7.55	2	5	671.287	7.55	2	5	318	33.9261	5.84619
HVO_0471	conserved hypothetical protein	5.31	1	1	2	3	4.57798	5.31	2	3					452	49.3838	4.84326
HVO_0478	glyceraldehyde-3-phosphate dehydrogenase (NAD(P)) (phosphorylating)	43.1	1	10	10	90	79.682	43.1	10	45	4127.64	43.1	10	45	355	38.1908	4.67822
HVO_0481	glyceraldehyde-3-phosphate dehydrogenase (NAD) (phosphorylating)	62.57	1	16	16	317	372.954	62.57	16	158	17064.3	62.57	16	159	350	37.6326	4.53857
HVO_0484	50S ribosomal protein L10e	55.68	1	11	13	258	266.891	50.57	12	126	14712.7	52.84	12	132	176	19.753	8.71924
HVO_0511	NAD-dependent epimerase/dehydratase	11.83	1	2	3	5					285.449	11.83	3	5	262	29.3469	4.77979
HVO_0519	replication protein A	7.04	1	3	3	20	18.2264	7.04	3	10	879.071	7.04	3	10	483	51.0075	4.13232
HVO_0530	ABC-type transport system periplasmic substrate-binding protein (probable substrate sugar)	27.57	1	6	6	161	204.428	19.69	5	83	7641.7	27.57	6	78	457	48.1191	4.10693
HVO_0534	ABC-type transport system ATP-binding protein (probable substrate sugar)	18.8	1	3	4	39	25.6545	18.8	4	19	1745.62	18.8	4	20	383	41.8973	4.2085
HVO_0536	ferritin	55.11	1	5	5	118	179.952	55.11	5	59	6495.45	55.11	5	59	176	19.8916	4.50049
HVO_0541	aconitate hydratase	4.9	1	4	4	7	6.83259	4.9	4	4	197.591	4.05	3	3	938	102.147	4.39893
HVO_0549	2-keto-3-deoxygluconate kinase	16.56	1	4	4	22	27.833	16.56	4	11	1110.13	16.56	4	11	320	34.0627	4.33545
HVO_0551	DNA mismatch repair protein MutL	2.99	1	1	2	2					165.192	2.99	2	2	735	78.6813	4.50049
HVO_0552	DNA mismatch repair protein MutS	15.48	1	8	8	27	28.3236	11.15	7	13	989.975	13.1	7	14	924	99.2074	4.65283
HVO_0561	50S ribosomal protein L15e	50	1	9	9	191	148.888	32.65	8	97	9620.66	50	9	94	196	22.5351	11.1509
HVO_0564	ABC-type transport system periplasmic substrate-binding protein (probable substrate maltose)	12.27	1	4	4	35	56.4678	12.27	4	17	2472.59	12.27	4	18	432	46.7889	4.18311
HVO_0568	TrmB family transcription regulator	8.31	1	2	2	2					114.74	8.31	2	2	349	38.2672	4.56396
HVO_0570	histidine kinase	18.8	1	4	4	12	13.9884	13.68	3	5	500.871	18.8	4	7	351	36.9834	5.10986
HVO_0581	cell division protein FtsZ, type II	37.25	1	10	10	90	134.951	37.25	10	45	5782.19	37.25	10	45	400	42.5433	4.75439
HVO_0583	conserved hypothetical protein	18.04	1	3	3	17	24.7029	18.04	3	9	989.953	18.04	3	8	194	21.2138	4.42432
HVO_0590	nicotinate-nucleotide-dimethylbenzimidazole phosphoribosyltransferase	7.89	1	2	2	14	18.7507	7.89	2	7	567.312	7.89	2	7	355	35.5829	4.29736
HVO_0601	homoserine dehydrogenase	15.82	1	3	3	16	32.7425	15.82	3	8	1137.97	15.82	3	8	316	32.236	4.24658
HVO_0627	ABC-type transport system ATP-binding protein (probable substrate dipeptide/oligopeptide)	40.42	1	28	28	343	410.181	40.42	28	173	18166.2	37.31	27	170	898	97.6722	4.44971
HVO_0628	ABC-type transport system periplasmic substrate-binding protein (probable substrate dipeptide/oligopeptide)	43.38	1	11	11	2159	3666.73	43.38	11	1082	125213	43.38	11	1077	574	62.7804	4.17041
HVO_0639	AAA-type ATPase (MoxR subfamily)	9.18	1	2	2	6	8.02123	9.18	2	3	215.981	9.18	2	3	316	34.661	4.89404
HVO_0644	2-isopropylmalate synthase / (R)-citramalate synthase	12.7	1	5	5	24	32.3493	12.7	5	12	1224.28	12.7	5	12	512	53.8209	4.77979
HVO_0654	50S ribosomal protein L43e	42.7	1	3	3	30	21.7261	42.7	3	15	1341.72	42.7	3	15	89	9.88206	9.979
HVO_0655	NAD-dependent epimerase/dehydratase	6.16	1	2	2	8	7.32811	6.16	2	4	311.313	6.16	2	4	341	36.9286	4.7417
HVO_0668	2-oxoacid dehydrogenase E1 component beta subunit	12.8	1	3	3	22	9.74068	12.8	3	11	735.792	12.8	3	11	336	35.9898	4.51318
HVO_0669	2-oxoacid dehydrogenase E1 component alpha subunit	18.02	1	3	3	16	33.7686	14.53	2	8	1197.79	8.14	2	8	344	36.9707	4.55127
HVO_0677	aspartate--tRNA ligase	51.61	1	15	15	176	198.644	51.61	15	90	8531.2	51.61	15	86	434	48.6958	4.50049
HVO_0684	aspartyl/glutamyl-tRNA(Asn/Gln) amidotransferase subunit B	36.9	1	10	10	41	46.1132	34.27	9	20	1807.1	31.05	9	21	496	55.0402	4.52588
HVO_0692	5'-methylthioadenosine phosphorylase MtaP	11.19	1	2	2	8	9.41802	11.19	2	4	213.371	11.19	2	4	286	31.1934	4.53857
HVO_0697	PAC2 family protein	15.29	1	2	2	6	11.4437	15.29	2	3	418.251	15.29	2	3	255	27.3616	4.08154
HVO_0699	translation initiation factor aIF-2 alpha subunit	7.52	1	2	2	14	18.1547	7.52	2	7	933.158	7.52	2	7	266	29.4805	4.4624
HVO_0703	conserved hypothetical protein	44.19	1	2	2	6	3.0371	44.19	2	3	173.959	44.19	2	3	86	9.90882	4.70361
HVO_0704	probable glycosyltransferase, type 2	39.85	1	6	6	47	65.3819	33.33	5	23	2964.15	29.89	5	24	261	28.3644	5.30029
HVO_0711	conserved hypothetical protein	39.81	1	6	6	57	57.616	34.72	5	25	3893.87	26.39	5	32	216	23.1264	3.81494
HVO_0717	cell division protein FtsZ, type I	29.29	1	8	8	64	81.1972	29.29	8	32	3728.58	29.29	8	32	379	39.7808	4.39893
HVO_0721	PHP domain protein	21.26	1	4	4	21	10.4418	18.11	3	10	697.564	21.26	4	11	254	28.2134	5.97314
HVO_0724	ArsA family ATPase	8.8	1	3	3	13	15.0449	8.8	3	7	380.679	8.8	3	6	409	43.8768	4.22119
HVO_0725	probable oxidoreductase (short-chain dehydrogenase family)	80.07	1	17	17	313	489.622	71.89	16	159	22373.8	77.22	16	154	281	30.2321	4.77979
HVO_0729	inorganic pyrophosphatase	34.46	1	5	5	57	57.7957	34.46	5	28	2362.83	34.46	5	29	177	20.3595	4.15771
HVO_0733	transcription initiation factor TFB	12.27	1	1	3	13	13.3942	12.27	3	6	576.153	5.21	2	7	326	37.2369	5.99854
HVO_0739	conserved hypothetical protein	14.59	1	3	3	48	56.6263	14.59	3	24	3009.05	14.59	3	24	329	33.4994	4.97021
HVO_0743	probable phosphodiesterase	23.16	1	10	10	69	48.6934	23.16	10	34	2752.71	23.16	10	35	449	50.4672	4.56396
HVO_0745	FtsZ family protein, type III	11.39	1	2	2	5	11.5876	11.39	2	5					360	37.0867	4.51318
HVO_0773	probable S-adenosylmethionine-dependent methyltransferase	65.74	1	11	12	116	116.479	65.74	12	59	5766.93	53.78	11	57	251	27.761	6.06201
HVO_0774	probable glycosyltransferase, type 2	27	1	6	6	32	38.9397	23.67	5	16	1505.22	27	6	16	300	32.2574	6.44287
HVO_0778	thermosome subunit 3	74.05	1	32	35	2398	4142.4	73.28	34	1204	193695	74.05	35	1194	524	55.2081	4.58936
HVO_0783	ATP-dependent protease La	51.01	1	29	29	368	434.82	49.14	28	189	19645.7	45.39	27	179	694	75.4348	4.85596
HVO_0788	tryptophan synthase beta subunit	8.77	1	2	2	4					133.931	8.77	2	4	422	45.6821	4.65283
HVO_0790	2-amino-3,7-dideoxy-D-threo-hept-6-ulosonate synthase	51.88	1	11	11	158	217.743	51.88	11	79	9202.05	45.11	10	79	266	27.8258	4.84326
HVO_0801	stomatin family protein	58.73	1	22	27	570	852.812	58.73	27	285	39220.7	58.73	27	285	424	46.3722	4.37354
HVO_0806	pyruvate kinase	22.91	1	10	10	134	154.207	22.91	10	67	7842.81	22.91	10	67	585	62.004	4.53857
HVO_0809	methionine--tRNA ligase	17.16	1	9	9	45	61.0074	17.16	9	22	2095.08	17.16	9	23	740	81.8859	4.37354
HVO_0812	phosphoenolpyruvate synthase	62.55	1	43	43	1146	1341.59	61.37	41	578	63585	62.55	43	568	761	83.0813	4.62744
HVO_0817	phytoene dehydrogenase (phytoene desaturase)	64	1	23	23	256	320.406	64	23	131	14574	59.76	22	125	425	46.1351	4.98291
HVO_0818	threonine synthase	5.66	1	2	2	8	7.51021	5.66	2	4	338.952	5.66	2	4	389	40.7907	4.31006
HVO_0824	probable glycosyltransferase, type 1	30.97	1	8	8	50	68.3767	30.97	8	25	3023.28	30.97	8	25	352	39.6008	5.08447
HVO_0826	peptidase M42 family protein	24.14	1	6	6	56	63.5574	24.14	6	27	2940.3	24.14	6	29	348	37.7247	4.53857
HVO_0829	peptidase S9 family protein	7.24	1	2	2	10	8.48886	7.24	2	5	385.167	7.24	2	5	608	67.4365	4.53857
HVO_0832	alpha/beta hydrolase fold protein	26.3	1	6	6	84	85.0753	26.3	6	42	4869.79	26.3	6	42	308	33.2725	4.66553
HVO_0836	probable M28 family peptidase (homolog to aminopeptidase YwaD)	43.22	1	12	12	177	264.348	35.4	9	87	11134	35.4	11	90	435	46.9089	4.62744
HVO_0838	conserved hypothetical protein	11.56	1	2	2	6	5.23866	11.56	2	3	266.826	11.56	2	3	147	16.1796	5.97314
HVO_0841	cytochrome bc1 complex cytochrome b/c subunit	25.59	1	6	6	57	59.9549	25.59	6	29	2819.72	25.59	6	28	254	28.7668	5.71924
HVO_0843	conserved hypothetical protein	28.68	1	4	4	63	92.4039	28.68	4	31	3922.23	28.68	4	32	129	14.7227	5.56689
HVO_0845	conserved hypothetical protein	20.29	1	3	3	15	17.9522	20.29	3	8	605.304	20.29	3	7	276	30.0226	4.15771
HVO_0850	proteasome-activating nucleotidase	18.77	1	6	6	43	56.3231	13.58	5	18	2470.41	18.77	6	25	405	45.6426	4.60205
HVO_0859	FeS assembly ATPase SufC	28.24	1	7	7	67	76.0744	28.24	7	33	3868.43	28.24	7	34	301	33.4335	4.34814
HVO_0860	SufB domain protein	34.03	1	11	11	92	78.1441	26.47	10	43	4151.38	34.03	11	49	476	53.2137	4.69092
HVO_0861	SufB domain protein	33.58	1	10	10	133	224.685	31.59	9	66	9890.93	33.58	10	67	402	44.6577	4.23389
HVO_0865	FkbM family methyltransferase	23.02	1	5	5	29	46.0596	23.02	5	16	1596.86	23.02	5	13	252	27.6889	5.49072
HVO_0869	glutamate synthase large subunit	43.88	1	46	47	408	464.734	40.77	45	203	21130.8	41.76	45	205	1511	163.807	4.70361
HVO_0870	proline--tRNA ligase	27.05	1	9	9	43	32.8939	27.05	9	22	1716.85	27.05	9	21	488	54.9084	4.43701
HVO_0874	beta-lactamase domain protein	20.31	1	10	10	74	89.1208	20.31	10	35	4374.18	20.31	10	39	640	71.9022	5.13525
HVO_0880	conserved hypothetical protein	39.74	1	11	11	68	76.8249	39.74	11	34	3710.83	39.74	11	34	307	36.3149	4.7417
HVO_0881	signal peptide peptidase	33.03	1	8	8	49	66.9899	33.03	8	25	2383.96	33.03	8	24	333	35.2084	4.37354
HVO_0887	oxoglutarate--ferredoxin oxidoreductase beta subunit	61.32	1	11	11	258	312.808	61.32	11	132	15966.9	61.32	11	126	287	31.0256	4.729
HVO_0888	oxoglutarate--ferredoxin oxidoreductase alpha subunit	46.42	1	21	21	498	627.059	42.83	20	252	30522.3	46.42	21	246	586	63.9862	4.48779
HVO_0891	ABC-type transport system ATP-binding protein (probable substrate copper)	5.65	1	1	2	3					166.714	5.65	2	3	283	28.6103	4.34814
HVO_0893	methylmalonyl-CoA mutase subunit A	4.42	1	2	2	4	5.30171	4.42	2	2	183.621	4.42	2	2	566	63.1154	4.36084
HVO_0894	acyl-CoA synthetase	18.73	1	5	10	85	89.8954	18.73	10	42	4053.98	18.73	10	43	662	74.3046	4.4751
HVO_0896	acyl-CoA synthetase	6.48	1	2	2	3					231.556	6.48	2	3	540	59.8211	4.56396
HVO_0899	ABC-type transport system periplasmic substrate-binding protein (probable substrate branched-chain amino acids)	13.95	1	4	4	26	30.8148	13.95	4	15	879.099	13.95	4	11	466	49.1795	4.1958
HVO_0908	conserved hypothetical protein	37.82	1	2	2	22	39.4448	37.82	2	11	1197.72	37.82	2	11	119	12.5624	4.22119
HVO_0940	P-type transport ATPase (probable substrate copper/metal cation)	3.99	1	2	2	5	17.1505	3.99	2	5					828	85.9422	4.52588
HVO_0944	ba3-type terminal oxidase subunit II	18.99	1	3	3	40	56.1192	18.99	3	20	2561.44	18.99	3	20	179	19.3662	4.28467
HVO_0959	conserved hypothetical protein	13.6	1	2	2	16	20.2528	13.6	2	8	689.05	13.6	2	8	228	25.7457	4.84326
HVO_0965	AMP phosphorylase (ribose-1,5-bisphosphate forming)	13.21	1	5	5	12	11.8659	13.21	5	6	547.613	13.21	5	6	492	52.0909	4.83057
HVO_0966	ribose-1,5-bisphosphate isomerase (ribulose-bisphosphate forming)	12.38	1	3	3	17	20.2007	12.38	3	9	997.881	7.12	2	8	323	34.8546	5.23682
HVO_0972	DUF1628 family protein	53.18	1	4	4	483	913.075	53.18	4	242	37219.8	53.18	4	241	173	17.6607	4.09424
HVO_0973	pyridoxal phosphate-dependent aminotransferase (probable aspartate aminotransferase)	33.33	1	8	8	55	67.2175	33.33	8	28	2792.11	28.13	7	27	384	41.4402	4.41162
HVO_0979	NADH dehydrogenase-like complex subunit B	54.08	1	12	13	199	241.354	45.92	12	99	11760.3	52.36	12	100	233	26.1219	5.0083
HVO_0980	NADH dehydrogenase-like complex subunit CD	59.78	2	29	29	1033	1130.46	56.37	28	517	60544.3	58.71	28	516	557	63.4437	4.52588
HVO_0981	NADH dehydrogenase-like complex subunit H	6.59	1	2	2	14	18.1517	6.59	2	7	875.588	6.59	2	7	349	36.917	5.18604
HVO_0982	NADH dehydrogenase-like complex subunit I	19.61	1	2	2	19	28.5138	19.61	2	10	1073.84	19.61	2	9	153	17.6955	4.88135
HVO_0996	DUF21/CBS domain protein	16.89	1	4	4	27	34.307	16.89	4	14	1096.21	16.89	4	13	367	39.107	4.51318
HVO_1000	acyl-CoA synthetase (homolog to acetate--CoA ligase (ADP-forming))	20.37	1	11	11	94	91.0679	19.37	10	47	4426.17	20.37	11	47	697	74.5075	4.13232
HVO_1006	ABC-type transport system ATP-binding protein	33.44	1	5	6	39	53.6261	33.44	6	20	2075.93	24.92	5	19	317	32.7206	4.38623
HVO_1009	probable oxidoreductase (aldo-keto reductase family protein)	68.53	1	19	19	282	358.418	65.29	17	139	16520.9	68.53	19	143	340	38.8106	4.57666
HVO_1014	cox-type terminal oxidase subunit II	14.68	1	2	2	130	158.589	14.68	2	66	6708.47	14.68	2	64	252	27.7107	4.58936
HVO_1018	RecJ domain protein	35.7	1	20	22	222	239.344	33.81	20	108	12837.4	35.7	22	114	633	69.7502	4.57666
HVO_1020	HEAT-PBS family protein	52.74	1	19	19	598	863.506	48.45	17	296	43554.3	46.06	18	302	419	45.5223	3.95459
HVO_1023	conserved hypothetical protein	19.93	1	4	4	18	24.5384	19.93	4	9	1182.62	19.93	4	9	271	30.2447	4.62744
HVO_1025	acetyl-CoA C-acyltransferase	13.58	1	5	5	39	46.0511	13.58	5	21	1780.76	13.58	4	18	383	40.7066	4.56396
HVO_1031	thioredoxin-disulfide reductase	6.43	1	2	2	6	3.96642	6.43	2	3	135.299	6.43	2	3	342	37.4198	4.4624
HVO_1034	type IV pilus biogenesis complex ATPase subunit	16.84	1	6	6	34	44.2727	16.84	6	17	1786.65	16.84	6	17	564	64.1927	4.75439
HVO_1048	phosphoribosylformylglycinamidine synthase 2	6.84	1	3	3	10	10.7898	6.84	3	5	427.955	6.84	3	5	702	72.9193	4.18311
HVO_1054	aspartyl/glutamyl-tRNA(Asn/Gln) amidotransferase subunit A	9.93	1	3	3	14	21.346	9.93	3	8	602.763	9.93	3	6	423	43.8814	4.31006
HVO_1058	TrkA domain protein	7.42	1	2	2	2	1.648	7.42	2	2					445	47.7312	4.34814
HVO_1062	phosphopantothenoylcysteine decarboxylase / phosphopantothenate--cysteine ligase	30.31	1	7	7	58	76.4723	30.31	7	29	3801.05	30.31	7	29	386	39.9533	4.67822
HVO_1082	homolog to orotate phosphoribosyltransferase	20.48	1	3	3	13	16.0064	11.43	2	6	648.235	20.48	3	7	210	22.2851	4.42432
HVO_1084	adenylosuccinate lyase	24.19	1	10	10	71	70.4851	24.19	10	35	3549.15	24.19	10	36	463	50.7854	4.70361
HVO_1085	phosphoribosylglycinamide formyltransferase / phosphoribosylaminoimidazolecarboxamide formyltransferase	11.62	1	4	4	16	20.6743	11.62	4	8	907.007	11.62	4	8	525	56.4225	4.39893
HVO_1088	folylpolyglutamate synthase / 7,8-dihydropteroate reductase / dihydropteroate synthase	3.1	1	2	2	12	13.991	3.1	2	6	482.191	3.1	2	6	838	89.1017	4.65283
HVO_1091	proteasome alpha subunit	59.13	1	13	14	347	480.704	59.13	14	174	22558.4	58.73	13	173	252	27.5966	4.56396
HVO_1094	ribonuclease P protein component 3	22.94	1	4	4	27	18.6482	22.94	4	13	1045.54	22.94	4	14	231	25.578	5.31299
HVO_1099	2,3,4,5-tetrahydropyridine-2,6-dicarboxylate N-succinyltransferase	18.21	1	3	3	9	11.7206	12.5	2	4	664.397	18.21	3	5	280	30.1397	4.43701
HVO_1101	4-hydroxy-tetrahydrodipicolinate synthase	15.74	1	2	2	2					128.374	15.74	2	2	305	32.6543	4.56396
HVO_1110	ABC-type transport system periplasmic substrate-binding protein (probable substrate cobalamin)	6.54	1	2	2	56	100.234	6.54	2	28	3413.88	6.54	2	28	382	39.6163	4.24658
HVO_1112	ABC-type transport system ATP-binding protein (probable substrate cobalamin)	6.93	1	2	2	4	5.30858	6.93	2	2	178.41	6.93	2	2	476	49.3666	4.55127
HVO_1123	thioredoxin-disulfide reductase	6.02	1	2	2	2					92.6952	6.02	2	2	349	37.3218	4.32275
HVO_1125	cysteine--tRNA ligase	7.89	1	2	2	5	2.66227	7.89	2	3	67.0704	7.89	2	2	494	55.1833	4.56396
HVO_1130	conserved hypothetical protein	41.97	1	4	4	26	23.2046	41.97	4	13	908.048	41.97	4	13	193	20.0574	4.77979
HVO_1132	adenylosuccinate synthase	33.63	1	14	14	114	135.61	30.47	13	53	7524.88	33.63	14	61	443	48.2009	4.56396
HVO_1134	conserved hypothetical protein	12.15	1	6	6	35	24.8923	12.15	6	18	1122.08	12.15	6	17	757	80.6341	4.34814
HVO_1140	acyl-CoA dehydrogenase	15.26	1	5	5	27	34.4744	15.26	5	14	1138.75	15.26	5	13	380	41.1672	4.55127
HVO_1145	30S ribosomal protein S1e	79.55	1	17	18	1247	1756.01	77.73	17	625	70314.1	79.55	18	622	220	24.7995	4.85596
HVO_1148	30S ribosomal protein S15	23.87	1	2	2	12	19.3616	23.87	2	6	605.602	23.87	2	6	155	17.5188	4.90674
HVO_1164	HD family hydrolase	11.48	1	2	2	3					137.167	11.48	2	3	270	29.8453	4.86865
HVO_1165	mechanosensitive channel protein MscS	22.85	1	6	6	56	86.766	22.85	6	28	3040.08	22.85	6	28	302	32.5821	4.90674
HVO_1168	probable glycosyltransferase, type 1	16.15	1	5	5	45	54.8456	16.15	5	24	2696.5	12.75	4	21	353	39.0763	5.0083
HVO_1176	conserved hypothetical protein	20.32	1	4	4	20	15.38	20.32	4	10	708.054	20.32	4	10	251	27.6551	5.10986
HVO_1181	transcription regulator (homolog to phosphate uptake regulator)	15.45	1	4	4	14	19.0718	15.45	4	7	510.347	15.45	4	7	343	38.3827	4.94482
HVO_1184	DUF1511 family protein	17.41	1	6	6	35	43.0535	14.78	5	17	2083.48	17.41	6	18	379	40.3176	4.22119
HVO_1189	aldehyde dehydrogenase	64.76	1	25	25	470	418.491	57.48	24	227	21557.2	61.81	24	243	508	56.136	4.58936
HVO_1191	proline dehydrogenase	22.22	1	4	4	30	27.5433	22.22	4	15	1703.73	22.22	4	15	279	30.9514	5.021
HVO_1198	UspA domain protein	15.86	1	2	2	4	5.61135	15.86	2	2	237.13	15.86	2	2	145	15.6209	4.75439
HVO_1199	acyl-CoA dehydrogenase	8.42	1	2	2	2					50.1575	8.42	2	2	380	41.4533	4.64014
HVO_1212	KaiC-type circadian regulator CirA	22.76	1	5	5	27	31.8008	22.76	5	13	1621.76	22.76	5	14	246	27.5458	4.44971
HVO_1228	halocyanin	18.15	1	10	10	131	174.261	18.15	10	66	8241.93	18.15	10	65	821	83.6513	4.17041
HVO_1238	probable oxidoreductase (aldo-keto reductase family protein)	26.23	1	7	7	74	107.907	26.23	7	37	5019.6	26.23	7	37	324	36.6457	4.67822
HVO_1240	conserved hypothetical protein	16.15	1	3	3	23	31.5561	8.5	2	11	951.788	16.15	3	12	353	37.4432	4.48779
HVO_1241	SCO1/SenC/PrrC family protein	34.98	1	4	4	31	52.6356	34.98	4	17	2165.26	10.76	2	14	223	24.5717	4.44971
HVO_1242	conserved hypothetical protein	17.13	1	6	6	24	27.1408	17.13	6	12	1310.47	17.13	6	12	432	47.071	4.75439
HVO_1245	probable disulfide bond formation protein	25.99	1	5	5	88	131.637	25.99	5	44	5244.2	25.99	5	44	227	24.1855	4.50049
HVO_1257	AAA-type ATPase (MoxR subfamily)	21.3	1	6	6	35	38.1967	18.34	5	17	1734.91	21.3	6	18	338	37.44	4.66553
HVO_1260	von Willebrand factor type A domain protein	4.28	1	2	3	8	10.3763	4.28	3	4	449.05	4.28	3	4	818	85.1193	4.65283
HVO_1261	conserved hypothetical protein	8.36	1	3	3	8	14.0115	8.36	3	4	681.535	8.36	3	4	598	62.5971	4.64014
HVO_1264	conserved hypothetical protein	21.2	1	3	3	16	26.1207	21.2	3	8	1234.71	21.2	3	8	217	23.4163	4.22119
HVO_1273	inosine-5'-monophosphate dehydrogenase	62.45	1	19	19	448	522.607	53.82	17	228	22310.1	62.45	19	220	498	53.2531	4.55127
HVO_1289	OsmC domain protein	18.94	1	2	2	24	26.6841	18.94	2	12	1129.16	18.94	2	12	132	14.2115	3.85303
HVO_1291	fumarylacetoacetase family protein	20.58	1	2	2	4	4.47279	20.58	2	4					243	26.2569	4.55127
HVO_1294	GMC family oxidoreductase	7.41	1	2	2	8	13.9518	7.41	2	4	416.116	7.41	2	4	526	56.6733	4.94482
HVO_1300	triosephosphate isomerase	20.56	1	4	4	36	53.6182	20.56	4	19	2303.02	20.56	4	17	214	21.3196	4.25928
HVO_1304	pyruvate--ferredoxin oxidoreductase beta subunit	62.18	1	13	13	689	781.213	62.18	12	357	35786	62.18	13	332	312	34.4753	4.98291
HVO_1305	pyruvate--ferredoxin oxidoreductase alpha subunit	61.97	1	24	24	880	1084.58	60.7	23	430	51063.6	61.97	24	450	631	68.4271	4.48779
HVO_1306	chorismate synthase	25.19	1	6	6	66	96.4113	25.19	6	34	3073.28	25.19	6	32	385	41.9212	4.83057
HVO_1327	AAA-type ATPase (CDC48 subfamily)	7.47	1	3	3	8	6.69497	7.47	3	4	279.977	7.47	3	4	736	78.1178	4.88135
HVO_1346	GTP-binding protein HflX	27.25	1	10	10	76	95.488	27.25	10	37	4599.31	27.25	10	39	433	48.1825	4.729
HVO_1348	probable YjeF family carbohydrate kinase	40.17	1	14	15	110	164.558	37.45	14	54	7921.04	40.17	15	56	478	48.8084	4.44971
HVO_1354	DNA mismatch repair protein MutS	11.55	1	6	6	32	31.0492	11.55	6	16	1173.13	11.55	6	16	580	62.1286	4.56396
HVO_1370	gamma-glutamyl phosphate reductase	14.64	1	4	4	26	37.9612	14.64	4	13	1595.29	14.64	4	13	444	48.0876	4.33545
HVO_1374	acyl-CoA synthetase	3.8	1	1	2	10	12.0931	3.8	2	5	608.951	3.8	2	5	553	61.1188	4.50049
HVO_1380	methylmalonyl-CoA mutase subunit A	15.05	1	5	5	16	14.2232	8.78	4	8	583.91	13.62	4	8	558	61.8671	4.41162
HVO_1387	enoyl-CoA hydratase	11.67	1	3	3	8	1.60281	11.67	3	4	270.204	11.67	3	4	257	27.5335	4.51318
HVO_1395	M20 family amidohydrolase (homolog to indole-3-acetyl-aspartic acid hydrolase)	11.01	1	3	3	15	18.9846	5.39	2	7	724.306	11.01	3	8	427	45.3819	4.56396
HVO_1396	FAD-dependent oxidoreductase (homolog to geranylgeranyl reductase)	37.15	1	12	12	160	218.101	32.48	11	80	8990.61	32.27	11	80	471	51.0359	4.4751
HVO_1400	ABC-type transport system ATP-binding protein (probable substrate sugar)	64.16	1	22	22	253	335.192	61.66	21	128	14094.9	64.16	22	125	519	56.7734	4.67822
HVO_1401	ABC-type transport system periplasmic substrate-binding protein (probable substrate sugar)	60.21	1	13	13	1137	1724.3	60.21	13	573	65213.2	60.21	13	564	377	39.1886	4.18311
HVO_1402	phosphohexomutase (phosphoglucomutase / phosphomannomutase)	12.14	1	4	4	26	39.8939	12.14	4	13	1721.37	12.14	4	13	453	47.4706	4.62744
HVO_1412	diphosphomevalonate decarboxylase	11.73	1	4	4	53	40.6276	11.73	4	26	2390.65	11.73	4	27	324	35.3949	4.77979
HVO_1443	ABC-type transport system ATP-binding protein	17.27	1	5	5	27	24.6764	17.27	5	14	1217.51	17.27	5	13	330	36.2952	4.70361
HVO_1444	3-hydroxyacyl-CoA dehydrogenase	9.44	1	2	2	6	2.30566	9.44	2	3	175.666	9.44	2	3	286	30.8303	4.4624
HVO_1447	propionyl-CoA carboxylase carboxyltransferase component	7.4	1	4	4	8	8.37977	7.4	4	4	270.995	7.4	4	4	581	63.5844	4.70361
HVO_1453	glutamate dehydrogenase (NADP)	30.7	1	11	11	87	82.3954	30.7	11	44	4403.09	30.7	11	43	417	45.7016	4.48779
HVO_1454	aspartate carbamoyltransferase catalytic subunit	56.25	1	10	10	87	116.647	56.25	10	44	4743.06	56.25	10	43	304	33.6538	4.91943
HVO_1459	ThuA family protein	36.13	1	5	5	30	37.0134	31.93	4	15	1660.73	26.89	4	15	238	26.8049	4.66553
HVO_1465	naphthoate synthase	36.39	1	8	8	68	90.363	24.92	6	32	4201.1	36.39	8	36	305	33.9113	4.83057
HVO_1469	2-succinyl-5-enolpyruvyl-6-hydroxy-3-cyclohexene-1-carboxylate synthase	12.16	1	4	4	22	20.4141	12.16	4	11	1014.12	12.16	4	11	584	63.3085	4.79248
HVO_1477	endonuclease domain protein	14.68	1	3	3	20	27.1476	14.68	3	10	1077.12	14.68	3	10	327	34.0673	4.32275
HVO_1478	transcription initiation factor TFB	23.34	1	5	7	61	70.2428	23.34	7	30	2814.49	23.34	7	31	317	35.71	5.46533
HVO_1488	D-gluconate dehydratase	57.04	1	15	17	370	498.464	57.04	17	186	21801.7	57.04	17	184	412	45.7655	4.60205
HVO_1494	fructose-1,6-bisphosphate aldolase, class II	7.58	1	2	2	6	6.52855	7.58	2	3	182.562	7.58	2	3	330	36.2795	4.34814
HVO_1495	phosphotransferase system component IIB, fructose-specific	31.01	1	2	2	14	23.523	31.01	2	7	983.655	31.01	2	7	158	16.2689	4.4624
HVO_1502	3-isopropylmalate dehydrogenase	28.4	1	6	6	44	20.1723	28.4	6	22	1814.55	23.77	5	22	324	33.7037	4.23389
HVO_1504	3-isopropylmalate dehydratase large subunit	17.55	1	5	5	31	44.8202	9.09	4	15	1914.91	17.55	5	16	473	51.5879	4.55127
HVO_1506	ketol-acid reductoisomerase	57.18	1	12	12	512	600.239	51.15	10	230	30229.2	57.18	12	282	348	37.85	4.33545
HVO_1507	acetolactate synthase small subunit	54.13	1	10	10	113	140.962	53.67	9	56	7020.53	54.13	10	57	218	23.6941	4.94482
HVO_1508	acetolactate synthase large subunit	37.48	1	14	14	367	512.334	37.48	14	185	21693.9	37.48	14	182	587	62.3217	4.36084
HVO_1510	2-isopropylmalate synthase	4.77	1	2	2	5					456.479	4.77	2	5	440	47.7115	4.81787
HVO_1517	dolichyl-phosphate hexosyltransferase AglJ	10.23	1	2	3	30	4.52594	8.91	2	13	1031.65	10.23	3	17	303	33.2486	4.81787
HVO_1522	hexuronic acid methyltransferase AglP	56.9	1	11	11	108	122.433	56.9	11	53	5969.99	56.9	11	55	239	26.2465	4.98291
HVO_1523	agl cluster protein AglQ	19.41	1	5	5	31	23.5046	16.44	4	15	1195.35	19.41	5	16	371	42.1068	6.03662
HVO_1523_A	glycosyltransferase AglE	11.51	1	3	3	17	0	4.28	2	8	568.894	11.51	3	9	304	33.8472	7.07861
HVO_1528	glycosyltransferase AglI	11.19	1	3	3	18	19.3755	11.19	3	9	815.529	11.19	3	9	295	32.8252	4.71631
HVO_1529	glycosyltransferase AglG	25.88	1	10	10	80	65.449	25.88	10	39	3388.47	23.96	9	41	313	35.7795	4.58936
HVO_1530	dolichyl-monophosphooligosaccharide--protein glycotransferase AglB	10.34	1	9	9	63	74.0614	10.34	9	30	3890.52	10.34	9	33	1054	113.604	4.56396
HVO_1538	glycerol-3-phosphate dehydrogenase subunit A	36.35	1	17	17	187	235.831	36.35	17	94	11171.1	36.35	17	93	586	63.4467	4.70361
HVO_1539	glycerol-3-phosphate dehydrogenase subunit B	56.87	1	15	15	215	280.284	55.45	14	108	12279.7	56.87	15	107	422	43.6158	4.71631
HVO_1540	glycerol-3-phosphate dehydrogenase subunit C	23.62	1	10	10	142	197.03	23.62	10	70	9854.54	23.62	10	72	436	48.5915	4.61475
HVO_1541	glycerol kinase	32.75	1	11	11	80	83.1756	28.04	9	36	4750.32	32.75	11	44	510	56.7025	4.50049
HVO_1546	dihydroxyacetone kinase subunit DhaK	17.47	1	5	5	17	17.2393	17.47	5	9	793.38	9.34	4	8	332	34.8247	4.22119
HVO_1547	isoleucine--tRNA ligase	5.56	1	4	4	17	22.7457	5.56	4	9	816.613	4.6	3	8	1043	117.92	4.29736
HVO_1548	conserved hypothetical protein	15.84	1	2	2	9	11.8168	15.84	2	4	415.367	15.84	2	5	202	22.2367	4.95752
HVO_1558	cytochrome P450	14.75	1	6	6	38	50.5034	12.9	5	19	1821.78	11.98	5	19	434	48.4366	4.91943
HVO_1562	proteasome beta subunit	33.33	1	7	7	193	216.695	33.33	7	104	9989.16	33.33	7	89	243	25.9779	4.62744
HVO_1563	conserved hypothetical protein	16.8	1	2	2	14	14.4227	16.8	2	7	750.197	16.8	2	7	125	13.8164	11.019
HVO_1568	alpha/beta hydrolase fold protein	39.35	1	7	7	25	29.5966	39.35	7	13	970.623	39.35	7	12	277	29.4358	4.94482
HVO_1570	DNA topoisomerase VI subunit A	9.84	1	3	3	21	27.1654	9.84	3	11	1063.49	9.84	3	10	366	41.8034	4.62744
HVO_1571	DNA topoisomerase VI subunit B	6.77	1	3	3	25	28.2956	6.77	3	13	1059.76	6.77	3	12	798	87.3846	4.729
HVO_1572	DNA gyrase subunit B	3.76	1	2	2	12	13.5006	3.76	2	6	430.569	3.76	2	6	639	71.1694	4.83057
HVO_1573	DNA gyrase subunit A	18.1	1	10	10	42	41.6984	15.89	9	21	1810.15	14.04	9	21	862	94.7946	4.56396
HVO_1575	arginase	35.79	1	6	6	30	34.3999	32.11	5	15	1307.39	35.79	6	15	299	30.9983	4.57666
HVO_1578	probable NADH dehydrogenase	52.64	1	19	19	888	1624.17	52.64	19	445	67773.9	52.64	19	443	397	42.7902	4.39893
HVO_1589	molecular chaperone DnaJ	9.09	1	3	3	26	22.2594	5.45	2	13	886.845	9.09	3	13	385	41.8758	4.97021
HVO_1590	DnaK-type molecular chaperone Hsp70	38.4	1	20	20	194	258.786	38.4	20	98	12042.4	36.64	18	96	625	67.2097	4.18311
HVO_1591	conserved hypothetical protein	22.73	1	3	3	14	26.2751	22.73	3	7	1025.63	22.73	3	7	264	28.7488	5.50342
HVO_1603	ABC-type transport system periplasmic substrate-binding protein (probable substrate sulfonate)	34.2	1	6	6	168	247.259	34.2	6	83	8660.96	34.2	6	85	348	37.1731	4.34814
HVO_1604	pyridoxal phosphate-dependent aminotransferase (probable aspartate aminotransferase)	7.24	1	3	3	14	18.491	7.24	3	7	625.073	7.24	3	7	373	40.1677	4.43701
HVO_1609	conserved hypothetical protein	14.48	1	3	3	41	65.5649	14.48	3	21	2625.65	14.48	3	20	290	30.9787	4.57666
HVO_1613	probable glycosyltransferase, type 2	12.28	1	2	2	8	11.7318	12.28	2	4	580.762	12.28	2	4	228	25.0756	4.79248
HVO_1626	homolog to UPF0173 family metal-dependent hydrolase	14.8	1	3	3	9	9.39333	10.83	2	4	507.301	14.8	3	5	277	30.5815	4.29736
HVO_1637	FKBP-type peptidylprolyl isomerase	47.06	1	6	6	55	79.9185	22.55	4	27	3147.45	47.06	6	28	306	33.7636	3.76416
HVO_1649	methionine adenosyltransferase	14.18	1	2	2	11	13.7584	14.18	2	6	343.361	14.18	2	5	402	43.4717	4.44971
HVO_1657	phosphoribosylamine--glycine ligase	4.44	1	2	2	10	12.0589	4.44	2	5	545.884	4.44	2	5	428	45.476	4.1958
HVO_1660	DisA-N domain protein	18.22	1	2	2	2					99.8412	18.22	2	2	269	28.9347	4.729
HVO_1673	conserved hypothetical protein	46.3	1	8	8	75	95.3282	46.3	8	37	4164.27	46.3	8	38	216	23.1975	4.57666
HVO_1684	threonine--tRNA ligase	30.17	1	17	17	132	146.09	30.17	17	65	6798.43	30.17	17	67	643	73.4408	4.44971
HVO_1692	probable iron-sulfur protein (4Fe-4S)	41.06	1	26	26	474	641.988	41.06	26	240	29316	39.7	23	234	733	80.1559	4.48779
HVO_1697	FAD-dependent oxidoreductase (GlcD/DLD_GlcF/GlpC domain fusion protein)	41.91	2	39	42	849	1048.38	41.91	42	422	53763.7	41.91	42	427	1026	111.212	4.53857
HVO_1705	ABC-type transport system periplasmic substrate-binding protein (probable substrate iron-III)	51.03	1	12	12	283	314.483	51.03	12	137	15581	51.03	12	146	388	41.8593	4.34814
HVO_1707	ABC-type transport system ATP-binding protein (probable substrate iron-III)	21.08	1	4	4	20	24.4792	21.08	4	10	861.754	21.08	4	10	389	41.8615	4.39893
HVO_1710	alpha amylase	13.15	1	10	10	75	78.726	13.15	10	37	4558.73	13.15	10	38	677	75.0207	4.44971
HVO_1711	glucoamylase	21.11	1	23	23	139	141.038	18.27	21	69	6475.77	21.11	23	70	1511	166.117	4.64014
HVO_1727	TATA-binding transcription initiation factor	19.35	1	3	3	17	14.8062	11.83	2	8	841.077	19.35	3	9	186	19.8702	4.36084
HVO_1751	P-type transport ATPase (probable substrate copper/metal cation)	9.99	1	5	5	26	44.6569	9.99	5	13	1491.83	9.99	5	13	861	89.8992	4.39893
HVO_1760	ABC-type transport system ATP-binding protein (probable substrate iron-III)	7.17	1	1	2	24	16.2397	7.17	2	12	938.9	7.17	2	12	293	32.419	4.57666
HVO_1778	catalase-peroxidase	23.68	1	14	14	178	207.875	21.59	12	88	9536.75	23.68	14	90	718	79.9547	4.31006
HVO_1788	probable sulfite/nitrite reductase (ferredoxin)	17.4	1	8	8	60	83.5461	17.4	8	30	3730.52	17.4	8	30	592	66.564	4.61475
HVO_1799	geranylgeranyl reductase / dolichol omega-reductase	39.76	1	12	12	200	206.184	34.88	11	94	11714.1	39.76	12	106	410	45.4208	4.75439
HVO_1804	nicotinate phosphoribosyltransferase	18.04	1	6	6	74	118.218	18.04	6	37	5634.89	18.04	6	37	388	41.1023	4.60205
HVO_1824	conserved hypothetical protein	14.45	1	4	4	10	16.0718	14.45	4	5	676.796	14.45	4	5	429	47.3521	4.1958
HVO_1829	aminopeptidase (homolog to leucyl aminopeptidase / aminopeptidase T)	25.55	1	6	6	72	125.043	25.55	6	37	6017.53	25.55	6	35	364	39.3407	4.34814
HVO_1830	6-phosphogluconate dehydrogenase (decarboxylating)	5.02	1	1	2	4	7.29808	5.02	2	4					299	31.9634	4.52588
HVO_1831	ferredoxin (2Fe-2S)	40.93	1	4	4	119	195.4	22.28	3	59	8424.52	40.93	4	60	193	20.3845	3.97998
HVO_1841	homolog to HGPV1-ORF14	5.89	1	2	2	2					39.5114	5.89	2	2	543	61.52	5.5542
HVO_1847	oligoendopeptidase PepF	9.68	1	3	3	7	8.22009	9.68	3	4	357.732	4.67	2	3	599	68.5007	4.41162
HVO_1854	histidine--tRNA ligase	9.05	1	3	3	14	19.0133	9.05	3	7	609.937	9.05	3	7	431	47.1328	4.37354
HVO_1858	30S ribosomal protein S19e	64.9	1	6	6	77	64.7481	52.98	5	30	5747.38	64.9	6	47	151	16.6634	4.84326
HVO_1868	conserved hypothetical protein	14.53	1	2	2	2	4.10543	14.53	2	2					179	20.0393	5.37646
HVO_1871	UPF0447 family protein	33.93	1	17	17	368	432.476	30.54	15	186	19126.7	33.93	17	182	501	56.0541	4.58936
HVO_1888	ABC-type transport system periplasmic substrate-binding protein (probable substrate sulfate/tungstate)	28.65	1	7	7	163	260.089	28.65	7	82	11540.3	28.65	7	81	342	35.8903	4.33545
HVO_1894	conserved hypothetical protein	53.26	1	3	3	29	19.5002	53.26	3	14	1257.93	53.26	3	15	92	10.2622	4.66553
HVO_1901	translation initiation factor aIF-2 gamma subunit	9.73	1	3	3	18	13.5183	9.73	3	9	585.927	9.73	3	9	411	43.9139	4.36084
HVO_1907	arNOG05511 family protein (AAA-type ATPase core domain protein)	11.18	1	3	3	6	13.5192	11.18	3	6					474	53.3774	4.58936
HVO_1916	Kef-type transport system (probable substrate potassium)	12.76	1	6	6	71	100.756	12.76	6	35	4739.37	12.76	6	36	635	66.2285	4.62744
HVO_1917	acyl-CoA synthetase	19.37	1	10	10	42	43.5132	18.32	9	18	2069.42	19.37	10	24	666	74.0188	4.77979
HVO_1921	serine--tRNA ligase	18.04	1	7	7	28	24.3872	18.04	7	12	1478.39	18.04	7	16	460	52.0063	4.4624
HVO_1943	endoisopeptidase/DUF4129 domain protein	5.63	1	2	2	3					101.763	5.63	2	3	746	78.9491	4.65283
HVO_1944	conserved hypothetical protein	25.96	1	6	6	44	59.5604	25.96	6	22	2469.71	22.6	5	22	416	43.0218	4.22119
HVO_1945	conserved hypothetical protein	7.4	1	2	2	10	6.88998	7.4	2	5	442.505	7.4	2	5	365	37.0466	4.4624
HVO_1955	aconitate hydratase	31.19	1	13	13	169	220.756	31.19	13	86	10137.2	27.06	12	83	654	70.3624	4.44971
HVO_1963	translation initiation factor aIF-5B (bacterial-type IF2)	7.67	1	3	3	4					167.705	7.67	3	4	600	65.3333	4.67822
HVO_1967	glucose-6-phosphate isomerase	21.16	1	6	6	30	39.6766	21.16	6	15	1304.48	21.16	6	15	430	45.5766	4.39893
HVO_1976	protein-export membrane protein SecD	16.22	1	5	5	38	75.1021	16.22	5	19	2635.73	16.22	5	19	524	54.9721	4.51318
HVO_1981	hypothetical protein	17.26	1	3	3	293	568.986	17.26	3	147	27111.7	17.26	3	146	197	20.3373	4.00537
HVO_1985	ABC-type transport system ATP-binding protein	23.03	1	5	5	43	34.5887	23.03	5	21	1530.27	23.03	5	22	317	35.0277	4.53857
HVO_1991	ABC-type transport system periplasmic substrate-binding protein (probable substrate iron-III)	15.65	1	2	2	2	0	15.65	2	2					409	45.1483	4.2085
HVO_2008	archaeosine synthase	27.01	1	12	12	63	77.6217	27.01	12	32	3668.02	19.49	11	31	585	64.9313	4.80518
HVO_2013	FtsZ family protein, type III	38.58	1	8	8	67	105.706	38.58	8	35	4041.77	38.58	8	32	394	41.4747	4.61475
HVO_2015	conserved hypothetical protein	42.9	1	10	10	131	171.565	42.9	10	65	9645.18	42.9	10	66	345	37.7341	4.24658
HVO_2016	conserved hypothetical protein	27.09	1	7	7	45	66.1039	27.09	7	22	3039.2	26.76	6	23	299	31.222	4.70361
HVO_2020	DUF502 family protein	29.59	1	6	6	22	28.0019	29.59	6	11	1264.6	29.59	6	11	267	29.388	4.34814
HVO_2031	ABC-type transport system periplasmic substrate-binding protein (probable substrate sugar)	13.65	1	2	2	50	101.702	13.65	2	25	4520.47	13.65	2	25	403	42.3559	3.99268
HVO_2040	NAD-dependent epimerase/dehydratase	24.18	1	4	4	37	35.0988	13.07	3	18	1774.73	24.18	4	19	306	33.819	4.51318
HVO_2046	sulfatase domain protein	55.06	1	15	15	184	218.997	55.06	15	92	9706.96	55.06	15	92	405	45.5285	4.86865
HVO_2047	conserved hypothetical protein	34.8	1	7	7	37	34.8779	34.8	7	18	1949	34.8	7	19	296	34.198	4.93213
HVO_2048	probable glycosyltransferase, type 1	14.76	1	4	4	17	18.4876	8.91	3	8	843.276	14.76	4	9	359	40.5096	5.30029
HVO_2049	probable glycosyltransferase, type 2	25.41	1	6	7	45	44.8971	24.1	6	21	2476.68	25.41	7	24	307	35.2734	5.40186
HVO_2053	probable glycosyltransferase, type 1	35.98	1	10	10	74	95.652	35.98	10	37	4346.88	35.98	10	37	378	41.9301	4.66553
HVO_2059	NAD-dependent epimerase/dehydratase	8.06	1	2	2	7	3.7751	8.06	2	4	233.921	8.06	2	3	310	34.1206	4.39893
HVO_2061	probable glycosyltransferase, type 2	15.01	1	4	4	24	21.7047	15.01	4	12	801.491	15.01	4	12	413	43.7825	4.50049
HVO_2062	DUF1628 family protein	37.93	1	2	2	264	420.573	37.93	2	136	14345.7	37.93	2	128	145	14.8301	3.80225
HVO_2068	FtsZ family protein, type III	7.3	1	2	2	4	2.3927	7.3	2	2	178.139	7.3	2	2	370	38.7102	4.48779
HVO_2070	conserved hypothetical protein	31.07	1	13	13	322	540.435	31.07	13	161	24598.6	28.31	12	161	544	58.0937	4.50049
HVO_2072	S-layer glycoprotein	16.32	1	6	6	2841	3995.94	16.32	6	1430	145923	16.32	6	1411	827	85.1379	3.6499
HVO_2080	conserved hypothetical protein	22.78	1	7	7	118	201.165	22.78	7	59	7429.09	22.78	7	59	540	56.9572	4.29736
HVO_2081	pectin lyase domain protein	21.52	1	14	15	88	105.141	21.13	14	44	4983.93	17.96	14	44	1041	109.719	5.33838
HVO_2082	conserved hypothetical protein	15.91	1	3	3	35	53.8647	15.91	3	18	1661.78	15.91	3	17	396	40.8606	4.50049
HVO_2122	ABC-type transport system ATP-binding protein (probable substrate dipeptide/oligopeptide)	17.66	1	4	4	20	18.2159	14.13	3	9	1093.49	17.66	4	11	368	40.0359	4.62744
HVO_2123	ABC-type transport system ATP-binding protein (probable substrate dipeptide/oligopeptide)	22.07	1	5	5	26	37.4886	14.53	4	12	1341.91	22.07	5	14	358	38.8069	4.61475
HVO_2126	ABC-type transport system periplasmic substrate-binding protein (probable substrate dipeptide/oligopeptide)	46.07	1	25	25	593	858.23	46.07	25	299	36382.6	46.07	25	294	573	62.9112	4.44971
HVO_2127	M20 family amidohydrolase (homolog to indole-3-acetyl-aspartic acid hydrolase)	9.52	1	3	3	6	5.54519	9.52	3	3	133.614	9.52	3	3	420	45.0272	4.85596
HVO_2150	halocyanin	18.23	1	3	3	62	95.7537	18.23	3	31	3613.13	18.23	3	31	373	37.7107	4.42432
HVO_2153	probable copper-containing oxidoreductase	44.42	1	15	15	263	310.982	43.38	14	132	15797.9	35.06	14	131	385	42.0502	5.8208
HVO_2156	UspA domain protein	11.3	1	2	2	9	15.7768	11.3	2	4	698.123	11.3	2	5	301	31.5827	4.69092
HVO_2158	malic enzyme (NADP)	17.98	1	4	10	109	129.233	17.98	10	54	6792.3	17.18	9	55	751	81.4044	4.55127
HVO_2160	conserved hypothetical protein	13.6	1	19	20	501	775.757	13.38	19	255	32184.2	13.6	20	246	2257	232.675	3.9165
HVO_2161	conserved hypothetical protein	12.53	1	2	2	31	53.4475	12.53	2	16	2262.18	12.53	2	15	359	36.7003	3.87842
HVO_2163	ABC-type transport system ATP-binding protein (homolog to LolDCE lipoprotein release factor)	18.88	1	3	3	24	38.453	18.88	3	12	1445.55	18.88	3	12	249	26.6709	6.90283
HVO_2167	conserved hypothetical protein	11.88	1	2	2	6	5.75899	11.88	2	3	262.67	11.88	2	3	303	31.8283	5.12256
HVO_2168	AAA-type ATPase (MoxR subfamily)	23.1	1	5	5	40	48.5628	23.1	5	20	1929.12	23.1	5	20	329	35.8934	4.53857
HVO_2169	conserved hypothetical protein	18.79	1	5	5	42	51.5247	18.79	5	21	2174.57	18.79	5	21	346	36.514	4.38623
HVO_2171	DUF58 family protein	9.89	1	3	3	8	8.98365	9.89	3	4	278.948	9.89	3	4	475	50.8235	4.93213
HVO_2172	conserved hypothetical protein	11.88	1	6	6	35	48.3858	11.88	6	18	2061.82	11.88	6	17	741	75.2004	4.27197
HVO_2190	gluconate permease	6.55	1	2	2	8	11.017	6.55	2	4	318.051	6.55	2	4	473	48.9601	4.95752
HVO_2191	formyltetrahydrofolate deformylase	23.24	1	5	5	20	26.7507	23.24	5	10	1313.27	18.96	4	10	327	36.1603	4.62744
HVO_2203	conserved hypothetical protein	28.03	1	3	3	40	46.5996	28.03	3	20	1698.87	28.03	3	20	264	28.3647	4.1958
HVO_2204	FtsZ family protein, type III	46.58	2	14	14	141	178.47	46.58	14	71	7363.09	46.58	14	70	395	42.0385	4.67822
HVO_2205	arNOG06768 family NADH-binding domain protein	39.53	1	8	9	100	173.635	38.21	8	50	6725.23	39.53	9	50	301	32.007	4.99561
HVO_2209	probable branched-chain amino acid dehydrogenase E1 component alpha subunit	6.61	1	2	2	6	19.9419	6.61	2	6					348	38.6877	4.70361
HVO_2226	probable phosphoribosyltransferase (homolog to anthranilate phosphoribosyltransferase)	13.33	1	4	4	8	7.31409	13.33	4	5	126.756	9.44	3	3	360	39.6217	4.38623
HVO_2228	PHP domain protein	8.65	1	2	2	8	8.56527	8.65	2	4	448.143	8.65	2	4	289	31.2284	9.81787
HVO_2242	homolog to translation initiation factor aIF-2 beta subunit / probable RNA-binding protein	11.39	1	2	2	10	12.1252	11.39	2	5	309.979	11.39	2	5	202	22.156	5.10986
HVO_2267	hypothetical protein	13.51	1	4	4	17	13.7809	9.09	3	9	406.914	13.51	4	8	385	44.2839	4.56396
HVO_2286	conserved hypothetical protein	27.55	1	7	7	53	70.6701	27.55	7	27	2727.76	22.54	6	26	559	62.2893	4.34814
HVO_2302	ubiquinone biosynthesis protein UbiB	3.76	1	2	2	2	1.93453	3.76	2	2					558	62.9637	4.69092
HVO_2311	glutamyl-tRNA reductase	4.77	1	2	2	3	4.32106	4.77	2	3					461	49.2225	4.53857
HVO_2315	tritrans,polycis-undecaprenyl-diphosphate synthase	15.21	1	4	4	20	24.3317	15.21	4	11	622.235	15.21	4	9	309	35.1135	4.98291
HVO_2316	serpin family protein	22.52	1	8	8	67	66.1293	22.52	8	33	3420.44	22.52	8	34	453	48.6573	4.24658
HVO_2336	pyridoxal biosynthesis lyase PdxS	50	1	13	13	244	283.078	46.36	11	116	15156.4	47.68	12	128	302	32.5011	4.80518
HVO_2340	amine oxidase family protein	13.96	1	4	4	36	32.8315	13.96	4	18	1719.86	13.96	4	18	437	48.7235	4.43701
HVO_2345	flavin-dependent pyridine nucleotide oxidoreductase	9.93	1	2	2	2					94.4913	9.93	2	2	413	45.7683	4.44971
HVO_2356	GNAT family acetyltransferase	14.25	1	3	3	10	11.9343	14.25	3	5	462.02	14.25	3	5	407	45.1402	4.64014
HVO_2361	carbamoyl-phosphate synthase (glutamine-hydrolyzing) large subunit	9.15	1	10	10	65	87.3902	9.15	10	33	3596.88	9.15	10	32	1082	117.229	4.32275
HVO_2375	ABC-type transport system periplasmic substrate-binding protein (probable substrate phosphate)	18.55	1	4	4	99	106.654	18.55	4	49	4350.48	18.55	4	50	345	37.0131	3.95459
HVO_2378	ABC-type transport system ATP-binding protein (probable substrate phosphate)	21.28	1	5	6	67	90.7337	19.93	5	33	4922.22	21.28	6	34	296	32.5739	4.43701
HVO_2380	AAA-type ATPase (CDC48 subfamily)	69.72	1	46	47	699	808.477	69.18	46	351	39600.9	68.64	46	348	743	81.9381	4.81787
HVO_2381	UPF0272 family protein	11.16	1	4	4	42	69.4122	11.16	4	21	2779.9	11.16	4	21	493	52.2622	4.88135
HVO_2384	CBS domain protein	33.42	1	8	8	33	47.9038	31.05	7	16	1876.82	23.68	7	17	380	42.4948	5.0083
HVO_2401	glycine dehydrogenase (decarboxylating) (glycine cleavage system protein P)	34.67	1	9	9	77	88.9551	34.67	9	39	3519.37	31.08	8	38	473	50.7587	4.57666
HVO_2402	glycine dehydrogenase (decarboxylating) (glycine cleavage system protein P)	31.99	1	10	10	127	168.88	31.99	10	64	8137.62	31.99	10	63	447	48.5449	4.56396
HVO_2413	translation elongation factor aEF-1 alpha subunit	18.1	1	3	6	49	44.0894	13.81	5	24	2758.43	18.1	6	25	420	45.5997	4.75439
HVO_2418	conserved hypothetical protein	11.88	1	6	6	20	27.0311	11.88	6	10	980.497	11.88	6	10	892	94.6079	4.15771
HVO_2419	hydroxymethylglutaryl-CoA synthase	4.04	1	2	2	2					127.244	4.04	2	2	445	50.0722	4.64014
HVO_2425	GNAT family acetyltransferase	42.13	1	7	7	43	59.2633	38.43	6	21	2659.3	42.13	7	22	216	24.3936	4.53857
HVO_2427	replication factor C large subunit	8.81	1	4	4	12	15.8791	8.81	4	6	779.541	8.81	4	6	488	53.4107	4.66553
HVO_2430	ABC-type transport system ATP-binding protein (probable substrate glutamine)	34.71	1	6	7	115	142.443	28.51	5	53	7281.52	34.71	7	62	242	26.6225	4.88135
HVO_2432	ABC-type transport system periplasmic substrate-binding protein (probable substrate glutamine)	37.04	1	8	8	516	866.534	37.04	8	262	37477.9	37.04	8	254	297	32.3442	3.97998
HVO_2436	malic enzyme (NADP)	38.88	1	20	26	391	545.329	38.88	26	194	24660.4	38.08	25	197	751	81.4084	4.55127
HVO_2448	probable oxidoreductase (aldo-keto reductase family protein)	5.2	1	1	2	4					218.582	5.2	2	4	327	36.4661	4.94482
HVO_2452	ribonucleoside-diphosphate reductase, adenosylcobalamin-dependent	32.53	1	23	23	201	265.885	27.88	21	100	11415.7	32.53	23	101	1033	114.305	4.44971
HVO_2456	anthranilate phosphoribosyltransferase	22.66	1	5	5	24	28.6176	22.66	5	12	801.705	20.85	4	12	331	33.7518	4.34814
HVO_2464	succinate--CoA ligase (ADP-forming) alpha subunit	48.79	1	9	9	147	241.652	45.67	8	72	11237	48.79	9	75	289	29.8457	4.27197
HVO_2465	succinate--CoA ligase (ADP-forming) beta subunit	51.44	1	14	14	178	221.31	51.44	14	90	9773.44	51.44	14	88	381	40.9791	4.23389
HVO_2471	propionyl-CoA carboxylase carboxyltransferase component	52.91	1	20	21	317	444.401	51.74	20	156	19585.1	47.67	20	161	516	56.737	4.89404
HVO_2486	propionyl-CoA carboxylase biotin carboxylase component	64.27	1	31	31	472	722.087	64.27	31	236	30385.8	64.27	31	236	599	65.3058	4.51318
HVO_2487	aspartate-semialdehyde dehydrogenase	42.44	1	6	6	141	178.442	42.44	6	71	6815.94	31.98	5	70	344	36.589	4.41162
HVO_2495	DUF106 family protein	38.03	1	8	8	101	121.417	38.03	8	51	5199.52	38.03	8	50	305	33.4764	4.57666
HVO_2506	isopentenyl-diphosphate delta-isomerase, type I	26.98	1	3	3	42	32.275	26.98	3	20	1252.81	26.98	3	22	189	21.7363	4.4624
HVO_2511	glutamyl-tRNA(Gln) amidotransferase subunit D	24.58	1	6	6	86	139.208	24.58	6	43	5440.88	24.58	6	43	415	44.4274	4.41162
HVO_2516	phosphoglycerate mutase, 2,3-biphosphateglycerate-independent type	7.79	1	2	2	3					108.673	7.79	2	3	526	57.1999	4.31006
HVO_2519	conserved hypothetical protein	23.3	1	4	4	15	20.0854	23.3	4	7	832.464	23.3	4	8	382	40.7058	4.34814
HVO_2521	DUF21/CBS domain protein	7.45	1	2	2	10	9.56316	7.45	2	5	533.35	7.45	2	5	349	38.4016	4.42432
HVO_2528	phytoene dehydrogenase (phytoene desaturase)	17.4	1	8	8	72	72.1846	17.2	7	35	3027.15	17.4	8	37	500	55.8389	4.56396
HVO_2533	conserved hypothetical protein	24.7	1	6	6	66	94.7956	24.7	6	34	3684.84	24.7	6	32	336	35.0878	4.38623
HVO_2538	alpha/beta hydrolase fold protein	50.16	1	11	11	198	223.885	50.16	11	97	12508.4	50.16	11	101	313	33.8102	6.06201
HVO_2541	protein translocase subunit SecY	7.57	1	3	3	10	8.34887	7.57	3	5	364.46	7.57	3	5	489	52.2909	6.81494
HVO_2542	50S ribosomal protein L15	62.42	1	8	8	215	287.525	62.42	8	106	13718.3	62.42	8	109	165	17.8177	4.93213
HVO_2543	50S ribosomal protein L30	56.49	1	7	7	213	238.797	56.49	7	105	12541	56.49	7	108	154	17.0965	4.76709
HVO_2544	30S ribosomal protein S5	35.05	1	7	7	72	101.227	35.05	7	36	4939.35	35.05	7	36	214	23.2701	9.29053
HVO_2545	50S ribosomal protein L18	77.72	1	7	7	523	629.582	77.72	7	261	29711.9	77.72	7	262	184	20.1852	5.60498
HVO_2546	50S ribosomal protein L19e	35.76	1	5	5	53	79.3278	35.76	5	27	4249.09	31.13	4	26	151	17.318	9.979
HVO_2547	50S ribosomal protein L32e	61.7	1	13	14	640	909.086	54.47	13	304	42714.9	61.7	14	336	235	25.7959	4.75439
HVO_2548	50S ribosomal protein L6	87.64	1	12	12	749	1104.99	86.52	11	366	49190.2	87.64	11	383	178	19.5987	4.67822
HVO_2549	30S ribosomal protein S8	17.69	1	2	2	14	16.9007	17.69	2	7	685.24	17.69	2	7	130	14.1389	4.79248
HVO_2551	50S ribosomal protein L5	36.63	1	5	6	88	132.02	27.33	3	40	7372.71	36.63	6	48	172	19.1065	4.77979
HVO_2552	30S ribosomal protein S4e	47.37	1	8	8	125	156.825	47.37	8	64	7565.74	44.94	7	61	247	26.6492	4.57666
HVO_2553	50S ribosomal protein L24	44.92	1	5	5	42	44.3247	44.92	5	22	2450.39	44.92	5	20	118	13.3768	4.729
HVO_2554	50S ribosomal protein L14	47.73	1	8	8	287	412.004	47.73	8	144	17371.2	47.73	8	143	132	14.2256	9.75928
HVO_2555	30S ribosomal protein S17	74.56	1	5	5	73	82.7977	55.26	4	36	4052.05	74.56	5	37	114	12.6563	4.80518
HVO_2558	30S ribosomal protein S3	23.68	1	6	6	81	115.948	19.41	5	37	6453.48	23.68	6	44	304	33.4239	4.05615
HVO_2559	50S ribosomal protein L22	48.37	1	5	5	41	61.4711	38.56	4	19	3200.12	48.37	5	22	153	16.9415	5.60498
HVO_2560	30S ribosomal protein S19	50	1	5	5	101	124.607	50	5	50	6004.01	50	5	51	140	15.9651	5.56689
HVO_2561	50S ribosomal protein L2	46.47	1	15	15	580	716.226	46.47	15	292	36821.6	46.47	15	288	241	25.6406	10.4038
HVO_2562	50S ribosomal protein L23	63.86	1	5	5	59	99.1538	50.6	4	28	5331	63.86	5	31	83	9.42477	5.47803
HVO_2563	50S ribosomal protein L4	69.76	1	11	12	288	381.395	69.76	12	143	17308.2	69.76	12	145	248	26.999	6.44287
HVO_2564	50S ribosomal protein L3	84.32	1	23	23	1440	1494.92	84.32	23	732	76057.5	84.32	23	708	338	37.1557	6.68311
HVO_2579	nicotinate-nucleotide pyrophosphorylase (carboxylating)	8.21	1	2	2	7					654.053	8.21	2	7	268	27.9292	4.86865
HVO_2583	hydroxymethylglutaryl-CoA reductase (NADPH)	9.43	1	4	4	19	21.4068	9.43	4	10	750.564	7.69	3	9	403	41.0597	4.729
HVO_2588	isocitrate dehydrogenase (NADP)	42.24	1	12	12	142	178.584	42.24	12	72	7548.51	42.24	12	70	419	45.7817	4.58936
HVO_2590	probable oxidoreductase (short-chain dehydrogenase family)	14.15	1	2	2	4					171.396	14.15	2	4	311	33.5735	4.89404
HVO_2606	PQQ repeat protein	21.74	1	10	11	96	82.2845	21.74	11	50	4465.1	21.74	11	46	437	46.8903	4.80518
HVO_2607	PQQ repeat protein	7.88	1	2	2	16	20.0715	7.88	2	8	828.786	7.88	2	8	406	42.2956	4.85596
HVO_2614	uridine phosphorylase	17.77	1	3	3	22	24.5007	17.77	3	12	1164.09	17.77	3	10	242	25.7517	4.29736
HVO_2617	TrkA-C domain protein	7.44	1	2	2	17	27.2357	7.44	2	9	759.182	7.44	2	8	403	42.0001	4.95752
HVO_2620	cytochrome bc1 complex Rieske iron-sulfur protein	57.65	1	7	7	274	408.121	53.38	6	136	16440.3	57.65	7	138	281	30.225	4.31006
HVO_2621	phosphoenolpyruvate carboxylase	42.14	1	29	29	315	379.2	42.14	29	157	17414.1	42.03	28	158	897	102.336	4.64014
HVO_2624	CTP synthase	22.4	1	10	10	29	29.0026	16.03	8	13	1400.39	20.4	9	16	549	60.791	4.70361
HVO_2625	GMP synthase (glutamine-hydrolyzing) subunit B	12.79	1	4	4	16	20.5517	12.79	4	8	744.735	12.79	4	8	305	33.827	4.7417
HVO_2630	conserved hypothetical protein	27.48	1	5	5	21	24.7962	24.83	4	10	1111.58	27.48	5	11	302	32.8978	4.4751
HVO_2636	PspA domain protein	71.74	1	16	16	248	324.961	71.74	16	127	13920.7	69.93	15	121	276	30.886	4.61475
HVO_2638	homolog to mandelate racemase / homolog to muconate lactonizing enzyme	26.67	1	7	7	28	35.3307	26.67	7	15	1434.62	18.26	5	13	345	36.9125	4.67822
HVO_2640	conserved hypothetical protein	5.83	1	2	2	3					175.874	5.83	2	3	309	33.8927	4.56396
HVO_2643	NADPH:quinone reductase	30.35	1	8	8	39	22.318	28.03	7	19	1589.47	30.35	8	20	346	37.2325	4.55127
HVO_2646	dihydroxy-acid dehydratase	29.79	1	11	11	112	115.642	29.79	11	57	5492.99	29.79	11	55	584	61.8238	4.42432
HVO_2648	phosphoglycerate dehydrogenase	8.15	1	2	2	10	13.2205	8.15	2	5	629.288	8.15	2	5	319	34.2412	4.64014
HVO_2650	FAD-dependent oxidoreductase (homolog to geranylgeranyl reductase)	9.11	1	4	4	10	9.31374	9.11	4	5	417.883	9.11	4	5	461	50.659	4.729
HVO_2661	aminotransferase class V (serine--pyruvate aminotransferase / alanine--glyoxylate aminotransferase)	16.49	1	5	5	36	31.1469	16.49	5	16	1334.07	16.49	5	20	370	41.8507	4.4751
HVO_2665	HpcH/HpaI aldolase family protein	6.42	1	2	2	3	4.8611	6.42	2	3					265	28.3053	4.50049
HVO_2670	FAD-dependent oxidoreductase (GlcD/DLD_GlcF/GlpC domain fusion protein)	14.18	1	11	11	82	110.732	14.18	11	41	4596.45	14.18	11	41	1058	113.842	4.69092
HVO_2688	TrmB family transcription regulator	22.1	1	6	7	38	53.9139	20.68	6	18	2444.65	22.1	7	20	353	39.2502	4.57666
HVO_2690	GFO family oxidoreductase	30.87	1	8	8	56	57.0411	30.87	8	28	2603.69	27.05	7	28	366	40.0034	4.60205
HVO_2695	ABC-type transport system periplasmic substrate-binding protein (probable substrate sugar)	42.19	1	12	12	306	437.304	42.19	12	158	18194	42.19	12	148	512	55.3875	4.42432
HVO_2700	AAA-type ATPase (CDC48 subfamily)	4.91	1	3	3	20	29.5983	4.91	3	10	1063.46	4.91	3	10	754	82.7663	4.75439
HVO_2703	3-methyl-2-oxobutanoate hydroxymethyltransferase	19.33	1	3	3	9	4.3908	19.33	3	5	222.825	19.33	3	4	269	28.293	4.48779
HVO_2707	GFO family oxidoreductase	5.91	1	2	2	10	13.7513	5.91	2	5	446.666	5.91	2	5	372	41.0067	4.55127
HVO_2708	YfiH family protein	36.65	1	8	8	100	130.233	36.65	8	50	5807.51	36.65	8	50	322	35.3839	4.34814
HVO_2716	acyl-CoA dehydrogenase	15.75	1	4	4	66	121.79	15.75	4	33	3906.87	15.75	4	33	381	41.3455	4.65283
HVO_2721	amidophosphoribosyltransferase	3.85	1	2	2	4	4.82174	3.85	2	2	138.375	3.85	2	2	493	53.3892	4.77979
HVO_2724	beta-lactamase domain protein	55.56	1	19	19	652	643.458	55.56	19	327	31561	55.56	19	325	450	50.0831	5.40186
HVO_2725	bifunctional short chain isoprenyl diphosphate synthase	14.08	1	4	4	18	23.5363	14.08	4	9	932.98	14.08	4	9	348	38.181	4.32275
HVO_2737	50S ribosomal protein L8e	29.17	1	3	3	9	3.72307	9.17	2	3	523.888	29.17	3	6	120	12.6283	4.15771
HVO_2740	nucleoside-diphosphate kinase	22.08	1	3	3	6	7.45452	22.08	3	3	212.996	22.08	3	3	154	17.4793	4.50049
HVO_2742	5-methyltetrahydropteroyltriglutamate--homocysteine S-methyltransferase (methionine synthase II)	20.45	1	6	6	66	86.8874	20.45	6	33	3853.4	20.45	6	33	357	40.2724	4.39893
HVO_2743	5-methyltetrahydropteroyltriglutamate--homocysteine S-methyltransferase (methionine synthase II)	20.83	1	5	5	18	23.8843	20.83	5	9	1102.3	20.83	5	9	336	36.7776	4.11963
HVO_2749	50S ribosomal protein L21e	20.83	1	2	2	18	15.8134	20.83	2	9	869.107	20.83	2	9	96	10.5926	10.9458
HVO_2750	cystathionine synthase/lyase (cystathionine gamma-synthase, cystathionine gamma-lyase, cystathionine beta-lyase)	24.87	1	4	4	35	22.2526	24.87	4	16	1376.24	24.87	4	19	386	42.0631	4.48779
HVO_2756	50S ribosomal protein L10	58.33	1	13	13	865	1436.36	58.33	13	438	54278.9	58.33	13	427	348	36.8939	3.99268
HVO_2757	50S ribosomal protein L1	92.45	1	17	17	1616	2570.45	87.74	16	804	113459	92.45	17	812	212	23.1155	4.42432
HVO_2758	50S ribosomal protein L11	38.99	1	5	5	87	102.902	31.45	4	40	4911.62	38.99	5	47	159	16.792	4.04346
HVO_2759	peptidase M42 family protein	47.74	1	11	11	137	213.414	47.74	11	68	8382.16	47.74	11	69	354	37.0239	4.39893
HVO_2767	ATP-dependent DNA helicase Dna2	4.98	1	1	3	4					229.36	4.98	3	4	884	97.5292	4.85596
HVO_2770	conserved hypothetical protein	36.56	1	9	10	90	92.2883	36.56	10	45	5529.7	36.56	10	45	320	35.6508	5.14795
HVO_2773	30S ribosomal protein S2	26.92	1	4	4	49	85.7553	26.92	4	25	3728.1	26.92	4	24	260	28.3026	4.15771
HVO_2774	enolase	42.86	1	10	11	178	201.523	41.1	10	88	9561.11	42.86	11	90	399	41.9796	4.37354
HVO_2777	30S ribosomal protein S9	58.33	1	8	8	81	111.721	58.33	8	40	4574.16	58.33	8	41	132	14.6807	9.74463
HVO_2778	50S ribosomal protein L13	54.48	1	5	5	108	184.275	54.48	5	54	8386.39	54.48	5	54	145	16.0012	5.42725
HVO_2779	50S ribosomal protein L18e	81.03	1	10	10	214	353.479	81.03	10	107	15017.4	81.03	10	107	116	12.7437	8.49951
HVO_2781	DNA-directed RNA polymerase subunit D	20.08	1	4	4	10	12.9454	20.08	4	5	441.78	20.08	4	5	259	28.0699	4.32275
HVO_2782	30S ribosomal protein S11	41.54	1	4	4	54	34.822	41.54	4	28	2591.69	41.54	4	26	130	13.4299	8.55811
HVO_2783	30S ribosomal protein S4	39.43	1	7	7	76	84.9028	39.43	7	38	4923.43	39.43	7	38	175	20.0651	5.23682
HVO_2784	30S ribosomal protein S13	43.11	1	6	6	73	85.3904	43.11	6	36	4848.09	43.11	6	37	167	18.9124	5.17334
HVO_2798	ABC-type transport system periplasmic substrate-binding protein (probable substrate branched-chain amino acids)	13.73	1	4	4	218	241.415	13.73	4	113	11222.7	13.73	4	105	437	44.6439	3.95459
HVO_2800	ABC-type transport system ATP-binding protein (probable substrate branched-chain amino acids)	20.95	1	4	4	51	70.3323	14.23	3	26	3456.06	20.95	4	25	253	27.5965	4.42432
HVO_2808	succinate dehydrogenase subunit A (flavoprotein)	53.98	1	23	24	697	793.167	53.17	23	354	37276.6	53.98	24	343	615	67.5991	4.88135
HVO_2809	succinate dehydrogenase subunit B (iron-sulfur protein)	36.18	1	13	13	274	276.405	36.18	13	136	13723.8	36.18	13	138	293	33.9443	5.2749
HVO_2813	RimK family protein	13.25	1	4	5	18	7.61155	13.25	5	9	606.184	13.25	5	9	453	48.9847	4.729
HVO_2815	3-hydroxyacyl-CoA dehydrogenase / enoyl-CoA hydratase	21.03	1	7	7	41	61.6284	21.03	7	21	2132.97	16.19	6	20	661	70.9903	4.34814
HVO_2862	serine hydroxymethyltransferase	58.55	1	14	14	161	219.205	58.55	14	82	10638.9	58.55	14	79	415	44.3216	4.52588
HVO_2871	pyridoxal phosphate-dependent aminotransferase	25.78	1	7	7	23	31.9973	25.78	7	12	1183.12	20.67	6	11	450	49.0852	4.70361
HVO_2882	DUF4013 family protein	11.67	1	2	2	10	2.04225	11.67	2	5	304.361	11.67	2	5	240	25.4176	4.55127
HVO_2889	RecJ domain protein	52.95	1	31	31	595	835.407	52.95	31	296	39816.5	52.95	31	299	729	79.1116	4.37354
HVO_2900	fumarate hydratase	60.98	1	20	20	396	540.258	59.7	19	198	22828.8	60.98	20	198	469	50.062	4.77979
HVO_2902	glutamyl-tRNA(Gln) amidotransferase subunit E	35.74	1	16	16	199	253.015	29.65	14	98	10849.5	35.74	16	101	624	67.5552	4.27197
HVO_2913	superoxide dismutase (Mn)	37.19	2	5	5	64	89.8737	37.19	5	32	4678.57	37.19	5	32	199	22.2833	4.4751
HVO_2916	probable oxidoreductase (short-chain dehydrogenase family)	15.87	1	3	3	40	70.7844	15.87	3	20	3336.83	15.87	3	20	252	25.9778	4.38623
HVO_2923	proteasome alpha subunit	40.56	1	8	9	74	92.108	40.56	9	38	3525	40.56	9	36	249	26.7112	4.38623
HVO_2943	dihydroorotate dehydrogenase (quinone)	19.94	1	5	5	43	71.7636	17.09	4	21	3005.55	19.94	5	22	351	37.4481	4.71631
HVO_2945	valine--tRNA ligase	4.94	1	2	2	9	0	4.94	2	9					870	98.882	4.36084
HVO_2947	phenylalanine--tRNA ligase beta subunit	30.88	1	13	13	113	77.8665	28.77	11	52	5755.57	30.88	13	61	570	63.2781	4.4624
HVO_2948	phenylalanine--tRNA ligase alpha subunit	46.69	1	10	10	118	193.941	44.89	9	59	7067.53	46.69	10	59	499	55.1257	4.41162
HVO_2958	2-oxo-3-methylvalerate dehydrogenase E1 component alpha subunit	10.6	1	2	2	16	4.46557	10.6	2	8	464.679	10.6	2	8	368	40.946	4.67822
HVO_2959	2-oxo-3-methylvalerate dehydrogenase E1 component beta subunit	39.76	1	11	11	90	96.349	36.09	10	44	5369.52	39.76	11	46	327	35.9972	4.729
HVO_2960	dihydrolipoamide S-acyltransferase	30.9	1	16	16	334	520.332	30.9	16	168	21621.9	30.9	16	166	521	54.8791	4.39893
HVO_2961	dihydrolipoyl dehydrogenase	6.95	1	3	3	5					391.256	6.95	3	5	475	49.9425	4.41162
HVO_2968	phosphoglycerate dehydrogenase	25.71	1	9	9	70	115.941	25.71	9	36	4449.49	25.71	9	34	525	55.309	4.36084
HVO_2969	threonine synthase	29.83	1	8	8	58	84.078	29.83	8	29	3121.02	27.92	7	29	419	44.376	4.48779
HVO_2989	phosphohexomutase (phosphoglucomutase / phosphomannomutase)	18.5	1	7	7	34	45.0607	17.62	6	16	1646.27	18.5	7	18	454	48.4981	4.4624
HVO_2997	O-acetylhomoserine aminocarboxypropyltransferase (methionine synthase)	30.39	1	8	8	154	227.879	27.84	7	75	9114.64	30.39	8	79	431	46.1082	4.4751
HVO_2998	homoserine O-acetyltransferase	14.46	1	3	3	11	12.2363	14.46	3	6	477.761	10.6	2	5	415	44.7663	4.69092
HVO_3000	DNA ligase (NAD)	1.72	1	1	2	12	8.09894	1.72	2	6	489.359	1.72	2	6	699	75.7654	4.50049
HVO_3002	ABC-type transport system ATP-binding protein	26.07	1	7	7	93	120.687	26.07	7	47	5763.77	26.07	7	46	326	34.6599	4.31006
HVO_3007	malate dehydrogenase	49.34	1	12	12	177	211.32	36.51	11	88	8117.42	49.34	12	89	304	32.6339	4.39893
HVO_3014	origin-associated GTP-binding protein OapA	42.25	1	7	7	33	32.5216	38.97	6	15	1570.33	42.25	7	18	213	24.0212	5.0083
HVO_A0001	Orc1-type DNA replication protein	8.89	1	2	2	2	0	8.89	2	2					416	47.0197	4.97021
HVO_A0049	DUF21/CBS domain protein	7.14	1	2	2	7	7.5635	7.14	2	4	168.339	7.14	2	3	448	48.8371	4.31006
HVO_A0079	probable restriction/modification enzyme	3.03	1	2	2	2					115.778	3.03	2	2	1088	123.808	4.64014
HVO_A0088	FAD-dependent oxidoreductase (GlcD/DLD_GlcF/GlpC domain fusion protein)	4	1	2	5	25	8.55212	4	5	12	798.158	4	5	13	1024	111.295	4.69092
HVO_A0092	acyl-CoA dehydrogenase	7.09	1	2	2	4	6.92613	7.09	2	2	174.565	7.09	2	2	381	42.1655	4.83057
HVO_A0133	conserved hypothetical protein	33.56	1	8	8	155	272.98	31.85	7	77	11390	33.56	8	78	292	30.8172	5.17334
HVO_A0156	acyl-CoA synthetase	18.22	1	4	9	80	90.8251	16.72	8	39	4363.84	18.22	9	41	664	73.9862	4.39893
HVO_A0158	acyl-CoA synthetase	6.31	1	1	3	18	19.5493	6.31	3	9	1072.49	3.08	2	9	650	71.1528	4.62744
HVO_A0181	conserved hypothetical protein	13.45	1	3	3	10	15.3689	13.45	3	5	681.667	13.45	3	5	238	25.1126	3.9292
HVO_A0205	CRISPR-associated endoribonuclease Cas6	40.81	1	9	9	96	135.959	35.29	8	48	5896.39	40.81	9	48	272	31.0323	5.43994
HVO_A0206	CRISPR-associated protein Cas8b	13.39	1	7	7	42	50.2525	13.39	7	21	2194.66	13.39	7	21	717	79.3031	4.60205
HVO_A0207	CRISPR-associated protein Cas7	60.29	1	13	13	330	460.094	60.29	13	166	19301	60.29	13	164	340	38.1607	4.53857
HVO_A0208	CRISPR-associated endoribonuclease Cas5, Hmari subtype	39.62	1	9	9	70	122.685	36.98	8	35	5840.2	39.62	9	35	265	29.3047	4.91943
HVO_A0283	ABC-type transport system periplasmic substrate-binding protein (probable substrate sugar)	11.33	1	5	5	22	23.8014	11.33	5	12	893.367	6.67	3	10	450	49.0693	4.51318
HVO_A0305	methylmalonate-semialdehyde dehydrogenase	12.68	1	4	4	9	8.15021	12.68	4	5	308.774	6.75	3	4	489	52.0956	4.58936
HVO_A0331	D-galactonate dehydratase	45.31	1	8	8	27	32.5291	27.08	6	12	1342.6	45.31	8	15	384	42.7923	4.83057
HVO_A0339	ABC-type transport system periplasmic substrate-binding protein (probable substrate dipeptide/oligopeptide)	20.29	1	8	8	81	121.262	20.29	8	40	5120.34	20.29	8	41	557	61.2091	4.38623
HVO_A0356	conserved hypothetical protein (nonfunctional)	8.53	1	2	2	2	1.72085	8.53	2	2					422	45.9744	4.61475
HVO_A0425	ABC-type transport system ATP-binding protein (probable substrate dipeptide/oligopeptide)	7.51	1	2	2	3	2.16956	7.51	2	3					346	38.3744	5.23682
HVO_A0426	ABC-type transport system ATP-binding protein (probable substrate dipeptide/oligopeptide)	10.39	1	2	2	5					507.269	10.39	2	5	337	36.8065	5.16064
HVO_A0428	ABC-type transport system periplasmic substrate-binding protein (probable substrate dipeptide/oligopeptide)	31.39	1	10	10	81	95.1519	31.39	10	41	4321.17	24.51	9	40	567	62.4343	4.70361
HVO_A0472	oxidoreductase (homolog to thioredoxin-disulfide reductase)	20.1	1	2	2	30	58.155	20.1	2	15	1749.58	20.1	2	15	194	20.7246	4.11963
HVO_A0487	cobyrinic acid a,c-diamide synthase	7.01	1	2	2	11	17.1106	7.01	2	6	638.191	7.01	2	5	442	46.8538	4.57666
HVO_A0491	ABC-type transport system ATP-binding protein (probable substrate sugar)	30.03	1	7	7	81	117.02	27.42	6	39	4265.34	30.03	7	42	383	41.0904	4.4751
HVO_A0494	ABC-type transport system periplasmic substrate-binding protein (probable substrate sugar)	21.22	1	5	5	120	157.405	21.22	5	61	7760.09	21.22	5	59	443	47.8426	4.2085
HVO_A0553	adenosylcobyric acid synthase	12.3	1	3	3	14	24.3455	12.3	3	7	767.04	12.3	3	7	512	52.5823	4.50049
HVO_A0611	ABC-type transport system periplasmic substrate-binding protein (probable substrate zinc)	21.49	1	4	4	27	20.6311	21.49	4	13	876.087	21.49	4	14	335	35.9381	4.38623
HVO_A0619	conserved hypothetical protein	17.7	1	6	6	24	25.2999	17.7	6	11	1313.57	17.7	6	13	452	48.1517	4.67822
HVO_A0627	conserved hypothetical protein	9.89	1	3	3	7	5.95562	7.06	2	3	184.151	9.89	3	4	354	38.0614	4.70361
HVO_A0629	sensor box histidine kinase	2.19	1	0	3	10	0	2.19	3	5	275.572	2.19	3	5	548	59.8503	4.62744
HVO_B0021	ABC-type transport system periplasmic substrate-binding protein (probable substrate dipeptide/oligopeptide)	6.83	1	4	4	13	19.2192	6.83	4	7	954.512	5.43	3	6	644	70.6361	4.56396
HVO_B0037	ABC-type transport system ATP-binding protein (probable substrate sugar)	12.79	1	1	2	4					180.78	12.79	2	4	383	42.7377	4.44971
HVO_B0038A	D-xylonate dehydratase	14.56	1	1	4	74	71.2703	14.56	4	40	3252.46	8.25	3	34	412	45.5004	4.55127
HVO_B0039	alpha-ketoglutarate semialdehyde dehydrogenase	4.56	1	2	2	4	4.80857	4.56	2	2	187.609	4.56	2	2	482	50.6257	4.31006
HVO_B0044	siderophore biosynthesis protein IucA	3.04	1	2	2	2	1.6579	3.04	2	2					593	65.7757	4.58936
HVO_B0047	ABC-type transport system periplasmic substrate-binding protein (probable substrate iron-III)	24.75	1	8	8	104	145.464	19.5	7	52	6619.57	24.75	8	52	400	44.2121	4.32275
HVO_B0050	ATP-dependent cobaltochelatase subunit CobN	9.66	1	8	8	68	57.8372	9.66	8	33	2555.42	9.66	8	35	1284	141.168	4.34814
HVO_B0051	ATP-dependent cobaltochelatase subunit ChlID	14.45	1	6	6	32	49.2983	14.45	6	16	1866.1	14.45	6	16	706	73.2657	4.38623
HVO_B0059	cobalt-precorrin 5A hydrolase	16.87	1	3	3	5	2.23111	16.87	3	3	121.093	7.06	2	2	326	34.4818	4.51318
HVO_B0071	oxidoreductase (homolog to zinc-containing alcohol dehydrogenase)	11.17	1	3	3	12	10.0372	11.17	3	6	499.355	11.17	3	6	349	36.9692	4.70361
HVO_B0082	ABC-type transport system periplasmic substrate-binding protein (probable substrate dipeptide/oligopeptide)	10.72	1	5	5	34	43.1902	10.72	5	17	1777.2	10.72	5	17	569	62.7656	4.29736
HVO_B0087	homolog to mandelate racemase / homolog to muconate lactonizing enzyme	8.24	1	3	3	12	10.9739	8.24	3	6	513.633	8.24	3	6	376	41.8044	4.90674
HVO_B0093	ABC-type transport system periplasmic substrate-binding protein (probable substrate dipeptide/oligopeptide)	31.39	1	14	14	170	203.317	31.39	14	85	8171.71	31.39	14	85	618	69.052	4.44971
HVO_B0101	IclR family transcription regulator	7.78	1	2	2	10	7.63964	7.78	2	5	380.891	7.78	2	5	257	28.5765	5.021
HVO_B0106	ABC-type transport system periplasmic substrate-binding protein (probable substrate sugar)	5.74	1	2	2	14	20.8203	5.74	2	7	784.777	5.74	2	7	488	52.5727	4.13232
HVO_B0111	homolog to mandelate racemase / homolog to muconate lactonizing enzyme	32.42	1	9	9	83	84.2223	30.17	8	41	3402.54	32.42	9	42	401	44.2437	4.53857
HVO_B0115	fumarylacetoacetase family protein	16.61	1	2	2	14	16.2053	16.61	2	7	410.661	16.61	2	7	283	30.3258	4.2085
HVO_B0118	SMC-like protein Sph2	11.49	1	7	7	37	29.8048	11.49	7	18	1710.58	11.49	7	19	644	73.7572	4.41162
HVO_B0131	conserved hypothetical protein	10.45	1	2	2	3					209.655	10.45	2	3	287	32.1859	4.84326
HVO_B0132	PQQ repeat protein	46.67	1	9	9	66	78.07	46.67	9	35	2921.72	46.67	9	31	405	41.8661	4.64014
HVO_B0134	ABC-type transport system ATP-binding protein	24.42	1	4	4	11	13.0386	24.42	4	6	512.549	17.83	3	5	258	27.1616	4.52588
HVO_B0149	oleate hydratase	13.32	1	2	3	11	0	7.32	2	5	325.97	13.32	3	6	533	60.1443	4.64014
HVO_B0153	CapB domain protein	16.12	1	8	8	44	52.115	14.84	7	21	2491.85	16.12	8	23	546	60.6944	4.86865
HVO_B0154	receiver/sensor box histidine kinase	6	1	4	4	12	16.5375	4.23	3	6	570.931	3.69	3	6	1301	144.149	4.38623
HVO_B0182	deoxyhypusine synthase	7.72	1	2	2	8	7.84091	7.72	2	4	270.366	7.72	2	4	324	35.6452	4.29736
HVO_B0194	conserved hypothetical protein	17.26	1	5	6	23	14.676	17.26	6	12	776.566	17.26	6	11	394	42.7297	5.35107
HVO_B0198	ABC-type transport system periplasmic substrate-binding protein (probable substrate iron-III)	57.29	1	15	15	364	475.94	56.03	14	183	20160.4	57.29	15	181	398	43.3989	4.37354
HVO_B0200	malate synthase	14.91	1	4	4	49	81.1836	14.91	4	25	3028.53	14.91	4	24	436	48.3389	4.29736
HVO_B0215	conserved hypothetical protein	1.96	1	1	2	2					79.1006	1.96	2	2	1736	185.644	4.11963
HVO_B0217	ABC-type transport system periplasmic substrate-binding protein (probable substrate branched-chain amino acids)	6.51	1	2	2	30	68.1915	6.51	2	15	2798.78	6.51	2	15	476	50.4479	4.23389
HVO_B0227	ABC-type transport system ATP-binding protein (probable substrate sugar)	17.94	1	2	3	3					99.5564	17.94	3	3	379	42.0837	4.4624
HVO_B0228	ABC-type transport system periplasmic substrate-binding protein (probable substrate sugar)	33.55	1	7	7	42	50.7224	33.55	7	21	1613.3	24.4	6	21	459	50.2079	4.36084
HVO_B0292	ABC-type transport system periplasmic substrate-binding protein (probable substrate glycerol-3-phosphate)	15.95	1	6	6	46	71.0499	15.95	6	23	2832.68	15.95	6	23	489	52.58	4.36084
HVO_B0338	probable hydro-lyase (homolog to altronate dehydratase)	6.82	1	1	2	4	3.17452	6.82	2	4					396	41.3419	5.09717
HVO_B0371	aldehyde dehydrogenase	7.66	1	3	3	5	4.51747	7.66	3	3	201.806	6.45	2	2	496	52.4696	4.38623
HVO_B0376	probable oxidoreductase (aldo-keto reductase family protein)	57.14	1	18	18	233	284.376	57.14	18	116	12675.6	57.14	18	117	336	37.9526	4.61475
HVO_C0042	helicase domain protein	7.77	1	7	7	48	74.2548	6.91	6	24	3122.68	6.67	6	24	1274	144.447	4.66553
HVO_C0054	hypothetical protein	11.05	1	2	2	22	41.5857	11.05	2	11	2109.57	11.05	2	11	344	37.4813	4.70361
HVO_C0060	CopG family protein	28.28	1	1	2	2	0	28.28	2	2					99	11.0621	4.18311
HVO_C0069	GFO family oxidoreductase	8.33	1	2	2	4					206.183	8.33	2	4	324	35.9817	5.09717
HVO_C0074	ABC-type transport system ATP-binding protein (probable substrate dipeptide/oligopeptide)	12.32	1	6	6	17	16.3472	12.32	6	9	568.784	12.32	6	8	690	75.8679	4.79248
HVO_C0075	ABC-type transport system periplasmic substrate-binding protein (probable substrate dipeptide/oligopeptide)	28.85	1	10	10	46	48.5018	28.85	10	21	2177.4	22.58	9	25	558	61.2536	4.56396

## Sheet: wt C
Accession	Description	ΣCoverage	Σ# Proteins	Σ# Unique Peptides	Σ# Peptides	Σ# PSMs	Score A2	Coverage A2	# Peptides A2	# PSM A2	Score A4	Coverage A4	# Peptides A4	# PSM A4	# AAs	MW [kDa]	calc. pI
	>sp|TRYP_PIG|	25.11	1	5	5	502	944.049	25.11	4	251	40250.4	25.11	5	251	231	24.3938	7.18115
13432173	Keratin, type I cytoskeletal 14 (Cytokeratin-14) (CK-14) (Keratin-14) (K14)	13.14	8	2	6	36	34.0529	13.14	6	18	1675.95	13.14	6	18	472	51.5894	5.16064
1346344	Keratin, type II cytoskeletal 6A (Cytokeratin-6A) (CK 6A) (K6a keratin)	11.17	8	1	7	43	37.6995	11.17	7	20	2652.03	11.17	7	23	564	60.0083	8.00146
14917115	type I hair keratin 1 [Homo sapiens]	11.3	12	4	5	20	26.044	9.38	4	10	967.631	11.3	5	10	416	47.2071	4.88135
17318569	keratin 1 [Homo sapiens]	45.81	3	19	23	167	229.4	44.88	22	83	10568.5	45.81	23	84	644	66.027	8.11865
1903220	type II intermediate filament of hair keratin [Homo sapiens]	15.94	10	3	7	16	20.9107	15.94	7	8	832.646	15.94	7	8	483	53.1592	5.56689
21961227	Keratin 6B [Homo sapiens]	8.69	2	0	5	41	35.8796	8.69	5	19	2594.17	8.69	5	22	564	60.0303	8.00146
23503075	Keratin, type I cytoskeletal 16 (Cytokeratin-16) (CK-16) (Keratin-16) (K16)	14.38	7	2	6	32	26.9031	14.38	6	16	1428.89	14.38	6	16	473	51.2362	5.04639
31074633	keratin 6L [Homo sapiens]	6.17	4	0	4	16	12.1248	6.17	4	8	1034.81	6.17	4	8	535	57.8002	7.1958
40354192	keratin 10 [Homo sapiens]	25.68	8	9	12	64	63.6734	25.68	12	32	2961.71	25.68	12	32	584	58.7916	5.16064
4557890	keratin 5 [Homo sapiens]	17.29	3	5	10	51	42.0785	17.29	10	25	2780.44	14.58	9	26	590	62.4231	8.06006
47132620	keratin 2a [Homo sapiens]	10.17	1	2	6	40	55.3128	10.17	6	20	3002.91	10.17	6	20	639	65.3932	8.00146
48474780	Keratin, type II cuticular Hb5 (Hair keratin, type II Hb5)	8.09	2	1	5	10	9.84259	8.09	5	5	372.471	8.09	5	5	507	55.7665	6.55127
81175178	Keratin, type I cytoskeletal 9 (Cytokeratin-9) (CK-9) (Keratin-9) (K9)	44.14	1	15	16	62	69.9775	41.09	15	31	2980.26	39	15	31	623	62.0919	5.30029
HVO_0002	signal peptidase I	23.34	1	4	4	19	19.8004	23.34	4	9	908.854	23.34	4	10	287	30.295	4.60205
HVO_0008	aspartate kinase	13.52	1	3	3	14	18.3893	13.52	3	7	670.224	13.52	3	7	392	41.674	4.4624
HVO_0011	inosine-5'-monophosphate cyclohydrolase, archaeal-type	17.89	1	3	3	8	8.34986	17.89	3	4	453.593	17.89	3	4	190	20.559	4.29736
HVO_0020	ABC-type transport system ATP-binding protein (probable substrate thiamine)	11.08	1	2	3	11	14.8658	5.26	2	5	858.644	11.08	3	6	361	38.2504	4.79248
HVO_0022	ABC-type transport system periplasmic substrate-binding protein (probable substrate thiamine)	7.41	1	2	2	6	7.76062	7.41	2	3	206.645	7.41	2	3	378	41.0854	4.1958
HVO_0025	thiosulfate sulfurtransferase	45.1	1	8	8	53	56.0846	45.1	8	27	2462.57	40.21	7	26	286	32.0539	4.28467
HVO_0035	stomatin family protein	50.62	1	10	15	89	130.199	50.62	15	44	5926	50.62	15	45	401	43.5733	4.65283
HVO_0041	ornithine carbamoyltransferase	15.38	1	4	4	21	24.6539	15.38	4	10	1241.41	15.38	4	11	299	32.6609	4.37354
HVO_0043	acetylornithine aminotransferase	7.14	1	2	2	10	12.1127	7.14	2	5	556.623	7.14	2	5	378	39.742	4.66553
HVO_0045	N-acetyl-gamma-glutamyl-phosphate reductase	20.46	1	6	6	28	35.157	20.46	6	14	1619.18	20.46	6	14	347	36.769	4.93213
HVO_0046	putative glutamate--argW ligase	23.71	1	5	5	11	16.2081	18.9	4	6	538.951	19.59	4	5	291	31.8571	4.86865
HVO_0048	argininosuccinate lyase	20.9	1	7	7	42	70.8462	18.85	6	21	2525.14	20.9	7	21	488	50.7771	4.52588
HVO_0049	argininosuccinate synthase	29.14	1	9	9	37	39.6501	29.14	9	19	1739.66	27.41	8	18	405	44.4555	4.33545
HVO_0054	glycine--tRNA ligase	8.59	1	3	3	12	17.2649	8.59	3	6	687.706	8.59	3	6	594	64.9118	4.2085
HVO_0055	CBS domain protein	15.49	1	3	3	6	4.00695	15.49	3	3	216.544	10.21	2	3	284	30.8346	4.27197
HVO_0058	ABC-type transport system ATP-binding protein (probable substrate dipeptide/oligopeptide)	30.63	1	12	12	75	106.64	30.63	12	37	4582.77	30.63	12	38	444	50.1528	4.84326
HVO_0059	ABC-type transport system ATP-binding protein (probable substrate dipeptide/oligopeptide)	34.26	1	8	8	75	81.354	34.26	8	37	3698.98	34.26	8	38	359	39.3918	4.90674
HVO_0060	ABC-type transport system permease protein (probable substrate dipeptide/oligopeptide)	6.47	1	2	2	10	11.718	6.47	2	5	419.093	6.47	2	5	479	51.5489	5.10986
HVO_0061	ABC-type transport system permease protein (probable substrate dipeptide/oligopeptide)	11.46	1	2	2	12	25.3248	11.46	2	6	918.47	11.46	2	6	349	38.7535	6.17627
HVO_0062	ABC-type transport system periplasmic substrate-binding protein (probable substrate dipeptide/oligopeptide)	36.93	1	13	13	566	650.697	36.93	13	280	31914.9	36.93	13	286	612	67.2656	4.15771
HVO_0081	glutamate-1-semialdehyde 2,1-aminomutase	34.61	1	9	9	51	79.5746	34.61	9	25	3029.36	34.61	9	26	445	47.7813	4.85596
HVO_0087	porphobilinogen synthase	36.7	1	8	8	34	34.4782	27.22	7	17	1440	36.7	8	17	327	35.2974	4.71631
HVO_0096	arNOG08307 family NADH-binding domain protein	9.35	1	2	2	3					169.806	9.35	2	3	310	33.3313	5.04639
HVO_0102	HtpX-like protease	6.83	1	2	2	8	7.37574	6.83	2	4	344.911	6.83	2	4	293	32.7419	7.50342
HVO_0104	DNA repair and recombination protein RadA	7	1	2	2	13	16.2666	7	2	6	806.426	7	2	7	343	37.2976	4.64014
HVO_0105	FAD-dependent oxidoreductase	7.61	1	2	2	4	3.86248	7.61	2	2	124.806	7.61	2	2	381	41.7716	4.70361
HVO_0109	cysteine desulfurase	14.79	1	5	5	16	20.2484	14.79	5	8	751.205	14.79	5	8	426	46.7785	4.56396
HVO_0116	50S ribosomal protein L31e	31.52	1	2	2	5	4.72127	31.52	2	3	147.975	31.52	2	2	92	10.4573	5.49072
HVO_0117	translation initiation factor aIF-6	54.3	1	8	8	89	148.41	54.3	8	45	5952.65	54.3	8	44	221	22.9695	4.27197
HVO_0122	phosphoglycerate dehydrogenase	15.74	1	3	3	15	5.55968	15.74	3	7	573.428	15.74	3	8	324	35.2853	5.35107
HVO_0123	signal recognition particle 54K protein	14.19	1	5	5	22	21.1388	12.04	4	10	996.422	14.19	5	12	465	50.8858	4.50049
HVO_0133	thermosome subunit 1	80.89	1	31	33	3245	4893.88	80.89	33	1613	207435	79.82	32	1632	560	58.889	4.24658
HVO_0146	phosphatidylserine decarboxylase	14.93	1	2	2	8	8.47691	14.93	2	4	442.582	14.93	2	4	201	21.6723	6.55127
HVO_0154	conserved hypothetical protein	18.12	1	2	2	5					414.803	18.12	2	5	149	15.8376	4.31006
HVO_0167	adenosylhomocysteinase	30.61	1	9	9	70	100.879	26.4	8	33	4998.09	30.61	9	37	428	46.5953	4.38623
HVO_0170	Holliday junction resolvase	17.14	1	1	2	2	0	17.14	2	2					140	15.3606	5.07178
HVO_0175	DNA polymerase sliding clamp	18.22	1	3	4	11	11.5579	14.57	3	5	499.329	18.22	4	6	247	26.6555	4.38623
HVO_0185	twin arginine translocation system subunit TatCt	6.55	1	3	3	10	16.1939	6.55	3	5	551.833	6.55	3	5	718	77.936	4.94482
HVO_0186	twin arginine translocation system subunit TatCo	13.38	1	4	4	13	27.0125	12.24	3	6	1219.78	13.38	4	7	441	46.8147	4.11963
HVO_0192	conserved hypothetical protein	16.3	1	2	2	8	8.71748	16.3	2	4	430.122	16.3	2	4	135	14.6143	4.28467
HVO_0203	replication factor C small subunit	20.8	1	5	5	15	23.3429	20.8	5	8	879.133	20.8	5	7	327	36.1998	4.51318
HVO_0206	alanine--tRNA ligase	16.38	1	10	10	70	82.3391	16.38	10	35	3427.54	16.38	10	35	922	102.401	4.53857
HVO_0209	acyl-CoA dehydrogenase	16.02	1	4	4	8	12.0206	16.02	4	4	305.048	16.02	4	4	387	42.366	4.93213
HVO_0214	L-lactate dehydrogenase	6.25	1	2	2	4	4.71871	6.25	2	2	217.126	6.25	2	2	320	34.5481	4.48779
HVO_0215	iron-sulfur protein (4Fe-4S)	5.82	1	3	3	16	17.6163	5.82	3	8	617.917	5.82	3	8	704	78.1813	4.57666
HVO_0233	ribose-phosphate pyrophosphokinase	19.43	1	2	2	12	18.7725	19.43	2	6	460.249	19.43	2	6	283	29.5538	4.39893
HVO_0237	UPF0761 family protein	10.11	1	3	3	20	40.0652	10.11	3	10	1976.38	10.11	3	10	445	46.7271	5.13525
HVO_0239	glutamine synthetase	72.15	1	27	28	1016	1412.36	65.79	26	501	66315.7	67.98	27	515	456	50.4907	4.56396
HVO_0243	threonine aldolase	18.18	1	4	4	12	17.3675	14.66	3	6	688.821	18.18	4	6	341	35.5956	4.55127
HVO_0244	transport protein (probable substrate zinc/cadmium)	10.83	1	3	3	16	17.3259	10.83	3	8	753.126	10.83	3	8	314	34.0195	4.60205
HVO_0250	DUF21/CBS domain protein	28.45	1	11	11	67	94.4591	28.45	11	34	3843.65	28.45	11	33	471	51.7231	4.28467
HVO_0285	probable metalloprotease	11.54	1	4	4	18	25.7397	11.54	4	9	1293.79	11.54	4	9	390	42.0801	4.98291
HVO_0304	electron transfer flavoprotein alpha subunit	16.72	1	3	3	13	18.4718	13.56	2	6	618.669	16.72	3	7	317	33.4987	4.18311
HVO_0306	conserved hypothetical protein	22.7	1	7	7	52	75.2439	22.7	7	26	3357.51	22.7	7	26	392	42.1379	4.29736
HVO_0307	conserved hypothetical protein	16.41	1	6	6	22	31.1072	16.41	6	11	1164.57	16.41	6	11	463	49.0309	4.88135
HVO_0310	A-type ATP synthase subunit H	48.18	1	5	5	28	28.2828	48.18	5	14	1427.51	48.18	5	14	110	12.5359	4.03076
HVO_0311	A-type ATP synthase subunit I	30.42	1	19	19	186	189.232	30.42	19	91	8695.28	30.42	19	95	733	79.4548	4.41162
HVO_0313	A-type ATP synthase subunit E	54.64	1	8	8	63	82.8332	47.42	7	29	4210.07	54.64	7	34	194	22.0117	4.31006
HVO_0314	A-type ATP synthase subunit C	50.86	1	15	16	117	168.27	46.84	15	56	8974.86	49.71	15	61	348	38.7338	4.50049
HVO_0316	A-type ATP synthase subunit A	48.12	1	20	20	322	442.333	46.59	19	159	20695.4	48.12	20	163	586	64.4743	4.24658
HVO_0317	A-type ATP synthase subunit B	57.91	1	19	20	336	477.17	57.91	20	170	20239.5	57.91	20	166	468	51.9014	4.24658
HVO_0319	A-type ATP synthase subunit D	25.11	1	5	5	18	15.91	25.11	5	8	909.011	25.11	5	10	235	26.6655	4.71631
HVO_0329	branched-chain amino acid aminotransferase	75	1	19	19	199	275.003	75	19	99	12026.6	75	19	100	312	34.9951	4.57666
HVO_0330	DUF502 family protein	17.76	1	2	2	3					214.636	17.76	2	3	214	23.3333	4.66553
HVO_0331	proline dehydrogenase	6.81	1	2	2	2					69.6029	6.81	2	2	279	30.9011	4.67822
HVO_0347	DNA-directed RNA polymerase subunit B''	19.19	1	6	6	30	48.2508	19.19	6	15	1702.99	19.19	6	15	521	58.8604	4.99561
HVO_0348	DNA-directed RNA polymerase subunit B'	40.89	1	15	15	76	102.011	38.26	13	38	3705.32	40.89	15	38	609	67.7198	4.91943
HVO_0349	DNA-directed RNA polymerase subunit A'	46.11	1	37	37	402	566.784	44.57	34	203	25198.1	46.11	37	199	976	108.846	4.80518
HVO_0350	DNA-directed RNA polymerase subunit A''	15.75	1	6	6	21	29.5036	15.75	6	10	1088.61	15.75	6	11	419	46.1119	4.34814
HVO_0353	30S ribosomal protein S12	23.24	1	3	3	16	20.8213	23.24	3	8	799.095	23.24	3	8	142	15.4672	9.90576
HVO_0354	30S ribosomal protein S7	29.9	1	5	5	23	24.8236	21.08	4	10	1808.05	29.9	5	13	204	22.6014	5.13525
HVO_0356	translation elongation factor aEF-2	59.01	1	31	31	322	444.341	59.01	31	161	18129.6	58.18	30	161	727	80.3912	4.729
HVO_0357	ACT domain protein	22.75	1	3	4	13	16.5552	22.75	4	7	678.287	20.63	3	6	189	20.2252	4.58936
HVO_0358	homoserine dehydrogenase	13.56	1	3	3	16	21.0588	13.56	3	8	865.26	13.56	3	8	317	32.4024	4.43701
HVO_0359	translation elongation factor aEF-1 alpha subunit	69.36	1	16	18	373	503.871	65.08	17	179	23730.2	69.36	18	194	421	45.7307	4.729
HVO_0388	homolog to ribonuclease R	6.61	1	3	3	10	13.4473	6.61	3	5	488.227	6.61	3	5	439	50.3267	4.729
HVO_0393	UvrABC system protein A	19.13	1	11	11	44	50.2557	19.13	11	23	2026.78	19.13	11	21	983	108.611	4.81787
HVO_0406	RNA-binding protein AU-1	5.98	1	2	2	4	3.80464	5.98	2	2	88.887	5.98	2	2	468	49.8582	4.52588
HVO_0415	repair helicase	4.06	1	2	2	4	4.68922	4.06	2	2	131.842	4.06	2	2	616	69.5987	4.70361
HVO_0417	metal-dependent carboxypeptidase	13.15	1	5	5	19	8.97702	9.76	4	7	994.062	13.15	5	12	502	57.3236	4.42432
HVO_0420	transducer protein MpcT	14.55	1	5	5	16	16.9694	14.55	5	8	798.716	14.55	5	8	543	57.1128	4.11963
HVO_0424	ABC-type transport system ATP-binding protein	4.3	1	2	2	8	10.0389	4.3	2	4	345.943	4.3	2	4	604	67.2129	4.48779
HVO_0445	ABC-type transport system permease protein (probable substrate phosphate/phosphonate)	5.92	1	2	2	8	4.65076	5.92	2	4	351.992	5.92	2	4	321	35.4736	4.80518
HVO_0446	ABC-type transport system ATP-binding protein (probable substrate phosphate/phosphonate)	43.45	1	7	7	44	59.1428	39.7	6	21	3160.09	43.45	7	23	267	28.8503	4.64014
HVO_0447	ABC-type transport system periplasmic substrate-binding protein (probable substrate phosphate/phosphonate)	25.86	1	5	5	115	92.4316	25.86	5	59	3435.27	25.86	5	56	348	36.4762	3.75146
HVO_0450	Hsp20-type molecular chaperone	16.3	1	2	2	6	7.50237	16.3	2	3	236.731	16.3	2	3	135	15.1604	4.33545
HVO_0452	leucine--tRNA ligase	13.05	1	8	8	33	53.3587	13.05	8	17	2169.77	10.23	7	16	958	109.495	4.37354
HVO_0455	thermosome subunit 2	74.69	1	39	40	2255	3646.76	74.69	40	1149	162735	74.69	40	1106	557	59.2615	4.37354
HVO_0466	citrate (si)-synthase	31.4	1	9	9	49	75.8017	31.4	9	25	2743.78	31.4	9	24	379	41.7803	4.55127
HVO_0467	PhoU/TrkA-C domain protein	25.37	1	6	6	16	21.7139	11.19	4	7	930.196	25.37	6	9	402	43.262	4.48779
HVO_0478	glyceraldehyde-3-phosphate dehydrogenase (NAD(P)) (phosphorylating)	46.76	1	11	11	67	68.2642	46.76	11	34	2939.98	46.76	11	33	355	38.1908	4.67822
HVO_0480	phosphoglycerate kinase	7.98	1	2	2	6	8.17422	7.98	2	3	328.066	7.98	2	3	401	43.6092	4.37354
HVO_0481	glyceraldehyde-3-phosphate dehydrogenase (NAD) (phosphorylating)	60.57	1	14	14	189	219.577	51.43	13	94	9952.11	60.57	14	95	350	37.6326	4.53857
HVO_0484	50S ribosomal protein L10e	53.41	1	11	12	161	181.528	48.3	11	75	9606.82	53.41	12	86	176	19.753	8.71924
HVO_0506	ABC-type transport system ATP-binding/permease protein	8.53	1	4	4	11	16.0123	7.13	3	5	569.603	8.53	4	6	645	71.6911	4.58936
HVO_0519	replication protein A	12.01	1	4	4	13	12.0206	9.94	3	6	530.88	12.01	4	7	483	51.0075	4.13232
HVO_0530	ABC-type transport system periplasmic substrate-binding protein (probable substrate sugar)	19.69	1	5	5	105	127.855	19.69	5	56	5018.24	19.69	5	49	457	48.1191	4.10693
HVO_0534	ABC-type transport system ATP-binding protein (probable substrate sugar)	20.1	2	4	5	48	47.5588	18.8	4	24	2642.11	20.1	5	24	383	41.8973	4.2085
HVO_0536	ferritin	55.11	1	5	5	50	72.7885	55.11	5	25	2330.22	55.11	5	25	176	19.8916	4.50049
HVO_0541	aconitate hydratase	5.65	1	4	4	10	12.0724	5.65	4	5	450.854	5.65	4	5	938	102.147	4.39893
HVO_0549	2-keto-3-deoxygluconate kinase	11.56	1	3	3	10	16.634	11.56	3	5	581.383	11.56	3	5	320	34.0627	4.33545
HVO_0552	DNA mismatch repair protein MutS	8.77	1	5	5	15	9.42254	6.39	4	6	507.893	8.77	5	9	924	99.2074	4.65283
HVO_0561	50S ribosomal protein L15e	30.1	1	7	7	92	77.3718	30.1	7	48	4463.03	30.1	7	44	196	22.5351	11.1509
HVO_0564	ABC-type transport system periplasmic substrate-binding protein (probable substrate maltose)	12.27	1	4	4	32	49.2007	12.27	4	17	1612.65	12.27	4	15	432	46.7889	4.18311
HVO_0565	ABC-type transport system ATP-binding protein (probable substrate maltose)	12.14	1	3	4	9	0	4.22	2	3	270.195	12.14	4	6	379	41.7169	4.83057
HVO_0570	histidine kinase	32.76	1	7	7	34	44.4168	32.76	7	17	1715.14	32.76	7	17	351	36.9834	5.10986
HVO_0581	cell division protein FtsZ, type II	41.5	1	11	11	54	82.0801	41.5	11	27	3090.24	41.5	11	27	400	42.5433	4.75439
HVO_0583	conserved hypothetical protein	13.92	1	2	2	4	6.93397	13.92	2	2	257.061	13.92	2	2	194	21.2138	4.42432
HVO_0590	nicotinate-nucleotide-dimethylbenzimidazole phosphoribosyltransferase	7.89	1	2	2	8	8.11776	7.89	2	4	273.113	7.89	2	4	355	35.5829	4.29736
HVO_0601	homoserine dehydrogenase	15.82	1	3	3	18	33.6804	15.82	3	9	1430.74	15.82	3	9	316	32.236	4.24658
HVO_0611	DUF112 family protein	6.46	1	2	2	4	4.62562	6.46	2	2	97.763	6.46	2	2	495	51.5378	5.65576
HVO_0621	sensor box histidine kinase	5.17	1	2	2	2	5.777	5.17	2	2					580	63.3191	5.63037
HVO_0627	ABC-type transport system ATP-binding protein (probable substrate dipeptide/oligopeptide)	34.86	1	23	23	188	240.182	34.86	23	93	10121.6	34.86	23	95	898	97.6722	4.44971
HVO_0628	ABC-type transport system periplasmic substrate-binding protein (probable substrate dipeptide/oligopeptide)	43.9	1	11	11	1039	1761.52	43.9	11	525	59028.5	36.59	10	514	574	62.7804	4.17041
HVO_0629	ABC-type transport system permease protein (probable substrate dipeptide/oligopeptide)	9.73	1	3	3	8	5.93345	9.73	3	4	352.031	9.73	3	4	339	36.7401	8.39697
HVO_0630	ABC-type transport system permease protein (probable substrate dipeptide/oligopeptide)	8.04	1	2	2	18	23.1145	8.04	2	9	710.519	8.04	2	9	311	33.1345	4.98291
HVO_0639	AAA-type ATPase (MoxR subfamily)	9.49	1	3	3	6	6.51839	9.49	3	3	180.952	9.49	3	3	316	34.661	4.89404
HVO_0644	2-isopropylmalate synthase / (R)-citramalate synthase	30.66	1	10	11	40	61.8869	30.66	11	20	2488.47	27.73	10	20	512	53.8209	4.77979
HVO_0648	DUF2070 family protein	4.71	1	3	3	6	4.13625	4.71	3	3	236.565	4.71	3	3	637	67.7428	4.76709
HVO_0654	50S ribosomal protein L43e	42.7	1	3	3	28	30.2386	42.7	3	14	1308.59	42.7	3	14	89	9.88206	9.979
HVO_0668	2-oxoacid dehydrogenase E1 component beta subunit	30.36	1	6	6	29	39.771	27.98	5	14	1608.35	30.36	6	15	336	35.9898	4.51318
HVO_0677	aspartate--tRNA ligase	57.6	1	16	16	123	158.77	52.3	15	60	6641.07	57.6	16	63	434	48.6958	4.50049
HVO_0684	aspartyl/glutamyl-tRNA(Asn/Gln) amidotransferase subunit B	26.61	1	8	8	30	32.2636	20.77	7	15	1263.85	26.61	8	15	496	55.0402	4.52588
HVO_0685	DUF3100 family protein	10.2	1	3	3	12	11.4998	10.2	3	6	494.158	10.2	3	6	294	30.1033	5.2876
HVO_0692	5'-methylthioadenosine phosphorylase MtaP	16.78	1	3	3	10	14.8603	16.78	3	5	387.593	16.78	3	5	286	31.1934	4.53857
HVO_0699	translation initiation factor aIF-2 alpha subunit	11.65	1	3	3	14	18.7186	11.65	3	7	807.506	11.65	3	7	266	29.4805	4.4624
HVO_0702	DUF2298 family protein	9.4	1	6	6	19	21.8213	9.4	6	9	930.886	9.4	6	10	787	82.8434	6.03662
HVO_0704	probable glycosyltransferase, type 2	44.44	1	6	6	29	35.376	27.97	4	13	1479.47	44.44	6	16	261	28.3644	5.30029
HVO_0711	conserved hypothetical protein	16.67	1	4	4	27	32.2302	11.57	3	11	2128.04	16.67	4	16	216	23.1264	3.81494
HVO_0717	cell division protein FtsZ, type I	23.22	1	7	7	30	31.6263	23.22	7	15	1672.96	23.22	7	15	379	39.7808	4.39893
HVO_0721	PHP domain protein	13.39	1	2	2	2					100.041	13.39	2	2	254	28.2134	5.97314
HVO_0724	ArsA family ATPase	15.16	1	4	4	11	14.3918	15.16	4	6	329.968	9.54	3	5	409	43.8768	4.22119
HVO_0725	probable oxidoreductase (short-chain dehydrogenase family)	68.68	1	15	15	187	296.007	68.68	15	93	12753.9	68.68	15	94	281	30.2321	4.77979
HVO_0729	inorganic pyrophosphatase	37.85	1	6	6	48	68.9265	37.85	6	24	2553.95	37.85	6	24	177	20.3595	4.15771
HVO_0732	ribonuclease H, type 1	25.89	1	2	2	2	2.28257	25.89	2	2					197	21.4688	5.07178
HVO_0739	conserved hypothetical protein	19.76	1	5	5	42	48.9437	14.59	3	17	3014.35	19.76	5	25	329	33.4994	4.97021
HVO_0743	probable phosphodiesterase	27.17	1	9	9	26	20.5086	17.15	7	12	1077.48	24.28	8	14	449	50.4672	4.56396
HVO_0744	homolog to carboxylate-amine ligase	3.79	1	2	2	2					110.469	3.79	2	2	369	41.6748	4.88135
HVO_0745	FtsZ family protein, type III	10.83	1	3	3	12	16.1103	10.83	3	6	456.187	10.83	3	6	360	37.0867	4.51318
HVO_0756	phosphoesterase RecJ domain protein	8.12	1	2	2	2					121.182	8.12	2	2	394	41.5307	4.77979
HVO_0763	YphA family protein	12.57	1	2	2	7					950.22	12.57	2	7	175	18.9229	6.53662
HVO_0773	probable S-adenosylmethionine-dependent methyltransferase	52.99	1	12	12	56	66.7536	52.99	12	29	2699.36	52.99	12	27	251	27.761	6.06201
HVO_0774	probable glycosyltransferase, type 2	20	1	4	4	10	10.4981	20	4	5	528.715	20	4	5	300	32.2574	6.44287
HVO_0778	thermosome subunit 3	72.52	1	31	33	1611	2764.13	72.52	33	806	125081	72.52	33	805	524	55.2081	4.58936
HVO_0783	ATP-dependent protease La	55.48	1	27	27	189	218.706	53.46	25	92	10518.1	50.58	26	97	694	75.4348	4.85596
HVO_0788	tryptophan synthase beta subunit	21.56	1	5	5	9	6.87955	21.56	5	5	318.224	18.96	4	4	422	45.6821	4.65283
HVO_0790	2-amino-3,7-dideoxy-D-threo-hept-6-ulosonate synthase	59.4	1	12	12	84	125.754	59.4	12	43	5370.58	52.63	11	41	266	27.8258	4.84326
HVO_0798	dolichyl-phosphate mannosyltransferase AglD	4.17	1	2	2	4	4.60032	4.17	2	2	141.972	4.17	2	2	624	66.9482	5.18604
HVO_0801	stomatin family protein	58.02	1	22	27	272	410.707	58.02	27	137	17680.9	56.13	26	135	424	46.3722	4.37354
HVO_0806	pyruvate kinase	28.89	1	14	14	85	111.155	28.89	14	42	4966.95	28.89	14	43	585	62.004	4.53857
HVO_0809	methionine--tRNA ligase	18.11	1	9	9	34	48.4945	16.89	8	17	1765.47	18.11	9	17	740	81.8859	4.37354
HVO_0812	phosphoenolpyruvate synthase	63.07	1	44	44	720	845.174	61.89	42	358	38207.6	63.07	44	362	761	83.0813	4.62744
HVO_0817	phytoene dehydrogenase (phytoene desaturase)	48.47	1	20	20	135	155.704	48.47	20	69	7178.36	48.24	19	66	425	46.1351	4.98291
HVO_0824	probable glycosyltransferase, type 1	21.88	1	5	5	26	34.0451	21.88	5	13	1495.36	17.61	4	13	352	39.6008	5.08447
HVO_0826	peptidase M42 family protein	21.84	1	5	5	24	31.3353	21.84	5	12	1072.89	21.84	5	12	348	37.7247	4.53857
HVO_0832	alpha/beta hydrolase fold protein	26.3	1	6	6	46	51.1267	26.3	6	23	2541.24	26.3	6	23	308	33.2725	4.66553
HVO_0835	acetyl-CoA C-acetyltransferase	6.44	1	2	2	4	2.7717	6.44	2	2	115.953	6.44	2	2	388	40.0896	4.77979
HVO_0836	probable M28 family peptidase (homolog to aminopeptidase YwaD)	29.2	1	9	9	80	113.198	29.2	9	40	4798.15	29.2	9	40	435	46.9089	4.62744
HVO_0841	cytochrome bc1 complex cytochrome b/c subunit	39.76	1	9	9	80	95.5406	35.43	8	39	4651.3	39.76	9	41	254	28.7668	5.71924
HVO_0842	cytochrome bc1 complex cytochrome b subunit	26.89	1	8	8	26	27.441	26.52	6	12	1247.96	26.89	8	14	264	30.5019	6.88818
HVO_0843	conserved hypothetical protein	29.46	1	5	5	33	35.7805	29.46	5	15	1435.7	29.46	5	18	129	14.7227	5.56689
HVO_0845	conserved hypothetical protein	25	1	4	4	23	36.3488	25	4	12	1237.84	25	4	11	276	30.0226	4.15771
HVO_0850	proteasome-activating nucleotidase	24.94	1	7	7	48	83.5364	19.75	6	24	3823.32	24.94	7	24	405	45.6426	4.60205
HVO_0854	DNA double-strand break repair ATPase Rad50	2.69	1	2	2	4	6.39511	2.69	2	2	251.19	2.69	2	2	893	100.028	4.57666
HVO_0859	FeS assembly ATPase SufC	31.23	1	7	7	46	50.148	31.23	7	23	2633.25	31.23	7	23	301	33.4335	4.34814
HVO_0860	SufB domain protein	41.39	1	15	15	101	108.088	41.39	15	51	5254.64	39.08	14	50	476	53.2137	4.69092
HVO_0861	SufB domain protein	46.27	1	12	12	92	136.724	46.27	12	46	5802.85	46.27	12	46	402	44.6577	4.23389
HVO_0865	FkbM family methyltransferase	18.65	1	4	4	17	24.2395	18.65	4	9	868.651	18.65	4	8	252	27.6889	5.49072
HVO_0869	glutamate synthase large subunit	45.86	1	48	48	283	355.096	45.27	47	140	16153.3	45.86	48	143	1511	163.807	4.70361
HVO_0870	proline--tRNA ligase	25	1	8	8	29	32.5206	20.08	6	14	1557.51	19.26	7	15	488	54.9084	4.43701
HVO_0874	beta-lactamase domain protein	20.31	1	10	10	52	61.1508	20.31	10	25	3130.13	20.31	10	27	640	71.9022	5.13525
HVO_0880	conserved hypothetical protein	41.04	1	11	11	59	67.1976	37.13	10	28	3281.09	41.04	11	31	307	36.3149	4.7417
HVO_0881	signal peptide peptidase	35.74	1	9	9	41	45.5835	35.74	9	20	1951.39	33.93	8	21	333	35.2084	4.37354
HVO_0887	oxoglutarate--ferredoxin oxidoreductase beta subunit	43.21	1	8	8	122	151.6	43.21	8	61	7283.11	43.21	8	61	287	31.0256	4.729
HVO_0888	oxoglutarate--ferredoxin oxidoreductase alpha subunit	46.08	1	25	25	373	501.453	41.3	23	185	24272.3	46.08	25	188	586	63.9862	4.48779
HVO_0892	ABC-type transport system periplasmic substrate-binding protein (probable substrate copper)	4.68	1	2	2	10	16.915	4.68	2	5	739.253	4.68	2	5	641	67.0591	4.70361
HVO_0893	methylmalonyl-CoA mutase subunit A	8.48	1	3	3	7	9.67459	8.48	3	4	332.469	6.18	2	3	566	63.1154	4.36084
HVO_0894	acyl-CoA synthetase	36.71	1	8	18	97	107.255	35.2	17	48	4985.51	36.71	18	49	662	74.3046	4.4751
HVO_0899	ABC-type transport system periplasmic substrate-binding protein (probable substrate branched-chain amino acids)	6.22	1	2	2	14	22.3774	6.22	2	7	801.333	6.22	2	7	466	49.1795	4.1958
HVO_0902	ABC-type transport system ATP-binding protein (probable substrate branched-chain amino acids)	17.46	1	3	3	8	6.65055	17.46	3	4	357.603	17.46	3	4	252	27.3051	4.65283
HVO_0907	cox-type terminal oxidase subunit I	9.52	1	4	4	33	30.7931	9.52	4	16	1590.29	9.52	4	17	599	65.7167	5.10986
HVO_0908	conserved hypothetical protein	37.82	1	2	2	12	16.0455	37.82	2	6	500.416	37.82	2	6	119	12.5624	4.22119
HVO_0918	conserved hypothetical protein	28.99	1	2	2	2					103.164	28.99	2	2	69	7.50954	4.80518
HVO_0933	P-type transport ATPase (probable substrate copper/metal cation)	5.2	1	4	4	13	12.6854	5.2	4	6	509.548	5.2	4	7	943	99.2173	4.55127
HVO_0940	P-type transport ATPase (probable substrate copper/metal cation)	28.62	1	13	13	54	77.8773	26.45	12	26	3567.02	28.62	13	28	828	85.9422	4.52588
HVO_0944	ba3-type terminal oxidase subunit II	18.99	1	3	3	23	33.7987	18.99	3	12	1394.05	18.99	3	11	179	19.3662	4.28467
HVO_0945	ba3-type terminal oxidase subunit I	3.9	1	3	3	16	18.999	3.9	3	8	816.396	3.9	3	8	589	64.2958	6.7124
HVO_0951	hypothetical protein	21.92	1	6	6	26	24.924	21.92	6	13	1352.71	21.92	6	13	333	38.1131	4.69092
HVO_0960	probable oxidoreductase (aldo-keto reductase family protein)	26.69	1	4	4	11	12.1398	26.69	4	5	324.492	26.69	4	6	281	30.5751	4.58936
HVO_0965	AMP phosphorylase (ribose-1,5-bisphosphate forming)	9.35	1	3	3	11	16.1515	9.35	3	6	500.652	9.35	3	5	492	52.0909	4.83057
HVO_0966	ribose-1,5-bisphosphate isomerase (ribulose-bisphosphate forming)	23.22	1	5	5	10	17.7863	23.22	5	5	611.465	23.22	5	5	323	34.8546	5.23682
HVO_0972	DUF1628 family protein	35.84	1	3	3	255	446.709	35.84	3	128	17487.8	35.84	3	127	173	17.6607	4.09424
HVO_0973	pyridoxal phosphate-dependent aminotransferase (probable aspartate aminotransferase)	42.97	1	11	11	46	55.9802	42.97	11	23	2210.79	42.97	11	23	384	41.4402	4.41162
HVO_0975	homolog to membrane-bound mannosyltransferase	5.82	1	3	3	14	12.6991	5.82	3	6	711.893	5.82	3	8	584	62.8024	4.97021
HVO_0979	NADH dehydrogenase-like complex subunit B	39.48	1	9	9	75	91.3982	39.48	9	38	3897.73	36.91	8	37	233	26.1219	5.0083
HVO_0980	NADH dehydrogenase-like complex subunit CD	59.61	2	28	28	474	566.595	56.19	27	239	27917.6	59.61	28	235	557	63.4437	4.52588
HVO_0981	NADH dehydrogenase-like complex subunit H	8.02	1	3	3	20	24.6038	8.02	3	10	1338.54	8.02	3	10	349	36.917	5.18604
HVO_0982	NADH dehydrogenase-like complex subunit I	18.3	1	2	2	8	27.7256	18.3	2	8					153	17.6955	4.88135
HVO_0986	NADH dehydrogenase-like complex subunit L	12.24	1	5	5	20	17.0124	8.41	4	9	815.508	12.24	5	11	678	71.7413	6.13818
HVO_0987	NADH dehydrogenase-like complex subunit M	7.27	1	4	4	70	67.5313	7.27	4	36	3481.29	7.27	4	34	509	54.7096	5.08447
HVO_0988	NADH dehydrogenase-like complex subunit N	9.29	1	3	3	18	26.6601	9.29	3	9	966.489	9.29	3	9	506	52.238	4.64014
HVO_0996	DUF21/CBS domain protein	22.62	1	5	5	25	39.6066	22.62	5	13	1312.19	22.62	5	12	367	39.107	4.51318
HVO_1000	acyl-CoA synthetase (homolog to acetate--CoA ligase (ADP-forming))	12.34	1	7	7	51	55.5575	12.34	7	25	2529.26	12.34	7	26	697	74.5075	4.13232
HVO_1006	ABC-type transport system ATP-binding protein	23.66	1	4	4	18	22.7563	23.66	4	9	958.377	23.66	4	9	317	32.7206	4.38623
HVO_1009	probable oxidoreductase (aldo-keto reductase family protein)	58.53	1	15	15	135	165.851	58.53	15	67	7651.32	58.53	15	68	340	38.8106	4.57666
HVO_1014	cox-type terminal oxidase subunit II	14.68	1	2	2	90	104.04	14.68	2	45	4611.68	14.68	2	45	252	27.7107	4.58936
HVO_1018	RecJ domain protein	36.18	1	18	20	116	130.572	36.18	20	58	6547.9	35.39	19	58	633	69.7502	4.57666
HVO_1020	HEAT-PBS family protein	44.87	1	18	19	289	417.579	38.9	15	141	19523.9	44.87	19	148	419	45.5223	3.95459
HVO_1022	NamA family oxidoreductase (homolog to old yellow enzyme)	7.73	1	2	2	2					51.1785	7.73	2	2	362	39.6035	4.81787
HVO_1023	conserved hypothetical protein	21.03	1	4	4	16	21.8093	21.03	4	8	1031.4	21.03	4	8	271	30.2447	4.62744
HVO_1025	acetyl-CoA C-acyltransferase	9.92	1	3	3	12	5.54512	9.92	3	5	483.639	9.92	3	7	383	40.7066	4.56396
HVO_1033	type IV pilus biogenesis complex membrane subunit	7.21	1	3	3	7	11.7603	5.52	2	3	692.011	7.21	3	4	707	76.1135	5.41455
HVO_1034	type IV pilus biogenesis complex ATPase subunit	9.4	1	4	4	30	41.5188	9.4	4	15	1645.7	9.4	4	15	564	64.1927	4.75439
HVO_1040	DnaJ domain protein	10.29	1	4	4	16	12.6004	10.29	4	8	576.91	10.29	4	8	379	38.3081	9.45166
HVO_1048	phosphoribosylformylglycinamidine synthase 2	14.1	1	5	5	19	33.5519	14.1	5	9	1423.47	14.1	5	10	702	72.9193	4.18311
HVO_1054	aspartyl/glutamyl-tRNA(Asn/Gln) amidotransferase subunit A	6.62	1	2	2	4	5.68154	6.62	2	2	200.554	6.62	2	2	423	43.8814	4.31006
HVO_1061	oxidoreductase (homolog to thioredoxin-disulfide reductase)	12.74	1	2	2	6	10.2201	12.74	2	3	388.091	12.74	2	3	259	27.9977	4.50049
HVO_1062	phosphopantothenoylcysteine decarboxylase / phosphopantothenate--cysteine ligase	32.64	1	8	8	80	119.407	32.64	8	40	5363.9	32.64	8	40	386	39.9533	4.67822
HVO_1066	Mrp-type sodium/proton antiporter system subunit D1	6.37	1	3	3	10	11.2115	6.37	3	5	513.42	6.37	3	5	565	58.0881	5.24951
HVO_1079	sulfate adenylyltransferase small subunit	5.54	1	2	2	4	2.76638	5.54	2	2	187.296	5.54	2	2	325	37.5295	4.18311
HVO_1082	homolog to orotate phosphoribosyltransferase	28.1	1	4	4	14	18.7444	28.1	4	7	694.215	28.1	4	7	210	22.2851	4.42432
HVO_1084	adenylosuccinate lyase	36.07	1	12	12	57	69.1795	32.18	11	26	2926.42	36.07	12	31	463	50.7854	4.70361
HVO_1085	phosphoribosylglycinamide formyltransferase / phosphoribosylaminoimidazolecarboxamide formyltransferase	23.05	1	7	7	22	31.4842	23.05	7	11	1164.68	23.05	7	11	525	56.4225	4.39893
HVO_1088	folylpolyglutamate synthase / 7,8-dihydropteroate reductase / dihydropteroate synthase	12.41	1	6	6	13	16.3029	9.19	5	6	600.69	12.41	6	7	838	89.1017	4.65283
HVO_1091	proteasome alpha subunit	53.97	1	11	12	166	248.601	53.97	12	83	10377.9	53.97	12	83	252	27.5966	4.56396
HVO_1094	ribonuclease P protein component 3	23.81	1	4	4	12	10.8207	19.48	3	5	486.047	23.81	4	7	231	25.578	5.31299
HVO_1099	2,3,4,5-tetrahydropyridine-2,6-dicarboxylate N-succinyltransferase	8.57	1	2	2	3					338.559	8.57	2	3	280	30.1397	4.43701
HVO_1103	conserved hypothetical protein	12.42	1	3	3	17	21.0626	8.82	2	7	1214.78	12.42	3	10	306	31.1868	4.7417
HVO_1110	ABC-type transport system periplasmic substrate-binding protein (probable substrate cobalamin)	11.52	1	3	3	34	46.8339	11.52	3	17	1911.05	11.52	3	17	382	39.6163	4.24658
HVO_1112	ABC-type transport system ATP-binding protein (probable substrate cobalamin)	7.77	1	2	2	7	3.93636	7.77	2	4	216.089	7.77	2	3	476	49.3666	4.55127
HVO_1113	FtsZ family protein, type III	11.57	1	1	4	19	25.324	11.57	4	10	770.752	6.94	3	9	389	40.8333	4.89404
HVO_1125	cysteine--tRNA ligase	17.41	1	5	5	16	20.7361	17.41	5	8	894.691	17.41	5	8	494	55.1833	4.56396
HVO_1130	conserved hypothetical protein	24.87	1	2	2	10	10.8092	24.87	2	5	346.978	24.87	2	5	193	20.0574	4.77979
HVO_1132	adenylosuccinate synthase	27.77	1	11	11	47	53.4844	24.6	10	22	2968.87	27.77	11	25	443	48.2009	4.56396
HVO_1134	conserved hypothetical protein	9.38	1	3	3	37	29.4867	9.38	3	20	1342.22	9.38	3	17	757	80.6341	4.34814
HVO_1140	acyl-CoA dehydrogenase	11.58	1	4	4	16	22.916	9.21	3	8	936.659	11.58	4	8	380	41.1672	4.55127
HVO_1145	30S ribosomal protein S1e	75	1	14	14	635	914.408	75	14	315	34305.8	75	14	320	220	24.7995	4.85596
HVO_1148	30S ribosomal protein S15	36.13	1	3	3	16	27.8449	36.13	3	8	1117.48	36.13	3	8	155	17.5188	4.90674
HVO_1164	HD family hydrolase	19.63	1	4	4	12	8.31224	19.63	4	5	496.133	19.63	4	7	270	29.8453	4.86865
HVO_1165	mechanosensitive channel protein MscS	19.87	1	5	5	42	60.571	19.87	5	21	2213.22	19.87	5	21	302	32.5821	4.90674
HVO_1168	probable glycosyltransferase, type 1	14.16	1	4	4	19	25.2617	14.16	4	10	1510.18	10.76	3	9	353	39.0763	5.0083
HVO_1172	NAD-dependent epimerase/dehydratase	10.16	1	2	2	10	16.9648	10.16	2	5	549.255	10.16	2	5	315	34.8667	4.33545
HVO_1176	conserved hypothetical protein	12.35	1	2	2	5	1.70813	12.35	2	2	113.839	12.35	2	3	251	27.6551	5.10986
HVO_1181	transcription regulator (homolog to phosphate uptake regulator)	19.24	1	5	5	18	23.1561	19.24	5	9	798.318	19.24	5	9	343	38.3827	4.94482
HVO_1184	DUF1511 family protein	12.14	1	4	4	19	20.0528	9.5	3	8	1318.79	12.14	4	11	379	40.3176	4.22119
HVO_1189	aldehyde dehydrogenase	63.58	1	25	25	377	372.603	63.58	24	181	16484.6	63.39	24	196	508	56.136	4.58936
HVO_1191	proline dehydrogenase	31.9	1	5	5	20	16.4966	31.9	5	10	1074.67	31.9	5	10	279	30.9514	5.021
HVO_1212	KaiC-type circadian regulator CirA	20.33	1	4	4	12	16.4694	20.33	4	6	882.905	20.33	4	6	246	27.5458	4.44971
HVO_1228	halocyanin	22.53	1	12	12	103	147.133	22.53	12	52	6382.65	22.53	12	51	821	83.6513	4.17041
HVO_1235	creatininase	13.26	1	2	2	2					121.023	13.26	2	2	264	29.2472	4.84326
HVO_1238	probable oxidoreductase (aldo-keto reductase family protein)	32.72	1	8	8	45	59.1959	32.72	8	22	3085.19	32.72	8	23	324	36.6457	4.67822
HVO_1240	conserved hypothetical protein	15.3	1	3	3	6	7.85075	7.65	2	3	209.753	13.03	2	3	353	37.4432	4.48779
HVO_1245	probable disulfide bond formation protein	25.55	1	5	5	32	42.5371	25.55	5	16	1495.94	25.55	5	16	227	24.1855	4.50049
HVO_1257	AAA-type ATPase (MoxR subfamily)	8.58	1	3	3	9	10.793	5.62	2	4	465.612	8.58	3	5	338	37.44	4.66553
HVO_1260	von Willebrand factor type A domain protein	4.28	1	2	3	9	15.9183	3.3	2	4	674.616	4.28	3	5	818	85.1193	4.65283
HVO_1262	probable NhaC-type sodium/proton antiporter	7.84	1	2	2	6	8.88804	7.84	2	3	324.453	7.84	2	3	485	49.9431	4.67822
HVO_1264	conserved hypothetical protein	11.52	1	2	2	10	10.9615	11.52	2	5	638.519	11.52	2	5	217	23.4163	4.22119
HVO_1266	pyridoxal phosphate-dependent aminotransferase (probable aspartate aminotransferase)	19.06	1	3	4	10	5.48236	19.06	4	5	210.336	19.06	4	5	383	41.9683	4.48779
HVO_1273	inosine-5'-monophosphate dehydrogenase	55.02	1	18	18	234	278.56	50.4	16	114	11463.2	55.02	18	120	498	53.2531	4.55127
HVO_1289	OsmC domain protein	18.94	1	2	2	18	23.1918	18.94	2	9	924.36	18.94	2	9	132	14.2115	3.85303
HVO_1291	fumarylacetoacetase family protein	14.81	1	2	2	8	2.22212	14.81	2	4	305.802	14.81	2	4	243	26.2569	4.55127
HVO_1294	GMC family oxidoreductase	7.6	1	2	2	6	10.0432	7.6	2	3	351.335	7.6	2	3	526	56.6733	4.94482
HVO_1300	triosephosphate isomerase	20.56	1	4	4	17	20.724	20.56	4	8	1060.95	20.56	4	9	214	21.3196	4.25928
HVO_1304	pyruvate--ferredoxin oxidoreductase beta subunit	56.09	1	11	11	285	314.843	56.09	11	145	15169.2	56.09	11	140	312	34.4753	4.98291
HVO_1305	pyruvate--ferredoxin oxidoreductase alpha subunit	62.92	1	24	24	550	647.757	60.86	22	271	30441.3	62.92	24	279	631	68.4271	4.48779
HVO_1306	chorismate synthase	34.55	1	7	7	56	83.1911	34.55	7	28	2809.41	34.55	7	28	385	41.9212	4.83057
HVO_1340	probable glycosyltransferase, type 1	8.53	1	3	3	5	7.18956	8.53	3	3	156.426	5.87	2	2	375	41.0478	4.42432
HVO_1346	GTP-binding protein HflX	25.87	1	9	9	31	36.1419	25.87	9	15	1680.1	25.87	9	16	433	48.1825	4.729
HVO_1348	probable YjeF family carbohydrate kinase	37.24	1	12	13	44	63.7426	34.73	11	21	2906.98	36.19	12	23	478	48.8084	4.44971
HVO_1354	DNA mismatch repair protein MutS	6.9	1	4	4	12	10.2147	6.9	4	6	454.668	6.9	4	6	580	62.1286	4.56396
HVO_1370	gamma-glutamyl phosphate reductase	9.68	1	3	3	10	14.9129	9.68	3	5	572.039	9.68	3	5	444	48.0876	4.33545
HVO_1373	acyl-CoA dehydrogenase	47.78	1	10	10	100	136.59	41.78	9	51	5934.49	47.78	10	49	383	42.5214	4.61475
HVO_1374	acyl-CoA synthetase	19.71	1	7	7	28	37.9313	19.71	7	14	1557.97	19.71	7	14	553	61.1188	4.50049
HVO_1380	methylmalonyl-CoA mutase subunit A	15.23	1	6	6	20	27.2648	15.23	6	10	869.361	15.23	6	10	558	61.8671	4.41162
HVO_1387	enoyl-CoA hydratase	26.07	1	7	7	31	16.2194	26.07	7	16	1114.3	26.07	7	15	257	27.5335	4.51318
HVO_1394	probable NhaC-type sodium/proton antiporter	5.04	1	2	2	3					344.242	5.04	2	3	516	52.9502	4.84326
HVO_1395	M20 family amidohydrolase (homolog to indole-3-acetyl-aspartic acid hydrolase)	18.27	1	4	4	14	7.73819	18.27	4	7	406.432	13.11	3	7	427	45.3819	4.56396
HVO_1396	FAD-dependent oxidoreductase (homolog to geranylgeranyl reductase)	36.09	1	13	13	87	106.313	36.09	13	43	4574.95	36.09	13	44	471	51.0359	4.4751
HVO_1398	ABC-type transport system permease protein (probable substrate sugar)	6.81	1	2	2	9	7.52018	6.81	2	4	500.198	6.81	2	5	367	38.3765	6.56592
HVO_1399	ABC-type transport system permease protein (probable substrate sugar)	7.35	1	2	2	6	22.3687	7.35	2	6					422	43.7513	4.64014
HVO_1400	ABC-type transport system ATP-binding protein (probable substrate sugar)	58.38	1	20	20	128	158.864	58.38	20	66	7331.28	57.03	19	62	519	56.7734	4.67822
HVO_1401	ABC-type transport system periplasmic substrate-binding protein (probable substrate sugar)	60.21	1	13	13	765	1134.96	60.21	13	382	41786.3	60.21	13	383	377	39.1886	4.18311
HVO_1402	phosphohexomutase (phosphoglucomutase / phosphomannomutase)	13.69	1	5	5	16	16.6725	13.69	5	8	820.07	13.69	5	8	453	47.4706	4.62744
HVO_1412	diphosphomevalonate decarboxylase	11.11	1	4	4	16	9.57058	11.11	4	8	750.067	11.11	4	8	324	35.3949	4.77979
HVO_1443	ABC-type transport system ATP-binding protein	28.48	1	6	7	14	13.9227	16.97	5	6	549.537	28.48	7	8	330	36.2952	4.70361
HVO_1444	3-hydroxyacyl-CoA dehydrogenase	12.94	1	3	3	7	1.66095	12.94	3	3	241.125	12.94	3	4	286	30.8303	4.4624
HVO_1447	propionyl-CoA carboxylase carboxyltransferase component	22.03	1	9	9	32	44.731	22.03	9	16	1554.38	22.03	9	16	581	63.5844	4.70361
HVO_1453	glutamate dehydrogenase (NADP)	35.73	1	11	11	60	71.3399	35.73	11	30	3327.16	35.73	11	30	417	45.7016	4.48779
HVO_1454	aspartate carbamoyltransferase catalytic subunit	56.25	1	10	10	74	100.36	56.25	10	38	4532.13	56.25	10	36	304	33.6538	4.91943
HVO_1459	ThuA family protein	14.29	1	2	2	12	20.1298	14.29	2	6	729.103	14.29	2	6	238	26.8049	4.66553
HVO_1465	naphthoate synthase	40.98	1	8	8	34	48.4023	27.21	5	15	2133.58	40.98	8	19	305	33.9113	4.83057
HVO_1469	2-succinyl-5-enolpyruvyl-6-hydroxy-3-cyclohexene-1-carboxylate synthase	16.1	1	6	6	32	33.6589	16.1	6	16	1791.86	16.1	6	16	584	63.3085	4.79248
HVO_1477	endonuclease domain protein	11.31	1	2	2	5					443.073	11.31	2	5	327	34.0673	4.32275
HVO_1478	transcription initiation factor TFB	26.18	2	8	8	29	29.9566	26.18	8	15	1170.26	26.18	7	14	317	35.71	5.46533
HVO_1479	CHP03663 family protein	8.96	1	3	3	16	32.1787	8.96	3	8	1339.95	8.96	3	8	547	57.3073	5.98584
HVO_1488	D-gluconate dehydratase	41.5	1	11	14	163	207.565	41.5	14	80	9125.55	41.5	14	83	412	45.7655	4.60205
HVO_1494	fructose-1,6-bisphosphate aldolase, class II	15.76	1	3	3	8	9.72262	15.76	3	4	333.479	15.76	3	4	330	36.2795	4.34814
HVO_1495	phosphotransferase system component IIB, fructose-specific	31.01	1	3	3	12	19.282	31.01	3	6	737.849	31.01	3	6	158	16.2689	4.4624
HVO_1496	phosphotransferase system component I	8.85	1	3	3	8	8.30896	8.85	3	4	360.021	8.85	3	4	565	60.2876	4.2085
HVO_1502	3-isopropylmalate dehydrogenase	38.89	1	9	9	33	27.4405	31.17	8	16	1202.22	38.89	9	17	324	33.7037	4.23389
HVO_1503	3-isopropylmalate dehydratase small subunit	15.35	1	2	2	2					229.381	15.35	2	2	202	21.9993	4.14502
HVO_1504	3-isopropylmalate dehydratase large subunit	12.68	1	4	4	32	45.3189	12.68	4	16	1911.14	12.68	4	16	473	51.5879	4.55127
HVO_1506	ketol-acid reductoisomerase	48.85	1	11	11	430	486.791	42.82	9	193	25540.3	48.85	11	237	348	37.85	4.33545
HVO_1507	acetolactate synthase small subunit	88.99	1	17	17	128	148.849	88.99	17	64	7329.38	88.99	16	64	218	23.6941	4.94482
HVO_1508	acetolactate synthase large subunit	37.48	1	14	14	323	487.827	37.48	14	161	19105.9	37.48	14	162	587	62.3217	4.36084
HVO_1510	2-isopropylmalate synthase	4.77	1	1	2	2	5.84788	4.77	2	2					440	47.7115	4.81787
HVO_1517	dolichyl-phosphate hexosyltransferase AglJ	16.5	1	3	3	21	4.33877	8.91	2	10	858.587	16.5	3	11	303	33.2486	4.81787
HVO_1522	hexuronic acid methyltransferase AglP	47.7	1	9	9	46	50.8494	47.7	9	22	2284.47	47.7	9	24	239	26.2465	4.98291
HVO_1523	agl cluster protein AglQ	14.82	1	3	3	8	5.747	14.82	3	4	369.131	14.82	3	4	371	42.1068	6.03662
HVO_1523_A	glycosyltransferase AglE	19.41	1	4	4	17	6.27461	12.17	3	7	659.482	19.41	4	10	304	33.8472	7.07861
HVO_1528	glycosyltransferase AglI	9.15	1	2	2	12	12.7939	9.15	2	6	380.241	9.15	2	6	295	32.8252	4.71631
HVO_1529	glycosyltransferase AglG	21.73	1	8	8	58	47.8704	21.73	8	29	2217.29	21.73	8	29	313	35.7795	4.58936
HVO_1530	dolichyl-monophosphooligosaccharide--protein glycotransferase AglB	27.89	1	20	20	161	221.173	27.23	19	80	9409.6	27.89	20	81	1054	113.604	4.56396
HVO_1532	DUF368 family protein	8.39	1	2	2	8	13.8865	8.39	2	4	545.004	8.39	2	4	322	32.7658	6.53662
HVO_1538	glycerol-3-phosphate dehydrogenase subunit A	31.57	1	15	15	110	150.788	31.57	15	56	6643.33	31.57	15	54	586	63.4467	4.70361
HVO_1539	glycerol-3-phosphate dehydrogenase subunit B	62.8	1	16	16	105	125.529	62.8	16	52	5988.82	62.8	16	53	422	43.6158	4.71631
HVO_1540	glycerol-3-phosphate dehydrogenase subunit C	29.13	1	11	11	121	161.575	29.13	11	62	7741.36	24.77	10	59	436	48.5915	4.61475
HVO_1541	glycerol kinase	35.1	1	12	12	55	62.9128	31.76	11	25	3410.2	35.1	12	30	510	56.7025	4.50049
HVO_1542	conserved hypothetical protein	11.02	1	2	2	44	76.0323	11.02	2	22	3097.26	11.02	2	22	354	36.1221	5.47803
HVO_1546	dihydroxyacetone kinase subunit DhaK	29.52	1	8	8	39	45.1401	29.52	8	20	1576.77	29.52	8	19	332	34.8247	4.22119
HVO_1547	isoleucine--tRNA ligase	7.09	1	5	5	18	23.8924	7.09	5	9	837.525	7.09	5	9	1043	117.92	4.29736
HVO_1552	ArsR family transcription regulator	18.45	1	2	2	3					122.056	18.45	2	3	206	20.8469	4.65283
HVO_1554	TraB family protein	9.09	1	3	3	11	8.67723	9.09	3	5	392.157	9.09	3	6	561	58.9564	4.57666
HVO_1558	cytochrome P450	11.06	1	4	4	12	13.8396	11.06	4	6	474.578	11.06	4	6	434	48.4366	4.91943
HVO_1562	proteasome beta subunit	31.28	1	5	5	92	118.596	31.28	5	49	4872.41	31.28	5	43	243	25.9779	4.62744
HVO_1563	conserved hypothetical protein	16.8	1	2	2	12	13.9377	16.8	2	6	761.208	16.8	2	6	125	13.8164	11.019
HVO_1568	alpha/beta hydrolase fold protein	18.05	1	3	3	12	12.5045	18.05	3	6	515.868	18.05	3	6	277	29.4358	4.94482
HVO_1570	DNA topoisomerase VI subunit A	15.85	1	5	5	11	15.2142	15.85	5	6	468.705	15.85	5	5	366	41.8034	4.62744
HVO_1571	DNA topoisomerase VI subunit B	11.15	1	5	5	32	43.1786	8.77	4	14	2145.63	11.15	5	18	798	87.3846	4.729
HVO_1572	DNA gyrase subunit B	3.91	1	2	2	7	2.09118	3.91	2	3	244.989	3.91	2	4	639	71.1694	4.83057
HVO_1573	DNA gyrase subunit A	9.86	1	7	7	20	20.3609	9.86	7	10	945.658	9.86	7	10	862	94.7946	4.56396
HVO_1575	arginase	32.11	1	5	5	24	28.8308	32.11	5	12	1085.11	32.11	5	12	299	30.9983	4.57666
HVO_1576	NAD-dependent epimerase/dehydratase	7.84	1	1	2	5	5.28745	7.84	2	3	97.2112	7.84	2	2	306	33.9221	4.51318
HVO_1578	probable NADH dehydrogenase	53.9	1	21	21	552	953.84	53.9	20	274	39887.1	53.9	21	278	397	42.7902	4.39893
HVO_1589	molecular chaperone DnaJ	12.99	1	4	4	15	15.6835	9.87	3	7	969.994	12.99	4	8	385	41.8758	4.97021
HVO_1590	DnaK-type molecular chaperone Hsp70	34.56	1	17	17	85	105.297	34.56	17	42	4231.45	34.56	17	43	625	67.2097	4.18311
HVO_1591	conserved hypothetical protein	22.35	1	3	3	18	39.8445	22.35	3	9	1543.68	22.35	3	9	264	28.7488	5.50342
HVO_1593	PAC2 family protein	20.56	1	2	2	9	13.8232	20.56	2	4	519.231	20.56	2	5	248	26.6116	4.4624
HVO_1603	ABC-type transport system periplasmic substrate-binding protein (probable substrate sulfonate)	32.18	1	5	5	103	178.32	32.18	5	51	5808.51	32.18	5	52	348	37.1731	4.34814
HVO_1604	pyridoxal phosphate-dependent aminotransferase (probable aspartate aminotransferase)	9.38	1	4	4	12	12.0452	7.51	3	5	495.267	9.38	4	7	373	40.1677	4.43701
HVO_1605	probable NhaC-type sodium/proton antiporter	5	1	2	2	10	15.229	5	2	5	672.061	5	2	5	520	54.9019	4.85596
HVO_1609	conserved hypothetical protein	14.48	1	3	3	14	24.893	14.48	3	7	909.789	14.48	3	7	290	30.9787	4.57666
HVO_1613	probable glycosyltransferase, type 2	17.54	1	3	3	12	21.4125	17.54	3	6	1027.29	17.54	3	6	228	25.0756	4.79248
HVO_1625	conserved hypothetical protein	7.65	1	3	3	7	6.89158	7.65	3	4	209.438	5.35	2	3	654	70.0514	4.04346
HVO_1626	homolog to UPF0173 family metal-dependent hydrolase	18.77	1	3	3	8	10.3611	14.8	2	4	463.086	11.19	2	4	277	30.5815	4.29736
HVO_1637	FKBP-type peptidylprolyl isomerase	33.01	1	6	6	52	67.2617	24.51	5	22	3366.46	33.01	6	30	306	33.7636	3.76416
HVO_1649	methionine adenosyltransferase	6.97	1	2	2	6	6.673	6.97	2	3	124.357	6.97	2	3	402	43.4717	4.44971
HVO_1660	DisA-N domain protein	8.92	1	2	2	4	5.72321	8.92	2	2	150.488	8.92	2	2	269	28.9347	4.729
HVO_1673	conserved hypothetical protein	28.24	1	5	5	23	33.1166	28.24	5	12	1421.38	28.24	5	11	216	23.1975	4.57666
HVO_1675	magnesium transport protein CorA	16.82	1	2	2	2					121.762	16.82	2	2	327	37.2106	4.55127
HVO_1684	threonine--tRNA ligase	29.24	1	15	15	67	87.2931	29.24	15	34	4416.92	29.24	15	33	643	73.4408	4.44971
HVO_1690	DHH family phosphoesterase	3.92	1	2	2	4	9.288	3.92	2	4					485	52.098	4.4751
HVO_1692	probable iron-sulfur protein (4Fe-4S)	40.38	1	24	24	203	263.638	39.02	23	100	12203.1	40.38	23	103	733	80.1559	4.48779
HVO_1693	conserved hypothetical protein	25.75	1	2	2	9	13.6905	25.75	2	5	447.838	25.75	2	4	167	17.3245	4.34814
HVO_1696	L-lactate permease	11.75	1	4	5	11	12.2177	11.75	5	6	423.627	10.18	4	5	570	60.0347	4.71631
HVO_1697	FAD-dependent oxidoreductase (GlcD/DLD_GlcF/GlpC domain fusion protein)	41.42	1	38	41	388	482.025	41.13	39	192	23433	41.42	41	196	1026	111.212	4.53857
HVO_1699	pyridoxal phosphate-dependent aminotransferase (homolog to histidinol-phosphate aminotransferase / aspartate aminotransferase)	8.47	1	2	2	2	0	8.47	2	2					378	39.8175	4.44971
HVO_1705	ABC-type transport system periplasmic substrate-binding protein (probable substrate iron-III)	37.89	1	10	10	154	165.535	37.89	10	74	8318.11	37.89	10	80	388	41.8593	4.34814
HVO_1707	ABC-type transport system ATP-binding protein (probable substrate iron-III)	11.31	1	2	3	7	7.01549	7.71	2	3	304.637	11.31	3	4	389	41.8615	4.39893
HVO_1710	alpha amylase	15.07	1	8	8	28	26.8803	15.07	8	14	1329.45	15.07	8	14	677	75.0207	4.44971
HVO_1711	glucoamylase	26.87	1	29	29	113	124.524	26.87	29	57	5365.94	26.87	29	56	1511	166.117	4.64014
HVO_1727	TATA-binding transcription initiation factor	24.73	1	4	4	18	20.8953	24.73	4	9	1020.95	24.73	4	9	186	19.8702	4.36084
HVO_1751	P-type transport ATPase (probable substrate copper/metal cation)	21.02	1	12	12	64	79.7614	21.02	12	32	3302.49	21.02	12	32	861	89.8992	4.39893
HVO_1760	ABC-type transport system ATP-binding protein (probable substrate iron-III)	6.48	1	1	2	10	12.3539	6.48	2	5	429.627	6.48	2	5	293	32.419	4.57666
HVO_1778	catalase-peroxidase	42.48	1	17	17	155	204.7	41.09	16	77	8768.07	37.74	16	78	718	79.9547	4.31006
HVO_1788	probable sulfite/nitrite reductase (ferredoxin)	22.13	1	8	8	40	50.2976	22.13	8	20	2194.11	22.13	8	20	592	66.564	4.61475
HVO_1799	geranylgeranyl reductase / dolichol omega-reductase	44.39	1	12	12	114	133.617	33.17	10	55	6999.9	44.39	12	59	410	45.4208	4.75439
HVO_1804	nicotinate phosphoribosyltransferase	21.91	1	6	7	36	51.2679	18.81	6	18	2503.63	19.33	6	18	388	41.1023	4.60205
HVO_1824	conserved hypothetical protein	27.97	1	7	7	17	24.5506	22.84	6	9	896.505	27.97	7	8	429	47.3521	4.1958
HVO_1829	aminopeptidase (homolog to leucyl aminopeptidase / aminopeptidase T)	18.41	1	5	5	34	60.5943	18.41	5	17	2614.34	18.41	5	17	364	39.3407	4.34814
HVO_1830	6-phosphogluconate dehydrogenase (decarboxylating)	5.02	1	1	2	4	3.06169	5.02	2	2	197.51	5.02	2	2	299	31.9634	4.52588
HVO_1831	ferredoxin (2Fe-2S)	22.8	1	4	4	64	110.436	22.8	4	32	4577.33	22.8	4	32	193	20.3845	3.97998
HVO_1847	oligoendopeptidase PepF	8.85	1	4	4	12	22.8141	8.85	4	6	793.159	8.85	4	6	599	68.5007	4.41162
HVO_1854	histidine--tRNA ligase	24.36	1	7	7	24	35.2821	24.36	7	12	1156.38	24.36	7	12	431	47.1328	4.37354
HVO_1858	30S ribosomal protein S19e	64.24	1	6	6	37	25.4957	52.32	5	13	3168.83	64.24	6	24	151	16.6634	4.84326
HVO_1868	conserved hypothetical protein	15.08	1	2	2	6	10.4471	15.08	2	3	229.677	15.08	2	3	179	20.0393	5.37646
HVO_1870	probable metalloprotease	10.92	1	6	6	24	21.1471	10.92	6	12	1041.78	10.92	6	12	595	61.9646	4.84326
HVO_1871	UPF0447 family protein	37.13	1	15	15	142	152.65	33.73	14	69	7243.58	30.74	14	73	501	56.0541	4.58936
HVO_1886	ABC-type transport system ATP-binding protein (probable substrate sulfate/tungstate)	3.13	1	0	2	2	0	3.13	2	2					288	30.8867	5.14795
HVO_1888	ABC-type transport system periplasmic substrate-binding protein (probable substrate sulfate/tungstate)	29.53	1	7	7	79	139.89	29.53	7	40	5600.05	29.53	7	39	342	35.8903	4.33545
HVO_1894	conserved hypothetical protein	53.26	1	3	3	13	10.4386	53.26	3	7	446.564	29.35	2	6	92	10.2622	4.66553
HVO_1901	translation initiation factor aIF-2 gamma subunit	9.73	1	3	3	23	25.9842	9.73	3	11	1066.1	9.73	3	12	411	43.9139	4.36084
HVO_1907	arNOG05511 family protein (AAA-type ATPase core domain protein)	6.33	1	2	2	6	10.0576	6.33	2	3	379.318	6.33	2	3	474	53.3774	4.58936
HVO_1914	acetyl-CoA C-acyltransferase	15.38	1	5	5	15	11.4705	12.73	4	7	815.177	15.38	5	8	377	39.9484	4.41162
HVO_1916	Kef-type transport system (probable substrate potassium)	24.88	1	11	11	83	111.7	24.88	11	42	4634.23	24.88	11	41	635	66.2285	4.62744
HVO_1917	acyl-CoA synthetase	38.14	1	17	17	113	154.51	38.14	17	57	6394.95	38.14	17	56	666	74.0188	4.77979
HVO_1920	transport protein (probable substrate dicarboxylate)	4.79	1	2	2	14	15.8444	4.79	2	7	795.188	4.79	2	7	522	55.0032	4.7417
HVO_1921	serine--tRNA ligase	28.91	1	10	10	45	54.9212	28.91	10	23	2210.37	26.52	9	22	460	52.0063	4.4624
HVO_1943	endoisopeptidase/DUF4129 domain protein	5.09	1	3	3	7	9.32426	3.62	2	3	536.264	5.09	3	4	746	78.9491	4.65283
HVO_1944	conserved hypothetical protein	20.43	1	4	4	22	34.6692	20.43	4	11	1454.73	20.43	4	11	416	43.0218	4.22119
HVO_1955	aconitate hydratase	39.14	1	18	18	152	188.411	38.07	17	75	8716.06	39.14	18	77	654	70.3624	4.44971
HVO_1966	Abi/CAAX family protein	6.12	1	2	2	2					112.623	6.12	2	2	245	25.5296	5.45264
HVO_1967	glucose-6-phosphate isomerase	18.14	1	5	5	22	30.1916	18.14	5	11	977.477	18.14	5	11	430	45.5766	4.39893
HVO_1975	protein-export membrane protein SecF	15.33	1	3	3	20	36.7588	11.15	2	9	1534.75	15.33	3	11	287	30.4057	4.55127
HVO_1976	protein-export membrane protein SecD	31.11	1	11	11	99	191.537	31.11	11	50	8351.5	31.11	11	49	524	54.9721	4.51318
HVO_1981	hypothetical protein	16.24	1	3	3	157	276.62	16.24	3	78	12796.2	16.24	3	79	197	20.3373	4.00537
HVO_1985	ABC-type transport system ATP-binding protein	14.83	1	3	3	11	3.66408	11.67	2	5	325.656	14.83	3	6	317	35.0277	4.53857
HVO_2008	archaeosine synthase	24.1	1	10	10	51	55.8497	23.25	9	25	2633.07	24.1	10	26	585	64.9313	4.80518
HVO_2013	FtsZ family protein, type III	27.66	1	6	6	20	33.9287	27.66	6	10	1421.13	27.66	6	10	394	41.4747	4.61475
HVO_2015	conserved hypothetical protein	40.87	1	9	9	78	104.028	40.87	9	38	4959.43	40.87	9	40	345	37.7341	4.24658
HVO_2016	conserved hypothetical protein	27.76	1	9	9	46	63.7128	27.76	9	23	2670.92	27.76	9	23	299	31.222	4.70361
HVO_2020	DUF502 family protein	30.71	1	7	7	23	28.5558	29.59	6	11	1263.54	30.71	7	12	267	29.388	4.34814
HVO_2031	ABC-type transport system periplasmic substrate-binding protein (probable substrate sugar)	20.1	1	3	3	29	56.0691	20.1	3	15	2298.66	13.65	2	14	403	42.3559	3.99268
HVO_2040	NAD-dependent epimerase/dehydratase	13.07	1	2	3	14	20.4786	13.07	3	7	847.729	13.07	3	7	306	33.819	4.51318
HVO_2046	sulfatase domain protein	54.32	1	15	15	102	135	54.32	15	51	5634.94	54.32	15	51	405	45.5285	4.86865
HVO_2047	conserved hypothetical protein	26.69	1	6	6	28	27.9824	26.69	6	14	1539.68	26.69	6	14	296	34.198	4.93213
HVO_2048	probable glycosyltransferase, type 1	26.46	1	8	8	22	20.0876	26.46	8	11	905.671	23.96	7	11	359	40.5096	5.30029
HVO_2049	probable glycosyltransferase, type 2	32.25	1	8	8	33	27.2579	32.25	8	15	1649.66	26.71	7	18	307	35.2734	5.40186
HVO_2053	probable glycosyltransferase, type 1	24.87	1	8	8	52	59.1549	24.87	8	26	3059.19	24.87	8	26	378	41.9301	4.66553
HVO_2059	NAD-dependent epimerase/dehydratase	13.87	1	3	3	5					408.626	13.87	3	5	310	34.1206	4.39893
HVO_2061	probable glycosyltransferase, type 2	25.18	1	7	7	58	72.0392	25.18	7	29	3494.12	25.18	7	29	413	43.7825	4.50049
HVO_2062	DUF1628 family protein	37.93	1	2	2	61	179.617	37.93	2	61					145	14.8301	3.80225
HVO_2068	FtsZ family protein, type III	22.43	1	5	5	13	19.4446	22.43	5	7	637.505	17.3	4	6	370	38.7102	4.48779
HVO_2069	RND superfamily permease	18.36	1	10	10	42	58.1289	18.36	10	21	2670.78	17.04	9	21	839	89.4499	4.42432
HVO_2070	conserved hypothetical protein	26.84	1	10	10	168	283.436	26.84	10	84	11955.8	25.55	9	84	544	58.0937	4.50049
HVO_2072	S-layer glycoprotein	16.32	1	6	6	1619	2192.81	16.32	6	802	82181.4	16.32	6	817	827	85.1379	3.6499
HVO_2079	RND superfamily permease	6.13	1	3	3	8	13.9482	6.13	3	4	463.028	6.13	3	4	750	80.4582	4.95752
HVO_2080	conserved hypothetical protein	30.37	1	9	9	85	129.349	29.26	8	42	5003.89	30.37	9	43	540	56.9572	4.29736
HVO_2081	pectin lyase domain protein	27.28	1	20	20	90	118.964	27.28	20	45	5242.43	27.28	20	45	1041	109.719	5.33838
HVO_2082	conserved hypothetical protein	18.18	1	4	4	30	37.8247	18.18	4	15	1092.63	18.18	4	15	396	40.8606	4.50049
HVO_2083	ABC-type transport system ATP-binding protein (probable substrate macrolides)	8	1	1	2	6	2.241	8	2	3	220.654	8	2	3	225	24.8664	4.53857
HVO_2122	ABC-type transport system ATP-binding protein (probable substrate dipeptide/oligopeptide)	10.05	1	3	3	9	6.10552	6.52	2	4	356.402	10.05	3	5	368	40.0359	4.62744
HVO_2123	ABC-type transport system ATP-binding protein (probable substrate dipeptide/oligopeptide)	20.11	1	6	6	26	35.5784	20.11	6	13	1342.82	20.11	6	13	358	38.8069	4.61475
HVO_2126	ABC-type transport system periplasmic substrate-binding protein (probable substrate dipeptide/oligopeptide)	43.28	1	23	23	335	472.081	42.41	22	167	20301.3	43.28	23	168	573	62.9112	4.44971
HVO_2127	M20 family amidohydrolase (homolog to indole-3-acetyl-aspartic acid hydrolase)	7.62	1	3	3	3					156.954	7.62	3	3	420	45.0272	4.85596
HVO_2150	halocyanin	21.72	1	4	4	50	80.6661	21.72	4	25	3576.72	21.72	4	25	373	37.7107	4.42432
HVO_2153	probable copper-containing oxidoreductase	37.14	1	12	12	117	143.219	27.79	11	58	6991.7	37.14	12	59	385	42.0502	5.8208
HVO_2156	UspA domain protein	9.63	1	2	2	6	7.03942	9.63	2	3	349.826	9.63	2	3	301	31.5827	4.69092
HVO_2158	malic enzyme (NADP)	16.11	1	3	9	82	92.2686	16.11	9	41	4489.94	16.11	9	41	751	81.4044	4.55127
HVO_2160	conserved hypothetical protein	14.05	1	19	20	296	470.37	14.05	20	150	19449	13.82	19	146	2257	232.675	3.9165
HVO_2161	conserved hypothetical protein	12.53	1	2	2	16	29.6777	12.53	2	8	1237.99	12.53	2	8	359	36.7003	3.87842
HVO_2163	ABC-type transport system ATP-binding protein (homolog to LolDCE lipoprotein release factor)	20.88	1	3	4	12	15.6113	20.88	4	6	731.905	20.88	4	6	249	26.6709	6.90283
HVO_2165	ABC-type transport system permease protein (homolog to LolDCE lipoprotein release factor)	7.93	1	2	2	4					417.589	7.93	2	4	429	44.4481	5.12256
HVO_2167	conserved hypothetical protein	10.23	1	2	2	3	4.8153	10.23	2	3					303	31.8283	5.12256
HVO_2168	AAA-type ATPase (MoxR subfamily)	28.57	1	6	6	28	22.4852	28.57	6	14	1044.89	28.57	6	14	329	35.8934	4.53857
HVO_2169	conserved hypothetical protein	19.94	1	5	5	14	12.9343	19.94	5	7	713.1	19.94	5	7	346	36.514	4.38623
HVO_2171	DUF58 family protein	15.37	1	5	5	17	20.7063	13.05	4	7	835.697	15.37	5	10	475	50.8235	4.93213
HVO_2172	conserved hypothetical protein	13.09	1	6	6	24	37.0503	13.09	6	12	1699.01	13.09	6	12	741	75.2004	4.27197
HVO_2175	SMC-like protein Sph3	1.38	1	0	2	2	0	1.38	2	2					654	74.1779	4.53857
HVO_2190	gluconate permease	13.11	1	7	7	45	51.2939	13.11	7	23	2539.45	10.57	6	22	473	48.9601	4.95752
HVO_2191	formyltetrahydrofolate deformylase	21.1	1	5	5	21	32.0134	21.1	5	11	1346.1	18.35	4	10	327	36.1603	4.62744
HVO_2203	conserved hypothetical protein	11.74	1	2	2	21	20.5396	11.74	2	11	725.926	11.74	2	10	264	28.3647	4.1958
HVO_2204	FtsZ family protein, type III	45.32	1	12	15	122	172.811	45.32	15	60	6876.91	45.32	15	62	395	42.0385	4.67822
HVO_2205	arNOG06768 family NADH-binding domain protein	44.52	1	9	9	60	99.6833	44.52	9	30	4257.88	44.52	9	30	301	32.007	4.99561
HVO_2209	probable branched-chain amino acid dehydrogenase E1 component alpha subunit	7.47	1	2	2	4	12.6989	7.47	2	4					348	38.6877	4.70361
HVO_2225	AstE family protein	15.25	1	2	2	4	5.86838	15.25	2	2	163.699	15.25	2	2	341	36.9002	4.52588
HVO_2226	probable phosphoribosyltransferase (homolog to anthranilate phosphoribosyltransferase)	12.22	1	3	3	16	17.7102	12.22	3	7	965.754	12.22	3	9	360	39.6217	4.38623
HVO_2228	PHP domain protein	8.65	1	2	2	4	4.43023	8.65	2	2	253.167	8.65	2	2	289	31.2284	9.81787
HVO_2267	hypothetical protein	21.56	1	5	5	15	21.6828	21.56	5	8	644.342	15.32	4	7	385	44.2839	4.56396
HVO_2286	conserved hypothetical protein	25.22	1	7	7	38	61.8737	25.22	7	19	2205.87	25.22	7	19	559	62.2893	4.34814
HVO_2302	ubiquinone biosynthesis protein UbiB	3.58	1	2	2	8	10.2632	3.58	2	4	389.199	3.58	2	4	558	62.9637	4.69092
HVO_2304	molybdenum cofactor biosynthesis protein MoeA	7.64	1	2	2	4	6.39271	7.64	2	2	215.08	7.64	2	2	406	43.1268	4.60205
HVO_2316	serpin family protein	22.3	1	9	9	43	45.2856	22.3	9	20	2323.47	22.3	9	23	453	48.6573	4.24658
HVO_2324	SSSF family transport protein	7.01	1	3	3	28	39.3654	7.01	3	14	1499.6	7.01	3	14	499	52.8888	6.59521
HVO_2336	pyridoxal biosynthesis lyase PdxS	56.95	1	13	13	151	199.855	53.31	11	72	10155.8	56.95	13	79	302	32.5011	4.80518
HVO_2340	amine oxidase family protein	8.92	1	3	3	14	17.7663	8.92	3	7	679.67	8.92	3	7	437	48.7235	4.43701
HVO_2356	GNAT family acetyltransferase	9.58	1	2	2	6	10.7446	9.58	2	3	394.759	9.58	2	3	407	45.1402	4.64014
HVO_2361	carbamoyl-phosphate synthase (glutamine-hydrolyzing) large subunit	9.8	1	10	10	54	81.6872	8.5	9	27	3304.3	9.8	10	27	1082	117.229	4.32275
HVO_2373	30S ribosomal protein S8e	36	1	2	2	14	21.8471	36	2	7	569.39	36	2	7	125	13.6381	10.4771
HVO_2375	ABC-type transport system periplasmic substrate-binding protein (probable substrate phosphate)	18.55	1	4	4	49	54.72	18.55	4	26	1984.84	18.55	4	23	345	37.0131	3.95459
HVO_2377	ABC-type transport system permease protein (probable substrate phosphate)	8.86	1	2	2	7	6.61115	8.86	2	4	190.733	8.86	2	3	542	56.0444	5.70654
HVO_2378	ABC-type transport system ATP-binding protein (probable substrate phosphate)	24.66	1	7	7	30	44.3867	24.66	7	15	2321.51	24.66	7	15	296	32.5739	4.43701
HVO_2380	AAA-type ATPase (CDC48 subfamily)	70.52	1	47	47	467	556.535	70.52	47	236	25827.7	69.85	46	231	743	81.9381	4.81787
HVO_2381	UPF0272 family protein	6.29	1	2	2	10	15.4917	6.29	2	5	543.428	6.29	2	5	493	52.2622	4.88135
HVO_2384	CBS domain protein	30.26	1	8	8	29	29.547	25.79	7	13	1468.04	30.26	8	16	380	42.4948	5.0083
HVO_2401	glycine dehydrogenase (decarboxylating) (glycine cleavage system protein P)	35.52	1	9	9	58	72.0045	35.52	9	29	3255.67	35.52	9	29	473	50.7587	4.57666
HVO_2402	glycine dehydrogenase (decarboxylating) (glycine cleavage system protein P)	28.64	1	9	9	49	64.4843	28.64	9	24	3174.67	28.64	9	25	447	48.5449	4.56396
HVO_2413	translation elongation factor aEF-1 alpha subunit	12.86	1	2	4	30	41.2453	12.86	4	15	1923.27	12.86	4	15	420	45.5997	4.75439
HVO_2418	conserved hypothetical protein	10.09	1	5	5	24	43.8146	10.09	5	12	1093.76	10.09	5	12	892	94.6079	4.15771
HVO_2419	hydroxymethylglutaryl-CoA synthase	15.51	1	5	5	12	17.1408	15.51	5	6	602.25	15.51	5	6	445	50.0722	4.64014
HVO_2425	GNAT family acetyltransferase	38.43	1	6	6	28	32.3872	38.43	6	14	1398.89	38.43	6	14	216	24.3936	4.53857
HVO_2427	replication factor C large subunit	8.4	1	3	3	12	16.8015	8.4	3	6	613.347	8.4	3	6	488	53.4107	4.66553
HVO_2430	ABC-type transport system ATP-binding protein (probable substrate glutamine)	34.71	1	6	7	59	65.6858	30.58	6	28	3345.15	34.71	7	31	242	26.6225	4.88135
HVO_2431	ABC-type transport system permease protein (probable substrate glutamine)	24.28	1	4	4	23	31.5537	14.86	3	11	1270.56	24.28	4	12	276	29.6117	5.14795
HVO_2432	ABC-type transport system periplasmic substrate-binding protein (probable substrate glutamine)	37.04	1	8	8	285	462.476	37.04	8	145	20124.8	37.04	8	140	297	32.3442	3.97998
HVO_2435	peptidase M24 family protein	8.7	1	2	2	4	3.20611	8.7	2	2	181.616	8.7	2	2	368	39.9603	4.52588
HVO_2436	malic enzyme (NADP)	43.14	1	21	27	294	388.841	43.14	27	146	17688.7	43.14	27	148	751	81.4084	4.55127
HVO_2452	ribonucleoside-diphosphate reductase, adenosylcobalamin-dependent	38.14	1	29	29	189	253.309	33.49	27	95	10625.7	36.01	28	94	1033	114.305	4.44971
HVO_2454	anthranilate synthase component I	9.16	1	3	3	9	10.5219	9.16	3	4	461.093	9.16	3	5	524	55.8806	4.56396
HVO_2456	anthranilate phosphoribosyltransferase	14.2	1	2	2	7	12.3135	14.2	2	4	216.226	14.2	2	3	331	33.7518	4.34814
HVO_2464	succinate--CoA ligase (ADP-forming) alpha subunit	46.37	1	8	8	112	173.225	43.25	7	53	7487.62	46.37	8	59	289	29.8457	4.27197
HVO_2465	succinate--CoA ligase (ADP-forming) beta subunit	59.32	1	15	15	125	161.413	59.32	15	62	6993.94	59.32	15	63	381	40.9791	4.23389
HVO_2467	NADPH:quinone reductase	15.26	1	2	2	10	15.2352	15.26	2	5	587.815	15.26	2	5	321	33.0122	4.51318
HVO_2471	propionyl-CoA carboxylase carboxyltransferase component	45.54	1	19	19	238	338.879	45.54	19	117	13742.5	45.54	19	121	516	56.737	4.89404
HVO_2479	2-phospho-L-lactate transferase	4.55	1	2	2	4	4.61714	4.55	2	2	75.9228	4.55	2	2	330	34.7259	4.32275
HVO_2483	probable nucleoside deaminase (cytosine/guanine deaminase)	9.5	1	2	2	3	8.87952	9.5	2	3					337	35.8501	4.69092
HVO_2486	propionyl-CoA carboxylase biotin carboxylase component	66.61	1	31	31	282	434.158	66.28	30	140	18788.4	66.61	31	142	599	65.3058	4.51318
HVO_2487	aspartate-semialdehyde dehydrogenase	31.98	1	5	5	70	92.109	31.98	5	35	3159.53	31.98	5	35	344	36.589	4.41162
HVO_2495	DUF106 family protein	40.98	1	10	10	70	91.6543	40.98	10	35	3882.03	40.98	10	35	305	33.4764	4.57666
HVO_2500	transport protein (probable substrate cationic amino acids)	14.3	1	10	10	31	34.3272	13.37	9	16	1214.69	14.3	9	15	748	78.602	4.61475
HVO_2511	glutamyl-tRNA(Gln) amidotransferase subunit D	24.58	1	6	6	49	73.6692	24.58	6	25	3263.36	24.58	6	24	415	44.4274	4.41162
HVO_2519	conserved hypothetical protein	23.56	1	5	5	17	20.6691	18.85	4	7	1200.67	23.56	5	10	382	40.7058	4.34814
HVO_2521	DUF21/CBS domain protein	15.76	1	4	4	16	21.5024	15.76	4	8	917.063	15.76	4	8	349	38.4016	4.42432
HVO_2528	phytoene dehydrogenase (phytoene desaturase)	15.2	1	7	7	44	36.0675	15.2	7	22	1587.71	15.2	7	22	500	55.8389	4.56396
HVO_2533	conserved hypothetical protein	22.02	1	5	5	20	27.3728	22.02	5	10	1199.69	22.02	5	10	336	35.0878	4.38623
HVO_2537	conserved hypothetical protein	21.39	1	2	2	4	6.47271	21.39	2	2	176.726	21.39	2	2	173	18.8513	4.4624
HVO_2538	alpha/beta hydrolase fold protein	48.24	1	10	10	93	101.303	48.24	10	46	5355.16	48.24	10	47	313	33.8102	6.06201
HVO_2541	protein translocase subunit SecY	15.95	2	8	8	67	77.6815	15.95	8	34	3721.21	15.95	8	33	489	52.2909	6.81494
HVO_2542	50S ribosomal protein L15	73.94	1	9	9	176	249.694	73.94	9	88	11047.4	55.76	8	88	165	17.8177	4.93213
HVO_2543	50S ribosomal protein L30	53.9	1	7	7	138	173.818	50.65	6	68	8683.51	53.9	7	70	154	17.0965	4.76709
HVO_2544	30S ribosomal protein S5	34.58	1	7	7	50	61.6945	34.58	7	25	3087.38	34.58	7	25	214	23.2701	9.29053
HVO_2545	50S ribosomal protein L18	77.72	1	6	6	232	317.769	77.72	6	116	13733.8	77.72	6	116	184	20.1852	5.60498
HVO_2546	50S ribosomal protein L19e	39.07	1	6	6	28	37.5517	39.07	6	15	1938.44	31.13	4	13	151	17.318	9.979
HVO_2547	50S ribosomal protein L32e	65.53	1	14	14	359	497.922	55.74	12	173	22875.2	61.28	13	186	235	25.7959	4.75439
HVO_2548	50S ribosomal protein L6	87.64	1	11	11	480	737.915	86.52	10	233	31164.5	87.64	11	247	178	19.5987	4.67822
HVO_2549	30S ribosomal protein S8	30	1	3	3	14	10.0617	30	3	7	443.203	30	3	7	130	14.1389	4.79248
HVO_2551	50S ribosomal protein L5	20.35	1	3	3	50	76.6036	20.35	3	25	3539.28	20.35	3	25	172	19.1065	4.77979
HVO_2552	30S ribosomal protein S4e	33.2	1	6	6	49	58.461	33.2	6	25	3072.28	33.2	6	24	247	26.6492	4.57666
HVO_2553	50S ribosomal protein L24	44.92	1	5	5	41	52.1206	44.92	5	20	2582.83	44.92	5	21	118	13.3768	4.729
HVO_2554	50S ribosomal protein L14	47.73	1	8	8	216	297.859	47.73	8	109	11859.3	47.73	8	107	132	14.2256	9.75928
HVO_2555	30S ribosomal protein S17	57.02	1	3	3	24	27.1888	37.72	2	9	1456.92	57.02	3	15	114	12.6563	4.80518
HVO_2557	50S ribosomal protein L29	41.43	1	2	2	4	6.75743	41.43	2	2	328.478	41.43	2	2	70	7.66587	4.36084
HVO_2558	30S ribosomal protein S3	40.46	1	10	10	84	123.835	36.18	9	41	6083.13	35.2	9	43	304	33.4239	4.05615
HVO_2559	50S ribosomal protein L22	48.37	1	5	5	50	79.5051	38.56	4	23	4024.16	48.37	5	27	153	16.9415	5.60498
HVO_2560	30S ribosomal protein S19	50	1	4	4	82	103.776	50	4	41	4594.79	50	4	41	140	15.9651	5.56689
HVO_2561	50S ribosomal protein L2	46.06	1	14	14	298	375.96	46.06	14	147	18587.7	46.06	14	151	241	25.6406	10.4038
HVO_2562	50S ribosomal protein L23	50.6	1	4	4	34	56.0766	50.6	4	17	2795.01	50.6	4	17	83	9.42477	5.47803
HVO_2563	50S ribosomal protein L4	74.6	1	13	14	386	513.848	74.6	14	189	22850.6	72.98	13	197	248	26.999	6.44287
HVO_2564	50S ribosomal protein L3	81.36	1	21	21	980	1116.06	81.36	21	495	50701.1	81.36	21	485	338	37.1557	6.68311
HVO_2579	nicotinate-nucleotide pyrophosphorylase (carboxylating)	8.21	1	2	2	4	4.02916	8.21	2	2	169.372	8.21	2	2	268	27.9292	4.86865
HVO_2588	isocitrate dehydrogenase (NADP)	54.18	1	18	18	111	124.375	51.07	17	54	5851.04	54.18	18	57	419	45.7817	4.58936
HVO_2590	probable oxidoreductase (short-chain dehydrogenase family)	11.9	1	2	2	6	7.52733	11.9	2	3	234.842	11.9	2	3	311	33.5735	4.89404
HVO_2606	PQQ repeat protein	18.54	1	8	8	50	44.1758	18.54	8	26	1913.19	18.54	8	24	437	46.8903	4.80518
HVO_2607	PQQ repeat protein	12.07	1	3	3	10	8.93628	12.07	3	5	391.531	12.07	3	5	406	42.2956	4.85596
HVO_2614	uridine phosphorylase	17.77	1	3	3	13	17.5271	17.77	3	7	622	17.77	3	6	242	25.7517	4.29736
HVO_2616	ion channel pore / TrkA domain protein	6.7	1	2	2	6	10.8468	6.7	2	3	502.386	6.7	2	3	403	42.6694	4.84326
HVO_2617	TrkA-C domain protein	14.89	1	4	4	14	20.3219	14.89	4	7	746.256	14.89	4	7	403	42.0001	4.95752
HVO_2618	TrkA-C domain protein	8.58	1	3	3	9	9.38844	8.58	3	4	208.124	8.58	3	5	501	50.5847	4.48779
HVO_2620	cytochrome bc1 complex Rieske iron-sulfur protein	57.65	1	7	7	87	122.542	53.38	6	41	5480.63	57.65	7	46	281	30.225	4.31006
HVO_2621	phosphoenolpyruvate carboxylase	40.8	1	27	27	165	206.056	40.8	27	82	8959.21	40.8	27	83	897	102.336	4.64014
HVO_2624	CTP synthase	12.57	1	6	6	14	14.213	10.56	5	6	909.469	12.57	6	8	549	60.791	4.70361
HVO_2625	GMP synthase (glutamine-hydrolyzing) subunit B	6.23	1	2	2	8	8.00672	6.23	2	4	314.643	6.23	2	4	305	33.827	4.7417
HVO_2630	conserved hypothetical protein	10.93	1	2	2	12	15.9463	10.93	2	6	584.858	10.93	2	6	302	32.8978	4.4751
HVO_2636	PspA domain protein	67.03	1	14	14	140	167.435	65.22	13	70	7439.76	67.03	14	70	276	30.886	4.61475
HVO_2637	conserved hypothetical protein	9.56	1	2	2	6	8.93948	9.56	2	3	274.267	9.56	2	3	366	39.0574	4.80518
HVO_2638	homolog to mandelate racemase / homolog to muconate lactonizing enzyme	21.74	1	6	6	21	21.1628	21.74	6	11	1007.7	18.26	5	10	345	36.9125	4.67822
HVO_2643	NADPH:quinone reductase	30.35	1	6	6	26	26.3303	30.35	6	13	1107.71	30.35	6	13	346	37.2325	4.55127
HVO_2646	dihydroxy-acid dehydratase	36.99	1	14	14	82	72.634	36.99	14	41	3824.1	36.99	14	41	584	61.8238	4.42432
HVO_2648	phosphoglycerate dehydrogenase	8.15	1	2	2	8	13.0448	8.15	2	4	509.577	8.15	2	4	319	34.2412	4.64014
HVO_2650	FAD-dependent oxidoreductase (homolog to geranylgeranyl reductase)	7.81	1	3	3	10	12.5076	7.81	3	5	517.024	7.81	3	5	461	50.659	4.729
HVO_2661	aminotransferase class V (serine--pyruvate aminotransferase / alanine--glyoxylate aminotransferase)	20.27	1	6	6	25	19.9079	20.27	6	13	821.763	20.27	6	12	370	41.8507	4.4751
HVO_2662	homolog to lactoylglutathione lyase	8.81	1	2	2	12	19.496	8.81	2	6	932.318	8.81	2	6	329	36.5407	4.4751
HVO_2670	FAD-dependent oxidoreductase (GlcD/DLD_GlcF/GlpC domain fusion protein)	18.05	1	15	15	84	98.1933	18.05	15	41	4978.8	18.05	15	43	1058	113.842	4.69092
HVO_2671	aminotransferase class V (serine--pyruvate aminotransferase / alanine--glyoxylate aminotransferase)	6.84	1	2	2	3					209.135	6.84	2	3	395	42.3856	4.53857
HVO_2675	histidinol dehydrogenase	14.49	1	2	2	4	2.19132	14.49	2	2	144.974	14.49	2	2	428	45.4066	4.50049
HVO_2688	TrmB family transcription regulator	10.76	1	3	3	16	23.2634	10.76	3	8	991.133	10.76	3	8	353	39.2502	4.57666
HVO_2690	GFO family oxidoreductase	20.22	1	7	7	39	25.4655	20.22	7	19	1726.46	20.22	7	20	366	40.0034	4.60205
HVO_2692	ABC-type transport system ATP-binding protein (probable substrate sugar)	16.71	2	3	5	12	16.5649	15.44	4	6	798.034	10.13	4	6	395	43.325	4.37354
HVO_2695	ABC-type transport system periplasmic substrate-binding protein (probable substrate sugar)	47.85	1	14	14	165	227.649	47.85	14	83	10097.7	47.85	14	82	512	55.3875	4.42432
HVO_2700	AAA-type ATPase (CDC48 subfamily)	8.22	1	4	4	11	12.1127	8.22	4	5	588.779	8.22	4	6	754	82.7663	4.75439
HVO_2703	3-methyl-2-oxobutanoate hydroxymethyltransferase	20.45	1	3	3	10	7.73337	20.45	3	4	322.9	20.45	3	6	269	28.293	4.48779
HVO_2707	GFO family oxidoreductase	8.6	1	2	2	4	4.51091	8.6	2	2	191.583	8.6	2	2	372	41.0067	4.55127
HVO_2708	YfiH family protein	50.31	1	10	10	70	90.9528	42.55	9	35	3469.66	50.31	10	35	322	35.3839	4.34814
HVO_2716	acyl-CoA dehydrogenase	25.46	1	7	7	50	64.8675	25.46	7	25	2734.82	25.46	7	25	381	41.3455	4.65283
HVO_2724	beta-lactamase domain protein	56	1	19	20	351	376.469	56	20	174	18131.7	53.56	18	177	450	50.0831	5.40186
HVO_2725	bifunctional short chain isoprenyl diphosphate synthase	15.8	1	4	4	13	15.9664	15.8	4	7	714.358	10.92	3	6	348	38.181	4.32275
HVO_2732	FixC family protein	9.39	1	4	4	12	11.2162	9.39	4	6	620.951	9.39	4	6	554	59.7829	4.83057
HVO_2737	50S ribosomal protein L8e	52.5	1	4	4	22	4.55393	32.5	3	3	1777.81	52.5	4	19	120	12.6283	4.15771
HVO_2740	nucleoside-diphosphate kinase	22.08	1	3	3	18	24.6675	22.08	3	10	922.151	22.08	3	8	154	17.4793	4.50049
HVO_2742	5-methyltetrahydropteroyltriglutamate--homocysteine S-methyltransferase (methionine synthase II)	20.45	1	6	6	33	42.9112	20.45	6	17	1810.41	20.45	6	16	357	40.2724	4.39893
HVO_2743	5-methyltetrahydropteroyltriglutamate--homocysteine S-methyltransferase (methionine synthase II)	33.33	1	7	7	26	38.9265	27.98	6	12	1815.32	33.33	7	14	336	36.7776	4.11963
HVO_2749	50S ribosomal protein L21e	31.25	1	3	3	18	11.9941	31.25	3	9	783.632	31.25	3	9	96	10.5926	10.9458
HVO_2750	cystathionine synthase/lyase (cystathionine gamma-synthase, cystathionine gamma-lyase, cystathionine beta-lyase)	16.06	1	3	3	16	13.7974	16.06	3	7	564.206	16.06	3	9	386	42.0631	4.48779
HVO_2756	50S ribosomal protein L10	52.87	1	11	11	374	555.631	52.87	11	188	20381.9	52.87	11	186	348	36.8939	3.99268
HVO_2757	50S ribosomal protein L1	92.45	1	18	18	639	1018.72	87.74	17	316	45011.3	92.45	17	323	212	23.1155	4.42432
HVO_2758	50S ribosomal protein L11	40.25	1	5	5	42	56.2067	32.7	4	20	2188.38	40.25	5	22	159	16.792	4.04346
HVO_2759	peptidase M42 family protein	48.02	1	12	12	106	168.363	48.02	12	53	6315.7	48.02	12	53	354	37.0239	4.39893
HVO_2770	conserved hypothetical protein	31.87	1	8	8	52	51.7596	29.06	7	26	2856.78	29.69	7	26	320	35.6508	5.14795
HVO_2773	30S ribosomal protein S2	30	1	4	4	44	78.2278	30	4	22	3388.49	30	4	22	260	28.3026	4.15771
HVO_2774	enolase	47.87	1	11	11	164	201.316	47.87	11	82	8646.59	47.87	11	82	399	41.9796	4.37354
HVO_2777	30S ribosomal protein S9	47.73	1	6	6	50	69.13	47.73	6	25	2856.81	47.73	6	25	132	14.6807	9.74463
HVO_2778	50S ribosomal protein L13	59.31	1	7	7	99	152.081	55.17	6	48	6426.38	59.31	7	51	145	16.0012	5.42725
HVO_2779	50S ribosomal protein L18e	81.03	1	9	9	98	162.211	81.03	9	49	6574.71	81.03	9	49	116	12.7437	8.49951
HVO_2781	DNA-directed RNA polymerase subunit D	20.08	1	4	4	16	21.8614	20.08	4	8	763.443	20.08	4	8	259	28.0699	4.32275
HVO_2782	30S ribosomal protein S11	41.54	1	4	4	30	36.9554	41.54	4	15	1929.11	41.54	4	15	130	13.4299	8.55811
HVO_2783	30S ribosomal protein S4	41.71	1	7	7	46	57.3886	41.71	7	23	3030.35	41.71	7	23	175	20.0651	5.23682
HVO_2784	30S ribosomal protein S13	42.51	1	5	5	36	44.3114	42.51	5	18	2387.72	42.51	5	18	167	18.9124	5.17334
HVO_2798	ABC-type transport system periplasmic substrate-binding protein (probable substrate branched-chain amino acids)	13.73	1	4	4	115	120.45	13.73	4	59	5557.04	13.73	4	56	437	44.6439	3.95459
HVO_2800	ABC-type transport system ATP-binding protein (probable substrate branched-chain amino acids)	12.25	1	2	2	26	48.4342	12.25	2	13	1845.91	12.25	2	13	253	27.5965	4.42432
HVO_2801	ABC-type transport system ATP-binding protein (probable substrate branched-chain amino acids)	11.5	1	2	2	18	19.2233	11.5	2	9	982.95	11.5	2	9	287	31.3875	4.4751
HVO_2808	succinate dehydrogenase subunit A (flavoprotein)	54.96	1	23	23	372	424.628	54.96	23	190	18691.9	54.96	23	182	615	67.5991	4.88135
HVO_2809	succinate dehydrogenase subunit B (iron-sulfur protein)	36.18	1	12	12	139	133.821	36.18	12	68	6931.32	36.18	12	71	293	33.9443	5.2749
HVO_2813	RimK family protein	21.41	1	6	6	14	14.5495	21.41	6	7	651.358	21.41	6	7	453	48.9847	4.729
HVO_2815	3-hydroxyacyl-CoA dehydrogenase / enoyl-CoA hydratase	58.25	1	24	24	264	409.343	52.95	22	135	16575.5	53.71	23	129	661	70.9903	4.34814
HVO_2857	probable inositol-1(or 4)-monophosphatase / fructose-1,6-bisphosphatase, archaeal-type	10.57	1	2	2	2	2.59995	10.57	2	2					265	28.681	4.86865
HVO_2862	serine hydroxymethyltransferase	52.77	1	12	12	91	124.32	52.77	12	46	5639.77	52.77	12	45	415	44.3216	4.52588
HVO_2871	pyridoxal phosphate-dependent aminotransferase	12.44	1	4	4	20	29.7275	12.44	4	10	1345.17	12.44	4	10	450	49.0852	4.70361
HVO_2881	DUF4013 family protein	9.41	1	2	2	8	13.569	9.41	2	4	490.4	9.41	2	4	255	27.4918	4.79248
HVO_2882	DUF4013 family protein	11.67	1	2	2	12	6.83024	11.67	2	6	396.143	11.67	2	6	240	25.4176	4.55127
HVO_2889	RecJ domain protein	56.24	1	31	31	308	444.187	56.24	31	153	20781.8	50.75	29	155	729	79.1116	4.37354
HVO_2900	fumarate hydratase	62.26	1	20	20	199	290.575	62.26	19	101	11663.6	62.26	20	98	469	50.062	4.77979
HVO_2902	glutamyl-tRNA(Gln) amidotransferase subunit E	49.52	1	20	20	118	134.342	48.72	19	56	6070.14	45.19	19	62	624	67.5552	4.27197
HVO_2904	HtpX-like protease	6.31	1	2	2	2	1.97714	6.31	2	2					317	34.7224	7.6499
HVO_2913	superoxide dismutase (Mn)	34.17	2	4	4	38	56.9271	34.17	4	19	2426.85	34.17	4	19	199	22.2833	4.4751
HVO_2916	probable oxidoreductase (short-chain dehydrogenase family)	11.51	1	2	2	28	56.3972	11.51	2	14	2439.02	11.51	2	14	252	25.9778	4.38623
HVO_2923	proteasome alpha subunit	28.51	1	5	6	30	38.3113	28.51	6	15	1486.19	28.51	6	15	249	26.7112	4.38623
HVO_2943	dihydroorotate dehydrogenase (quinone)	25.93	1	5	5	17	26.3714	23.08	4	8	1070.55	25.93	5	9	351	37.4481	4.71631
HVO_2945	valine--tRNA ligase	11.61	1	6	6	21	33.1154	10.11	5	12	1089.1	7.93	5	9	870	98.882	4.36084
HVO_2947	phenylalanine--tRNA ligase beta subunit	31.58	1	14	14	75	63.3765	24.21	11	35	4134.62	31.58	14	40	570	63.2781	4.4624
HVO_2948	phenylalanine--tRNA ligase alpha subunit	43.69	1	10	10	72	135.056	43.69	10	36	4593.81	43.69	10	36	499	55.1257	4.41162
HVO_2951	tryptophan--tRNA ligase	5.86	1	2	2	11	13.625	5.86	2	5	376.902	5.86	2	6	529	59.0991	4.52588
HVO_2958	2-oxo-3-methylvalerate dehydrogenase E1 component alpha subunit	12.23	1	3	3	10	0	12.23	3	5	303.189	12.23	3	5	368	40.946	4.67822
HVO_2959	2-oxo-3-methylvalerate dehydrogenase E1 component beta subunit	33.64	1	8	8	35	40.6155	29.97	7	17	2190.74	33.64	8	18	327	35.9972	4.729
HVO_2960	dihydrolipoamide S-acyltransferase	36.85	1	18	18	169	257.7	36.85	18	85	10836.5	36.85	18	84	521	54.8791	4.39893
HVO_2961	dihydrolipoyl dehydrogenase	12	1	4	4	10	8.22106	12	4	5	410.375	12	4	5	475	49.9425	4.41162
HVO_2968	phosphoglycerate dehydrogenase	36.19	1	12	12	78	122.385	36.19	12	39	4929.19	36.19	12	39	525	55.309	4.36084
HVO_2969	threonine synthase	26.97	1	7	7	30	40.2012	26.97	7	15	1387.76	26.97	7	15	419	44.376	4.48779
HVO_2976	carbon starvation protein CstA	8.57	1	4	4	18	17.7531	8.57	4	9	860.836	8.57	4	9	607	64.2479	5.36377
HVO_2989	phosphohexomutase (phosphoglucomutase / phosphomannomutase)	30.18	1	8	9	26	33.1967	30.18	9	13	1335.78	30.18	9	13	454	48.4981	4.4624
HVO_2993	prepilin peptidase	17.43	1	3	3	8	7.22221	17.43	3	4	313.798	17.43	3	4	350	37.2693	4.71631
HVO_2997	O-acetylhomoserine aminocarboxypropyltransferase (methionine synthase)	30.39	1	8	8	84	119.286	27.84	7	40	5624.36	30.39	8	44	431	46.1082	4.4751
HVO_2998	homoserine O-acetyltransferase	21.45	1	4	4	7	5.59413	17.59	3	3	294.598	21.45	4	4	415	44.7663	4.69092
HVO_3000	DNA ligase (NAD)	3.43	1	1	2	2	2.51262	3.43	2	2					699	75.7654	4.50049
HVO_3002	ABC-type transport system ATP-binding protein	22.39	1	6	6	32	37.3306	22.39	6	16	1936.37	22.39	6	16	326	34.6599	4.31006
HVO_3007	malate dehydrogenase	34.54	1	10	10	95	141.337	31.58	8	46	4703.05	34.54	10	49	304	32.6339	4.39893
HVO_3010	ATP-dependent RNA helicase/nuclease Hef	4.66	1	2	2	2					64.2856	4.66	2	2	858	93.8998	4.69092
HVO_3012	origin-associated protein OapC	15.76	1	2	2	4	3.33103	15.76	2	2	132.509	15.76	2	2	330	34.4967	4.33545
HVO_3014	origin-associated GTP-binding protein OapA	47.89	1	9	9	27	22.4594	29.11	6	12	1267.62	47.89	9	15	213	24.0212	5.0083
HVO_A0049	DUF21/CBS domain protein	30.36	1	9	9	36	42.4572	30.36	9	18	1709.99	30.36	9	18	448	48.8371	4.31006
HVO_A0085	conserved hypothetical protein	4.32	1	2	2	4	4.76328	4.32	2	2	129.335	4.32	2	2	486	52.3529	4.84326
HVO_A0088	FAD-dependent oxidoreductase (GlcD/DLD_GlcF/GlpC domain fusion protein)	3.13	1	1	3	14	3.87069	3.13	3	7	307.126	3.13	3	7	1024	111.295	4.69092
HVO_A0097	3-hydroxyacyl-CoA dehydrogenase / enoyl-CoA hydratase	5.85	1	3	3	6	8.36976	5.85	3	3	231.6	5.85	3	3	650	70.2441	4.27197
HVO_A0133	conserved hypothetical protein	45.21	1	11	11	147	248.578	45.21	11	73	10636.3	45.21	11	74	292	30.8172	5.17334
HVO_A0154	SSSF family transport protein	3.46	1	2	2	8	10.4591	3.46	2	4	546.342	3.46	2	4	549	58.205	4.75439
HVO_A0155	DUF4212 family protein	12.41	1	2	2	4					480.214	12.41	2	4	145	16.2352	5.77002
HVO_A0156	acyl-CoA synthetase	35.09	1	6	16	89	118.006	33.58	15	43	5274.03	35.09	16	46	664	73.9862	4.39893
HVO_A0158	acyl-CoA synthetase	7.85	1	1	4	19	23.1312	7.85	4	9	957.01	7.85	4	10	650	71.1528	4.62744
HVO_A0181	conserved hypothetical protein	9.24	1	1	2	3	9.26852	9.24	2	3					238	25.1126	3.9292
HVO_A0205	CRISPR-associated endoribonuclease Cas6	36.4	1	8	8	49	73.0018	36.4	8	25	2694.46	36.4	8	24	272	31.0323	5.43994
HVO_A0206	CRISPR-associated protein Cas8b	26.36	1	12	12	55	73.5302	26.36	12	28	3128.75	24.55	11	27	717	79.3031	4.60205
HVO_A0207	CRISPR-associated protein Cas7	75	1	15	15	180	240.575	69.12	14	90	9373.55	75	15	90	340	38.1607	4.53857
HVO_A0208	CRISPR-associated endoribonuclease Cas5, Hmari subtype	30.19	1	7	7	45	74.6717	30.19	7	24	3228.89	28.68	6	21	265	29.3047	4.91943
HVO_A0270	glycerol-3-phosphate dehydrogenase subunit B	13.94	1	5	5	16	12.484	13.94	5	8	643.895	13.94	5	8	452	47.672	4.85596
HVO_A0283	ABC-type transport system periplasmic substrate-binding protein (probable substrate sugar)	16.89	1	8	8	33	26.6375	16.89	8	17	1449.34	16.89	8	16	450	49.0693	4.51318
HVO_A0305	methylmalonate-semialdehyde dehydrogenase	8.59	1	2	2	2					111.058	8.59	2	2	489	52.0956	4.58936
HVO_A0306	4-aminobutyrate aminotransferase	6.52	1	2	2	4					548.759	6.52	2	4	445	47.6494	4.67822
HVO_A0331	D-galactonate dehydratase	37.5	1	8	8	42	55.8812	37.5	8	21	2525.91	37.5	8	21	384	42.7923	4.83057
HVO_A0339	ABC-type transport system periplasmic substrate-binding protein (probable substrate dipeptide/oligopeptide)	24.96	1	9	9	72	104.982	24.96	9	36	4361.66	24.96	9	36	557	61.2091	4.38623
HVO_A0356	conserved hypothetical protein (nonfunctional)	6.16	1	2	2	2	2.48839	6.16	2	2					422	45.9744	4.61475
HVO_A0380	ABC-type transport system periplasmic substrate-binding protein (probable substrate dipeptide/oligopeptide)	3.2	1	2	2	9	6.31249	3.2	2	4	327.883	3.2	2	5	563	62.8158	4.70361
HVO_A0425	ABC-type transport system ATP-binding protein (probable substrate dipeptide/oligopeptide)	4.34	1	1	2	4	2.24024	4.34	2	2	121.642	4.34	2	2	346	38.3744	5.23682
HVO_A0428	ABC-type transport system periplasmic substrate-binding protein (probable substrate dipeptide/oligopeptide)	37.39	1	13	13	64	61.3013	30.51	12	32	2845.15	37.39	13	32	567	62.4343	4.70361
HVO_A0439	DUF2800 family protein	10.12	1	2	2	6	4.93612	10.12	2	3	364.37	10.12	2	3	326	36.9314	4.51318
HVO_A0451	transport protein (probable substrate arsenite/antimonite)	12.79	1	7	7	40	52.9857	12.79	7	20	2267.76	12.79	7	20	641	68.3324	4.60205
HVO_A0472	oxidoreductase (homolog to thioredoxin-disulfide reductase)	38.66	1	4	4	31	29.776	38.66	4	16	1384.84	38.66	4	15	194	20.7246	4.11963
HVO_A0487	cobyrinic acid a,c-diamide synthase	21.49	1	5	5	19	29.8714	21.49	5	10	1157.88	15.84	4	9	442	46.8538	4.57666
HVO_A0491	ABC-type transport system ATP-binding protein (probable substrate sugar)	20.37	1	5	5	29	40.0482	17.75	4	14	1432.72	20.37	5	15	383	41.0904	4.4751
HVO_A0494	ABC-type transport system periplasmic substrate-binding protein (probable substrate sugar)	19.64	1	4	4	45	57.6355	19.64	4	23	2934.22	14	3	22	443	47.8426	4.2085
HVO_A0496	UspA domain protein	10	1	3	3	7	6.69598	10	3	4	220.517	10	3	3	290	31.4467	4.60205
HVO_A0536	N-methylhydantoinase (ATP-hydrolyzing) B	5.98	1	2	2	4	4.18998	5.98	2	2	109.211	5.98	2	2	535	56.2147	4.55127
HVO_A0551	acyl-CoA synthetase	14.87	1	6	6	21	28.3609	10.22	5	10	1207.61	14.87	6	11	538	59.593	4.65283
HVO_A0553	adenosylcobyric acid synthase	5.86	1	2	2	4	12.0836	5.86	2	4					512	52.5823	4.50049
HVO_A0576	ABC-type transport system periplasmic substrate-binding protein (probable substrate branched-chain amino acids)	13.79	1	4	4	23	30.6565	13.79	4	12	1009.84	13.79	4	11	435	45.473	4.17041
HVO_A0611	ABC-type transport system periplasmic substrate-binding protein (probable substrate zinc)	9.85	1	2	2	4	2.74403	9.85	2	2	154.63	9.85	2	2	335	35.9381	4.38623
HVO_A0619	conserved hypothetical protein	22.35	1	8	8	17	18.7576	17.26	7	8	882.416	22.35	8	9	452	48.1517	4.67822
HVO_A0624	P-type transport ATPase (probable substrate zinc/cadmium)	15.2	1	9	9	38	47.6364	15.2	9	19	2270.26	15.2	9	19	895	92.4867	4.42432
HVO_A0629	sensor box histidine kinase	5.66	1	2	2	2	3.76901	5.66	2	2					548	59.8503	4.62744
HVO_B0011	sarcosine oxidase	8.16	1	2	2	4	5.20172	8.16	2	2	100.97	8.16	2	2	380	42.1114	4.66553
HVO_B0021	ABC-type transport system periplasmic substrate-binding protein (probable substrate dipeptide/oligopeptide)	25	1	9	9	48	38.0404	25	9	24	1772.43	25	9	24	644	70.6361	4.56396
HVO_B0038A	D-xylonate dehydratase	8.74	1	0	4	31	28.7899	8.74	4	15	1447.65	8.74	4	16	412	45.5004	4.55127
HVO_B0039	alpha-ketoglutarate semialdehyde dehydrogenase	11	1	4	4	8	4.49051	11	4	4	271.806	11	4	4	482	50.6257	4.31006
HVO_B0047	ABC-type transport system periplasmic substrate-binding protein (probable substrate iron-III)	24.75	1	8	8	67	87.8155	24.75	8	33	3660.05	24.75	8	34	400	44.2121	4.32275
HVO_B0050	ATP-dependent cobaltochelatase subunit CobN	15.97	1	14	14	54	49.035	15.81	13	27	2461.5	14.72	13	27	1284	141.168	4.34814
HVO_B0051	ATP-dependent cobaltochelatase subunit ChlID	18.56	1	8	8	48	55.062	18.56	8	24	2635.25	18.56	8	24	706	73.2657	4.38623
HVO_B0059	cobalt-precorrin 5A hydrolase	15.95	1	3	3	7	9.13459	15.95	3	4	209.579	8.9	2	3	326	34.4818	4.51318
HVO_B0064	conserved hypothetical protein	9.35	1	2	2	32	44.4775	9.35	2	16	1970.13	9.35	2	16	278	28.1002	5.46533
HVO_B0071	oxidoreductase (homolog to zinc-containing alcohol dehydrogenase)	16.62	1	4	4	17	25.8445	16.62	4	9	720.007	16.62	4	8	349	36.9692	4.70361
HVO_B0082	ABC-type transport system periplasmic substrate-binding protein (probable substrate dipeptide/oligopeptide)	18.1	1	8	8	23	33.525	16.7	7	11	1282.92	18.1	8	12	569	62.7656	4.29736
HVO_B0093	ABC-type transport system periplasmic substrate-binding protein (probable substrate dipeptide/oligopeptide)	32.52	1	15	15	124	168.778	32.52	15	61	7346.92	32.52	15	63	618	69.052	4.44971
HVO_B0101	IclR family transcription regulator	19.84	1	4	4	10	8.40466	19.84	4	5	461.807	19.84	4	5	257	28.5765	5.021
HVO_B0102	glycosidase family protein	5.63	1	2	2	3					221.545	5.63	2	3	355	38.7448	4.75439
HVO_B0106	ABC-type transport system periplasmic substrate-binding protein (probable substrate sugar)	18.85	1	5	5	26	44.5054	18.85	5	13	1970.16	18.85	5	13	488	52.5727	4.13232
HVO_B0111	homolog to mandelate racemase / homolog to muconate lactonizing enzyme	33.42	1	11	11	71	90.1183	33.42	11	36	3248.37	33.42	11	35	401	44.2437	4.53857
HVO_B0115	fumarylacetoacetase family protein	16.61	1	2	2	10	13.7941	16.61	2	5	305.833	16.61	2	5	283	30.3258	4.2085
HVO_B0118	SMC-like protein Sph2	13.35	1	6	6	26	25.4049	13.35	6	13	1198.73	13.35	6	13	644	73.7572	4.41162
HVO_B0132	PQQ repeat protein	18.27	1	3	3	18	28.2009	18.27	3	9	931.67	18.27	3	9	405	41.8661	4.64014
HVO_B0144	ABC-type transport system periplasmic substrate-binding protein (probable substrate iron-III)	5.24	1	2	2	6	4.83084	5.24	2	3	286.75	5.24	2	3	401	44.3461	4.39893
HVO_B0149	oleate hydratase	9.76	1	4	4	16	15.0126	5.07	2	6	922.135	9.76	4	10	533	60.1443	4.64014
HVO_B0153	CapB domain protein	15.93	1	6	6	21	18.9791	15.93	6	11	877.399	15.93	6	10	546	60.6944	4.86865
HVO_B0154	receiver/sensor box histidine kinase	1.84	1	2	2	4	2.56542	1.84	2	2	193.378	1.84	2	2	1301	144.149	4.38623
HVO_B0182	deoxyhypusine synthase	8.95	1	2	2	8	4.0568	8.95	2	4	246.654	8.95	2	4	324	35.6452	4.29736
HVO_B0194	conserved hypothetical protein	6.6	1	2	2	6	7.73479	6.6	2	3	254.824	6.6	2	3	394	42.7297	5.35107
HVO_B0198	ABC-type transport system periplasmic substrate-binding protein (probable substrate iron-III)	50.25	1	13	13	218	317.045	50.25	13	109	12703.9	50.25	13	109	398	43.3989	4.37354
HVO_B0200	malate synthase	22.94	1	6	6	44	59.0852	22.94	6	22	2624.69	22.94	6	22	436	48.3389	4.29736
HVO_B0217	ABC-type transport system periplasmic substrate-binding protein (probable substrate branched-chain amino acids)	10.92	1	4	4	43	71.8877	10.92	4	22	2952.19	10.92	4	21	476	50.4479	4.23389
HVO_B0228	ABC-type transport system periplasmic substrate-binding protein (probable substrate sugar)	27.02	1	7	7	48	68.863	27.02	7	24	2764.34	27.02	7	24	459	50.2079	4.36084
HVO_B0233	alpha-L-arabinofuranosidase	7.24	1	3	3	9	11.2662	7.24	3	5	453.462	7.24	3	4	511	57.5089	4.38623
HVO_B0265	FAD-dependent oxidoreductase (GlcD/DLD_GlcF/GlpC domain fusion protein)	2.29	1	1	3	9	3.47579	2.29	3	5	127.874	1.15	2	4	1048	112.525	4.61475
HVO_B0266	glutamate dehydrogenase (NAD)	5.29	1	2	2	10	14.8365	5.29	2	5	475.456	5.29	2	5	435	47.2792	4.62744
HVO_B0292	ABC-type transport system periplasmic substrate-binding protein (probable substrate glycerol-3-phosphate)	11.66	1	4	4	18	25.3725	11.66	4	9	993.571	11.66	4	9	489	52.58	4.36084
HVO_B0328	ABC-type transport system periplasmic substrate-binding protein (probable substrate dipeptide/oligopeptide)	4.15	1	2	2	6	8.50075	4.15	2	3	279.603	4.15	2	3	698	78.6271	4.62744
HVO_B0354	conserved hypothetical protein	3	1	2	2	4	4.89912	3	2	2	227.332	3	2	2	767	85.3556	4.67822
HVO_B0363	dimethylsulfoxide reductase subunit A (reductase subunit)	6.41	1	3	3	7	7.2586	6.41	3	4	249.082	3.44	2	3	843	92.2868	4.79248
HVO_B0371	aldehyde dehydrogenase	20.16	1	5	5	29	48.8401	20.16	5	14	1976.61	20.16	5	15	496	52.4696	4.38623
HVO_B0376	probable oxidoreductase (aldo-keto reductase family protein)	53.87	1	20	20	126	164.925	53.87	20	63	6982.71	53.87	20	63	336	37.9526	4.61475
HVO_C0042	helicase domain protein	12.56	1	9	10	40	59.4886	12.56	10	20	2359.8	12.56	10	20	1274	144.447	4.66553
HVO_C0054	hypothetical protein	18.9	1	4	4	34	61.2378	18.9	4	17	2663.01	18.9	4	17	344	37.4813	4.70361
HVO_C0069	GFO family oxidoreductase	20.37	1	4	4	13	10.9048	14.2	3	6	525.141	20.37	4	7	324	35.9817	5.09717
HVO_C0072	ABC-type transport system permease protein (probable substrate dipeptide/oligopeptide)	12.79	1	3	3	14	23.1517	12.79	3	7	849.912	12.79	3	7	297	31.6479	6.39209
HVO_C0074	ABC-type transport system ATP-binding protein (probable substrate dipeptide/oligopeptide)	26.38	1	13	14	56	64.2944	26.38	14	29	2772.2	23.48	13	27	690	75.8679	4.79248
HVO_C0075	ABC-type transport system periplasmic substrate-binding protein (probable substrate dipeptide/oligopeptide)	33.87	1	12	12	83	122.379	33.87	12	42	4446.69	33.87	12	41	558	61.2536	4.56396
HVO_C0077	sarcosine oxidase	6.72	1	2	2	2	4.99027	6.72	2	2					387	42.9019	4.70361

## Sheet: wt D
Accession	Description	ΣCoverage	Σ# Proteins	Σ# Unique Peptides	Σ# Peptides	Σ# PSMs	Score A2	Coverage A2	# Peptides A2	# PSM A2	Score A4	Coverage A4	# Peptides A4	# PSM A4	# AAs	MW [kDa]	calc. pI
	>sp|TRYP_PIG|	25.11	1	5	5	475	647.859	25.11	5	235	31015	25.11	5	240	231	24.3938	7.18115
109255249	keratin 4 [Homo sapiens]	5.56	1	0	4	42	53.9984	5.56	4	21	2851.83	5.56	4	21	594	63.8714	8.25049
12644130	Desmoplakin (DP) (250/210 kDa paraneoplastic pemphigus antigen)	1.4	1	2	2	2	0	1.4	2	2					1922	226.909	6.90283
13432173	Keratin, type I cytoskeletal 14 (Cytokeratin-14) (CK-14) (Keratin-14) (K14)	33.26	4	6	16	105	81.326	33.26	16	52	5303.45	33.26	16	53	472	51.5894	5.16064
1346344	Keratin, type II cytoskeletal 6A (Cytokeratin-6A) (CK 6A) (K6a keratin)	28.72	4	2	16	92	97.8129	28.72	16	46	5361.53	28.72	16	46	564	60.0083	8.00146
1346345	Keratin, type II cytoskeletal 6B (Cytokeratin-6B) (CK 6B) (K6b keratin)	28.19	4	0	15	92	99.7387	28.19	15	46	5359.5	28.19	15	46	564	59.9623	8.00146
17318569	keratin 1 [Homo sapiens]	46.74	3	25	32	372	433.233	46.74	32	190	22082.7	45.81	31	182	644	66.027	8.11865
18031720	keratin protein K6irs [Homo sapiens]	6.08	5	2	3	27	32.6557	6.08	3	13	1631.55	6.08	3	14	510	55.7144	6.88818
21961227	Keratin 6B [Homo sapiens]	26.6	1	0	14	119	139.742	26.6	14	61	6688.67	26.6	14	58	564	60.0303	8.00146
23503075	Keratin, type I cytoskeletal 16 (Cytokeratin-16) (CK-16) (Keratin-16) (K16)	38.48	5	10	17	95	76.1467	38.48	17	48	5069.75	38.48	17	47	473	51.2362	5.04639
24234699	keratin 19 [Homo sapiens]	13.25	2	0	6	41	30.7289	13.25	6	21	2076.55	13.25	6	20	400	44.0791	5.13525
31074631	keratin 1b [Homo sapiens]	5.19	2	1	3	25	31.2817	3.29	2	12	1751.13	5.19	3	13	578	61.7634	5.97314
40354192	keratin 10 [Homo sapiens]	46.23	3	25	29	386	426.46	46.23	28	191	22533.7	46.23	29	195	584	58.7916	5.16064
4504919	keratin 8 [Homo sapiens]	7.04	1	0	4	50	51.4339	7.04	4	25	3000.83	7.04	4	25	483	53.6711	5.59229
47132620	keratin 2a [Homo sapiens]	68.86	4	27	34	336	437.351	68.86	34	169	21919	68.86	34	167	639	65.3932	8.00146
547751	Keratin, type I cytoskeletal 17 (Cytokeratin-17) (CK-17) (Keratin-17) (K17) (39.1)	16.2	4	0	9	72	56.2769	16.2	9	37	3558.75	16.2	9	35	432	48.076	5.021
56757580	Keratin, type II cytoskeletal 5 (Cytokeratin-5) (CK-5) (Keratin-5) (K5) (58 kDa cytokeratin)	23.56	2	7	14	105	112.144	23.56	14	53	6542.62	23.56	14	52	590	62.409	8.06006
6016411	Keratin, type I cytoskeletal 13 (Cytokeratin-13) (CK-13) (Keratin-13) (K13)	8.08	3	1	5	36	32.5754	8.08	5	18	1668.28	8.08	5	18	458	49.5554	4.95752
6685565	Keratin, type I cuticular Ha6 (Hair keratin, type I Ha6)	6	1	1	2	9					733.618	6	2	9	467	52.214	4.94482
81175178	Keratin, type I cytoskeletal 9 (Cytokeratin-9) (CK-9) (Keratin-9) (K9)	40.29	1	21	22	180	187.355	40.29	22	89	9810.34	40.29	22	91	623	62.0919	5.30029
89357932	keratin 5b [Homo sapiens]	4.04	1	2	2	4	6.19842	4.04	2	2	251.794	4.04	2	2	520	56.8305	6.02393
HVO_0002	signal peptidase I	16.03	1	3	3	16	22.3213	16.03	3	8	966.343	16.03	3	8	287	30.295	4.60205
HVO_0008	aspartate kinase	17.09	1	4	4	20	27.1505	17.09	4	10	1092.64	17.09	4	10	392	41.674	4.4624
HVO_0009	tryptophanase	8.48	1	2	2	2					19.613	8.48	2	2	448	48.5129	4.83057
HVO_0014	ATP-dependent DNA helicase Hel308a	12.45	1	6	6	24	30.5577	12.45	6	12	1688.05	12.45	6	12	827	90.2999	4.66553
HVO_0020	ABC-type transport system ATP-binding protein (probable substrate thiamine)	26.87	1	5	5	17	24.2887	26.87	5	9	1021.25	22.99	4	8	361	38.2504	4.79248
HVO_0022	ABC-type transport system periplasmic substrate-binding protein (probable substrate thiamine)	7.41	1	3	3	12	14.7322	7.41	3	6	703.168	7.41	3	6	378	41.0854	4.1958
HVO_0024	thiosulfate sulfurtransferase	11.24	1	2	2	6	4.75993	11.24	2	3	201.587	11.24	2	3	258	28.4178	4.29736
HVO_0025	thiosulfate sulfurtransferase	45.1	1	8	8	30	24.3895	42.66	7	15	1626.02	45.1	8	15	286	32.0539	4.28467
HVO_0035	stomatin family protein	34.66	1	7	9	51	72.8492	34.66	9	26	3311	34.66	9	25	401	43.5733	4.65283
HVO_0041	ornithine carbamoyltransferase	18.06	1	4	4	14	10.4195	18.06	4	7	558.741	18.06	4	7	299	32.6609	4.37354
HVO_0043	acetylornithine aminotransferase	12.96	1	3	3	8	11.0611	12.96	3	4	433.151	12.96	3	4	378	39.742	4.66553
HVO_0044	acetylglutamate kinase	9.48	1	2	2	8	6.6708	9.48	2	3	440.024	9.48	2	5	327	33.1798	4.48779
HVO_0045	N-acetyl-gamma-glutamyl-phosphate reductase	17.29	1	5	5	21	27.5701	14.41	4	10	1332.97	17.29	5	11	347	36.769	4.93213
HVO_0046	putative glutamate--argW ligase	29.21	1	7	7	32	31.5972	29.21	7	16	1880.07	29.21	7	16	291	31.8571	4.86865
HVO_0048	argininosuccinate lyase	21.72	1	8	8	28	41.5579	19.26	7	13	2341.62	21.72	8	15	488	50.7771	4.52588
HVO_0049	argininosuccinate synthase	26.17	1	10	10	65	42.8142	26.17	10	33	2901.68	26.17	10	32	405	44.4555	4.33545
HVO_0054	glycine--tRNA ligase	11.78	1	4	4	22	31.8011	11.78	4	11	1345.44	11.78	4	11	594	64.9118	4.2085
HVO_0055	CBS domain protein	30.99	1	6	6	26	26.6105	30.99	6	13	1655.46	30.99	6	13	284	30.8346	4.27197
HVO_0058	ABC-type transport system ATP-binding protein (probable substrate dipeptide/oligopeptide)	37.84	1	11	11	62	92.3052	37.84	11	31	4036.97	37.84	11	31	444	50.1528	4.84326
HVO_0059	ABC-type transport system ATP-binding protein (probable substrate dipeptide/oligopeptide)	42.34	1	11	11	74	71.5051	42.34	11	37	4374.68	42.34	11	37	359	39.3918	4.90674
HVO_0060	ABC-type transport system permease protein (probable substrate dipeptide/oligopeptide)	8.77	1	3	3	10	13.3139	8.77	3	5	571.404	8.77	3	5	479	51.5489	5.10986
HVO_0061	ABC-type transport system permease protein (probable substrate dipeptide/oligopeptide)	16.91	1	3	3	12	16.2496	16.91	3	6	637.185	16.91	3	6	349	38.7535	6.17627
HVO_0062	ABC-type transport system periplasmic substrate-binding protein (probable substrate dipeptide/oligopeptide)	39.22	1	15	15	299	317.897	39.22	15	148	16158.8	39.22	15	151	612	67.2656	4.15771
HVO_0066	PQQ repeat protein	5	1	2	2	2	1.7365	5	2	2					420	44.3309	4.80518
HVO_0069	sulfatase	4.66	1	2	2	4	0	4.66	2	2	120.888	4.66	2	2	515	57.365	4.34814
HVO_0078	hydroxymethylbilane synthase (porphobilinogen deaminase)	10.74	1	3	3	6	4.83086	10.74	3	3	344.309	10.74	3	3	363	39.2782	4.97021
HVO_0081	glutamate-1-semialdehyde 2,1-aminomutase	47.19	1	12	12	70	83.6293	47.19	12	36	3705.99	47.19	12	34	445	47.7813	4.85596
HVO_0085	GlnK-type ammonia transport regulator	35.29	1	3	3	13	17.8993	35.29	3	6	827.779	35.29	3	7	119	12.4974	4.97021
HVO_0087	porphobilinogen synthase	49.85	1	11	11	57	53.5892	49.85	11	29	2643.29	49.85	10	28	327	35.2974	4.71631
HVO_0102	HtpX-like protease	6.83	1	2	2	10	6.2775	6.83	2	5	456.276	6.83	2	5	293	32.7419	7.50342
HVO_0104	DNA repair and recombination protein RadA	25.95	1	6	6	28	33.3417	20.7	5	13	2160.41	25.95	6	15	343	37.2976	4.64014
HVO_0109	cysteine desulfurase	25.35	1	9	9	39	46.7404	25.35	9	20	2668.84	25.35	9	19	426	46.7785	4.56396
HVO_0117	translation initiation factor aIF-6	61.54	1	8	8	90	123.959	61.54	8	45	5106.86	61.54	8	45	221	22.9695	4.27197
HVO_0118	50S ribosomal protein L20e	43.1	1	2	2	12	9.86056	43.1	2	6	717.285	43.1	2	6	58	6.36026	6.52197
HVO_0120	signal recognition particle receptor FtsY	14.69	1	4	4	32	41.4111	14.69	4	16	2498.17	14.69	4	16	456	48.1582	4.17041
HVO_0122	phosphoglycerate dehydrogenase	33.64	1	7	7	27	26.8733	26.54	6	13	1651.15	31.79	6	14	324	35.2853	5.35107
HVO_0123	signal recognition particle 54K protein	19.57	1	6	6	27	15.2175	17.42	5	12	1139.84	19.57	6	15	465	50.8858	4.50049
HVO_0133	thermosome subunit 1	74.46	1	33	35	2349	2733.83	74.46	35	1163	124178	73.39	34	1186	560	58.889	4.24658
HVO_0138	tyrosine--tRNA ligase	19.51	1	5	5	17	11.1081	19.51	5	8	761.657	19.51	5	9	328	36.0886	4.33545
HVO_0145	replication factor C small subunit	20.53	1	6	6	20	24.8083	20.53	6	10	1015.94	20.53	6	10	341	37.7562	4.93213
HVO_0146	phosphatidylserine decarboxylase	20.9	1	3	3	10	7.30305	20.9	3	5	400.605	20.9	3	5	201	21.6723	6.55127
HVO_0148	urease alpha subunit	7.22	1	2	2	10	10.0934	7.22	2	5	441.474	7.22	2	5	568	60.3239	4.53857
HVO_0154	conserved hypothetical protein	24.83	1	3	3	19	24.0735	24.83	3	9	914.743	24.83	3	10	149	15.8376	4.31006
HVO_0158	TATA-binding transcription initiation factor	11.64	1	2	2	8	9.52593	11.64	2	4	676.944	11.64	2	4	189	20.3334	4.22119
HVO_0161	ATP phosphoribosyltransferase	11.39	1	3	3	7	2.49986	11.39	3	3	317.601	11.39	3	4	281	30.4267	4.60205
HVO_0162	peptidase M48 family protein	7.65	1	2	2	12	15.8827	7.65	2	6	855.012	7.65	2	6	366	38.9667	9.39307
HVO_0167	adenosylhomocysteinase	51.17	1	17	17	122	115.031	46.96	16	58	8129.86	49.77	16	64	428	46.5953	4.38623
HVO_0175	DNA polymerase sliding clamp	10.53	1	2	2	6	9.94427	10.53	2	3	453.244	10.53	2	3	247	26.6555	4.38623
HVO_0185	twin arginine translocation system subunit TatCt	6.55	1	3	3	12	14.3397	6.55	3	6	674.89	6.55	3	6	718	77.936	4.94482
HVO_0192	conserved hypothetical protein	16.3	1	2	2	8	7.87412	16.3	2	4	574.909	16.3	2	4	135	14.6143	4.28467
HVO_0199	phosphohexomutase (phosphoglucomutase / phosphomannomutase)	15.75	1	6	6	34	29.1064	15.75	6	17	1550.05	15.75	6	17	457	48.4358	4.34814
HVO_0203	replication factor C small subunit	16.21	1	3	3	16	21.2572	16.21	3	8	1118.79	16.21	3	8	327	36.1998	4.51318
HVO_0206	alanine--tRNA ligase	31.13	1	20	20	86	71.3974	30.26	19	40	4362.31	31.13	20	46	922	102.401	4.53857
HVO_0209	acyl-CoA dehydrogenase	17.31	1	5	5	44	46.2735	17.31	5	22	2248.79	17.31	5	22	387	42.366	4.93213
HVO_0214	L-lactate dehydrogenase	12.5	1	3	3	11	12.1415	12.5	3	6	448.952	12.5	3	5	320	34.5481	4.48779
HVO_0215	iron-sulfur protein (4Fe-4S)	12.36	1	7	7	31	20.1167	12.36	7	15	1325.08	12.36	7	16	704	78.1813	4.57666
HVO_0220	ATP-dependent DNA helicase MCM	10.83	1	7	7	18	19.8192	10.83	7	9	879.419	10.83	7	9	702	78.8059	4.729
HVO_0233	ribose-phosphate pyrophosphokinase	29.68	1	4	4	20	30.3689	29.68	4	10	1085.06	29.68	4	10	283	29.5538	4.39893
HVO_0237	UPF0761 family protein	8.99	1	3	3	9	17.8804	7.19	2	4	1033.52	8.99	3	5	445	46.7271	5.13525
HVO_0239	glutamine synthetase	69.74	1	31	31	1456	1771.02	64.25	30	724	93185.7	68.42	29	732	456	50.4907	4.56396
HVO_0242	aminopeptidase (homolog to leucyl aminopeptidase / aminopeptidase T)	9.72	1	3	3	8	10.6885	9.72	3	4	484.474	9.72	3	4	360	39.5248	4.31006
HVO_0243	threonine aldolase	25.51	1	6	6	15	19.0112	25.51	6	8	879.454	21.99	5	7	341	35.5956	4.55127
HVO_0244	transport protein (probable substrate zinc/cadmium)	10.83	1	3	3	10	9.14577	10.83	3	5	551.109	10.83	3	5	314	34.0195	4.60205
HVO_0246	ArsR family transcription regulator	5.63	1	2	2	4	1.80044	5.63	2	2	193.279	5.63	2	2	320	31.8908	4.41162
HVO_0250	DUF21/CBS domain protein	22.51	1	9	9	70	96.2142	22.51	9	35	4723.75	22.51	9	35	471	51.7231	4.28467
HVO_0285	probable metalloprotease	29.49	1	9	9	38	49.3756	29.49	9	19	2642.76	29.49	9	19	390	42.0801	4.98291
HVO_0303	bifunctional short chain isoprenyl diphosphate synthase	10.71	1	1	2	3	0	10.71	2	3					280	29.7919	4.42432
HVO_0304	electron transfer flavoprotein alpha subunit	6.62	1	2	2	5					563.422	6.62	2	5	317	33.4987	4.18311
HVO_0306	conserved hypothetical protein	17.09	1	5	5	37	45.6492	17.09	5	18	2148.43	17.09	5	19	392	42.1379	4.29736
HVO_0307	conserved hypothetical protein	30.45	1	11	11	61	70.9118	30.45	11	31	3638.76	30.45	11	30	463	49.0309	4.88135
HVO_0310	A-type ATP synthase subunit H	50	1	3	3	6	7.50028	50	3	3	252.382	50	3	3	110	12.5359	4.03076
HVO_0311	A-type ATP synthase subunit I	36.7	1	20	20	168	171.171	36.7	20	83	9237.73	36.7	20	85	733	79.4548	4.41162
HVO_0313	A-type ATP synthase subunit E	42.78	1	6	7	51	40.5529	32.99	4	19	3561.83	42.78	7	32	194	22.0117	4.31006
HVO_0314	A-type ATP synthase subunit C	52.3	1	16	16	129	161.408	48.28	15	62	8373.49	52.3	16	67	348	38.7338	4.50049
HVO_0316	A-type ATP synthase subunit A	34.64	1	19	19	213	274.944	34.64	18	106	14032.8	34.64	18	107	586	64.4743	4.24658
HVO_0317	A-type ATP synthase subunit B	54.49	1	20	20	327	370.854	54.49	20	164	18712.2	54.49	20	163	468	51.9014	4.24658
HVO_0319	A-type ATP synthase subunit D	19.15	1	5	5	18	15.3357	19.15	5	9	1015.02	19.15	5	9	235	26.6655	4.71631
HVO_0321	peptide chain release factor aRF-1	8.21	1	3	3	10	9.43815	8.21	3	5	423.457	8.21	3	5	414	46.5529	4.83057
HVO_0322	MinD/ParA domain protein	10.15	1	3	3	12	10.7559	10.15	3	6	731.164	10.15	3	6	581	58.7763	3.70068
HVO_0324	arginine--tRNA ligase	9.2	1	4	4	10	9.00602	9.2	4	5	458.591	9.2	4	5	587	64.9946	4.34814
HVO_0329	branched-chain amino acid aminotransferase	71.15	1	19	19	218	256.5	71.15	19	110	14161.9	71.15	19	108	312	34.9951	4.57666
HVO_0330	DUF502 family protein	14.02	1	2	2	10	14.6728	14.02	2	5	547.726	14.02	2	5	214	23.3333	4.66553
HVO_0347	DNA-directed RNA polymerase subunit B''	35.89	1	14	14	64	75.8145	35.89	14	32	3229.19	35.89	14	32	521	58.8604	4.99561
HVO_0348	DNA-directed RNA polymerase subunit B'	43.68	1	16	16	71	85.6316	43.68	16	36	3763.59	43.68	16	35	609	67.7198	4.91943
HVO_0349	DNA-directed RNA polymerase subunit A'	37.3	1	27	27	228	266.119	37.3	27	113	14458.8	37.3	27	115	976	108.846	4.80518
HVO_0350	DNA-directed RNA polymerase subunit A''	21.48	1	9	9	41	41.1547	21.48	9	20	2031	21.48	9	21	419	46.1119	4.34814
HVO_0353	30S ribosomal protein S12	28.87	1	4	4	15	15.6572	28.87	4	8	735.82	21.13	3	7	142	15.4672	9.90576
HVO_0354	30S ribosomal protein S7	31.86	1	4	4	24	32.0771	31.86	4	12	1469.01	31.86	4	12	204	22.6014	5.13525
HVO_0356	translation elongation factor aEF-2	72.63	1	39	39	421	505.02	72.63	39	211	22865	72.63	39	210	727	80.3912	4.729
HVO_0357	ACT domain protein	30.16	1	5	5	20	24.6574	30.16	5	10	1100.83	30.16	5	10	189	20.2252	4.58936
HVO_0358	homoserine dehydrogenase	12.93	1	3	3	16	22.7815	12.93	3	8	1004.77	12.93	3	8	317	32.4024	4.43701
HVO_0359	translation elongation factor aEF-1 alpha subunit	63.18	1	16	17	405	467.146	58.91	16	192	27027.5	63.18	17	213	421	45.7307	4.729
HVO_0360	30S ribosomal protein S10	22.55	1	2	2	3	5.5287	22.55	2	3					102	11.4759	4.88135
HVO_0388	homolog to ribonuclease R	7.74	1	3	3	10	11.0558	7.74	3	5	481.629	7.74	3	5	439	50.3267	4.729
HVO_0393	UvrABC system protein A	39.06	1	27	27	99	106.673	38.96	26	48	4941.11	39.06	27	51	983	108.611	4.81787
HVO_0396	FAD-dependent oxidoreductase (homolog to geranylgeranyl reductase)	13.06	1	3	3	11	10.9935	13.06	3	6	624.534	13.06	3	5	360	39.2374	5.0083
HVO_0399	conserved hypothetical protein	11.27	1	2	2	3	9.5629	11.27	2	3					346	36.0269	3.95459
HVO_0401	UspA domain protein	25	1	3	3	12	10.4966	25	3	6	793.886	25	3	6	152	16.3933	4.79248
HVO_0402	DUF124 family protein	20	1	3	3	14	12.1544	20	3	7	686.454	20	3	7	225	23.9797	4.57666
HVO_0408	PrsW family protein	9.86	1	2	2	8	15.53	9.86	2	4	588.397	9.86	2	4	345	35.7399	4.83057
HVO_0415	repair helicase	6.66	1	3	4	10	10.2948	6.66	4	5	529.614	6.66	4	5	616	69.5987	4.70361
HVO_0417	metal-dependent carboxypeptidase	18.13	1	7	7	27	21.3262	15.74	6	13	1527.33	18.13	7	14	502	57.3236	4.42432
HVO_0420	transducer protein MpcT	18.42	1	5	5	30	43.1282	18.42	5	15	1786.19	18.42	5	15	543	57.1128	4.11963
HVO_0421	arNOG04375 family protein (homolog to PilT-type ATPase)	11.34	1	4	5	12	0	11.34	5	6	315.676	11.34	5	6	626	67.65	4.65283
HVO_0423	conserved hypothetical protein	24.04	1	2	2	5					457.896	24.04	2	5	104	10.6798	5.78271
HVO_0424	ABC-type transport system ATP-binding protein	10.6	1	4	4	8	4.6832	10.6	4	4	330.306	10.6	4	4	604	67.2129	4.48779
HVO_0437	protein translocase subunit SecG	40.74	1	2	2	5	4.48206	40.74	2	3	225.294	40.74	2	2	54	5.64295	9.70068
HVO_0445	ABC-type transport system permease protein (probable substrate phosphate/phosphonate)	14.33	1	3	3	22	18.7988	14.33	3	11	987.493	14.33	3	11	321	35.4736	4.80518
HVO_0446	ABC-type transport system ATP-binding protein (probable substrate phosphate/phosphonate)	61.05	1	10	10	66	69.1642	57.3	9	30	4032.14	61.05	10	36	267	28.8503	4.64014
HVO_0447	ABC-type transport system periplasmic substrate-binding protein (probable substrate phosphate/phosphonate)	24.14	1	4	4	156	80.6691	24.14	4	80	2773.78	24.14	4	76	348	36.4762	3.75146
HVO_0452	leucine--tRNA ligase	8.46	1	7	7	18	17.3606	8.46	7	9	923.856	8.46	7	9	958	109.495	4.37354
HVO_0455	thermosome subunit 2	76.12	1	39	41	2783	3948.15	69.12	40	1386	198820	75.4	40	1397	557	59.2615	4.37354
HVO_0462	cytochrome bd ubiquinol oxidase subunit I	4.01	1	2	2	6	6.84793	4.01	2	3	286.246	4.01	2	3	474	52.1017	4.76709
HVO_0466	citrate (si)-synthase	16.36	1	5	5	38	55.1373	16.36	5	19	2151.88	16.36	5	19	379	41.7803	4.55127
HVO_0467	PhoU/TrkA-C domain protein	29.85	1	9	9	35	45.4596	25.87	8	17	2185.95	29.85	9	18	402	43.262	4.48779
HVO_0469	AstE family protein	13.21	1	3	3	12	18.5388	13.21	3	6	895.004	13.21	3	6	318	33.9261	5.84619
HVO_0478	glyceraldehyde-3-phosphate dehydrogenase (NAD(P)) (phosphorylating)	70.42	1	14	14	96	110.646	70.42	14	48	5388.08	70.42	14	48	355	38.1908	4.67822
HVO_0480	phosphoglycerate kinase	12.97	1	4	4	18	22.2664	12.97	4	9	902.589	12.97	4	9	401	43.6092	4.37354
HVO_0481	glyceraldehyde-3-phosphate dehydrogenase (NAD) (phosphorylating)	68.86	1	15	15	171	210.889	66.86	14	85	10684.6	68.86	15	86	350	37.6326	4.53857
HVO_0484	50S ribosomal protein L10e	46.02	1	10	10	160	140.18	46.02	10	80	8062.52	43.18	9	80	176	19.753	8.71924
HVO_0506	ABC-type transport system ATP-binding/permease protein	10.54	1	4	4	10	11.1778	10.54	4	5	472.846	6.82	3	5	645	71.6911	4.58936
HVO_0519	replication protein A	28.99	1	11	11	33	40.2405	28.99	11	17	1759.67	24.43	10	16	483	51.0075	4.13232
HVO_0530	ABC-type transport system periplasmic substrate-binding protein (probable substrate sugar)	17.94	1	4	4	53	42.5625	17.94	4	27	1969.14	17.94	4	26	457	48.1191	4.10693
HVO_0531	ABC-type transport system permease protein (probable substrate sugar)	12.43	1	2	2	2	1.94242	12.43	2	2					354	39.0691	5.21143
HVO_0534	ABC-type transport system ATP-binding protein (probable substrate sugar)	35.51	3	9	9	44	49.4004	32.9	8	21	2670.54	35.51	9	23	383	41.8973	4.2085
HVO_0536	ferritin	61.93	1	6	6	66	70.6163	61.93	5	33	2752.25	61.93	6	33	176	19.8916	4.50049
HVO_0541	aconitate hydratase	11.19	1	8	8	34	26.8675	11.19	8	17	1647.3	11.19	8	17	938	102.147	4.39893
HVO_0549	2-keto-3-deoxygluconate kinase	26.25	1	6	7	51	57.7619	22.5	6	24	3966.3	26.25	7	27	320	34.0627	4.33545
HVO_0552	DNA mismatch repair protein MutS	7.68	1	6	6	18	20.8902	7.68	6	9	1040.02	7.68	6	9	924	99.2074	4.65283
HVO_0561	50S ribosomal protein L15e	26.53	1	6	7	66	63.2816	26.53	7	34	3346.77	23.98	6	32	196	22.5351	11.1509
HVO_0564	ABC-type transport system periplasmic substrate-binding protein (probable substrate maltose)	9.49	1	3	3	16	24.5074	9.49	3	8	1160.04	9.49	3	8	432	46.7889	4.18311
HVO_0565	ABC-type transport system ATP-binding protein (probable substrate maltose)	14.25	1	3	3	5	4.81838	14.25	3	3	147.234	6.6	2	2	379	41.7169	4.83057
HVO_0570	histidine kinase	31.05	1	8	8	57	63.811	31.05	8	28	2909.49	31.05	8	29	351	36.9834	5.10986
HVO_0573	endonuclease IV	19.93	1	3	3	12	14.8783	19.93	3	6	624.709	19.93	3	6	291	31.3849	4.43701
HVO_0581	cell division protein FtsZ, type II	50	1	12	12	82	109.512	50	12	42	4476.83	50	12	40	400	42.5433	4.75439
HVO_0583	conserved hypothetical protein	13.92	1	2	2	12	18.1362	13.92	2	6	851.094	13.92	2	6	194	21.2138	4.42432
HVO_0585	probable oxidoreductase (aldo-keto reductase family protein)	8.56	1	2	2	4	1.67637	8.56	2	2	90.6747	8.56	2	2	327	36.1859	4.62744
HVO_0600	ACT domain protein	12.99	1	2	2	8	5.83792	12.99	2	4	469.067	12.99	2	4	177	19.1517	4.43701
HVO_0601	homoserine dehydrogenase	27.53	1	4	4	46	61.2455	27.53	4	23	3708.51	27.53	4	23	316	32.236	4.24658
HVO_0627	ABC-type transport system ATP-binding protein (probable substrate dipeptide/oligopeptide)	39.64	1	24	24	212	219.354	39.64	24	106	11503.8	39.64	24	106	898	97.6722	4.44971
HVO_0628	ABC-type transport system periplasmic substrate-binding protein (probable substrate dipeptide/oligopeptide)	43.03	1	10	10	1514	2045.65	43.03	10	760	72800.5	43.03	10	754	574	62.7804	4.17041
HVO_0629	ABC-type transport system permease protein (probable substrate dipeptide/oligopeptide)	14.16	1	4	4	17	16.4923	14.16	4	9	780.647	14.16	4	8	339	36.7401	8.39697
HVO_0630	ABC-type transport system permease protein (probable substrate dipeptide/oligopeptide)	9	1	2	2	10	10.4662	9	2	5	588.108	9	2	5	311	33.1345	4.98291
HVO_0639	AAA-type ATPase (MoxR subfamily)	13.29	1	3	3	12	8.21461	13.29	3	6	577.085	13.29	3	6	316	34.661	4.89404
HVO_0644	2-isopropylmalate synthase / (R)-citramalate synthase	10.16	1	4	4	20	28.0069	10.16	4	10	1239.98	10.16	4	10	512	53.8209	4.77979
HVO_0648	DUF2070 family protein	4.87	1	2	2	11	6.06476	4.87	2	6	201.78	4.87	2	5	637	67.7428	4.76709
HVO_0654	50S ribosomal protein L43e	31.46	1	2	2	18	19.8907	31.46	2	9	952.028	31.46	2	9	89	9.88206	9.979
HVO_0662	HTH domain protein / thiamine-phosphate synthase	11.71	1	3	3	10	6.58772	11.71	3	5	348.165	11.71	3	5	299	31.8702	4.43701
HVO_0668	2-oxoacid dehydrogenase E1 component beta subunit	29.17	1	5	5	26	22.1138	29.17	5	13	1366.08	29.17	5	13	336	35.9898	4.51318
HVO_0669	2-oxoacid dehydrogenase E1 component alpha subunit	11.34	1	3	3	13	18.9392	8.72	2	6	966.584	11.34	3	7	344	36.9707	4.55127
HVO_0677	aspartate--tRNA ligase	53	1	16	16	98	103.99	47.93	15	50	5342.71	53	16	48	434	48.6958	4.50049
HVO_0681	DNA topoisomerase I	16.07	1	12	12	34	34.8225	16.07	12	17	1666.99	16.07	12	17	840	93.6277	4.57666
HVO_0684	aspartyl/glutamyl-tRNA(Asn/Gln) amidotransferase subunit B	27.42	1	8	8	31	36.7321	18.95	7	15	1607.31	27.42	8	16	496	55.0402	4.52588
HVO_0685	DUF3100 family protein	18.71	1	5	5	22	29.8193	18.71	5	11	1554.31	18.71	5	11	294	30.1033	5.2876
HVO_0687	M20 family amidohydrolase	9.46	1	3	3	12	14.1908	9.46	3	6	635.772	9.46	3	6	444	47.5353	4.57666
HVO_0692	5'-methylthioadenosine phosphorylase MtaP	11.54	1	3	3	12	11.3824	11.54	3	6	588.637	11.54	3	6	286	31.1934	4.53857
HVO_0697	PAC2 family protein	17.25	1	2	2	14	21.6518	17.25	2	7	905.178	17.25	2	7	255	27.3616	4.08154
HVO_0699	translation initiation factor aIF-2 alpha subunit	9.77	1	2	2	20	23.517	9.77	2	10	991.05	9.77	2	10	266	29.4805	4.4624
HVO_0702	DUF2298 family protein	4.19	1	3	3	12	15.4154	4.19	3	6	777.848	4.19	3	6	787	82.8434	6.03662
HVO_0704	probable glycosyltransferase, type 2	15.33	1	3	3	6	4.6161	15.33	3	3	208.226	15.33	3	3	261	28.3644	5.30029
HVO_0711	conserved hypothetical protein	20.83	1	5	5	15	14.3882	15.74	4	7	870.394	20.83	5	8	216	23.1264	3.81494
HVO_0717	cell division protein FtsZ, type I	24.8	1	7	7	66	99.2861	24.8	7	33	5235.82	24.8	7	33	379	39.7808	4.39893
HVO_0721	PHP domain protein	37.4	1	5	5	14	16.0805	37.4	5	7	741.015	37.4	5	7	254	28.2134	5.97314
HVO_0724	ArsA family ATPase	19.56	1	5	5	26	14.6862	19.56	5	13	1166.29	19.56	5	13	409	43.8768	4.22119
HVO_0725	probable oxidoreductase (short-chain dehydrogenase family)	65.48	1	14	14	91	121.974	64.06	13	45	5770.41	62.99	13	46	281	30.2321	4.77979
HVO_0727	rhomboid family protein	10.14	1	2	2	4	3.41294	10.14	2	2	155.139	10.14	2	2	296	31.6681	7.12256
HVO_0729	inorganic pyrophosphatase	34.46	1	5	5	34	33.9402	34.46	5	17	1993.67	34.46	5	17	177	20.3595	4.15771
HVO_0739	conserved hypothetical protein	7.9	1	2	2	6	8.26252	7.9	2	3	477.347	7.9	2	3	329	33.4994	4.97021
HVO_0743	probable phosphodiesterase	33.41	1	14	14	62	55.975	33.41	14	31	3165.74	33.41	14	31	449	50.4672	4.56396
HVO_0745	FtsZ family protein, type III	10	1	2	2	12	19.0482	10	2	6	796.956	10	2	6	360	37.0867	4.51318
HVO_0756	phosphoesterase RecJ domain protein	15.99	1	3	3	7	0	15.99	3	4	263.584	8.38	2	3	394	41.5307	4.77979
HVO_0763	YphA family protein	22.86	1	1	4	34	11.091	16	3	16	2056.85	22.86	4	18	175	18.9229	6.53662
HVO_0768	radical SAM domain protein	5.66	1	2	2	4	2.56553	5.66	2	2	103.231	5.66	2	2	565	62.0136	4.84326
HVO_0773	probable S-adenosylmethionine-dependent methyltransferase	50.2	1	10	10	59	61.1624	50.2	10	30	3792.38	50.2	10	29	251	27.761	6.06201
HVO_0774	probable glycosyltransferase, type 2	12.33	1	2	2	12	14.596	12.33	2	6	934.814	12.33	2	6	300	32.2574	6.44287
HVO_0778	thermosome subunit 3	73.66	1	35	37	1911	2763.7	73.66	36	960	131263	73.66	37	951	524	55.2081	4.58936
HVO_0783	ATP-dependent protease La	56.2	1	24	24	202	215.61	49.42	22	99	11553	56.2	24	103	694	75.4348	4.85596
HVO_0787	indole-3-glycerol-phosphate synthase	15.94	1	2	2	4	2.74255	15.94	2	2	173.661	15.94	2	2	251	26.7377	4.43701
HVO_0788	tryptophan synthase beta subunit	34.36	1	9	9	37	34.6757	28.2	8	18	1953.37	34.36	9	19	422	45.6821	4.65283
HVO_0789	tryptophan synthase alpha subunit	25.99	1	4	4	14	15.1047	25.99	4	7	379.005	25.99	4	7	277	29.6465	4.2085
HVO_0790	2-amino-3,7-dideoxy-D-threo-hept-6-ulosonate synthase	43.23	1	9	9	80	88.8512	43.23	9	40	4436.32	43.23	9	40	266	27.8258	4.84326
HVO_0792	3-dehydroquinate synthase type II	10.46	1	3	3	8	9.73735	10.46	3	4	366.442	10.46	3	4	392	43.0821	4.43701
HVO_0798	dolichyl-phosphate mannosyltransferase AglD	6.57	1	3	4	14	12.2244	6.57	4	8	628.475	5.93	3	6	624	66.9482	5.18604
HVO_0801	stomatin family protein	52.12	1	19	21	287	356.686	52.12	21	143	18501.6	52.12	21	144	424	46.3722	4.37354
HVO_0806	pyruvate kinase	39.49	1	16	16	94	112.268	39.49	16	47	5416.67	39.49	16	47	585	62.004	4.53857
HVO_0809	methionine--tRNA ligase	27.03	1	15	15	62	74.1207	27.03	15	31	3728.15	27.03	15	31	740	81.8859	4.37354
HVO_0812	phosphoenolpyruvate synthase	50.59	1	35	35	645	695.992	49.41	33	321	35282.2	50.59	35	324	761	83.0813	4.62744
HVO_0817	phytoene dehydrogenase (phytoene desaturase)	47.06	1	17	17	100	104.139	46.82	16	49	5444.3	47.06	17	51	425	46.1351	4.98291
HVO_0818	threonine synthase	4.88	1	2	2	6	5.9144	4.88	2	3	222.732	4.88	2	3	389	40.7907	4.31006
HVO_0824	probable glycosyltransferase, type 1	29.83	1	7	7	31	33.6504	29.83	7	15	1554.27	29.83	7	16	352	39.6008	5.08447
HVO_0826	peptidase M42 family protein	24.71	1	6	6	48	55.4964	24.71	6	24	2310.04	24.71	6	24	348	37.7247	4.53857
HVO_0829	peptidase S9 family protein	14.47	1	5	5	17	10.4281	14.47	5	8	609.761	14.47	5	9	608	67.4365	4.53857
HVO_0832	alpha/beta hydrolase fold protein	22.73	1	5	5	57	56.4821	22.73	5	29	3460.47	22.73	5	28	308	33.2725	4.66553
HVO_0836	probable M28 family peptidase (homolog to aminopeptidase YwaD)	32.64	1	8	8	81	110.427	32.64	8	40	5590.94	32.64	8	41	435	46.9089	4.62744
HVO_0841	cytochrome bc1 complex cytochrome b/c subunit	27.56	1	5	5	43	48.2461	27.56	5	22	2114.29	27.56	5	21	254	28.7668	5.71924
HVO_0842	cytochrome bc1 complex cytochrome b subunit	6.44	1	2	2	8	4.59351	6.44	2	4	372.943	6.44	2	4	264	30.5019	6.88818
HVO_0843	conserved hypothetical protein	34.11	1	5	5	22	22.8367	34.11	5	11	1030.15	34.11	5	11	129	14.7227	5.56689
HVO_0845	conserved hypothetical protein	25	1	4	4	22	28.9551	25	4	11	1222.03	25	4	11	276	30.0226	4.15771
HVO_0850	proteasome-activating nucleotidase	39.51	1	11	11	66	76.5598	34.32	10	32	3974.03	39.51	11	34	405	45.6426	4.60205
HVO_0854	DNA double-strand break repair ATPase Rad50	8.51	1	5	5	12	16.0175	8.51	5	6	616.952	8.51	5	6	893	100.028	4.57666
HVO_0859	FeS assembly ATPase SufC	31.56	1	9	9	58	54.7151	31.56	9	29	3226.44	31.56	9	29	301	33.4335	4.34814
HVO_0860	SufB domain protein	40.34	1	13	13	109	103.58	38.66	12	55	6151.59	40.34	13	54	476	53.2137	4.69092
HVO_0861	SufB domain protein	40.55	1	11	11	86	100.646	37.06	10	42	4960.94	40.3	10	44	402	44.6577	4.23389
HVO_0865	FkbM family methyltransferase	14.68	1	3	3	10	12.6113	14.68	3	5	558.218	14.68	3	5	252	27.6889	5.49072
HVO_0869	glutamate synthase large subunit	45.86	1	49	50	289	332.321	45.53	49	142	17017.6	45.86	50	147	1511	163.807	4.70361
HVO_0870	proline--tRNA ligase	32.38	1	10	10	56	53.201	29.92	9	26	3610.17	32.38	10	30	488	54.9084	4.43701
HVO_0874	beta-lactamase domain protein	25.94	1	13	13	70	81.2797	25.94	13	35	4325.87	25.94	13	35	640	71.9022	5.13525
HVO_0880	conserved hypothetical protein	57	1	17	17	101	76.2021	57	17	53	4414.45	54.4	16	48	307	36.3149	4.7417
HVO_0881	signal peptide peptidase	23.72	1	5	6	22	19.0698	23.72	6	11	1315.22	23.72	6	11	333	35.2084	4.37354
HVO_0882	DUF373 family protein	4.23	1	2	2	2					127.266	4.23	2	2	378	40.2063	4.55127
HVO_0887	oxoglutarate--ferredoxin oxidoreductase beta subunit	62.37	1	12	12	253	207.508	62.37	12	128	12792.8	62.37	12	125	287	31.0256	4.729
HVO_0888	oxoglutarate--ferredoxin oxidoreductase alpha subunit	55.12	1	23	23	272	311.167	51.54	22	136	16923.4	55.12	23	136	586	63.9862	4.48779
HVO_0892	ABC-type transport system periplasmic substrate-binding protein (probable substrate copper)	13.42	1	7	7	22	20.8822	11.54	6	10	1207.21	13.42	7	12	641	67.0591	4.70361
HVO_0893	methylmalonyl-CoA mutase subunit A	8.48	1	3	3	8	9.63631	8.48	3	4	217.959	8.48	3	4	566	63.1154	4.36084
HVO_0894	acyl-CoA synthetase	40.63	2	7	17	107	127.349	36.25	16	53	5455.81	40.63	17	54	662	74.3046	4.4751
HVO_0896	acyl-CoA synthetase	10.19	1	3	3	5	6.08564	6.48	2	2	304.656	10.19	3	3	540	59.8211	4.56396
HVO_0899	ABC-type transport system periplasmic substrate-binding protein (probable substrate branched-chain amino acids)	21.89	1	6	6	39	51.9068	21.89	6	19	2266.41	21.89	6	20	466	49.1795	4.1958
HVO_0902	ABC-type transport system ATP-binding protein (probable substrate branched-chain amino acids)	22.22	1	5	5	16	15.0204	22.22	5	8	990.271	22.22	5	8	252	27.3051	4.65283
HVO_0903	ABC-type transport system ATP-binding protein (probable substrate branched-chain amino acids)	11.34	1	2	2	4	4.33268	11.34	2	2	210.309	11.34	2	2	247	27.0637	4.61475
HVO_0907	cox-type terminal oxidase subunit I	9.85	1	4	4	33	22.5981	9.85	4	17	1521.19	9.02	3	16	599	65.7167	5.10986
HVO_0908	conserved hypothetical protein	37.82	1	2	2	11	9.53431	37.82	2	6	307.578	37.82	2	5	119	12.5624	4.22119
HVO_0911	GTP-binding protein Drg	5.42	1	2	2	4	4.14172	5.42	2	2	198.163	5.42	2	2	369	40.4539	4.80518
HVO_0913	MATE efflux family protein	6.04	1	3	3	5	2.36149	6.04	3	3	166.682	4.38	2	2	480	49.6817	5.16064
HVO_0914	probable lyase (homolog to lactoylglutathione lyase)	15.83	1	4	4	14	7.40072	11.97	3	6	628.135	15.83	4	8	259	29.9244	4.36084
HVO_0915	archaeosortase A	6.6	1	2	2	8	5.48439	6.6	2	4	377.93	6.6	2	4	303	33.0707	5.36377
HVO_0933	P-type transport ATPase (probable substrate copper/metal cation)	10.5	1	6	6	12	17.0754	10.5	6	7	518.689	8.91	5	5	943	99.2173	4.55127
HVO_0940	P-type transport ATPase (probable substrate copper/metal cation)	23.43	1	11	11	51	73.8402	23.43	11	26	3408.41	19.2	10	25	828	85.9422	4.52588
HVO_0944	ba3-type terminal oxidase subunit II	18.99	1	3	3	16	19.5281	18.99	3	8	1053.41	18.99	3	8	179	19.3662	4.28467
HVO_0945	ba3-type terminal oxidase subunit I	4.24	1	3	3	20	18.7466	4.24	3	10	1028.41	4.24	3	10	589	64.2958	6.7124
HVO_0950	2-dehydro-3-deoxy-phosphogluconate aldolase, bacterial-type	10.96	1	2	2	4	2.95293	10.96	2	2	220.741	10.96	2	2	219	22.4017	4.05615
HVO_0951	hypothetical protein	29.43	1	7	7	24	27.3204	29.43	7	12	1325.57	29.43	7	12	333	38.1131	4.69092
HVO_0953	conserved hypothetical protein	15.2	1	9	9	27	25.7113	15.2	9	14	1428.04	13.73	7	13	612	65.8996	4.64014
HVO_0958	conserved hypothetical protein	18.92	1	2	2	6	5.21218	18.92	2	3	338.703	18.92	2	3	148	15.5125	10.2573
HVO_0959	conserved hypothetical protein	14.47	1	3	3	8	6.40571	14.47	3	4	315.589	14.47	3	4	228	25.7457	4.84326
HVO_0960	probable oxidoreductase (aldo-keto reductase family protein)	31.67	1	6	6	23	25.9495	31.67	6	11	1299.24	31.67	6	12	281	30.5751	4.58936
HVO_0965	AMP phosphorylase (ribose-1,5-bisphosphate forming)	6.1	1	2	2	6	4.81707	6.1	2	3	266.378	6.1	2	3	492	52.0909	4.83057
HVO_0966	ribose-1,5-bisphosphate isomerase (ribulose-bisphosphate forming)	19.2	1	5	5	16	18.6489	19.2	5	8	962.285	19.2	5	8	323	34.8546	5.23682
HVO_0972	DUF1628 family protein	35.84	1	3	3	54	75.0232	35.84	3	27	2977.08	35.84	3	27	173	17.6607	4.09424
HVO_0973	pyridoxal phosphate-dependent aminotransferase (probable aspartate aminotransferase)	50.26	1	13	13	77	80.5017	50.26	13	38	4621.43	50.26	13	39	384	41.4402	4.41162
HVO_0974	6,7-dimethyl-8-ribityllumazine synthase	38.06	1	4	4	9	13.4982	31.34	3	4	765.812	38.06	4	5	134	13.897	4.55127
HVO_0979	NADH dehydrogenase-like complex subunit B	43.35	1	9	9	64	60.6485	35.19	8	30	4018.56	43.35	9	34	233	26.1219	5.0083
HVO_0980	NADH dehydrogenase-like complex subunit CD	61.4	2	27	27	347	355.227	57.81	25	168	21800.5	61.4	27	179	557	63.4437	4.52588
HVO_0981	NADH dehydrogenase-like complex subunit H	8.88	1	3	3	10	11.6662	8.88	3	5	600.061	8.88	3	5	349	36.917	5.18604
HVO_0982	NADH dehydrogenase-like complex subunit I	19.61	1	2	2	14	17.4814	19.61	2	7	605.23	19.61	2	7	153	17.6955	4.88135
HVO_0984	NADH dehydrogenase-like complex subunit J2	7.38	1	2	2	5	0	7.38	2	2	210.701	7.38	2	3	122	12.8376	4.53857
HVO_0986	NADH dehydrogenase-like complex subunit L	8.26	1	5	5	43	33.6589	8.26	5	21	2214.37	8.26	5	22	678	71.7413	6.13818
HVO_0987	NADH dehydrogenase-like complex subunit M	7.27	1	4	4	17	13.4036	7.27	4	8	1074.56	7.27	4	9	509	54.7096	5.08447
HVO_0988	NADH dehydrogenase-like complex subunit N	11.46	1	4	4	20	23.6872	11.46	4	10	1145.92	11.46	4	10	506	52.238	4.64014
HVO_0990	DHH family phosphoesterase	13.58	1	3	4	5	2.70744	7.61	2	2	186.205	11.32	3	3	486	51.8813	4.58936
HVO_0996	DUF21/CBS domain protein	34.33	1	12	12	43	49.6687	30.25	10	20	2742.45	34.33	12	23	367	39.107	4.51318
HVO_0999	DRTGG domain protein	14.81	1	4	4	14	11.4872	14.81	4	7	555.337	14.81	4	7	378	39.802	4.43701
HVO_1000	acyl-CoA synthetase (homolog to acetate--CoA ligase (ADP-forming))	25.68	1	15	15	71	52.7719	24.1	14	35	3839.16	25.68	15	36	697	74.5075	4.13232
HVO_1006	ABC-type transport system ATP-binding protein	32.18	1	5	5	26	35.8987	32.18	5	13	1499.03	32.18	5	13	317	32.7206	4.38623
HVO_1008	GFO family oxidoreductase	6.33	1	2	2	8	9.91443	6.33	2	4	464.75	6.33	2	4	332	35.9598	4.71631
HVO_1009	probable oxidoreductase (aldo-keto reductase family protein)	60.29	1	18	18	163	176.554	60.29	18	81	10287.7	60	17	82	340	38.8106	4.57666
HVO_1014	cox-type terminal oxidase subunit II	14.68	1	2	2	38	30.5282	14.68	2	19	2181.6	14.68	2	19	252	27.7107	4.58936
HVO_1018	RecJ domain protein	46.45	1	24	25	207	229.088	46.45	25	102	12838.7	46.45	25	105	633	69.7502	4.57666
HVO_1020	HEAT-PBS family protein	41.77	1	14	14	245	252.021	37.47	13	115	15851.8	41.77	14	130	419	45.5223	3.95459
HVO_1022	NamA family oxidoreductase (homolog to old yellow enzyme)	12.15	1	3	3	8	7.18138	9.12	2	3	531.073	9.94	2	5	362	39.6035	4.81787
HVO_1023	conserved hypothetical protein	14.76	1	3	3	10	11.6523	14.76	3	5	652.877	14.76	3	5	271	30.2447	4.62744
HVO_1025	acetyl-CoA C-acyltransferase	13.58	1	3	3	17	18.5169	13.58	3	8	991.462	13.58	3	9	383	40.7066	4.56396
HVO_1031	thioredoxin-disulfide reductase	16.08	1	3	3	13	11.1265	16.08	3	6	581.684	16.08	3	7	342	37.4198	4.4624
HVO_1034	type IV pilus biogenesis complex ATPase subunit	27.84	1	10	10	33	42.6766	25.18	9	16	1581.26	27.84	10	17	564	64.1927	4.75439
HVO_1038	uracil-DNA glycosylase superfamily protein	16.35	1	3	3	11	9.48323	16.35	3	6	420.321	16.35	3	5	208	22.7219	4.61475
HVO_1040	DnaJ domain protein	14.25	1	4	4	14	17.1843	14.25	4	7	820.902	14.25	4	7	379	38.3081	9.45166
HVO_1044	imidazoleglycerol-phosphate synthase subunit HisF	9.63	1	2	2	9	5.25724	9.63	2	4	338.291	9.63	2	5	270	29.145	4.34814
HVO_1048	phosphoribosylformylglycinamidine synthase 2	6.98	1	3	3	12	11.8431	4.7	2	5	717.948	6.98	3	7	702	72.9193	4.18311
HVO_1054	aspartyl/glutamyl-tRNA(Asn/Gln) amidotransferase subunit A	5.2	1	2	2	4					390.724	5.2	2	4	423	43.8814	4.31006
HVO_1055	TrkA domain protein	23.01	1	4	4	10	8.27209	23.01	4	5	484.403	23.01	4	5	226	24.4382	4.38623
HVO_1057	Trk potassium uptake system protein TrkH	4.12	1	2	2	6	3.32792	4.12	2	3	120.623	4.12	2	3	534	57.3114	6.3667
HVO_1058	TrkA domain protein	13.03	1	5	5	16	18.1705	13.03	5	8	894.193	13.03	5	8	445	47.7312	4.34814
HVO_1061	oxidoreductase (homolog to thioredoxin-disulfide reductase)	21.24	1	4	4	12	16.4749	21.24	4	6	939.447	21.24	4	6	259	27.9977	4.50049
HVO_1062	phosphopantothenoylcysteine decarboxylase / phosphopantothenate--cysteine ligase	29.79	1	7	7	46	48.9026	29.79	7	23	2334.42	29.79	7	23	386	39.9533	4.67822
HVO_1065	Mrp-type sodium/proton antiporter system subunit E	14	1	2	2	14	16.1071	14	2	7	984.872	14	2	7	200	21.7402	4.67822
HVO_1066	Mrp-type sodium/proton antiporter system subunit D1	9.56	1	4	4	10	8.86358	9.56	4	5	508.454	9.56	4	5	565	58.0881	5.24951
HVO_1072	purine phosphoribosyltransferase (adenine phosphoribosyltransferase, xanthine-guanine phosphoribosyltransferase)	37.23	1	4	4	20	23.4018	37.23	4	10	1348.83	37.23	4	10	188	20.5195	4.60205
HVO_1076	sugar nucleotidyltransferase	18.32	1	4	4	9	5.12048	18.32	4	4	352.817	18.32	4	5	322	35.8303	4.1958
HVO_1079	sulfate adenylyltransferase small subunit	27.38	1	4	4	14	7.14879	27.38	4	7	453.263	27.38	4	7	325	37.5295	4.18311
HVO_1082	homolog to orotate phosphoribosyltransferase	30.48	1	5	5	14	15.3425	30.48	5	7	702.197	30.48	5	7	210	22.2851	4.42432
HVO_1084	adenylosuccinate lyase	44.49	1	15	15	67	75.0574	43.41	14	32	4342.61	44.49	15	35	463	50.7854	4.70361
HVO_1085	phosphoribosylglycinamide formyltransferase / phosphoribosylaminoimidazolecarboxamide formyltransferase	37.14	1	14	14	52	47.8313	34.1	12	25	2718.16	37.14	14	27	525	56.4225	4.39893
HVO_1091	proteasome alpha subunit	63.89	1	15	16	320	335.324	63.89	16	159	18426.8	63.89	16	161	252	27.5966	4.56396
HVO_1094	ribonuclease P protein component 3	52.81	1	9	9	38	41.3355	52.81	9	19	2052.83	52.81	9	19	231	25.578	5.31299
HVO_1095	conserved hypothetical protein	15.76	1	2	2	3	5.04849	15.76	2	3					184	18.8466	4.86865
HVO_1098	diaminopimelate decarboxylase	7.95	1	3	3	10	2.11195	7.95	3	5	396.337	7.95	3	5	415	44.4172	5.021
HVO_1099	2,3,4,5-tetrahydropyridine-2,6-dicarboxylate N-succinyltransferase	28.57	1	5	5	20	12.1884	16.07	4	8	890.75	28.57	5	12	280	30.1397	4.43701
HVO_1103	conserved hypothetical protein	16.67	1	4	4	16	14.8761	13.07	3	7	902.835	16.67	4	9	306	31.1868	4.7417
HVO_1110	ABC-type transport system periplasmic substrate-binding protein (probable substrate cobalamin)	15.45	1	3	3	24	23.2121	15.45	3	12	2011.01	15.45	3	12	382	39.6163	4.24658
HVO_1112	ABC-type transport system ATP-binding protein (probable substrate cobalamin)	24.79	1	8	8	37	42.1385	24.79	8	19	1925.16	24.79	8	18	476	49.3666	4.55127
HVO_1123	thioredoxin-disulfide reductase	11.46	1	3	3	14	8.30085	8.31	2	6	714.071	11.46	3	8	349	37.3218	4.32275
HVO_1125	cysteine--tRNA ligase	25.91	1	8	8	47	67.5589	24.49	7	23	2948.22	25.91	8	24	494	55.1833	4.56396
HVO_1130	conserved hypothetical protein	35.75	1	4	4	28	21.8782	35.75	4	14	1408.98	35.75	4	14	193	20.0574	4.77979
HVO_1132	adenylosuccinate synthase	42.44	1	18	18	76	76.4039	36.57	16	35	4882.72	42.44	18	41	443	48.2009	4.56396
HVO_1134	conserved hypothetical protein	24.44	1	12	12	31	26.8368	19.68	11	15	1520.11	24.44	12	16	757	80.6341	4.34814
HVO_1137	ion channel pore / TrkA domain protein	16.3	1	6	6	24	17.7519	16.3	6	12	1018.25	16.3	6	12	552	58.6961	4.56396
HVO_1140	acyl-CoA dehydrogenase	20.79	1	7	7	29	37.5146	20.79	7	15	1542.08	20.79	7	14	380	41.1672	4.55127
HVO_1145	30S ribosomal protein S1e	80.91	1	18	18	916	1005.25	78.64	16	458	44488.5	80.91	18	458	220	24.7995	4.85596
HVO_1148	30S ribosomal protein S15	28.39	1	3	3	11	17.3232	24.52	2	5	892.833	28.39	3	6	155	17.5188	4.90674
HVO_1164	HD family hydrolase	20.74	1	5	5	19	11.509	20.74	5	10	814.135	20.74	5	9	270	29.8453	4.86865
HVO_1165	mechanosensitive channel protein MscS	32.78	1	6	6	37	37.1499	19.87	5	18	1932.4	32.78	6	19	302	32.5821	4.90674
HVO_1168	probable glycosyltransferase, type 1	15.86	1	5	5	17	18.4862	15.86	5	9	1194.76	13.6	4	8	353	39.0763	5.0083
HVO_1169	probable glycosyltransferase, type 1	14.4	1	4	4	10	4.87675	14.4	4	5	234.637	14.4	4	5	368	40.7983	4.729
HVO_1175	DUF2110 family protein	13.78	1	2	2	4	4.39877	13.78	2	2	184.707	13.78	2	2	225	24.4472	4.62744
HVO_1176	conserved hypothetical protein	22.71	1	5	5	17	3.25204	18.73	4	8	949.775	22.71	5	9	251	27.6551	5.10986
HVO_1181	transcription regulator (homolog to phosphate uptake regulator)	14.58	1	4	4	17	20.2221	10.2	3	8	948.1	14.58	4	9	343	38.3827	4.94482
HVO_1184	DUF1511 family protein	23.75	1	8	8	30	26.9943	21.11	7	14	1722.24	23.75	8	16	379	40.3176	4.22119
HVO_1189	aldehyde dehydrogenase	56.1	1	24	24	234	176.305	48.82	23	117	10265.8	56.1	24	117	508	56.136	4.58936
HVO_1191	proline dehydrogenase	17.92	1	3	3	8	5.20033	17.92	3	4	447.337	17.92	3	4	279	30.9514	5.021
HVO_1198	UspA domain protein	23.45	1	3	3	8	7.58891	23.45	3	4	481.862	23.45	3	4	145	15.6209	4.75439
HVO_1212	KaiC-type circadian regulator CirA	24.39	1	5	5	18	26.7483	24.39	5	9	1310.28	24.39	5	9	246	27.5458	4.44971
HVO_1228	halocyanin	21.68	1	13	13	150	170.832	21.68	13	74	9025.94	21.68	13	76	821	83.6513	4.17041
HVO_1235	creatininase	27.27	1	5	5	14	6.89736	13.64	3	6	456.344	27.27	5	8	264	29.2472	4.84326
HVO_1236	acyl-CoA synthetase	2.8	1	2	2	5	4.25785	2.8	2	2	207.295	2.8	2	3	535	59.1098	4.60205
HVO_1238	probable oxidoreductase (aldo-keto reductase family protein)	32.72	1	8	8	56	67.7757	32.72	8	27	4404.49	32.72	8	29	324	36.6457	4.67822
HVO_1240	conserved hypothetical protein	21.25	1	5	5	22	17.5472	21.25	5	11	1044.68	21.25	5	11	353	37.4432	4.48779
HVO_1241	SCO1/SenC/PrrC family protein	19.73	1	2	2	14	19.6673	19.73	2	7	860.758	19.73	2	7	223	24.5717	4.44971
HVO_1242	conserved hypothetical protein	23.61	1	9	9	36	33.2419	23.61	9	18	1676.61	23.61	9	18	432	47.071	4.75439
HVO_1245	probable disulfide bond formation protein	16.3	1	3	3	38	39.4284	16.3	3	19	2147.96	16.3	3	19	227	24.1855	4.50049
HVO_1257	AAA-type ATPase (MoxR subfamily)	21.01	1	6	6	20	25.2437	21.01	6	10	1182.64	21.01	6	10	338	37.44	4.66553
HVO_1258	conserved hypothetical protein	9.12	1	3	3	10	8.93944	9.12	3	5	485.856	9.12	3	5	307	31.8479	4.23389
HVO_1260	von Willebrand factor type A domain protein	9.05	1	5	5	35	32.6289	9.05	5	17	2037.93	9.05	5	18	818	85.1193	4.65283
HVO_1261	conserved hypothetical protein	12.88	1	6	6	18	14.8747	12.88	6	9	768.742	12.88	6	9	598	62.5971	4.64014
HVO_1262	probable NhaC-type sodium/proton antiporter	7.84	1	2	2	10	9.57171	7.84	2	5	462.297	7.84	2	5	485	49.9431	4.67822
HVO_1264	conserved hypothetical protein	10.6	1	2	2	11	12.6596	10.6	2	5	759.739	10.6	2	6	217	23.4163	4.22119
HVO_1265	Lrp/AsnC family transcription regulator	9.94	1	2	2	3	3.54269	9.94	2	3					161	17.9698	4.36084
HVO_1266	pyridoxal phosphate-dependent aminotransferase (probable aspartate aminotransferase)	9.92	1	2	2	14	21.7132	9.92	2	7	896.264	9.92	2	7	383	41.9683	4.48779
HVO_1268	conserved hypothetical protein	19.83	1	3	3	5	6.13513	19.83	3	3	223.278	15.61	2	2	237	26.3723	5.21143
HVO_1273	inosine-5'-monophosphate dehydrogenase	63.45	1	19	19	278	295.787	60.84	18	136	14831.1	63.45	19	142	498	53.2531	4.55127
HVO_1281	probable glycosyltransferase, type 1	11.76	1	3	3	10	6.83735	11.76	3	5	498.071	11.76	3	5	357	38.701	5.87158
HVO_1284	GTP cyclohydrolase III	16.48	1	4	4	13	17.9828	16.48	4	7	950.022	12.64	3	6	261	28.8911	4.70361
HVO_1291	fumarylacetoacetase family protein	14.81	1	2	2	8	2.74911	14.81	2	4	330.968	14.81	2	4	243	26.2569	4.55127
HVO_1294	GMC family oxidoreductase	18.25	1	6	6	24	31.3046	18.25	6	12	1595.67	18.25	6	12	526	56.6733	4.94482
HVO_1300	triosephosphate isomerase	20.09	1	4	4	17	13.5844	20.09	4	8	991.33	20.09	4	9	214	21.3196	4.25928
HVO_1304	pyruvate--ferredoxin oxidoreductase beta subunit	55.13	1	10	10	297	278.41	55.13	10	145	15112.6	55.13	10	152	312	34.4753	4.98291
HVO_1305	pyruvate--ferredoxin oxidoreductase alpha subunit	48.81	1	20	20	418	482.809	47.54	19	206	25246.8	48.81	20	212	631	68.4271	4.48779
HVO_1306	chorismate synthase	29.61	1	7	7	50	67.01	29.61	7	25	3002.46	29.61	7	25	385	41.9212	4.83057
HVO_1327	AAA-type ATPase (CDC48 subfamily)	18.34	1	7	9	23	27.3855	18.34	9	12	1165.67	16.3	8	11	736	78.1178	4.88135
HVO_1337	rpa-associated protein	10.43	1	4	4	14	8.78682	10.43	4	7	514.631	10.43	4	7	623	64.8293	3.67529
HVO_1338	replication protein A	7.96	1	3	3	8	5.19018	7.96	3	4	487.974	7.96	3	4	427	45.9535	4.36084
HVO_1340	probable glycosyltransferase, type 1	5.33	1	1	2	6	5.10991	5.33	2	3	181.79	5.33	2	3	375	41.0478	4.42432
HVO_1346	GTP-binding protein HflX	63.97	1	26	26	119	135.84	63.97	26	59	7553.42	63.97	26	60	433	48.1825	4.729
HVO_1348	probable YjeF family carbohydrate kinase	47.49	1	15	15	119	155.721	47.49	15	60	7107.44	47.49	15	59	478	48.8084	4.44971
HVO_1354	DNA mismatch repair protein MutS	15.17	1	8	8	21	15.9048	14.14	7	10	968.096	15.17	8	11	580	62.1286	4.56396
HVO_1368	probable metallo-beta-lactamase family hydrolase	11.24	1	3	3	13	16.1813	7.49	2	6	795.554	11.24	3	7	267	29.2748	4.48779
HVO_1369	DUF124 family protein	29.55	1	2	2	10	15.7545	29.55	2	5	305.777	29.55	2	5	220	22.9522	4.4624
HVO_1370	gamma-glutamyl phosphate reductase	26.35	1	8	8	38	28.552	26.35	8	19	1922.92	26.35	8	19	444	48.0876	4.33545
HVO_1371	glutamate 5-kinase	12.62	1	3	4	10	9.65509	12.62	4	5	537.174	12.62	4	5	301	31.9708	4.24658
HVO_1373	acyl-CoA dehydrogenase	25.59	1	6	6	18	21.1002	25.59	6	9	950.226	25.59	6	9	383	42.5214	4.61475
HVO_1374	acyl-CoA synthetase	7.78	1	4	4	16	15.9125	7.78	4	8	892.198	7.78	4	8	553	61.1188	4.50049
HVO_1380	methylmalonyl-CoA mutase subunit A	14.52	1	4	4	10	7.98802	14.52	4	5	359.127	14.52	4	5	558	61.8671	4.41162
HVO_1387	enoyl-CoA hydratase	31.91	1	6	6	20	17.0028	31.91	6	11	944.22	17.12	4	9	257	27.5335	4.51318
HVO_1394	probable NhaC-type sodium/proton antiporter	7.75	1	4	4	16	10.6178	5.62	3	7	1138.49	7.75	4	9	516	52.9502	4.84326
HVO_1395	M20 family amidohydrolase (homolog to indole-3-acetyl-aspartic acid hydrolase)	14.99	1	5	5	14	17.3792	14.99	5	7	911.116	14.99	5	7	427	45.3819	4.56396
HVO_1396	FAD-dependent oxidoreductase (homolog to geranylgeranyl reductase)	40.34	1	14	14	85	99.4997	40.34	14	43	4271.75	40.34	14	42	471	51.0359	4.4751
HVO_1398	ABC-type transport system permease protein (probable substrate sugar)	7.08	1	2	2	8	9.68746	7.08	2	4	399.669	7.08	2	4	367	38.3765	6.56592
HVO_1400	ABC-type transport system ATP-binding protein (probable substrate sugar)	74.95	1	24	24	193	191.594	72.83	23	97	9696.8	74.95	24	96	519	56.7734	4.67822
HVO_1401	ABC-type transport system periplasmic substrate-binding protein (probable substrate sugar)	63.93	1	15	15	856	887.971	63.93	15	434	35478.4	58.62	14	422	377	39.1886	4.18311
HVO_1402	phosphohexomutase (phosphoglucomutase / phosphomannomutase)	24.94	1	9	9	32	28.9543	24.94	9	16	1582.65	24.94	9	16	453	47.4706	4.62744
HVO_1407	HTH domain protein	9.78	1	2	2	4	1.75209	9.78	2	2	141.367	9.78	2	2	225	24.8666	4.44971
HVO_1412	diphosphomevalonate decarboxylase	8.02	1	3	3	10	6.7699	8.02	3	5	466.053	8.02	3	5	324	35.3949	4.77979
HVO_1424	conserved hypothetical protein	8.08	1	3	3	7	8.52895	8.08	3	4	378.718	5.29	2	3	359	40.8783	4.60205
HVO_1443	ABC-type transport system ATP-binding protein	23.94	1	6	6	26	35.3683	22.12	5	13	1825.61	23.94	6	13	330	36.2952	4.70361
HVO_1444	3-hydroxyacyl-CoA dehydrogenase	16.08	1	4	4	14	14.2303	16.08	4	7	776.106	16.08	4	7	286	30.8303	4.4624
HVO_1447	propionyl-CoA carboxylase carboxyltransferase component	33.39	1	14	14	69	79.6415	33.39	14	34	4088.11	33.39	14	35	581	63.5844	4.70361
HVO_1453	glutamate dehydrogenase (NADP)	38.85	1	13	13	76	74.3764	28.78	10	34	5077.78	38.85	13	42	417	45.7016	4.48779
HVO_1454	aspartate carbamoyltransferase catalytic subunit	62.83	1	13	13	59	60.4565	62.83	13	29	3658.33	62.83	13	30	304	33.6538	4.91943
HVO_1459	ThuA family protein	22.69	1	3	3	12	16.9453	22.69	3	6	846.377	22.69	3	6	238	26.8049	4.66553
HVO_1465	naphthoate synthase	38.03	1	9	9	50	61.9624	35.08	8	24	2806.82	38.03	9	26	305	33.9113	4.83057
HVO_1469	2-succinyl-5-enolpyruvyl-6-hydroxy-3-cyclohexene-1-carboxylate synthase	22.77	1	9	10	34	32.687	22.77	10	17	1833.79	22.77	10	17	584	63.3085	4.79248
HVO_1478	transcription initiation factor TFB	23.34	2	7	7	36	33.0958	23.34	7	18	1822.18	23.34	7	18	317	35.71	5.46533
HVO_1479	CHP03663 family protein	8.96	1	3	3	12	19.0604	8.96	3	6	951.88	8.96	3	6	547	57.3073	5.98584
HVO_1481	UspA domain protein	34.97	1	4	4	19	18.2632	34.97	4	9	901.709	34.97	4	10	163	17.6586	4.39893
HVO_1488	D-gluconate dehydratase	48.3	2	16	16	242	256.738	48.3	16	121	13748.3	48.3	16	121	412	45.7655	4.60205
HVO_1494	fructose-1,6-bisphosphate aldolase, class II	15.15	1	4	4	17	14.2736	15.15	4	9	688.706	11.52	3	8	330	36.2795	4.34814
HVO_1496	phosphotransferase system component I	19.65	1	7	7	21	18.0624	19.65	7	10	1124.56	19.65	7	11	565	60.2876	4.2085
HVO_1502	3-isopropylmalate dehydrogenase	28.7	1	7	7	41	35.7435	20.99	6	18	2220.41	28.7	7	23	324	33.7037	4.23389
HVO_1504	3-isopropylmalate dehydratase large subunit	11.84	1	5	5	16	15.6261	11.84	5	8	1196.35	11.84	5	8	473	51.5879	4.55127
HVO_1506	ketol-acid reductoisomerase	57.18	1	12	12	243	209.282	51.15	10	100	13958.8	57.18	12	143	348	37.85	4.33545
HVO_1507	acetolactate synthase small subunit	69.72	1	13	13	68	83.0538	69.72	13	34	4380.07	69.27	12	34	218	23.6941	4.94482
HVO_1508	acetolactate synthase large subunit	40.2	1	12	12	289	369.415	40.2	12	144	16189	40.2	12	145	587	62.3217	4.36084
HVO_1510	2-isopropylmalate synthase	12.73	1	4	4	10	12.1002	12.73	4	5	668.739	12.73	4	5	440	47.7115	4.81787
HVO_1513	conserved hypothetical protein	14.04	1	2	2	12	20.0727	14.04	2	6	947.131	14.04	2	6	228	25.0754	5.07178
HVO_1517	dolichyl-phosphate hexosyltransferase AglJ	31.68	1	7	7	37	21.9133	31.68	7	18	1899.75	31.68	6	19	303	33.2486	4.81787
HVO_1522	hexuronic acid methyltransferase AglP	58.58	1	12	12	60	57.9455	58.58	12	29	3456.25	58.58	12	31	239	26.2465	4.98291
HVO_1523	agl cluster protein AglQ	18.33	1	3	3	13	12.7525	18.33	3	7	583.297	18.33	3	6	371	42.1068	6.03662
HVO_1523_A	glycosyltransferase AglE	12.5	1	3	3	19	9.53076	5.26	2	9	873.191	12.5	3	10	304	33.8472	7.07861
HVO_1528	glycosyltransferase AglI	9.15	1	2	2	10	8.8419	9.15	2	5	431.683	9.15	2	5	295	32.8252	4.71631
HVO_1529	glycosyltransferase AglG	19.17	1	7	7	48	41.8122	19.17	7	24	2513.06	19.17	7	24	313	35.7795	4.58936
HVO_1530	dolichyl-monophosphooligosaccharide--protein glycotransferase AglB	18.03	1	15	15	98	110.647	18.03	15	48	5884.9	18.03	15	50	1054	113.604	4.56396
HVO_1531	UDP-glucose 6-dehydrogenase	6.74	1	3	3	6	6.16104	6.74	3	3	222.897	6.74	3	3	430	45.9383	4.50049
HVO_1532	DUF368 family protein	6.52	1	2	2	8	8.94562	6.52	2	4	476.801	6.52	2	4	322	32.7658	6.53662
HVO_1538	glycerol-3-phosphate dehydrogenase subunit A	23.72	1	10	10	62	68.8672	23.72	10	31	3684.94	23.72	10	31	586	63.4467	4.70361
HVO_1539	glycerol-3-phosphate dehydrogenase subunit B	62.09	1	15	15	82	86.4747	62.09	15	41	4809.85	62.09	15	41	422	43.6158	4.71631
HVO_1540	glycerol-3-phosphate dehydrogenase subunit C	20.64	1	8	8	49	60.2261	18.12	7	24	3435.15	20.64	8	25	436	48.5915	4.61475
HVO_1541	glycerol kinase	22.75	1	9	9	41	39.6716	19.41	8	19	2713.41	19.22	8	22	510	56.7025	4.50049
HVO_1542	conserved hypothetical protein	11.02	1	2	2	40	52.756	11.02	2	20	3139.02	11.02	2	20	354	36.1221	5.47803
HVO_1545	dihydroxyacetone kinase subunit DhaL	27.59	1	4	5	17	8.65466	27.59	5	9	721.32	27.59	5	8	232	24.8222	4.4751
HVO_1546	dihydroxyacetone kinase subunit DhaK	28.31	1	9	9	43	39.4522	28.01	8	21	2247.27	28.31	9	22	332	34.8247	4.22119
HVO_1547	isoleucine--tRNA ligase	12.27	1	8	8	30	36.1484	12.27	8	15	1476.99	12.27	8	15	1043	117.92	4.29736
HVO_1550	acyl-CoA thioester hydrolase	50	1	5	5	16	11.0127	43.13	4	7	610.612	37.5	4	9	160	17.6306	4.55127
HVO_1552	ArsR family transcription regulator	35.44	1	4	4	10	7.61962	19.9	2	3	663.626	35.44	4	7	206	20.8469	4.65283
HVO_1554	TraB family protein	13.55	1	5	5	26	31.5353	13.55	5	13	1365.54	13.55	5	13	561	58.9564	4.57666
HVO_1558	cytochrome P450	14.29	1	6	6	19	17.3238	14.29	6	10	897.942	11.98	5	9	434	48.4366	4.91943
HVO_1562	proteasome beta subunit	32.92	1	7	7	130	161.336	32.92	7	64	7774.31	32.92	7	66	243	25.9779	4.62744
HVO_1568	alpha/beta hydrolase fold protein	10.11	1	3	3	10	10.5276	10.11	3	5	636.514	10.11	3	5	277	29.4358	4.94482
HVO_1570	DNA topoisomerase VI subunit A	34.7	1	8	8	32	34.829	25.14	6	15	2232.24	34.7	8	17	366	41.8034	4.62744
HVO_1571	DNA topoisomerase VI subunit B	25.69	1	14	14	60	59.9375	23.31	13	30	3314.51	25.69	14	30	798	87.3846	4.729
HVO_1572	DNA gyrase subunit B	18.78	1	7	8	36	40.1371	18.78	8	20	1183.26	13.46	6	16	639	71.1694	4.83057
HVO_1573	DNA gyrase subunit A	17.98	1	14	14	48	41.692	17.98	14	24	2706.93	17.98	14	24	862	94.7946	4.56396
HVO_1575	arginase	45.48	1	7	7	35	48.2479	45.48	7	18	1402.52	45.48	7	17	299	30.9983	4.57666
HVO_1577	conserved hypothetical protein	34.46	1	3	3	7	8.68862	34.46	3	4	356.225	14.12	2	3	177	19.3657	4.7417
HVO_1578	probable NADH dehydrogenase	42.57	1	18	18	299	399.764	42.57	18	149	21451.6	42.57	18	150	397	42.7902	4.39893
HVO_1579	uridine phosphorylase	10.66	1	2	2	10	6.11066	10.66	2	5	404.647	10.66	2	5	272	29.0022	4.64014
HVO_1589	molecular chaperone DnaJ	9.35	1	3	3	7	4.94487	6.23	2	3	493.08	9.35	3	4	385	41.8758	4.97021
HVO_1590	DnaK-type molecular chaperone Hsp70	28.16	1	12	12	79	97.1951	28.16	12	39	4606.58	28.16	12	40	625	67.2097	4.18311
HVO_1591	conserved hypothetical protein	31.44	1	5	5	22	26.3984	31.44	5	11	1375.96	31.44	5	11	264	28.7488	5.50342
HVO_1593	PAC2 family protein	24.6	1	3	3	12	12.7954	24.6	3	6	670.639	24.6	3	6	248	26.6116	4.4624
HVO_1594	tRNA/rRNA cytosine-C5-methylase	9.27	1	2	2	6	9.14166	9.27	2	3	409.149	9.27	2	3	313	34.5747	4.69092
HVO_1597	conserved hypothetical protein	20	1	2	2	5	4.6758	20	2	2	249.13	20	2	3	130	13.7098	4.44971
HVO_1601	ABC-type transport system ATP-binding protein (probable substrate sulfonate)	16.61	1	3	3	6	3.11504	16.61	3	3	189.018	16.61	3	3	271	28.9552	4.36084
HVO_1602	ABC-type transport system permease protein (probable substrate sulfonate)	8.65	1	2	2	6	6.30463	8.65	2	3	222.282	8.65	2	3	289	31.0094	4.99561
HVO_1603	ABC-type transport system periplasmic substrate-binding protein (probable substrate sulfonate)	32.18	1	5	5	65	86.5266	32.18	5	32	3092.72	32.18	5	33	348	37.1731	4.34814
HVO_1604	pyridoxal phosphate-dependent aminotransferase (probable aspartate aminotransferase)	7.24	1	3	3	12	14.3507	7.24	3	6	583.577	7.24	3	6	373	40.1677	4.43701
HVO_1605	probable NhaC-type sodium/proton antiporter	7.88	1	3	3	14	19.209	7.88	3	7	941.246	7.88	3	7	520	54.9019	4.85596
HVO_1609	conserved hypothetical protein	14.48	1	3	3	22	31.0909	14.48	3	11	1645.65	14.48	3	11	290	30.9787	4.57666
HVO_1613	probable glycosyltransferase, type 2	25.44	1	4	4	21	23.7335	25.44	4	11	1191.13	25.44	4	10	228	25.0756	4.79248
HVO_1615	conserved hypothetical protein	12.75	1	3	3	9	9.85438	12.75	3	5	446.59	12.75	3	4	251	28.3787	4.58936
HVO_1625	conserved hypothetical protein	3.52	1	2	2	6	7.1088	3.52	2	3	269.609	3.52	2	3	654	70.0514	4.04346
HVO_1626	homolog to UPF0173 family metal-dependent hydrolase	20.94	1	3	3	15	20.5071	20.94	3	7	967.645	20.94	3	8	277	30.5815	4.29736
HVO_1629	conserved hypothetical protein	6.97	1	2	2	8	0	6.97	2	4	171.864	6.97	2	4	531	56.3131	4.69092
HVO_1636	conserved hypothetical protein	21.59	1	2	2	4					233.701	21.59	2	4	88	9.42587	4.81787
HVO_1637	FKBP-type peptidylprolyl isomerase	33.01	1	7	7	63	61.1309	24.51	6	30	3360.08	33.01	7	33	306	33.7636	3.76416
HVO_1649	methionine adenosyltransferase	35.32	1	9	9	24	17.4039	25.62	8	11	816.353	35.32	9	13	402	43.4717	4.44971
HVO_1654	cysteine synthase	10.13	1	2	2	5	4.77518	10.13	2	2	155.092	10.13	2	3	306	32.2998	4.32275
HVO_1657	phosphoribosylamine--glycine ligase	7.94	1	3	3	8	6.46583	5.14	2	3	476.691	7.94	3	5	428	45.476	4.1958
HVO_1658	O-acetyltransferase (homolog to galactoside O-acetyltransferase)	12.22	1	2	2	6	8.54227	12.22	2	3	388.137	12.22	2	3	180	19.643	5.23682
HVO_1660	DisA-N domain protein	18.59	1	4	4	14	17.0059	18.59	4	7	1042.73	18.59	4	7	269	28.9347	4.729
HVO_1670	rRNA/tRNA 2'-O-methyltransferase complex protein Nop5	19.64	1	5	5	20	16.5508	19.64	5	10	1181.4	19.64	5	10	280	29.9791	4.91943
HVO_1673	conserved hypothetical protein	48.61	1	8	8	66	83.4529	48.61	8	33	4374.08	48.61	8	33	216	23.1975	4.57666
HVO_1675	magnesium transport protein CorA	24.46	1	7	7	23	20.39	24.46	7	11	1384.6	24.46	7	12	327	37.2106	4.55127
HVO_1684	threonine--tRNA ligase	52.88	1	28	28	175	200.451	48.06	26	86	10974.2	52.88	28	89	643	73.4408	4.44971
HVO_1685	conserved hypothetical protein	12.2	1	5	5	14	14.5196	12.2	5	7	822.993	12.2	5	7	492	54.5247	5.74463
HVO_1690	DHH family phosphoesterase	26.6	1	7	8	27	28.2284	26.6	8	14	1450.22	25.15	7	13	485	52.098	4.4751
HVO_1692	probable iron-sulfur protein (4Fe-4S)	34.52	1	20	21	156	168.732	34.52	21	77	9295.28	34.52	21	79	733	80.1559	4.48779
HVO_1693	conserved hypothetical protein	22.16	1	2	2	2					150.089	22.16	2	2	167	17.3245	4.34814
HVO_1696	L-lactate permease	3.16	1	2	2	3					255.93	3.16	2	3	570	60.0347	4.71631
HVO_1697	FAD-dependent oxidoreductase (GlcD/DLD_GlcF/GlpC domain fusion protein)	41.52	1	36	37	291	297.435	37.13	35	144	17445.3	41.52	37	147	1026	111.212	4.53857
HVO_1699	pyridoxal phosphate-dependent aminotransferase (homolog to histidinol-phosphate aminotransferase / aspartate aminotransferase)	6.08	1	2	2	2					99.4854	6.08	2	2	378	39.8175	4.44971
HVO_1705	ABC-type transport system periplasmic substrate-binding protein (probable substrate iron-III)	25.77	1	7	7	128	87.6672	25.77	7	62	5728.55	25.77	7	66	388	41.8593	4.34814
HVO_1707	ABC-type transport system ATP-binding protein (probable substrate iron-III)	26.74	1	5	5	18	17.5703	26.74	5	9	859.541	26.74	5	9	389	41.8615	4.39893
HVO_1710	alpha amylase	19.35	1	10	10	49	36.1028	16.4	9	24	2626.56	19.35	10	25	677	75.0207	4.44971
HVO_1711	glucoamylase	20.52	1	25	25	135	151.747	20.52	25	69	8041.19	20.32	24	66	1511	166.117	4.64014
HVO_1725	Orc1-type DNA replication protein	9.73	1	3	3	10	10.2094	9.73	3	5	534.912	9.73	3	5	401	44.5216	5.18604
HVO_1727	TATA-binding transcription initiation factor	25.27	1	5	5	26	27.9922	25.27	5	13	1814.81	25.27	5	13	186	19.8702	4.36084
HVO_1735	conserved hypothetical protein	17.12	1	8	8	35	33.8744	12.12	7	17	1963.72	17.12	8	18	660	75.739	4.50049
HVO_1741	conserved hypothetical protein	7.62	1	2	2	10	4.52372	7.62	2	5	277.919	7.62	2	5	328	37.5587	4.4624
HVO_1751	P-type transport ATPase (probable substrate copper/metal cation)	22.53	1	14	14	82	87.6176	22.53	14	42	4271.52	22.53	14	40	861	89.8992	4.39893
HVO_1760	ABC-type transport system ATP-binding protein (probable substrate iron-III)	21.16	1	4	5	27	8.70665	21.16	5	13	1095.88	21.16	5	14	293	32.419	4.57666
HVO_1778	catalase-peroxidase	25.21	1	14	14	83	66.5058	25.21	14	40	4035.28	22.56	13	43	718	79.9547	4.31006
HVO_1788	probable sulfite/nitrite reductase (ferredoxin)	31.76	1	12	12	93	89.7422	31.76	12	46	5055.15	31.76	12	47	592	66.564	4.61475
HVO_1799	geranylgeranyl reductase / dolichol omega-reductase	44.39	1	11	11	76	65.3332	30.24	9	35	5281.38	44.39	11	41	410	45.4208	4.75439
HVO_1804	nicotinate phosphoribosyltransferase	41.75	1	11	11	54	62.8501	38.66	10	26	3509	41.75	11	28	388	41.1023	4.60205
HVO_1819	conserved hypothetical protein	10.04	1	2	2	8	6.80909	10.04	2	6	257.143	10.04	2	2	229	25.4709	4.24658
HVO_1824	conserved hypothetical protein	33.1	1	9	9	29	38.2083	33.1	9	15	1991.6	27.51	8	14	429	47.3521	4.1958
HVO_1829	aminopeptidase (homolog to leucyl aminopeptidase / aminopeptidase T)	30.77	1	9	9	44	63.4723	30.77	9	23	3566.24	24.45	7	21	364	39.3407	4.34814
HVO_1830	6-phosphogluconate dehydrogenase (decarboxylating)	6.69	1	2	2	8	9.6777	6.69	2	4	398.712	6.69	2	4	299	31.9634	4.52588
HVO_1831	ferredoxin (2Fe-2S)	22.8	1	4	4	52	50.2568	22.8	4	25	2794.93	22.8	4	27	193	20.3845	3.97998
HVO_1847	oligoendopeptidase PepF	10.85	1	5	5	20	19.0961	10.85	5	10	828.283	10.85	5	10	599	68.5007	4.41162
HVO_1849	probable M28 family peptidase (homolog to aminopeptidase YwaD)	4.05	1	2	2	6	2.41085	4.05	2	3	376.282	4.05	2	3	444	47.1014	4.76709
HVO_1854	histidine--tRNA ligase	24.13	1	8	8	41	45.1814	24.13	8	21	2268.55	21.81	7	20	431	47.1328	4.37354
HVO_1858	30S ribosomal protein S19e	70.86	1	9	9	44	39.0499	58.94	8	18	3303.72	70.86	9	26	151	16.6634	4.84326
HVO_1867	lysine--tRNA ligase	7.03	1	3	3	6	4.24821	7.03	3	3	247.154	7.03	3	3	555	62.0799	4.4624
HVO_1868	conserved hypothetical protein	20.11	1	3	3	8	9.40111	20.11	3	4	502.109	20.11	3	4	179	20.0393	5.37646
HVO_1870	probable metalloprotease	11.26	1	6	6	41	40.7045	11.26	6	20	2650.43	11.26	6	21	595	61.9646	4.84326
HVO_1871	UPF0447 family protein	35.33	1	14	14	147	108.45	29.14	11	69	7945.08	35.33	14	78	501	56.0541	4.58936
HVO_1874	probable oxidoreductase (aldo-keto reductase family protein)	11.76	1	3	3	8	8.43797	11.76	3	4	505.172	11.76	3	4	357	39.8412	4.41162
HVO_1878	NAD synthase	16.3	1	4	4	10	4.0519	16.3	4	5	364.131	16.3	4	5	276	29.5725	4.37354
HVO_1888	ABC-type transport system periplasmic substrate-binding protein (probable substrate sulfate/tungstate)	23.68	1	7	7	120	157.111	23.68	7	61	7728	23.68	7	59	342	35.8903	4.33545
HVO_1894	conserved hypothetical protein	29.35	1	2	2	10	4.33949	29.35	2	5	333.442	29.35	2	5	92	10.2622	4.66553
HVO_1896	30S ribosomal protein S24e	20.79	1	2	2	6	4.47574	20.79	2	3	209.643	20.79	2	3	101	11.6257	4.67822
HVO_1901	translation initiation factor aIF-2 gamma subunit	14.84	1	5	5	20	16.0823	14.84	5	10	970.33	14.84	5	10	411	43.9139	4.36084
HVO_1907	arNOG05511 family protein (AAA-type ATPase core domain protein)	29.96	1	10	10	40	36.7614	29.96	10	20	2016.83	24.47	9	20	474	53.3774	4.58936
HVO_1914	acetyl-CoA C-acyltransferase	8.75	1	2	2	3					227.183	8.75	2	3	377	39.9484	4.41162
HVO_1916	Kef-type transport system (probable substrate potassium)	22.83	1	11	11	86	93.3104	22.83	11	43	5289.19	22.83	11	43	635	66.2285	4.62744
HVO_1917	acyl-CoA synthetase	20.72	1	11	11	54	53.6472	20.72	11	27	2904.21	20.72	11	27	666	74.0188	4.77979
HVO_1920	transport protein (probable substrate dicarboxylate)	4.79	1	2	2	14	18.0009	4.79	2	7	660.765	4.79	2	7	522	55.0032	4.7417
HVO_1921	serine--tRNA ligase	29.35	1	12	12	55	44.2986	27.83	11	27	2805.18	29.35	12	28	460	52.0063	4.4624
HVO_1927	DUF389 family protein	3.69	1	2	2	6	5.68196	3.69	2	3	187.763	3.69	2	3	434	45.6091	4.60205
HVO_1936	F420-0:gamma-glutamyl ligase	9.96	1	2	2	6	5.09994	9.96	2	3	235.968	9.96	2	3	251	27.4347	4.67822
HVO_1943	endoisopeptidase/DUF4129 domain protein	11.39	1	5	5	12	12.9697	5.5	3	5	673.223	11.39	5	7	746	78.9491	4.65283
HVO_1944	conserved hypothetical protein	21.39	1	6	6	19	17.6658	21.39	6	9	961.605	21.39	6	10	416	43.0218	4.22119
HVO_1955	aconitate hydratase	33.94	1	13	13	145	167.947	33.94	13	71	8426.77	33.94	13	74	654	70.3624	4.44971
HVO_1957	proteasome-activating nucleotidase	11.41	1	4	4	14	10.6084	11.41	4	7	570.077	11.41	4	7	412	45.5604	4.4751
HVO_1963	translation initiation factor aIF-5B (bacterial-type IF2)	11.5	1	5	5	14	9.14339	11.5	5	7	666.368	11.5	5	7	600	65.3333	4.67822
HVO_1967	glucose-6-phosphate isomerase	29.3	1	8	8	40	50.1897	29.3	8	20	2543.21	29.3	8	20	430	45.5766	4.39893
HVO_1972	GNAT family acetyltransferase	9.48	1	2	2	9	6.67926	9.48	2	4	498.199	9.48	2	5	211	23.2686	6.02393
HVO_1975	protein-export membrane protein SecF	15.33	1	3	3	46	55.385	11.15	2	21	2900.53	15.33	3	25	287	30.4057	4.55127
HVO_1976	protein-export membrane protein SecD	24.62	1	7	7	83	115.149	24.62	7	42	5705.07	24.62	7	41	524	54.9721	4.51318
HVO_1979	tRNA pseudouridine synthase Pus10	13.58	1	4	4	22	11.6511	13.58	4	11	856.827	13.58	4	11	427	46.8725	4.38623
HVO_1981	hypothetical protein	12.69	1	2	2	103	118.429	12.69	2	52	6830.2	12.69	2	51	197	20.3373	4.00537
HVO_1985	ABC-type transport system ATP-binding protein	11.99	1	3	3	9	6.71542	11.99	3	5	383.679	11.99	3	4	317	35.0277	4.53857
HVO_2001	tRNA-guanine(15) transglycosylase	13.95	1	4	4	16	15.0281	13.95	4	8	640.255	10.47	3	8	516	56.2656	4.58936
HVO_2008	archaeosine synthase	36.07	1	14	14	78	77.9912	34.53	13	36	4330.1	36.07	14	42	585	64.9313	4.80518
HVO_2013	FtsZ family protein, type III	48.48	1	9	9	85	92.0265	48.48	9	43	4554.61	48.48	9	42	394	41.4747	4.61475
HVO_2015	conserved hypothetical protein	42.9	1	10	10	112	121.033	42.9	10	55	7362.8	42.9	10	57	345	37.7341	4.24658
HVO_2016	conserved hypothetical protein	22.07	1	9	9	50	63.4534	22.07	8	24	3192.03	22.07	9	26	299	31.222	4.70361
HVO_2020	DUF502 family protein	22.1	1	4	4	24	36.2503	22.1	4	12	1848.24	22.1	4	12	267	29.388	4.34814
HVO_2027	YphA family protein	12.31	1	2	2	2					167.259	12.31	2	2	130	13.8841	4.81787
HVO_2031	ABC-type transport system periplasmic substrate-binding protein (probable substrate sugar)	12.16	1	2	2	14	23.5413	12.16	2	7	1045.03	12.16	2	7	403	42.3559	3.99268
HVO_2040	NAD-dependent epimerase/dehydratase	20.59	1	5	5	19	16.3999	16.34	4	9	1090.59	20.59	5	10	306	33.819	4.51318
HVO_2046	sulfatase domain protein	36.3	1	10	10	55	43.2114	36.3	10	26	2667.71	30.86	9	29	405	45.5285	4.86865
HVO_2047	conserved hypothetical protein	28.04	1	6	6	38	43.817	28.04	6	19	2380.08	28.04	6	19	296	34.198	4.93213
HVO_2048	probable glycosyltransferase, type 1	32.31	1	8	8	30	28.6134	32.31	8	15	1817.42	32.31	8	15	359	40.5096	5.30029
HVO_2049	probable glycosyltransferase, type 2	32.25	1	8	8	34	27.3641	32.25	8	17	1696.18	32.25	8	17	307	35.2734	5.40186
HVO_2053	probable glycosyltransferase, type 1	33.33	1	10	10	54	63.2537	33.33	10	27	3102.13	33.33	10	27	378	41.9301	4.66553
HVO_2055	probable transport protein (probable polysaccharide biosynthesis transport protein)	5.08	1	2	2	7	6.86805	5.08	2	3	460.796	5.08	2	4	472	51.1319	9.11475
HVO_2056	probable epimerase (homolog to dTDP-4-dehydrorhamnose 3,5-epimerase)	10.9	1	2	2	5					535.165	10.9	2	5	156	18.3246	4.55127
HVO_2057	sugar nucleotidyltransferase	15.13	1	4	4	16	17.2628	15.13	4	8	904.531	15.13	4	8	357	37.8422	4.43701
HVO_2059	NAD-dependent epimerase/dehydratase	19.35	1	5	5	19	6.53803	19.35	5	10	705.324	19.35	5	9	310	34.1206	4.39893
HVO_2061	probable glycosyltransferase, type 2	21.79	1	5	6	31	36.3558	21.79	6	16	1883.64	20.58	5	15	413	43.7825	4.50049
HVO_2066	conserved hypothetical protein	10.45	1	2	2	2					140.542	10.45	2	2	402	41.9728	4.53857
HVO_2068	FtsZ family protein, type III	28.11	1	6	6	29	37.2611	28.11	6	14	2105.5	28.11	6	15	370	38.7102	4.48779
HVO_2069	RND superfamily permease	27.29	1	13	13	61	66.3559	27.29	13	30	3482.35	27.29	13	31	839	89.4499	4.42432
HVO_2070	conserved hypothetical protein	34.19	1	11	11	186	246.979	34.19	11	92	12508.9	34.19	11	94	544	58.0937	4.50049
HVO_2072	S-layer glycoprotein	16.32	1	6	6	2069	2665.84	16.32	6	1030	84001.9	16.32	6	1039	827	85.1379	3.6499
HVO_2075	IS1341-type transposase	6.01	1	2	3	8	3.86792	6.01	3	4	305.784	6.01	3	4	416	47.1379	6.48096
HVO_2079	RND superfamily permease	12.53	1	7	7	24	23.4449	12.53	7	12	1096.32	8.27	5	12	750	80.4582	4.95752
HVO_2080	conserved hypothetical protein	26.85	1	7	7	71	85.877	26.85	7	35	3490.83	26.85	7	36	540	56.9572	4.29736
HVO_2081	pectin lyase domain protein	25.65	1	18	18	122	139.744	25.65	18	61	7376.24	25.65	18	61	1041	109.719	5.33838
HVO_2082	conserved hypothetical protein	13.64	1	4	4	20	20.2378	13.64	4	10	995.72	13.64	4	10	396	40.8606	4.50049
HVO_2091	pyridoxal phosphate-dependent aminotransferase	2.95	1	0	2	6	4.10898	2.95	2	3	242.629	2.95	2	3	441	47.9628	4.729
HVO_2120	conserved hypothetical protein	15.06	1	4	4	8	8.15633	7.53	3	4	324.042	12.99	3	4	385	43.0185	4.75439
HVO_2122	ABC-type transport system ATP-binding protein (probable substrate dipeptide/oligopeptide)	14.13	1	4	4	12	11.3327	10.6	3	5	828.87	14.13	4	7	368	40.0359	4.62744
HVO_2123	ABC-type transport system ATP-binding protein (probable substrate dipeptide/oligopeptide)	24.86	1	6	6	29	29.242	21.23	5	14	1549.7	24.86	6	15	358	38.8069	4.61475
HVO_2126	ABC-type transport system periplasmic substrate-binding protein (probable substrate dipeptide/oligopeptide)	49.74	1	25	25	403	437.341	49.74	25	200	22038.3	49.74	25	203	573	62.9112	4.44971
HVO_2127	M20 family amidohydrolase (homolog to indole-3-acetyl-aspartic acid hydrolase)	6.19	1	2	2	5	1.67118	6.19	2	2	227.513	6.19	2	3	420	45.0272	4.85596
HVO_2130	IclR family transcription regulator	7.72	1	2	2	6	8.20471	7.72	2	3	400.212	7.72	2	3	272	30.0604	5.5542
HVO_2153	probable copper-containing oxidoreductase	50.91	1	15	15	182	192.169	50.91	14	90	11837	50.91	15	92	385	42.0502	5.8208
HVO_2158	malic enzyme (NADP)	27.83	1	7	12	106	112.91	27.83	12	52	6081.27	27.83	12	54	751	81.4044	4.55127
HVO_2160	conserved hypothetical protein	16.53	1	21	21	372	447.6	14.75	20	187	23333.6	16.53	21	185	2257	232.675	3.9165
HVO_2161	conserved hypothetical protein	7.52	1	3	3	22	24.2184	7.52	3	11	1430.37	7.52	3	11	359	36.7003	3.87842
HVO_2163	ABC-type transport system ATP-binding protein (homolog to LolDCE lipoprotein release factor)	32.53	1	5	5	25	28.3485	32.53	5	13	1275.24	32.53	5	12	249	26.6709	6.90283
HVO_2164	ABC-type transport system permease protein (homolog to LolDCE lipoprotein release factor)	9.73	1	4	4	11	12.7177	7.54	3	5	718.929	9.73	4	6	411	42.117	4.71631
HVO_2165	ABC-type transport system permease protein (homolog to LolDCE lipoprotein release factor)	11.89	1	3	3	12	6.41444	11.89	3	6	606.57	11.89	3	6	429	44.4481	5.12256
HVO_2167	conserved hypothetical protein	13.86	1	3	3	12	10.209	13.86	3	6	543.073	13.86	3	6	303	31.8283	5.12256
HVO_2168	AAA-type ATPase (MoxR subfamily)	44.07	1	10	10	41	41.5432	44.07	10	21	2361.7	44.07	10	20	329	35.8934	4.53857
HVO_2169	conserved hypothetical protein	24.28	1	6	6	26	24.2609	24.28	6	13	1459.38	24.28	6	13	346	36.514	4.38623
HVO_2171	DUF58 family protein	10.95	1	4	4	15	15.0688	7.37	3	7	774.316	10.95	4	8	475	50.8235	4.93213
HVO_2172	conserved hypothetical protein	10.39	1	5	5	34	45.8131	10.39	5	17	2104.12	10.39	5	17	741	75.2004	4.27197
HVO_2173	DUF1616 family protein	14.97	1	4	4	20	19.2353	14.97	4	10	917.969	14.97	4	10	334	36.6172	4.91943
HVO_2187	CHP01210 family protein	10.83	1	3	3	10	7.65757	5.28	2	4	530.294	10.83	3	6	360	39.9748	4.57666
HVO_2190	gluconate permease	13.53	1	6	6	40	44.9578	13.53	6	20	2342.6	13.53	6	20	473	48.9601	4.95752
HVO_2191	formyltetrahydrofolate deformylase	41.9	1	11	11	33	30.0593	41.9	11	17	1855.57	37.61	10	16	327	36.1603	4.62744
HVO_2193	phosphoribosylaminoimidazole-succinocarboxamide synthase	6.49	1	2	2	2					192.423	6.49	2	2	339	38.0863	4.50049
HVO_2203	conserved hypothetical protein	12.12	1	2	2	12	5.86834	12.12	2	7	373.007	12.12	2	5	264	28.3647	4.1958
HVO_2204	FtsZ family protein, type III	40.51	2	13	13	124	120.525	40.51	13	62	7309.2	40.51	13	62	395	42.0385	4.67822
HVO_2205	arNOG06768 family NADH-binding domain protein	44.52	1	10	10	62	86.9739	44.52	10	31	4200.35	44.52	10	31	301	32.007	4.99561
HVO_2209	probable branched-chain amino acid dehydrogenase E1 component alpha subunit	7.47	1	2	2	4	4.7775	7.47	2	2	194.548	7.47	2	2	348	38.6877	4.70361
HVO_2225	AstE family protein	22.58	1	5	5	21	21.9133	22.58	5	10	1132.19	22.58	5	11	341	36.9002	4.52588
HVO_2226	probable phosphoribosyltransferase (homolog to anthranilate phosphoribosyltransferase)	21.67	1	6	6	20	21.4669	21.67	6	10	950.291	21.67	6	10	360	39.6217	4.38623
HVO_2227	siroheme decarboxylase AhbA	7.78	1	2	2	4	5.48837	7.78	2	2	227.329	7.78	2	2	347	39.0534	4.69092
HVO_2228	PHP domain protein	8.65	1	2	2	8	8.87255	8.65	2	4	470.768	8.65	2	4	289	31.2284	9.81787
HVO_2242	homolog to translation initiation factor aIF-2 beta subunit / probable RNA-binding protein	25.74	1	4	4	14	16.547	25.74	4	8	524.974	17.82	3	6	202	22.156	5.10986
HVO_2256	DUF262 family protein	6.28	1	3	3	7	8.03644	4.11	2	3	450.045	6.28	3	4	462	54.9031	4.89404
HVO_2266	hypothetical protein	10.34	1	4	4	18	19.9691	10.34	4	9	1029.52	10.34	4	9	493	56.6763	4.53857
HVO_2267	hypothetical protein	23.12	1	8	8	39	37.269	23.12	8	19	1827.36	23.12	8	20	385	44.2839	4.56396
HVO_2286	conserved hypothetical protein	10.55	1	3	3	8	12.608	10.55	3	4	620.456	10.55	3	4	559	62.2893	4.34814
HVO_2298	UPF0135 family protein	7.91	1	2	2	6	7.2273	7.91	2	3	277.276	7.91	2	3	253	26.4831	4.37354
HVO_2300	translation initiation factor aIF-5A	45.16	1	3	3	13	13.7429	24.19	2	6	801.11	45.16	3	7	124	14.2001	5.22412
HVO_2302	ubiquinone biosynthesis protein UbiB	19.18	1	9	9	29	31.2585	19.18	9	14	1975.47	19.18	9	15	558	62.9637	4.69092
HVO_2311	glutamyl-tRNA reductase	14.32	1	4	5	16	15.0673	14.32	5	9	450.047	10.41	4	7	461	49.2225	4.53857
HVO_2315	tritrans,polycis-undecaprenyl-diphosphate synthase	13.27	1	5	5	14	6.08707	13.27	5	7	538.144	13.27	5	7	309	35.1135	4.98291
HVO_2316	serpin family protein	24.5	1	8	8	46	43.0746	24.5	8	23	2689.62	18.98	7	23	453	48.6573	4.24658
HVO_2322	YfiH family protein	8.43	1	2	2	6	7.32508	8.43	2	3	315.622	8.43	2	3	249	26.7841	4.33545
HVO_2324	SSSF family transport protein	9.42	1	4	4	30	33.9107	9.42	4	15	1705.45	9.42	4	15	499	52.8888	6.59521
HVO_2336	pyridoxal biosynthesis lyase PdxS	59.93	1	12	12	91	97.9034	56.29	10	41	6074.59	57.28	11	50	302	32.5011	4.80518
HVO_2339	sensor box histidine kinase	4.46	1	2	2	6	7.65921	4.46	2	3	324.699	4.46	2	3	606	64.562	4.7417
HVO_2340	amine oxidase family protein	25.4	1	5	5	10	10.8672	10.98	3	4	468.877	25.4	5	6	437	48.7235	4.43701
HVO_2345	flavin-dependent pyridine nucleotide oxidoreductase	16.95	1	4	4	25	16.9542	16.95	4	13	1247.09	16.95	4	12	413	45.7683	4.44971
HVO_2348	GTP cyclohydrolase MptA	13.31	1	2	2	6	4.83431	13.31	2	3	229.209	13.31	2	3	308	33.4953	4.67822
HVO_2351	FxsA domain protein	5.15	1	2	2	6	0	5.15	2	3	235.432	5.15	2	3	194	20.1025	5.2876
HVO_2356	GNAT family acetyltransferase	21.13	1	6	6	18	18.8606	21.13	6	9	1130.99	21.13	6	9	407	45.1402	4.64014
HVO_2361	carbamoyl-phosphate synthase (glutamine-hydrolyzing) large subunit	22.64	1	16	16	97	125.14	20.89	15	48	6153.05	22.64	16	49	1082	117.229	4.32275
HVO_2374	transcription regulator (homolog to phosphate uptake regulator)	11.41	1	3	3	10	10.1094	11.41	3	5	592.215	11.41	3	5	333	36.6985	4.56396
HVO_2375	ABC-type transport system periplasmic substrate-binding protein (probable substrate phosphate)	6.38	1	2	2	20	15.8128	6.38	2	10	1032.86	6.38	2	10	345	37.0131	3.95459
HVO_2376	ABC-type transport system permease protein (probable substrate phosphate)	5.64	1	2	2	5					543.272	5.64	2	5	319	33.4997	4.67822
HVO_2378	ABC-type transport system ATP-binding protein (probable substrate phosphate)	33.78	1	12	12	79	86.3686	33.78	12	39	4994.81	33.78	12	40	296	32.5739	4.43701
HVO_2379	transcription regulator (homolog to phosphate uptake regulator)	15.93	1	3	3	14	11.5376	15.93	3	7	725.856	15.93	3	7	226	25.4554	4.24658
HVO_2380	AAA-type ATPase (CDC48 subfamily)	76.31	1	57	58	690	678.613	76.31	58	339	36091.1	75.64	57	351	743	81.9381	4.81787
HVO_2381	UPF0272 family protein	13.79	1	4	4	17	17.6222	13.79	4	8	722.469	13.79	4	9	493	52.2622	4.88135
HVO_2384	CBS domain protein	31.32	1	7	7	38	41.4731	31.32	7	18	1999.02	31.32	7	20	380	42.4948	5.0083
HVO_2401	glycine dehydrogenase (decarboxylating) (glycine cleavage system protein P)	38.05	1	11	11	86	57.918	36.79	10	42	3961.2	38.05	11	44	473	50.7587	4.57666
HVO_2402	glycine dehydrogenase (decarboxylating) (glycine cleavage system protein P)	31.99	1	10	10	88	94.2827	31.99	10	43	5034.94	31.99	10	45	447	48.5449	4.56396
HVO_2404	aminomethyltransferase (glycine cleavage system protein T)	20.11	1	4	4	8	5.06363	20.11	4	4	306.586	12.67	3	4	363	39.694	4.24658
HVO_2413	translation elongation factor aEF-1 alpha subunit	32.14	1	8	9	50	24.9557	32.14	9	26	2062.97	32.14	9	24	420	45.5997	4.75439
HVO_2418	conserved hypothetical protein	20.85	1	9	9	45	57.3849	18.5	8	22	2656.85	20.85	9	23	892	94.6079	4.15771
HVO_2419	hydroxymethylglutaryl-CoA synthase	24.49	1	7	7	27	17.2339	24.49	7	13	1148.92	24.49	7	14	445	50.0722	4.64014
HVO_2425	GNAT family acetyltransferase	46.76	1	8	8	46	39.5073	46.76	8	23	2272.06	46.76	8	23	216	24.3936	4.53857
HVO_2427	replication factor C large subunit	14.75	1	6	6	28	25.1703	14.75	6	14	1483.94	14.75	6	14	488	53.4107	4.66553
HVO_2430	ABC-type transport system ATP-binding protein (probable substrate glutamine)	32.64	1	6	6	36	37.5692	28.51	5	17	2149.67	32.64	6	19	242	26.6225	4.88135
HVO_2431	ABC-type transport system permease protein (probable substrate glutamine)	27.17	1	5	5	26	28.0295	17.75	4	11	1768.78	27.17	5	15	276	29.6117	5.14795
HVO_2432	ABC-type transport system periplasmic substrate-binding protein (probable substrate glutamine)	36.03	1	8	8	267	326.346	36.03	8	132	16845.7	36.03	8	135	297	32.3442	3.97998
HVO_2435	peptidase M24 family protein	18.75	1	4	4	8	5.40633	18.75	4	4	341.752	18.75	4	4	368	39.9603	4.52588
HVO_2436	malic enzyme (NADP)	47.54	1	18	23	237	293.209	47.54	23	117	15330.1	47.54	23	120	751	81.4084	4.55127
HVO_2448	probable oxidoreductase (aldo-keto reductase family protein)	9.17	1	3	3	12	10.2473	9.17	3	6	566.989	9.17	3	6	327	36.4661	4.94482
HVO_2452	ribonucleoside-diphosphate reductase, adenosylcobalamin-dependent	31.85	1	24	24	133	147.12	31.85	23	65	8249.32	31.85	24	68	1033	114.305	4.44971
HVO_2454	anthranilate synthase component I	5.73	1	2	2	12	12.8673	5.73	2	6	429.465	5.73	2	6	524	55.8806	4.56396
HVO_2456	anthranilate phosphoribosyltransferase	14.2	1	3	3	18	30.1927	14.2	3	9	1568.01	14.2	3	9	331	33.7518	4.34814
HVO_2464	succinate--CoA ligase (ADP-forming) alpha subunit	46.37	1	8	8	73	85.0621	43.25	7	32	4903.93	46.37	8	41	289	29.8457	4.27197
HVO_2465	succinate--CoA ligase (ADP-forming) beta subunit	44.36	1	11	11	98	118.307	44.36	11	49	6404.32	44.36	11	49	381	40.9791	4.23389
HVO_2467	NADPH:quinone reductase	15.89	1	4	4	8	6.01948	15.89	4	4	425.187	15.89	4	4	321	33.0122	4.51318
HVO_2471	propionyl-CoA carboxylase carboxyltransferase component	56.01	1	27	27	248	302.902	53.1	25	121	16309.5	56.01	27	127	516	56.737	4.89404
HVO_2481	HD family hydrolase	26.41	1	7	7	29	17.2935	24.87	6	14	1137.4	26.41	7	15	390	42.7462	6.13818
HVO_2486	propionyl-CoA carboxylase biotin carboxylase component	59.27	1	29	29	222	238.458	59.27	29	111	12959.3	59.27	29	111	599	65.3058	4.51318
HVO_2487	aspartate-semialdehyde dehydrogenase	45.06	1	8	8	74	80.6674	45.06	8	37	3771.89	45.06	8	37	344	36.589	4.41162
HVO_2495	DUF106 family protein	29.51	1	9	9	148	134.903	29.51	9	73	8676.98	29.51	9	75	305	33.4764	4.57666
HVO_2496	adenylate kinase	13.46	1	2	2	6	8.11477	13.46	2	3	361.563	13.46	2	3	208	23.066	4.24658
HVO_2500	transport protein (probable substrate cationic amino acids)	15.24	1	9	9	42	51.1718	15.24	9	21	2137.5	15.24	9	21	748	78.602	4.61475
HVO_2506	isopentenyl-diphosphate delta-isomerase, type I	26.46	1	2	2	2					31.2969	26.46	2	2	189	21.7363	4.4624
HVO_2511	glutamyl-tRNA(Gln) amidotransferase subunit D	28.19	1	8	8	64	75.686	28.19	8	32	3557.13	28.19	8	32	415	44.4274	4.41162
HVO_2516	phosphoglycerate mutase, 2,3-biphosphateglycerate-independent type	14.26	1	5	5	14	13.7811	14.26	5	7	860.366	14.26	5	7	526	57.1999	4.31006
HVO_2519	conserved hypothetical protein	43.46	1	11	11	48	61.927	38.74	10	23	3290.39	32.98	9	25	382	40.7058	4.34814
HVO_2521	DUF21/CBS domain protein	12.03	1	3	3	18	28.2651	12.03	3	9	1474.48	12.03	3	9	349	38.4016	4.42432
HVO_2524	phytoene synthase	7.08	1	2	2	6	5.44132	7.08	2	3	197.844	7.08	2	3	339	38.2721	4.81787
HVO_2528	phytoene dehydrogenase (phytoene desaturase)	24.2	1	11	11	57	42.0729	22.2	10	28	2865.91	24.2	11	29	500	55.8389	4.56396
HVO_2530	homolog to phosphoribosylamine--glycine ligase	7.95	1	3	3	8	9.59739	7.95	3	4	425.074	7.95	3	4	440	49.8055	4.70361
HVO_2533	conserved hypothetical protein	38.99	1	7	7	35	39.999	38.99	7	17	2002.96	38.99	7	18	336	35.0878	4.38623
HVO_2538	alpha/beta hydrolase fold protein	44.09	1	9	9	52	62.9675	44.09	9	26	3683.35	44.09	9	26	313	33.8102	6.06201
HVO_2541	protein translocase subunit SecY	21.06	1	8	8	61	41.1487	21.06	8	30	3065.2	16.97	7	31	489	52.2909	6.81494
HVO_2542	50S ribosomal protein L15	57.58	1	8	8	188	245.247	57.58	8	94	11901.6	57.58	8	94	165	17.8177	4.93213
HVO_2543	50S ribosomal protein L30	56.49	1	7	7	133	137.681	56.49	7	66	8165.44	56.49	7	67	154	17.0965	4.76709
HVO_2544	30S ribosomal protein S5	28.97	1	4	4	22	26.3602	28.97	4	11	1468.79	28.97	4	11	214	23.2701	9.29053
HVO_2545	50S ribosomal protein L18	77.17	1	6	6	169	170.096	77.17	6	82	7733.86	77.17	6	87	184	20.1852	5.60498
HVO_2546	50S ribosomal protein L19e	19.87	1	3	3	48	53.6531	19.87	3	24	3038.41	19.87	3	24	151	17.318	9.979
HVO_2547	50S ribosomal protein L32e	50.64	1	9	9	392	480.167	43.4	8	188	26592.5	50.64	9	204	235	25.7959	4.75439
HVO_2548	50S ribosomal protein L6	92.13	1	12	12	370	430.948	91.01	11	171	23524.8	92.13	12	199	178	19.5987	4.67822
HVO_2549	30S ribosomal protein S8	40	1	4	4	62	61.2886	40	4	31	2673.38	40	4	31	130	14.1389	4.79248
HVO_2551	50S ribosomal protein L5	36.63	1	5	5	41	45.1327	36.63	5	21	2602.77	36.63	5	20	172	19.1065	4.77979
HVO_2552	30S ribosomal protein S4e	38.46	1	8	8	75	82.4419	38.46	8	38	4282.83	38.46	8	37	247	26.6492	4.57666
HVO_2553	50S ribosomal protein L24	38.98	1	4	4	34	31.4226	38.98	4	17	1962.96	38.98	4	17	118	13.3768	4.729
HVO_2554	50S ribosomal protein L14	63.64	1	11	11	454	624.584	63.64	11	228	24888	53.79	10	226	132	14.2256	9.75928
HVO_2555	30S ribosomal protein S17	76.32	1	6	6	77	64.0554	57.02	5	34	4957.86	76.32	6	43	114	12.6563	4.80518
HVO_2558	30S ribosomal protein S3	27.96	1	6	6	38	47.6846	23.68	5	18	3234.95	27.96	6	20	304	33.4239	4.05615
HVO_2559	50S ribosomal protein L22	48.37	1	5	5	38	41.5728	38.56	4	16	3473.33	48.37	5	22	153	16.9415	5.60498
HVO_2560	30S ribosomal protein S19	60.71	1	7	7	55	52.1074	60.71	7	28	3267.72	60.71	7	27	140	15.9651	5.56689
HVO_2561	50S ribosomal protein L2	50.62	1	17	17	727	743.862	50.62	17	362	43905.1	48.55	16	365	241	25.6406	10.4038
HVO_2562	50S ribosomal protein L23	57.83	1	5	5	130	149.572	44.58	4	62	9849.94	57.83	5	68	83	9.42477	5.47803
HVO_2563	50S ribosomal protein L4	69.76	1	12	12	175	198.991	69.76	12	84	10270.2	69.76	12	91	248	26.999	6.44287
HVO_2564	50S ribosomal protein L3	67.16	1	20	20	883	893.182	65.09	18	442	48010.5	67.16	20	441	338	37.1557	6.68311
HVO_2579	nicotinate-nucleotide pyrophosphorylase (carboxylating)	15.67	1	3	3	19	26.4362	15.67	3	10	1058.29	15.67	3	9	268	27.9292	4.86865
HVO_2580	L-aspartate oxidase	15.83	1	4	4	8	6.94357	15.83	4	4	342.885	8.01	3	4	537	55.7534	4.62744
HVO_2581	quinolinate synthase A	4.94	1	2	2	8	4.71319	4.94	2	4	312.363	4.94	2	4	385	41.9901	4.41162
HVO_2583	hydroxymethylglutaryl-CoA reductase (NADPH)	16.13	1	4	4	11	15.9237	16.13	4	6	551.259	12.66	3	5	403	41.0597	4.729
HVO_2588	isocitrate dehydrogenase (NADP)	48.93	1	16	16	112	118.529	45.82	15	55	5920.44	48.93	16	57	419	45.7817	4.58936
HVO_2590	probable oxidoreductase (short-chain dehydrogenase family)	16.08	1	3	3	10	7.31865	16.08	3	5	301.901	16.08	3	5	311	33.5735	4.89404
HVO_2600	methionyl aminopeptidase	9.8	1	3	3	7	7.42433	6.76	2	3	494.299	9.8	3	4	296	32.2557	4.41162
HVO_2602	transport protein (probable substrate zinc/cadmium)	9	1	2	2	14	17.4274	9	2	7	767.018	9	2	7	311	33.3441	4.76709
HVO_2606	PQQ repeat protein	34.32	1	11	11	49	35.7843	27.46	10	25	2172.24	25.63	10	24	437	46.8903	4.80518
HVO_2607	PQQ repeat protein	21.67	1	5	5	15	4.90631	21.67	5	7	569.65	21.67	5	8	406	42.2956	4.85596
HVO_2614	uridine phosphorylase	7.85	1	2	2	7	9.94039	7.85	2	4	461.143	7.85	2	3	242	25.7517	4.29736
HVO_2617	TrkA-C domain protein	14.64	1	5	5	22	25.4808	14.64	5	11	1321.25	14.64	5	11	403	42.0001	4.95752
HVO_2618	TrkA-C domain protein	23.15	1	8	8	39	37.6035	23.15	8	20	1955.07	23.15	8	19	501	50.5847	4.48779
HVO_2620	cytochrome bc1 complex Rieske iron-sulfur protein	33.81	1	4	4	88	117.854	33.81	4	43	5336.2	33.81	4	45	281	30.225	4.31006
HVO_2621	phosphoenolpyruvate carboxylase	41.69	1	27	28	214	214.513	41.69	28	106	11705.7	41.69	28	108	897	102.336	4.64014
HVO_2624	CTP synthase	28.23	1	11	11	37	32.1951	22.22	9	18	2119.75	28.23	11	19	549	60.791	4.70361
HVO_2625	GMP synthase (glutamine-hydrolyzing) subunit B	20	1	5	5	22	26.7717	20	5	11	1343.82	20	5	11	305	33.827	4.7417
HVO_2630	conserved hypothetical protein	25.83	1	5	5	17	17.908	25.83	5	9	1135.6	15.56	4	8	302	32.8978	4.4751
HVO_2636	PspA domain protein	57.25	1	12	12	122	165.567	57.25	12	61	8398.67	57.25	12	61	276	30.886	4.61475
HVO_2637	conserved hypothetical protein	12.84	1	4	4	12	10.5614	12.84	4	6	597.161	12.84	4	6	366	39.0574	4.80518
HVO_2638	homolog to mandelate racemase / homolog to muconate lactonizing enzyme	31.3	1	8	8	28	25.8614	31.3	8	14	1555.3	31.3	8	14	345	36.9125	4.67822
HVO_2643	NADPH:quinone reductase	33.53	1	8	8	32	24.9991	32.95	7	16	1781.87	33.53	8	16	346	37.2325	4.55127
HVO_2646	dihydroxy-acid dehydratase	31.16	1	10	10	45	48.331	31.16	10	22	2699.33	28.25	9	23	584	61.8238	4.42432
HVO_2648	phosphoglycerate dehydrogenase	36.36	1	8	8	23	27.0529	36.36	8	11	1479.36	36.36	8	12	319	34.2412	4.64014
HVO_2650	FAD-dependent oxidoreductase (homolog to geranylgeranyl reductase)	18.66	1	8	8	34	31.8948	18.66	8	17	1871.58	18.66	8	17	461	50.659	4.729
HVO_2661	aminotransferase class V (serine--pyruvate aminotransferase / alanine--glyoxylate aminotransferase)	15.95	1	5	5	20	20.9637	15.95	5	10	1287.17	15.95	5	10	370	41.8507	4.4751
HVO_2665	HpcH/HpaI aldolase family protein	6.79	1	2	2	4	4.33404	6.79	2	2	156.199	6.79	2	2	265	28.3053	4.50049
HVO_2670	FAD-dependent oxidoreductase (GlcD/DLD_GlcF/GlpC domain fusion protein)	10.96	1	11	11	38	18.3779	10.96	11	19	1493.18	10.96	11	19	1058	113.842	4.69092
HVO_2671	aminotransferase class V (serine--pyruvate aminotransferase / alanine--glyoxylate aminotransferase)	19.75	1	5	5	33	39.7299	16.2	4	15	1508.2	19.75	5	18	395	42.3856	4.53857
HVO_2675	histidinol dehydrogenase	13.55	1	3	3	12	14.0575	13.55	3	6	635.154	13.55	3	6	428	45.4066	4.50049
HVO_2688	TrmB family transcription regulator	23.51	1	6	6	25	31.3953	23.51	6	13	1791.96	23.51	6	12	353	39.2502	4.57666
HVO_2690	GFO family oxidoreductase	19.67	1	6	6	37	37.37	19.67	6	19	2053.61	19.67	6	18	366	40.0034	4.60205
HVO_2692	ABC-type transport system ATP-binding protein (probable substrate sugar)	16.2	1	3	4	16	16.8345	16.2	4	8	863.712	16.2	4	8	395	43.325	4.37354
HVO_2695	ABC-type transport system periplasmic substrate-binding protein (probable substrate sugar)	39.45	1	11	11	102	129.457	39.45	11	52	5739.18	33.79	9	50	512	55.3875	4.42432
HVO_2700	AAA-type ATPase (CDC48 subfamily)	20.95	1	11	13	73	82.4307	20.95	13	36	3979.3	20.95	13	37	754	82.7663	4.75439
HVO_2703	3-methyl-2-oxobutanoate hydroxymethyltransferase	26.77	1	4	4	23	18.6539	26.77	4	11	1130.63	26.77	4	12	269	28.293	4.48779
HVO_2707	GFO family oxidoreductase	19.62	1	6	6	52	67.1674	19.62	6	26	3522.74	19.62	6	26	372	41.0067	4.55127
HVO_2708	YfiH family protein	36.65	1	7	7	50	52.9696	36.65	7	25	2991.91	36.65	7	25	322	35.3839	4.34814
HVO_2711	DoxX domain protein	4.59	1	2	2	6	0	4.59	2	3	222.024	4.59	2	3	370	38.0684	7.06396
HVO_2716	acyl-CoA dehydrogenase	25.46	1	6	6	27	36.8041	25.46	6	13	1647.29	25.46	6	14	381	41.3455	4.65283
HVO_2721	amidophosphoribosyltransferase	13.59	1	4	4	17	18.184	13.59	4	8	907.134	13.59	4	9	493	53.3892	4.77979
HVO_2724	beta-lactamase domain protein	69.33	1	26	26	420	346.357	69.33	26	207	21208.8	66.89	24	213	450	50.0831	5.40186
HVO_2725	bifunctional short chain isoprenyl diphosphate synthase	36.49	1	9	9	41	47.5659	36.49	9	21	2044.08	36.49	9	20	348	38.181	4.32275
HVO_2726	glutamate--tRNA ligase	15.21	1	4	4	8	2.99933	5.13	2	2	327.16	15.21	4	6	585	65.2463	4.57666
HVO_2732	FixC family protein	10.65	1	4	4	18	21.5161	10.65	4	9	1113.81	10.65	4	9	554	59.7829	4.83057
HVO_2737	50S ribosomal protein L8e	43.33	1	2	2	18					1295.89	43.33	2	18	120	12.6283	4.15771
HVO_2739	50S ribosomal protein L24e	22.73	1	2	2	8	0	22.73	2	4	289.631	22.73	2	4	66	7.47156	5.17334
HVO_2740	nucleoside-diphosphate kinase	29.87	1	4	4	16	16.1573	29.87	4	8	1079.43	29.87	4	8	154	17.4793	4.50049
HVO_2742	5-methyltetrahydropteroyltriglutamate--homocysteine S-methyltransferase (methionine synthase II)	19.61	1	7	7	50	43.1026	19.61	7	25	2161.35	19.61	7	25	357	40.2724	4.39893
HVO_2743	5-methyltetrahydropteroyltriglutamate--homocysteine S-methyltransferase (methionine synthase II)	29.46	1	6	6	33	41.786	24.11	5	15	2486.23	29.46	6	18	336	36.7776	4.11963
HVO_2749	50S ribosomal protein L21e	20.83	1	2	2	7	4.20572	20.83	2	3	442.107	20.83	2	4	96	10.5926	10.9458
HVO_2750	cystathionine synthase/lyase (cystathionine gamma-synthase, cystathionine gamma-lyase, cystathionine beta-lyase)	23.58	1	5	5	27	11.1021	23.58	5	13	1159.41	23.58	5	14	386	42.0631	4.48779
HVO_2756	50S ribosomal protein L10	64.66	1	13	13	484	594.085	64.66	13	244	25610.6	64.66	13	240	348	36.8939	3.99268
HVO_2757	50S ribosomal protein L1	94.81	1	21	21	1617	2143.09	90.09	20	802	96182.8	94.81	21	815	212	23.1155	4.42432
HVO_2758	50S ribosomal protein L11	30.82	1	4	4	29	25.6789	23.27	3	13	1549.01	30.82	4	16	159	16.792	4.04346
HVO_2759	peptidase M42 family protein	70.62	1	19	19	223	281.297	70.62	19	112	13624.7	70.62	19	111	354	37.0239	4.39893
HVO_2766	ATP-dependent DNA helicase	7.41	1	4	4	8	6.33001	7.41	4	4	205.822	3.49	3	4	918	102.693	5.07178
HVO_2770	conserved hypothetical protein	30.31	1	7	7	27	22.2484	22.19	6	13	1486.14	30.31	7	14	320	35.6508	5.14795
HVO_2773	30S ribosomal protein S2	26.92	1	4	4	30	37.7205	26.92	4	15	1771.24	26.92	4	15	260	28.3026	4.15771
HVO_2774	enolase	49.62	1	12	12	138	162.207	47.37	11	69	8660.9	48.37	11	69	399	41.9796	4.37354
HVO_2777	30S ribosomal protein S9	59.09	1	8	8	62	59.3339	59.09	8	31	3411.95	59.09	8	31	132	14.6807	9.74463
HVO_2778	50S ribosomal protein L13	50.34	1	6	6	64	77.371	50.34	6	32	3999.08	50.34	6	32	145	16.0012	5.42725
HVO_2779	50S ribosomal protein L18e	84.48	1	11	11	132	191.709	84.48	11	67	9170.59	84.48	11	65	116	12.7437	8.49951
HVO_2781	DNA-directed RNA polymerase subunit D	26.25	1	5	5	14	9.41789	26.25	5	7	670.195	26.25	5	7	259	28.0699	4.32275
HVO_2782	30S ribosomal protein S11	55.38	1	7	7	75	59.4789	50	6	37	3555.55	55.38	7	38	130	13.4299	8.55811
HVO_2783	30S ribosomal protein S4	30.86	1	5	5	32	22.2721	30.86	5	16	1785.08	30.86	5	16	175	20.0651	5.23682
HVO_2784	30S ribosomal protein S13	65.27	1	11	11	97	88.6922	54.49	9	44	6856.65	65.27	11	53	167	18.9124	5.17334
HVO_2790	ATP-binding protein Mrp	14.16	1	3	3	10	14.8431	14.16	3	5	549.056	14.16	3	5	346	36.7966	4.50049
HVO_2798	ABC-type transport system periplasmic substrate-binding protein (probable substrate branched-chain amino acids)	13.73	1	4	4	62	50.3662	13.73	4	32	2882.78	13.73	4	30	437	44.6439	3.95459
HVO_2800	ABC-type transport system ATP-binding protein (probable substrate branched-chain amino acids)	10.28	1	3	3	12	14.2793	10.28	3	6	802.227	10.28	3	6	253	27.5965	4.42432
HVO_2801	ABC-type transport system ATP-binding protein (probable substrate branched-chain amino acids)	17.42	1	4	4	44	42.8476	17.42	4	22	1783.62	17.42	4	22	287	31.3875	4.4751
HVO_2808	succinate dehydrogenase subunit A (flavoprotein)	55.93	1	25	25	348	372.977	55.93	25	174	19603.5	55.93	25	174	615	67.5991	4.88135
HVO_2809	succinate dehydrogenase subunit B (iron-sulfur protein)	29.35	1	10	10	84	39.2703	29.35	10	41	3200.68	29.35	10	43	293	33.9443	5.2749
HVO_2813	RimK family protein	29.8	1	10	10	74	90.8183	29.8	10	37	4933.64	29.8	10	37	453	48.9847	4.729
HVO_2815	3-hydroxyacyl-CoA dehydrogenase / enoyl-CoA hydratase	29.2	1	12	12	65	75.6085	24.66	11	32	2989.11	29.2	12	33	661	70.9903	4.34814
HVO_2857	probable inositol-1(or 4)-monophosphatase / fructose-1,6-bisphosphatase, archaeal-type	8.68	1	2	2	6	8.16253	8.68	2	3	353.984	8.68	2	3	265	28.681	4.86865
HVO_2862	serine hydroxymethyltransferase	59.28	1	12	12	105	107.982	59.28	12	53	5853.43	59.28	12	52	415	44.3216	4.52588
HVO_2871	pyridoxal phosphate-dependent aminotransferase	26	1	6	7	34	36.3137	26	7	17	1720.37	26	7	17	450	49.0852	4.70361
HVO_2872	conserved hypothetical protein	10.7	1	4	4	8	6.30363	10.7	4	4	483.269	10.7	4	4	458	50.8328	4.80518
HVO_2873	flap endonuclease Fen1	11.04	1	2	2	16	16.732	11.04	2	8	757.86	11.04	2	8	326	36.3597	4.39893
HVO_2879	ornithine cyclodeaminase	10.24	1	2	2	2					174.544	10.24	2	2	332	34.6258	4.44971
HVO_2881	DUF4013 family protein	7.06	1	2	2	8	7.84159	7.06	2	4	480.416	7.06	2	4	255	27.4918	4.79248
HVO_2882	DUF4013 family protein	11.67	1	2	2	5	5.93251	11.67	2	2	389.182	11.67	2	3	240	25.4176	4.55127
HVO_2883	conserved hypothetical protein	9.97	1	5	5	17	14.7787	9.97	5	9	783.993	8.55	4	8	702	78.8846	4.4751
HVO_2884	conserved hypothetical protein	9.56	1	3	3	14	9.00377	9.56	3	7	672.653	9.56	3	7	450	46.6814	5.17334
HVO_2889	RecJ domain protein	60.91	1	33	33	467	530.607	60.22	32	235	28891.7	60.91	33	232	729	79.1116	4.37354
HVO_2900	fumarate hydratase	68.87	1	20	20	179	214.57	68.87	20	91	10165.3	67.8	19	88	469	50.062	4.77979
HVO_2902	glutamyl-tRNA(Gln) amidotransferase subunit E	47.6	1	22	22	156	207.052	47.6	22	78	8882.73	47.6	22	78	624	67.5552	4.27197
HVO_2904	HtpX-like protease	9.78	1	2	3	6	2.09291	9.78	3	3	169.891	9.78	3	3	317	34.7224	7.6499
HVO_2913	superoxide dismutase (Mn)	28.14	2	3	3	21	21.0438	28.14	3	10	1126.66	28.14	3	11	199	22.2833	4.4751
HVO_2916	probable oxidoreductase (short-chain dehydrogenase family)	21.03	1	4	4	20	20.6997	21.03	4	10	1359.19	21.03	4	10	252	25.9778	4.38623
HVO_2921	conserved hypothetical protein	10.46	1	3	3	6	2.66035	10.46	3	3	235.569	10.46	3	3	306	32.6718	4.33545
HVO_2923	proteasome alpha subunit	53.82	1	10	11	70	61.8863	53.82	11	36	4135.21	53.82	11	34	249	26.7112	4.38623
HVO_2943	dihydroorotate dehydrogenase (quinone)	12.25	1	3	3	12	11.1618	12.25	3	5	754.495	12.25	3	7	351	37.4481	4.71631
HVO_2945	valine--tRNA ligase	11.95	1	6	6	17	10.8654	11.95	6	10	480.922	8.28	5	7	870	98.882	4.36084
HVO_2946	cystathionine synthase/lyase (cystathionine gamma-synthase, cystathionine gamma-lyase, cystathionine beta-lyase)	6.98	1	2	2	8	8.08621	6.98	2	4	564.763	6.98	2	4	401	43.1155	4.60205
HVO_2947	phenylalanine--tRNA ligase beta subunit	39.82	1	14	14	70	53.6107	37.72	12	34	3860.27	34.04	13	36	570	63.2781	4.4624
HVO_2948	phenylalanine--tRNA ligase alpha subunit	30.86	1	8	8	72	96.2253	30.86	8	35	4098.41	30.86	8	37	499	55.1257	4.41162
HVO_2951	tryptophan--tRNA ligase	10.78	1	3	3	5	0	10.78	3	3	90.7098	6.05	2	2	529	59.0991	4.52588
HVO_2955	DEAD/DEAH box helicase	3.85	1	2	2	4	1.93405	3.85	2	2	121.412	3.85	2	2	779	85.7653	4.94482
HVO_2958	2-oxo-3-methylvalerate dehydrogenase E1 component alpha subunit	6.52	1	2	2	4	0	6.52	2	2	137.641	6.52	2	2	368	40.946	4.67822
HVO_2959	2-oxo-3-methylvalerate dehydrogenase E1 component beta subunit	27.83	1	7	7	31	26.9558	24.16	6	14	1944.93	27.83	7	17	327	35.9972	4.729
HVO_2960	dihydrolipoamide S-acyltransferase	32.44	1	16	16	108	128.91	32.44	16	53	7076.71	32.44	16	55	521	54.8791	4.39893
HVO_2961	dihydrolipoyl dehydrogenase	17.68	1	5	5	19	17.1439	17.68	5	9	585.468	17.68	5	10	475	49.9425	4.41162
HVO_2968	phosphoglycerate dehydrogenase	46.29	1	15	15	128	159.42	46.29	15	65	8426.01	46.29	15	63	525	55.309	4.36084
HVO_2969	threonine synthase	33.41	1	9	9	41	50.896	33.41	9	21	2317.32	33.41	9	20	419	44.376	4.48779
HVO_2976	carbon starvation protein CstA	6.92	1	4	4	12	10.4821	6.43	3	5	569.759	6.92	4	7	607	64.2479	5.36377
HVO_2977	ArsA family ATPase	7.17	1	2	2	4	4.18295	7.17	2	2	112.636	7.17	2	2	321	35.9629	4.77979
HVO_2989	phosphohexomutase (phosphoglucomutase / phosphomannomutase)	38.99	1	12	12	57	61.8569	37.22	11	28	3392.98	38.99	12	29	454	48.4981	4.4624
HVO_2993	prepilin peptidase	28.57	1	8	8	31	33.7732	28.57	8	16	1752.4	28.57	8	15	350	37.2693	4.71631
HVO_2997	O-acetylhomoserine aminocarboxypropyltransferase (methionine synthase)	28.07	1	6	6	53	62.5176	28.07	6	27	2933.79	28.07	6	26	431	46.1082	4.4751
HVO_2998	homoserine O-acetyltransferase	21.69	1	6	6	28	22.5442	21.69	6	14	1365.75	21.69	6	14	415	44.7663	4.69092
HVO_2999	O-acetylhomoserine aminocarboxypropyltransferase (methionine synthase)	10.93	1	4	4	12	8.82086	10.93	4	6	525.34	10.93	4	6	439	47.2409	4.58936
HVO_3000	DNA ligase (NAD)	3	1	2	2	12	12.066	3	2	6	489.486	3	2	6	699	75.7654	4.50049
HVO_3001	ABC-type transport system permease protein	8.47	1	2	2	12	14.9815	8.47	2	6	813.589	8.47	2	6	307	33.034	9.68604
HVO_3002	ABC-type transport system ATP-binding protein	41.72	1	11	11	54	49.449	38.04	9	25	3306.67	41.72	11	29	326	34.6599	4.31006
HVO_3007	malate dehydrogenase	44.08	1	11	11	76	87.9711	44.08	11	38	4192.96	31.25	10	38	304	32.6339	4.39893
HVO_3010	ATP-dependent RNA helicase/nuclease Hef	3.38	1	3	3	6	6.3824	3.38	3	3	362.145	3.38	3	3	858	93.8998	4.69092
HVO_3014	origin-associated GTP-binding protein OapA	53.99	1	8	8	38	40.2819	50.7	7	18	2039.13	53.99	8	20	213	24.0212	5.0083
HVO_A0039	hypothetical protein	8.9	1	2	2	8	10.5459	8.9	2	4	653.616	8.9	2	4	326	35.6084	4.60205
HVO_A0049	DUF21/CBS domain protein	37.5	1	11	11	52	60.9611	31.92	10	25	3186.94	37.5	11	27	448	48.8371	4.31006
HVO_A0085	conserved hypothetical protein	6.17	1	3	3	8	8.3017	6.17	3	4	370.491	6.17	3	4	486	52.3529	4.84326
HVO_A0087	fumarylacetoacetase family protein	13.49	1	2	2	7	5.57192	13.49	2	3	487.951	13.49	2	4	289	31.9693	4.2085
HVO_A0088	FAD-dependent oxidoreductase (GlcD/DLD_GlcF/GlpC domain fusion protein)	2.05	1	0	4	7	1.69403	1.56	3	3	235.502	2.05	4	4	1024	111.295	4.69092
HVO_A0092	acyl-CoA dehydrogenase	9.19	1	3	3	15	14.4056	9.19	3	7	883.802	9.19	3	8	381	42.1655	4.83057
HVO_A0097	3-hydroxyacyl-CoA dehydrogenase / enoyl-CoA hydratase	6.15	1	3	3	10	10.9131	6.15	3	5	620.686	6.15	3	5	650	70.2441	4.27197
HVO_A0133	conserved hypothetical protein	51.03	1	15	15	285	358.003	51.03	15	142	17830.6	51.03	15	143	292	30.8172	5.17334
HVO_A0145	ABC-type transport system ATP-binding protein (probable substrate sugar)	7.65	1	1	2	4					351.225	7.65	2	4	392	43.4324	4.56396
HVO_A0156	acyl-CoA synthetase	34.19	2	4	14	100	116.736	34.19	14	50	4786.19	34.19	14	50	664	73.9862	4.39893
HVO_A0159	pyridoxal phosphate-dependent aminotransferase (probable aspartate aminotransferase)	11.89	1	3	3	8	3.9599	11.89	3	4	320.249	11.89	3	4	387	42.6529	4.43701
HVO_A0160	sensor box histidine kinase	6.07	1	2	2	8	11.3397	6.07	2	4	433.483	6.07	2	4	708	76.5139	4.79248
HVO_A0205	CRISPR-associated endoribonuclease Cas6	43.38	1	10	10	57	63.4883	43.38	10	28	3585.18	43.38	10	29	272	31.0323	5.43994
HVO_A0206	CRISPR-associated protein Cas8b	27.89	1	15	15	66	76.6995	25.66	14	32	4081.28	27.89	15	34	717	79.3031	4.60205
HVO_A0207	CRISPR-associated protein Cas7	67.06	1	15	15	228	216.859	65.59	14	113	11526.9	67.06	15	115	340	38.1607	4.53857
HVO_A0208	CRISPR-associated endoribonuclease Cas5, Hmari subtype	52.08	1	9	9	43	65.6426	52.08	9	22	3122.6	47.92	8	21	265	29.3047	4.91943
HVO_A0242	conserved hypothetical protein	8.74	1	2	2	6	1.90819	8.74	2	3	241.09	8.74	2	3	183	20.7749	5.41455
HVO_A0267	D-galactonate dehydratase	12.01	1	3	3	11	8.59633	12.01	3	5	604.409	12.01	3	6	383	42.5333	4.85596
HVO_A0268	class II aldolase (homolog to L-fuculose-phosphate aldolase)	7.62	1	2	2	4	3.80808	7.62	2	2	245.315	7.62	2	2	446	47.8971	4.38623
HVO_A0270	glycerol-3-phosphate dehydrogenase subunit B	6.86	1	2	2	5	0	6.86	2	2	150.581	6.86	2	3	452	47.672	4.85596
HVO_A0283	ABC-type transport system periplasmic substrate-binding protein (probable substrate sugar)	13.78	1	5	5	16	14.4396	13.78	5	8	974.013	13.78	5	8	450	49.0693	4.51318
HVO_A0305	methylmalonate-semialdehyde dehydrogenase	18	1	6	6	15	17.668	18	6	8	680.038	16.36	5	7	489	52.0956	4.58936
HVO_A0306	4-aminobutyrate aminotransferase	9.44	1	4	4	11	14.7409	9.44	4	6	498.752	9.21	3	5	445	47.6494	4.67822
HVO_A0328	2-keto-3-deoxygluconate kinase	24.84	1	5	6	24	31.1554	24.84	6	12	1390.59	24.84	6	12	318	33.9771	4.60205
HVO_A0331	D-galactonate dehydratase	38.28	1	9	9	53	42.2441	36.98	8	25	2621.51	38.28	9	28	384	42.7923	4.83057
HVO_A0339	ABC-type transport system periplasmic substrate-binding protein (probable substrate dipeptide/oligopeptide)	20.29	1	9	9	48	58.7225	20.29	9	23	3003.52	20.29	9	25	557	61.2091	4.38623
HVO_A0350	conserved hypothetical protein	24.41	1	5	5	15	13.675	24.41	5	8	681.422	24.41	5	7	213	23.8412	9.64209
HVO_A0380	ABC-type transport system periplasmic substrate-binding protein (probable substrate dipeptide/oligopeptide)	15.1	1	6	6	22	18.1362	15.1	6	11	969.089	15.1	6	11	563	62.8158	4.70361
HVO_A0406	conserved hypothetical protein	14.81	2	4	4	11	8.73975	14.81	4	5	581.212	14.81	4	6	405	44.4101	5.30029
HVO_A0425	ABC-type transport system ATP-binding protein (probable substrate dipeptide/oligopeptide)	14.45	1	4	4	10	12.5852	14.45	4	5	508.588	14.45	4	5	346	38.3744	5.23682
HVO_A0426	ABC-type transport system ATP-binding protein (probable substrate dipeptide/oligopeptide)	13.65	1	4	4	9	6.121	13.65	4	4	407.222	13.65	4	5	337	36.8065	5.16064
HVO_A0428	ABC-type transport system periplasmic substrate-binding protein (probable substrate dipeptide/oligopeptide)	36.16	1	17	17	77	77.7091	36.16	17	38	4490.65	36.16	17	39	567	62.4343	4.70361
HVO_A0439	DUF2800 family protein	8.28	1	2	2	2					167.694	8.28	2	2	326	36.9314	4.51318
HVO_A0451	transport protein (probable substrate arsenite/antimonite)	17.47	1	10	10	48	60.4925	17.47	10	24	3292.25	17.47	10	24	641	68.3324	4.60205
HVO_A0452	UspA domain protein	9.56	1	2	2	5	7.01238	9.56	2	3	170.587	9.56	2	2	293	31.3381	4.62744
HVO_A0458	ParA domain protein	22.34	1	4	4	9	6.49001	22.34	4	5	308.154	14.43	3	4	291	32.1951	4.79248
HVO_A0472	oxidoreductase (homolog to thioredoxin-disulfide reductase)	40.72	1	5	5	22	14.6714	29.9	4	9	1730.43	40.72	5	13	194	20.7246	4.11963
HVO_A0487	cobyrinic acid a,c-diamide synthase	27.83	1	8	8	25	32.4838	23.76	7	12	1532.17	27.83	8	13	442	46.8538	4.57666
HVO_A0491	ABC-type transport system ATP-binding protein (probable substrate sugar)	35.77	1	8	9	45	49.3138	33.16	8	23	2742.97	34.73	8	22	383	41.0904	4.4751
HVO_A0494	ABC-type transport system periplasmic substrate-binding protein (probable substrate sugar)	27.77	1	8	8	121	81.1071	27.77	8	59	5549.27	27.77	8	62	443	47.8426	4.2085
HVO_A0496	UspA domain protein	17.59	1	4	4	18	19.9	17.59	4	9	998.891	17.59	4	9	290	31.4467	4.60205
HVO_A0522	acetyl-CoA C-acyltransferase	9.82	1	2	2	12	16.1589	9.82	2	6	543.958	9.82	2	6	387	39.161	4.76709
HVO_A0525	enoyl-CoA hydratase	17.41	1	2	2	4	2.47235	17.41	2	2	156.469	17.41	2	2	293	31.9269	4.61475
HVO_A0548	YphA family protein	22.86	1	1	4	35	11.091	16	3	16	2051.61	22.86	4	19	175	18.9269	6.53662
HVO_A0550	receiver/sensor box histidine kinase	3.05	1	2	2	10	12.077	3.05	2	5	739.989	3.05	2	5	885	95.8637	4.4624
HVO_A0551	acyl-CoA synthetase	18.77	1	9	9	28	32.1699	18.77	9	14	1471.99	18.77	9	14	538	59.593	4.65283
HVO_A0557	ABC-type transport system periplasmic substrate-binding protein (probable substrate iron-III)	7.84	1	2	2	6	2.34513	7.84	2	3	184.748	7.84	2	3	408	44.2251	4.31006
HVO_A0559	histidine ammonia-lyase	7.58	1	4	4	12	6.72324	7.58	4	6	594.088	7.58	4	6	528	55.5442	4.84326
HVO_A0570	probable metal-dependent hydrolase	5.15	1	1	2	2	2.12836	5.15	2	2					466	50.4492	4.56396
HVO_A0576	ABC-type transport system periplasmic substrate-binding protein (probable substrate branched-chain amino acids)	9.43	1	3	3	16	18.2761	9.43	3	8	875.338	9.43	3	8	435	45.473	4.17041
HVO_A0611	ABC-type transport system periplasmic substrate-binding protein (probable substrate zinc)	29.85	1	6	6	22	20.3227	20.6	5	10	1141.27	29.85	6	12	335	35.9381	4.38623
HVO_A0619	conserved hypothetical protein	35.62	1	11	11	41	35.3229	35.62	11	20	2030.86	35.62	11	21	452	48.1517	4.67822
HVO_A0624	P-type transport ATPase (probable substrate zinc/cadmium)	15.98	1	10	10	38	47.6653	15.98	10	19	2305.88	15.98	10	19	895	92.4867	4.42432
HVO_A0627	conserved hypothetical protein	17.23	1	4	4	22	20.4597	17.23	4	11	1039.3	17.23	4	11	354	38.0614	4.70361
HVO_A0629	sensor box histidine kinase	7.85	1	3	3	8	11.6953	7.85	3	4	597.762	7.85	3	4	548	59.8503	4.62744
HVO_B0021	ABC-type transport system periplasmic substrate-binding protein (probable substrate dipeptide/oligopeptide)	20.5	1	10	10	69	68.6921	20.5	10	34	3976.8	20.5	10	35	644	70.6361	4.56396
HVO_B0029	xylose dehydrogenase (NADP)	12.62	1	3	3	15	22.2228	12.62	3	8	868.381	12.62	3	7	325	34.6978	4.38623
HVO_B0039	alpha-ketoglutarate semialdehyde dehydrogenase	9.54	1	4	4	21	14.7944	9.54	4	11	918.394	9.54	4	10	482	50.6257	4.31006
HVO_B0047	ABC-type transport system periplasmic substrate-binding protein (probable substrate iron-III)	26.75	1	9	9	53	64.2032	26.75	9	26	3151.34	26.75	9	27	400	44.2121	4.32275
HVO_B0050	ATP-dependent cobaltochelatase subunit CobN	19.7	1	18	18	82	84.858	19.7	18	41	3999.68	19.7	18	41	1284	141.168	4.34814
HVO_B0051	ATP-dependent cobaltochelatase subunit ChlID	22.66	1	11	12	44	42.0534	22.66	12	22	2551.56	22.1	11	22	706	73.2657	4.38623
HVO_B0052	PQQ repeat protein	7.52	1	3	3	7	2.25648	5.83	2	3	362.571	7.52	3	4	412	44.0839	5.47803
HVO_B0055	conserved hypothetical protein	11.11	1	2	2	6	4.47692	11.11	2	3	184.433	11.11	2	3	225	23.9336	4.69092
HVO_B0058	precorrin-3B C17-methyltransferase	11.56	1	2	2	8	10.3927	11.56	2	4	481.067	11.56	2	4	294	31.8232	4.39893
HVO_B0059	cobalt-precorrin 5A hydrolase	8.59	1	2	2	10	10.6689	8.59	2	5	424.728	8.59	2	5	326	34.4818	4.51318
HVO_B0062	precorrin-7 15-methyltransferase (decarboxylating)	40.22	1	5	5	19	24.0984	40.22	5	10	1070.7	32.61	4	9	184	19.7971	5.30029
HVO_B0064	conserved hypothetical protein	9.35	1	2	2	32	45.8812	9.35	2	16	2276.76	9.35	2	16	278	28.1002	5.46533
HVO_B0070	pyridoxal phosphate-dependent aminotransferase	14.84	1	5	5	19	19.3054	14.84	5	10	725.215	14.84	5	9	438	46.4317	4.57666
HVO_B0071	oxidoreductase (homolog to zinc-containing alcohol dehydrogenase)	15.76	1	4	4	21	19.5813	15.76	4	10	1050.12	15.76	4	11	349	36.9692	4.70361
HVO_B0082	ABC-type transport system periplasmic substrate-binding protein (probable substrate dipeptide/oligopeptide)	30.23	1	11	11	60	61.5506	30.23	11	30	3815.17	30.23	11	30	569	62.7656	4.29736
HVO_B0087	homolog to mandelate racemase / homolog to muconate lactonizing enzyme	30.05	1	8	8	53	54.8999	30.05	8	27	2557	30.05	8	26	376	41.8044	4.90674
HVO_B0089	ABC-type transport system ATP-binding protein (probable substrate dipeptide/oligopeptide)	5.67	1	2	2	4	4.20279	5.67	2	2	127.759	5.67	2	2	353	39.3697	4.89404
HVO_B0093	ABC-type transport system periplasmic substrate-binding protein (probable substrate dipeptide/oligopeptide)	40.61	1	16	16	76	81.7039	40.61	16	38	4086.01	39	15	38	618	69.052	4.44971
HVO_B0100	aldehyde dehydrogenase	5.18	1	2	2	7	0	5.18	2	3	267.503	5.18	2	4	483	50.3995	4.31006
HVO_B0101	IclR family transcription regulator	15.18	1	3	3	7	2.68215	7.78	2	3	275.265	15.18	3	4	257	28.5765	5.021
HVO_B0102	glycosidase family protein	6.2	1	2	2	2					173.366	6.2	2	2	355	38.7448	4.75439
HVO_B0106	ABC-type transport system periplasmic substrate-binding protein (probable substrate sugar)	15.16	1	4	4	20	25.2463	15.16	4	10	1266.49	15.16	4	10	488	52.5727	4.13232
HVO_B0111	homolog to mandelate racemase / homolog to muconate lactonizing enzyme	34.91	1	13	13	80	56.0086	34.91	13	39	3378.17	34.91	13	41	401	44.2437	4.53857
HVO_B0115	fumarylacetoacetase family protein	20.49	1	4	4	15	16.5461	20.49	4	8	770.226	20.49	4	7	283	30.3258	4.2085
HVO_B0117	conserved hypothetical protein	26.44	1	4	4	13	15.7771	14.42	3	6	821.257	26.44	4	7	208	23.2724	4.57666
HVO_B0118	SMC-like protein Sph2	15.84	1	8	8	24	18.6857	15.84	8	11	1299.91	15.84	8	13	644	73.7572	4.41162
HVO_B0131	conserved hypothetical protein	10.8	1	2	2	6	6.12549	10.8	2	3	242.175	10.8	2	3	287	32.1859	4.84326
HVO_B0132	PQQ repeat protein	38.52	1	8	8	45	41.5716	38.52	8	22	2351.36	38.52	8	23	405	41.8661	4.64014
HVO_B0134	ABC-type transport system ATP-binding protein	32.95	1	5	5	15	14.647	22.87	4	7	819.179	32.95	5	8	258	27.1616	4.52588
HVO_B0139	PQQ repeat protein	11.42	1	2	2	2	4.57912	11.42	2	2					429	44.6309	4.93213
HVO_B0144	ABC-type transport system periplasmic substrate-binding protein (probable substrate iron-III)	9.98	1	3	3	16	19.4986	9.98	3	8	1033.93	9.98	3	8	401	44.3461	4.39893
HVO_B0149	oleate hydratase	9.76	1	3	4	7	1.72889	8.82	3	3	248.728	9.76	4	4	533	60.1443	4.64014
HVO_B0153	CapB domain protein	24.54	1	9	9	35	45.9815	24.54	9	18	2311.52	21.98	8	17	546	60.6944	4.86865
HVO_B0154	receiver/sensor box histidine kinase	5.92	1	7	7	23	26.1657	5.92	7	12	1310.75	5.92	7	11	1301	144.149	4.38623
HVO_B0182	deoxyhypusine synthase	12.04	1	3	3	5	3.82343	7.72	2	2	195.595	12.04	3	3	324	35.6452	4.29736
HVO_B0184	ABC-type transport system periplasmic substrate-binding protein (probable substrate dipeptide/oligopeptide)	6.69	1	2	2	10	14.4841	6.69	2	5	569.796	6.69	2	5	523	58.0728	4.729
HVO_B0194	conserved hypothetical protein	24.87	1	6	6	22	22.928	24.87	6	11	1130.13	24.87	6	11	394	42.7297	5.35107
HVO_B0198	ABC-type transport system periplasmic substrate-binding protein (probable substrate iron-III)	54.02	1	15	15	155	195.179	52.26	14	77	9973.99	54.02	15	78	398	43.3989	4.37354
HVO_B0200	malate synthase	14.91	1	4	4	22	32.9915	14.91	4	11	1342.89	14.91	4	11	436	48.3389	4.29736
HVO_B0217	ABC-type transport system periplasmic substrate-binding protein (probable substrate branched-chain amino acids)	7.98	1	3	3	10	10.6617	7.98	3	5	762.95	7.98	3	5	476	50.4479	4.23389
HVO_B0223	conserved hypothetical protein	7.94	1	2	2	6	7.45031	7.94	2	3	315.476	7.94	2	3	277	29.8345	4.51318
HVO_B0228	ABC-type transport system periplasmic substrate-binding protein (probable substrate sugar)	23.75	1	6	6	33	34.2489	23.75	6	16	1415.21	23.75	6	17	459	50.2079	4.36084
HVO_B0233	alpha-L-arabinofuranosidase	19.57	1	7	7	22	24.0892	19.57	7	12	1104.75	13.5	6	10	511	57.5089	4.38623
HVO_B0248	probable oxidoreductase (short-chain dehydrogenase family)	14.17	1	3	3	8	5.42679	9.84	2	3	499.915	14.17	3	5	254	26.8706	4.42432
HVO_B0292	ABC-type transport system periplasmic substrate-binding protein (probable substrate glycerol-3-phosphate)	20.25	1	7	7	31	30.0609	20.25	7	16	1454.91	20.25	7	15	489	52.58	4.36084
HVO_B0295	ABC-type transport system ATP-binding protein (probable substrate glycerol-3-phosphate)	8.75	1	2	3	10	11.4329	7.69	2	4	755.936	8.75	3	6	377	41.1629	4.7417
HVO_B0321	GFO family oxidoreductase	10.87	1	4	4	8	6.88633	10.87	4	4	346.671	10.87	4	4	368	40.9735	4.4751
HVO_B0328	ABC-type transport system periplasmic substrate-binding protein (probable substrate dipeptide/oligopeptide)	6.3	1	3	3	14	16.7494	6.3	3	7	799.458	6.3	3	7	698	78.6271	4.62744
HVO_B0345	homolog to mandelate racemase / homolog to muconate lactonizing enzyme	16.4	1	5	5	16	11.9157	16.4	5	8	676.262	16.4	5	8	378	41.2146	4.84326
HVO_B0354	conserved hypothetical protein	10.3	1	7	7	33	24.3278	10.3	7	16	1584.99	10.3	7	17	767	85.3556	4.67822
HVO_B0371	aldehyde dehydrogenase	18.95	1	4	4	26	43.2544	18.95	4	13	1910.07	18.95	4	13	496	52.4696	4.38623
HVO_B0375	Spo0M family protein	14.29	1	2	2	4	3.88838	14.29	2	2	79.1587	14.29	2	2	245	27.2465	4.34814
HVO_B0376	probable oxidoreductase (aldo-keto reductase family protein)	63.69	1	19	19	104	102.737	50.3	17	51	5946.25	63.69	19	53	336	37.9526	4.61475
HVO_B0382	TATA-binding transcription initiation factor	12.23	1	2	2	9	10.4519	12.23	2	5	601.317	12.23	2	4	188	20.0611	4.11963
HVO_C0042	helicase domain protein	13.74	1	14	14	39	31.4652	11.85	12	18	1949.95	12.48	13	21	1274	144.447	4.66553
HVO_C0054	hypothetical protein	23.55	1	6	6	47	51.1713	23.55	6	24	3262.36	23.55	6	23	344	37.4813	4.70361
HVO_C0069	GFO family oxidoreductase	35.49	1	8	8	61	58.3039	35.49	8	30	3237.22	35.49	8	31	324	35.9817	5.09717
HVO_C0072	ABC-type transport system permease protein (probable substrate dipeptide/oligopeptide)	16.84	1	4	4	16	17.2148	16.84	4	8	897.173	16.84	4	8	297	31.6479	6.39209
HVO_C0073	ABC-type transport system permease protein (probable substrate dipeptide/oligopeptide)	4.36	1	2	2	3					180.789	4.36	2	3	321	35.1103	8.27979
HVO_C0074	ABC-type transport system ATP-binding protein (probable substrate dipeptide/oligopeptide)	40.87	1	18	18	75	77.9388	40.87	18	37	4334.39	40.87	18	38	690	75.8679	4.79248
HVO_C0075	ABC-type transport system periplasmic substrate-binding protein (probable substrate dipeptide/oligopeptide)	25.63	1	9	9	61	67.6267	25.63	9	31	2759.47	25.63	9	30	558	61.2536	4.56396

## Sheet: HVLON3 A
Accession	Description	ΣCoverage	Σ# Proteins	Σ# Unique Peptides	Σ# Peptides	Σ# PSMs	Score A2	Coverage A2	# Peptides A2	# PSM A2	Score A4	Coverage A4	# Peptides A4	# PSM A4	# AAs	MW [kDa]	calc. pI
	>sp|TRYP_PIG|	30.3	1	7	7	842	1439.12	28.57	6	419	64956.2	30.3	7	423	231	24.3938	7.18115
13432173	Keratin, type I cytoskeletal 14 (Cytokeratin-14) (CK-14) (Keratin-14) (K14)	14.62	7	4	7	56	71.3106	14.62	7	28	3091.06	14.62	7	28	472	51.5894	5.16064
1346347	Keratin, type II cytoskeletal 6D (Cytokeratin-6D) (CK 6D) (K6d keratin)	12.24	7	1	5	55	42.2441	5.73	3	26	3005.08	12.24	5	29	384	42.4425	5.40186
17318569	keratin 1 [Homo sapiens]	47.2	4	20	25	327	503.55	47.2	25	163	22532.9	47.2	25	164	644	66.027	8.11865
18031720	keratin protein K6irs [Homo sapiens]	3.14	5	1	2	5					637.929	3.14	2	5	510	55.7144	6.88818
21961227	Keratin 6B [Homo sapiens]	5.67	2	0	4	65	61.255	5.67	4	32	3722.04	5.67	4	33	564	60.0303	8.00146
23503075	Keratin, type I cytoskeletal 16 (Cytokeratin-16) (CK-16) (Keratin-16) (K16)	9.3	6	1	5	41	46.9777	7.61	4	20	2196.64	9.3	5	21	473	51.2362	5.04639
27477127	keratin, hair, basic, 2 [Homo sapiens]	2.53	3	1	2	3					129.427	2.53	2	3	513	56.6163	6.7417
31074633	keratin 6L [Homo sapiens]	5.61	3	0	3	20	17.9029	5.61	3	10	1228.24	5.61	3	10	535	57.8002	7.1958
40354192	keratin 10 [Homo sapiens]	39.55	10	18	21	187	238.339	39.55	21	93	10266.7	39.55	21	94	584	58.7916	5.16064
4557890	keratin 5 [Homo sapiens]	8.64	7	2	6	66	62.5135	7.12	5	32	3697.16	8.64	6	34	590	62.4231	8.06006
47132620	keratin 2a [Homo sapiens]	21.28	1	8	12	93	119.241	19.87	11	46	6534.89	21.28	12	47	639	65.3932	8.00146
81175178	Keratin, type I cytoskeletal 9 (Cytokeratin-9) (CK-9) (Keratin-9) (K9)	39.33	1	18	19	109	119.396	39.33	19	55	5004.37	36.44	17	54	623	62.0919	5.30029
HVO_0002	signal peptidase I	23.34	1	4	4	38	46.2988	23.34	4	19	1868.14	23.34	4	19	287	30.295	4.60205
HVO_0008	aspartate kinase	33.42	1	6	6	35	48.9917	33.42	6	18	1581.81	25.77	5	17	392	41.674	4.4624
HVO_0011	inosine-5'-monophosphate cyclohydrolase, archaeal-type	17.89	1	3	3	27	29.1559	17.89	3	13	1339.56	17.89	3	14	190	20.559	4.29736
HVO_0014	ATP-dependent DNA helicase Hel308a	4.72	1	3	3	6	2.12307	4.72	3	3	147.456	3.39	2	3	827	90.2999	4.66553
HVO_0020	ABC-type transport system ATP-binding protein (probable substrate thiamine)	11.08	1	2	3	16	19.942	11.08	3	8	855.891	11.08	3	8	361	38.2504	4.79248
HVO_0024	thiosulfate sulfurtransferase	19.38	1	3	3	8	10.3466	19.38	3	4	279.579	19.38	3	4	258	28.4178	4.29736
HVO_0025	thiosulfate sulfurtransferase	52.1	1	8	8	121	133.205	52.1	8	61	6714.21	52.1	8	60	286	32.0539	4.28467
HVO_0035	stomatin family protein	42.14	1	7	13	158	217.766	42.14	13	79	9895.35	42.14	13	79	401	43.5733	4.65283
HVO_0041	ornithine carbamoyltransferase	7.69	1	2	2	12	17.6676	7.69	2	6	629.264	7.69	2	6	299	32.6609	4.37354
HVO_0043	acetylornithine aminotransferase	7.14	1	2	2	13	17.6436	7.14	2	6	909.095	7.14	2	7	378	39.742	4.66553
HVO_0045	N-acetyl-gamma-glutamyl-phosphate reductase	30.84	1	10	10	80	93.7983	25.07	9	40	4192.39	30.84	10	40	347	36.769	4.93213
HVO_0046	putative glutamate--argW ligase	33.68	1	6	7	31	23.6923	33.68	7	16	1290.27	33.68	7	15	291	31.8571	4.86865
HVO_0048	argininosuccinate lyase	21.72	1	7	7	95	135.757	21.72	7	49	5404.62	21.72	7	46	488	50.7771	4.52588
HVO_0049	argininosuccinate synthase	28.89	1	9	9	113	126.953	28.89	9	56	5934.07	28.89	9	57	405	44.4555	4.33545
HVO_0054	glycine--tRNA ligase	17.68	1	7	7	36	57.0454	15.32	6	18	2563.81	15.32	6	18	594	64.9118	4.2085
HVO_0055	CBS domain protein	19.37	1	4	4	31	20.6934	19.37	4	15	1849.76	19.37	4	16	284	30.8346	4.27197
HVO_0058	ABC-type transport system ATP-binding protein (probable substrate dipeptide/oligopeptide)	24.32	1	9	11	85	126.556	20.95	10	42	5811.74	23.2	10	43	444	50.1528	4.84326
HVO_0059	ABC-type transport system ATP-binding protein (probable substrate dipeptide/oligopeptide)	43.73	1	10	11	98	111.024	43.73	11	48	4764.52	42.62	10	50	359	39.3918	4.90674
HVO_0062	ABC-type transport system periplasmic substrate-binding protein (probable substrate dipeptide/oligopeptide)	33.01	1	12	12	842	997.903	33.01	12	420	47344.8	33.01	12	422	612	67.2656	4.15771
HVO_0065	DNA-directed DNA polymerase D large subunit	0.92	1	1	2	6	1.83969	0.92	2	3	163	0.92	2	3	1202	133.88	4.60205
HVO_0078	hydroxymethylbilane synthase (porphobilinogen deaminase)	4.96	1	2	2	4	1.92792	4.96	2	2	81.3785	4.96	2	2	363	39.2782	4.97021
HVO_0081	glutamate-1-semialdehyde 2,1-aminomutase	65.62	1	18	18	209	271.614	65.62	18	103	12493.6	60	17	106	445	47.7813	4.85596
HVO_0087	porphobilinogen synthase	38.84	1	9	9	128	125.838	38.84	9	65	6111.68	38.84	9	63	327	35.2974	4.71631
HVO_0104	DNA repair and recombination protein RadA	22.74	1	6	6	36	40.91	17.49	5	17	2254.14	18.95	5	19	343	37.2976	4.64014
HVO_0105	FAD-dependent oxidoreductase	8.66	1	2	2	8	12.3355	8.66	2	4	290.739	8.66	2	4	381	41.7716	4.70361
HVO_0109	cysteine desulfurase	22.54	1	7	7	50	52.1603	22.54	7	25	2288.72	22.54	7	25	426	46.7785	4.56396
HVO_0117	translation initiation factor aIF-6	51.13	1	7	7	143	239.577	51.13	7	71	9392.68	51.13	7	72	221	22.9695	4.27197
HVO_0122	phosphoglycerate dehydrogenase	26.85	1	6	6	43	31.8131	26.85	6	21	2109.16	26.85	6	22	324	35.2853	5.35107
HVO_0123	signal recognition particle 54K protein	17.63	1	7	7	66	70.0456	15.48	6	32	3434.36	17.63	7	34	465	50.8858	4.50049
HVO_0133	thermosome subunit 1	80.89	1	32	34	6123	9101.07	80.89	34	3041	411365	80.89	34	3082	560	58.889	4.24658
HVO_0145	replication factor C small subunit	9.09	1	2	2	8	10.162	9.09	2	4	336.236	9.09	2	4	341	37.7562	4.93213
HVO_0148	urease alpha subunit	5.63	1	2	2	6					575.831	5.63	2	6	568	60.3239	4.53857
HVO_0151	urease accessory protein UreD	8.7	1	2	2	3	6.61948	8.7	2	3					299	31.3125	4.98291
HVO_0154	conserved hypothetical protein	22.82	1	3	3	22	34.9602	22.82	3	11	1287.73	22.82	3	11	149	15.8376	4.31006
HVO_0158	TATA-binding transcription initiation factor	7.41	1	1	2	6	0	7.41	2	3	163.074	7.41	2	3	189	20.3334	4.22119
HVO_0161	ATP phosphoribosyltransferase	18.51	1	4	4	18	13.4949	18.51	4	8	850.214	18.51	4	10	281	30.4267	4.60205
HVO_0165	5-methylthioadenosine/S-adenosylhomocysteine deaminase	10.47	1	3	3	14	19.4443	10.47	3	7	844.69	10.47	3	7	430	45.0871	4.50049
HVO_0167	adenosylhomocysteinase	45.33	1	12	12	148	209.715	41.12	11	69	11298.3	37.85	10	79	428	46.5953	4.38623
HVO_0175	DNA polymerase sliding clamp	11.34	1	3	3	26	22.9574	11.34	3	13	1245.24	11.34	3	13	247	26.6555	4.38623
HVO_0199	phosphohexomutase (phosphoglucomutase / phosphomannomutase)	4.38	1	2	2	8	3.46203	4.38	2	4	196.747	4.38	2	4	457	48.4358	4.34814
HVO_0203	replication factor C small subunit	29.05	1	8	8	34	41.4569	29.05	8	17	2050.33	29.05	8	17	327	36.1998	4.51318
HVO_0206	alanine--tRNA ligase	21.8	1	15	15	148	173.052	18.55	13	72	8466.62	21.8	15	76	922	102.401	4.53857
HVO_0209	acyl-CoA dehydrogenase	19.12	1	6	6	16	20.2957	19.12	6	8	586.79	19.12	6	8	387	42.366	4.93213
HVO_0214	L-lactate dehydrogenase	8.75	1	3	3	6	6.92291	8.75	3	3	275.781	8.75	3	3	320	34.5481	4.48779
HVO_0220	ATP-dependent DNA helicase MCM	6.27	1	3	3	3	4.42357	6.27	3	3					702	78.8059	4.729
HVO_0233	ribose-phosphate pyrophosphokinase	33.22	1	5	5	43	59.6334	33.22	5	22	1734.04	33.22	5	21	283	29.5538	4.39893
HVO_0237	UPF0761 family protein	7.19	1	2	2	22	50.35	7.19	2	11	2757.01	7.19	2	11	445	46.7271	5.13525
HVO_0239	glutamine synthetase	73.68	1	27	28	2112	3084.99	67.32	26	1041	145126	67.54	26	1071	456	50.4907	4.56396
HVO_0242	aminopeptidase (homolog to leucyl aminopeptidase / aminopeptidase T)	14.17	1	5	5	45	45.5059	14.17	5	23	2204.68	12.5	4	22	360	39.5248	4.31006
HVO_0243	threonine aldolase	25.51	1	6	6	43	59.6006	20.23	5	21	2918.44	25.51	6	22	341	35.5956	4.55127
HVO_0250	DUF21/CBS domain protein	11.25	1	4	4	10	16.4076	11.25	4	6	356.301	7.43	3	4	471	51.7231	4.28467
HVO_0283	archaea-specific helicase AshA	3.65	1	2	2	9	13.2358	3.65	2	9					684	76.293	5.52881
HVO_0304	electron transfer flavoprotein alpha subunit	16.72	1	3	3	16	17.2722	13.56	2	6	734.741	16.72	3	10	317	33.4987	4.18311
HVO_0306	conserved hypothetical protein	24.49	1	8	8	70	103.306	24.49	8	34	4809.78	24.49	8	36	392	42.1379	4.29736
HVO_0307	conserved hypothetical protein	26.57	1	10	11	95	113.462	26.57	11	50	4145.5	26.57	11	45	463	49.0309	4.88135
HVO_0311	A-type ATP synthase subunit I	24.83	1	16	17	247	278.908	24.83	17	120	13924.6	24.15	16	127	733	79.4548	4.41162
HVO_0313	A-type ATP synthase subunit E	54.64	1	9	9	170	192.543	47.42	7	76	10870.5	54.64	9	94	194	22.0117	4.31006
HVO_0314	A-type ATP synthase subunit C	59.77	1	19	19	312	427.694	55.75	18	150	22510.5	59.77	19	162	348	38.7338	4.50049
HVO_0316	A-type ATP synthase subunit A	41.81	1	19	19	430	607.783	41.81	19	215	26348.6	41.3	18	215	586	64.4743	4.24658
HVO_0317	A-type ATP synthase subunit B	58.55	1	19	21	585	834.614	58.55	21	295	35903.5	57.91	20	290	468	51.9014	4.24658
HVO_0319	A-type ATP synthase subunit D	16.17	1	3	3	22	34.3562	16.17	3	12	1174.51	16.17	3	10	235	26.6655	4.71631
HVO_0321	peptide chain release factor aRF-1	10.63	1	2	2	2	2.3367	10.63	2	2					414	46.5529	4.83057
HVO_0324	arginine--tRNA ligase	6.64	1	3	3	6	5.96775	6.64	3	3	339.097	6.64	3	3	587	64.9946	4.34814
HVO_0329	branched-chain amino acid aminotransferase	77.24	1	21	21	546	775.211	77.24	21	273	37162.9	77.24	21	273	312	34.9951	4.57666
HVO_0331	proline dehydrogenase	15.77	1	4	4	12	9.45931	15.77	4	6	387.393	15.77	4	6	279	30.9011	4.67822
HVO_0347	DNA-directed RNA polymerase subunit B''	24.57	1	9	9	45	64.0839	24.57	9	24	2492.97	16.89	7	21	521	58.8604	4.99561
HVO_0348	DNA-directed RNA polymerase subunit B'	36.62	1	16	16	130	182.664	35.47	15	66	6425.48	36.62	16	64	609	67.7198	4.91943
HVO_0349	DNA-directed RNA polymerase subunit A'	50.31	1	39	39	708	965.064	47.34	38	357	46440.2	49.8	38	351	976	108.846	4.80518
HVO_0350	DNA-directed RNA polymerase subunit A''	25.06	1	9	10	49	62.1936	19.81	8	24	2437.92	22.67	9	25	419	46.1119	4.34814
HVO_0353	30S ribosomal protein S12	30.99	1	5	5	21	26.496	30.99	5	12	893.498	23.24	3	9	142	15.4672	9.90576
HVO_0354	30S ribosomal protein S7	43.63	1	6	6	43	49.4483	34.8	5	16	4389.8	40.2	5	27	204	22.6014	5.13525
HVO_0356	translation elongation factor aEF-2	65.34	1	35	35	738	1000.65	65.34	35	366	44241.5	65.34	35	372	727	80.3912	4.729
HVO_0357	ACT domain protein	25.93	1	4	5	21	24.9718	22.75	4	10	1087.67	25.93	5	11	189	20.2252	4.58936
HVO_0358	homoserine dehydrogenase	15.14	1	3	4	38	42.072	15.14	4	19	1903.67	15.14	4	19	317	32.4024	4.43701
HVO_0359	translation elongation factor aEF-1 alpha subunit	77.2	1	18	21	713	930.313	72.92	20	336	46868.3	74.35	20	377	421	45.7307	4.729
HVO_0393	UvrABC system protein A	29.2	1	18	18	96	110.02	28.18	17	47	4433.13	29.2	18	49	983	108.611	4.81787
HVO_0396	FAD-dependent oxidoreductase (homolog to geranylgeranyl reductase)	10.56	1	3	3	4	2.56927	10.56	3	4					360	39.2374	5.0083
HVO_0402	DUF124 family protein	28.89	1	4	4	31	31.5418	28.89	4	16	991.605	20	3	15	225	23.9797	4.57666
HVO_0415	repair helicase	5.36	1	3	3	14	16.5457	5.36	3	7	557.912	5.36	3	7	616	69.5987	4.70361
HVO_0417	metal-dependent carboxypeptidase	19.92	1	7	7	43	22.5957	11.16	5	18	2160.14	19.92	7	25	502	57.3236	4.42432
HVO_0419	peptidase M20 family protein	12.64	1	2	2	6					275.906	12.64	2	6	364	38.3564	4.43701
HVO_0421	arNOG04375 family protein (homolog to PilT-type ATPase)	8.95	1	3	3	15	8.09774	8.95	3	8	298.856	8.95	3	7	626	67.65	4.65283
HVO_0424	ABC-type transport system ATP-binding protein	14.07	1	5	5	14	15.8677	8.11	4	6	504.516	14.07	5	8	604	67.2129	4.48779
HVO_0433	F420H2:NADP oxidoreductase	22.97	1	3	3	7	2.39082	17.57	2	3	258.481	22.97	3	4	222	23.3238	4.71631
HVO_0441	probable metallo-beta-lactamase family hydrolase	24.04	1	1	2	3	3.02396	24.04	2	3					208	22.6878	4.51318
HVO_0446	ABC-type transport system ATP-binding protein (probable substrate phosphate/phosphonate)	31.84	1	6	8	89	125.989	28.09	7	43	6789.32	31.84	8	46	267	28.8503	4.64014
HVO_0447	ABC-type transport system periplasmic substrate-binding protein (probable substrate phosphate/phosphonate)	25.86	1	5	5	157	124.049	25.86	5	76	4220.47	25.86	5	81	348	36.4762	3.75146
HVO_0452	leucine--tRNA ligase	20.15	1	12	12	79	108.398	20.15	12	39	4674.24	16.18	11	40	958	109.495	4.37354
HVO_0455	thermosome subunit 2	74.69	1	36	37	4057	6659.38	73.61	35	2073	298615	74.69	37	1984	557	59.2615	4.37354
HVO_0466	citrate (si)-synthase	33.25	1	10	10	128	212.667	31.93	9	64	8486.18	33.25	10	64	379	41.7803	4.55127
HVO_0467	PhoU/TrkA-C domain protein	16.42	1	5	5	23	27.6513	16.42	5	12	1137.25	12.94	4	11	402	43.262	4.48779
HVO_0469	AstE family protein	13.21	1	3	3	17	23.6124	13.21	3	9	1045.69	13.21	3	8	318	33.9261	5.84619
HVO_0478	glyceraldehyde-3-phosphate dehydrogenase (NAD(P)) (phosphorylating)	62.54	1	14	14	178	190.497	62.54	14	90	8560.37	57.75	13	88	355	38.1908	4.67822
HVO_0481	glyceraldehyde-3-phosphate dehydrogenase (NAD) (phosphorylating)	81.43	1	19	19	607	719.342	63.14	17	302	32946.3	81.43	19	305	350	37.6326	4.53857
HVO_0484	50S ribosomal protein L10e	60.23	1	13	14	232	240.739	51.14	12	111	14005.8	57.39	13	121	176	19.753	8.71924
HVO_0511	NAD-dependent epimerase/dehydratase	5.73	1	1	2	8	0	5.73	2	3	284.439	5.73	2	5	262	29.3469	4.77979
HVO_0519	replication protein A	14.91	1	6	6	39	37.7446	12.01	5	19	1552.17	14.91	6	20	483	51.0075	4.13232
HVO_0530	ABC-type transport system periplasmic substrate-binding protein (probable substrate sugar)	19.69	1	5	5	146	209.188	19.69	5	76	8319.67	19.69	5	70	457	48.1191	4.10693
HVO_0534	ABC-type transport system ATP-binding protein (probable substrate sugar)	20.37	1	4	5	56	45.2297	20.37	5	28	2726.43	20.37	5	28	383	41.8973	4.2085
HVO_0536	ferritin	55.11	1	5	5	50	75.1174	55.11	5	25	1964.07	55.11	5	25	176	19.8916	4.50049
HVO_0541	aconitate hydratase	10.55	1	8	8	34	36.2926	10.55	8	18	1345.81	10.55	8	16	938	102.147	4.39893
HVO_0549	2-keto-3-deoxygluconate kinase	21.56	1	5	5	36	55.4039	21.56	5	18	2438.51	21.56	5	18	320	34.0627	4.33545
HVO_0551	DNA mismatch repair protein MutL	5.58	1	2	3	9	11.7795	5.58	3	4	655.754	5.58	3	5	735	78.6813	4.50049
HVO_0552	DNA mismatch repair protein MutS	11.15	1	8	8	42	45.2693	11.15	8	21	1699.43	11.15	8	21	924	99.2074	4.65283
HVO_0561	50S ribosomal protein L15e	33.16	1	8	8	183	146.517	33.16	8	92	9312.41	33.16	8	91	196	22.5351	11.1509
HVO_0564	ABC-type transport system periplasmic substrate-binding protein (probable substrate maltose)	7.18	1	2	2	19	34.6929	7.18	2	10	1405.42	7.18	2	9	432	46.7889	4.18311
HVO_0565	ABC-type transport system ATP-binding protein (probable substrate maltose)	18.73	1	5	5	10	4.17567	16.36	4	4	315.155	18.73	5	6	379	41.7169	4.83057
HVO_0581	cell division protein FtsZ, type II	34.25	1	9	9	85	133.852	32	8	42	5212.71	34.25	9	43	400	42.5433	4.75439
HVO_0590	nicotinate-nucleotide-dimethylbenzimidazole phosphoribosyltransferase	7.89	1	2	2	12	15.4354	7.89	2	6	568.998	7.89	2	6	355	35.5829	4.29736
HVO_0601	homoserine dehydrogenase	34.49	1	7	7	39	60.4272	34.49	7	20	2608.67	34.49	7	19	316	32.236	4.24658
HVO_0627	ABC-type transport system ATP-binding protein (probable substrate dipeptide/oligopeptide)	41.76	1	27	28	407	506.49	41.76	28	207	22505	39.2	27	200	898	97.6722	4.44971
HVO_0628	ABC-type transport system periplasmic substrate-binding protein (probable substrate dipeptide/oligopeptide)	50.87	1	12	12	2609	4470.56	50.87	12	1307	159914	50.87	12	1302	574	62.7804	4.17041
HVO_0639	AAA-type ATPase (MoxR subfamily)	20.57	1	6	6	27	30.7923	18.35	5	12	1334.21	20.57	6	15	316	34.661	4.89404
HVO_0644	2-isopropylmalate synthase / (R)-citramalate synthase	24.41	1	9	10	46	72.4154	24.41	10	24	2538.2	21.29	8	22	512	53.8209	4.77979
HVO_0654	50S ribosomal protein L43e	33.71	1	2	2	31	11.1915	33.71	2	16	1173.03	33.71	2	15	89	9.88206	9.979
HVO_0655	NAD-dependent epimerase/dehydratase	9.38	1	2	2	8	9.68945	9.38	2	4	274.608	9.38	2	4	341	36.9286	4.7417
HVO_0668	2-oxoacid dehydrogenase E1 component beta subunit	51.79	1	9	9	93	106.021	40.18	8	45	4313.01	51.79	9	48	336	35.9898	4.51318
HVO_0669	2-oxoacid dehydrogenase E1 component alpha subunit	8.14	1	2	2	12					2025.99	8.14	2	12	344	36.9707	4.55127
HVO_0677	aspartate--tRNA ligase	61.52	1	18	18	492	600.393	61.52	18	246	26672.7	61.52	18	246	434	48.6958	4.50049
HVO_0681	DNA topoisomerase I	3.45	1	2	2	13	19.4337	3.45	2	6	783.051	3.45	2	7	840	93.6277	4.57666
HVO_0684	aspartyl/glutamyl-tRNA(Asn/Gln) amidotransferase subunit B	37.7	1	10	10	74	86.8303	37.7	10	37	3247.19	37.7	10	37	496	55.0402	4.52588
HVO_0687	M20 family amidohydrolase	7.66	1	2	2	6	6.86327	7.66	2	3	229.145	7.66	2	3	444	47.5353	4.57666
HVO_0692	5'-methylthioadenosine phosphorylase MtaP	52.8	1	8	8	54	55.9269	41.96	7	25	2515.27	52.8	8	29	286	31.1934	4.53857
HVO_0697	PAC2 family protein	15.29	1	2	2	10	19.0267	15.29	2	5	789.844	15.29	2	5	255	27.3616	4.08154
HVO_0699	translation initiation factor aIF-2 alpha subunit	8.65	1	2	2	23	30.2481	8.65	2	11	1620.2	8.65	2	12	266	29.4805	4.4624
HVO_0704	probable glycosyltransferase, type 2	44.06	1	7	7	84	111.332	37.55	6	41	4287.37	44.06	7	43	261	28.3644	5.30029
HVO_0711	conserved hypothetical protein	28.24	1	7	7	58	62.5419	21.3	5	23	4497.7	28.24	7	35	216	23.1264	3.81494
HVO_0717	cell division protein FtsZ, type I	31.66	1	10	10	87	106.831	31.66	10	43	5814.03	31.66	10	44	379	39.7808	4.39893
HVO_0721	PHP domain protein	17.32	1	2	2	7	3.61032	17.32	2	3	262.502	17.32	2	4	254	28.2134	5.97314
HVO_0724	ArsA family ATPase	12.22	1	4	4	25	24.7578	12.22	4	12	1285.54	12.22	4	13	409	43.8768	4.22119
HVO_0725	probable oxidoreductase (short-chain dehydrogenase family)	78.29	1	17	17	362	550.52	78.29	17	181	25936.9	78.29	17	181	281	30.2321	4.77979
HVO_0729	inorganic pyrophosphatase	34.46	1	6	6	110	131.678	34.46	6	56	5432.44	34.46	6	54	177	20.3595	4.15771
HVO_0739	conserved hypothetical protein	14.59	1	3	3	27	30.7411	14.59	3	14	1607.55	14.59	3	13	329	33.4994	4.97021
HVO_0743	probable phosphodiesterase	33.41	1	14	14	128	98.5557	33.41	14	61	5283.09	33.41	14	67	449	50.4672	4.56396
HVO_0744	homolog to carboxylate-amine ligase	3.79	1	1	2	7	3.32931	3.79	2	3	276.868	3.79	2	4	369	41.6748	4.88135
HVO_0745	FtsZ family protein, type III	10.83	1	3	3	24	30.554	10.83	3	12	1165.02	10.83	3	12	360	37.0867	4.51318
HVO_0748	type IV pilus biogenesis complex ATPase subunit	4.55	1	1	2	4	2.28129	4.55	2	2	63.0147	4.55	2	2	660	68.3795	4.86865
HVO_0753	conserved hypothetical protein	1.18	1	1	2	2					95.7905	1.18	2	2	1018	106.353	4.85596
HVO_0763	YphA family protein	12.57	1	2	2	10					1151.62	12.57	2	10	175	18.9229	6.53662
HVO_0773	probable S-adenosylmethionine-dependent methyltransferase	49.4	1	9	10	57	58.6096	49.4	10	28	2734.1	49.4	10	29	251	27.761	6.06201
HVO_0774	probable glycosyltransferase, type 2	23.33	1	5	5	34	52.9388	23.33	5	18	1732.46	16.67	3	16	300	32.2574	6.44287
HVO_0778	thermosome subunit 3	73.28	1	31	34	2370	4035.88	73.28	34	1185	190366	73.28	34	1185	524	55.2081	4.58936
HVO_0783	ATP-dependent protease La	30.12	1	14	14	75	75.4822	27.81	12	38	3727.35	29.25	13	37	694	75.4348	4.85596
HVO_0787	indole-3-glycerol-phosphate synthase	8.76	1	2	2	2	1.94858	8.76	2	2					251	26.7377	4.43701
HVO_0788	tryptophan synthase beta subunit	16.59	1	5	5	22	7.93787	16.59	5	11	710.094	16.59	5	11	422	45.6821	4.65283
HVO_0790	2-amino-3,7-dideoxy-D-threo-hept-6-ulosonate synthase	63.16	1	12	12	223	311.956	63.16	12	113	14157.1	63.16	12	110	266	27.8258	4.84326
HVO_0792	3-dehydroquinate synthase type II	11.22	1	3	3	6	8.17193	8.42	2	3	155.346	5.87	2	3	392	43.0821	4.43701
HVO_0801	stomatin family protein	62.03	1	25	31	599	881.497	62.03	31	303	41159.8	62.03	31	296	424	46.3722	4.37354
HVO_0805	conserved hypothetical protein	63.41	1	2	2	2	2.1936	63.41	2	2					82	8.70519	3.82764
HVO_0806	pyruvate kinase	50.6	1	20	21	279	370.538	50.6	21	140	16275.5	49.91	20	139	585	62.004	4.53857
HVO_0809	methionine--tRNA ligase	29.86	1	13	13	82	104.251	29.86	13	41	4122.12	29.86	13	41	740	81.8859	4.37354
HVO_0812	phosphoenolpyruvate synthase	62.94	1	44	44	991	1157.68	61.76	41	490	58425.4	60.32	43	501	761	83.0813	4.62744
HVO_0817	phytoene dehydrogenase (phytoene desaturase)	53.41	1	22	23	254	280.554	53.41	23	126	13805	53.41	23	128	425	46.1351	4.98291
HVO_0818	threonine synthase	13.37	1	4	4	23	23.624	13.37	4	12	860.125	9.25	3	11	389	40.7907	4.31006
HVO_0822	glycerol-1-phosphate dehydrogenase [NAD(P)]	4.6	1	2	2	8	5.91801	4.6	2	4	376.538	4.6	2	4	348	36.6973	4.69092
HVO_0824	probable glycosyltransferase, type 1	34.66	1	8	8	46	52.4397	34.66	8	22	2510.3	34.66	8	24	352	39.6008	5.08447
HVO_0826	peptidase M42 family protein	22.41	1	7	7	78	97.6811	22.41	7	39	4067.28	22.41	7	39	348	37.7247	4.53857
HVO_0829	peptidase S9 family protein	34.87	1	13	13	67	61.2375	34.87	13	34	2622.38	32.57	12	33	608	67.4365	4.53857
HVO_0832	alpha/beta hydrolase fold protein	31.49	1	8	8	122	137.433	23.05	6	60	6968.12	31.49	8	62	308	33.2725	4.66553
HVO_0836	probable M28 family peptidase (homolog to aminopeptidase YwaD)	45.98	1	13	14	262	402.995	41.61	13	130	17689.8	45.98	14	132	435	46.9089	4.62744
HVO_0841	cytochrome bc1 complex cytochrome b/c subunit	25.59	1	7	7	58	64.33	25.59	6	29	2558.11	25.59	7	29	254	28.7668	5.71924
HVO_0843	conserved hypothetical protein	35.66	1	6	6	32	41.6952	30.23	5	14	1584.32	35.66	6	18	129	14.7227	5.56689
HVO_0845	conserved hypothetical protein	20.29	1	3	3	20	30.8386	20.29	3	10	1233.83	20.29	3	10	276	30.0226	4.15771
HVO_0850	proteasome-activating nucleotidase	34.07	1	9	11	107	113.997	28.89	10	53	5526.99	34.07	11	54	405	45.6426	4.60205
HVO_0859	FeS assembly ATPase SufC	46.51	1	11	11	137	115.978	46.51	11	68	6677.17	46.51	11	69	301	33.4335	4.34814
HVO_0860	SufB domain protein	40.76	1	16	16	160	173.017	40.76	15	80	7915.99	36.76	14	80	476	53.2137	4.69092
HVO_0861	SufB domain protein	42.54	1	13	13	209	354.56	42.54	13	106	15670.5	40.05	12	103	402	44.6577	4.23389
HVO_0865	FkbM family methyltransferase	28.57	1	6	6	48	57.699	28.57	6	26	1917.13	28.57	6	22	252	27.6889	5.49072
HVO_0869	glutamate synthase large subunit	39.97	1	46	47	439	502.607	39.25	45	217	23392.7	39.97	47	222	1511	163.807	4.70361
HVO_0870	proline--tRNA ligase	50.61	1	17	17	121	124.676	48.16	16	62	6585.54	47.75	16	59	488	54.9084	4.43701
HVO_0874	beta-lactamase domain protein	23.75	1	12	12	126	157.11	23.75	12	62	7851.68	23.75	12	64	640	71.9022	5.13525
HVO_0880	conserved hypothetical protein	49.51	1	14	15	130	141.962	49.51	15	65	6807.5	45.6	14	65	307	36.3149	4.7417
HVO_0881	signal peptide peptidase	26.73	1	7	7	48	73.5804	24.92	6	23	2968.07	26.73	7	25	333	35.2084	4.37354
HVO_0887	oxoglutarate--ferredoxin oxidoreductase beta subunit	59.23	1	10	10	436	554.624	59.23	10	219	27582.4	59.23	10	217	287	31.0256	4.729
HVO_0888	oxoglutarate--ferredoxin oxidoreductase alpha subunit	51.19	1	27	27	1039	1455.15	45.9	25	515	70116.7	47.95	25	524	586	63.9862	4.48779
HVO_0891	ABC-type transport system ATP-binding protein (probable substrate copper)	8.13	1	1	2	13	19.7605	8.13	2	6	910.238	8.13	2	7	283	28.6103	4.34814
HVO_0892	ABC-type transport system periplasmic substrate-binding protein (probable substrate copper)	4.68	1	2	2	16	27.6564	4.68	2	8	1024.15	4.68	2	8	641	67.0591	4.70361
HVO_0893	methylmalonyl-CoA mutase subunit A	14.31	1	5	5	30	43.1194	14.31	5	15	1229.25	14.31	5	15	566	63.1154	4.36084
HVO_0894	acyl-CoA synthetase	31.87	1	7	16	155	159.345	30.36	15	77	8353.05	27.49	15	78	662	74.3046	4.4751
HVO_0899	ABC-type transport system periplasmic substrate-binding protein (probable substrate branched-chain amino acids)	8.15	1	3	3	6	7.02369	8.15	3	3	171.246	8.15	3	3	466	49.1795	4.1958
HVO_0907	cox-type terminal oxidase subunit I	6.18	1	2	2	10	2.46552	6.18	2	5	337.886	6.18	2	5	599	65.7167	5.10986
HVO_0908	conserved hypothetical protein	37.82	1	2	2	18	31.2443	37.82	2	9	1003.21	37.82	2	9	119	12.5624	4.22119
HVO_0914	probable lyase (homolog to lactoylglutathione lyase)	22.01	1	5	5	25	16.1969	18.15	4	9	1096.32	22.01	5	16	259	29.9244	4.36084
HVO_0940	P-type transport ATPase (probable substrate copper/metal cation)	3.26	1	2	2	2	2.05452	3.26	2	2					828	85.9422	4.52588
HVO_0944	ba3-type terminal oxidase subunit II	18.99	1	3	3	42	56.1044	18.99	3	20	2527.41	18.99	3	22	179	19.3662	4.28467
HVO_0950	2-dehydro-3-deoxy-phosphogluconate aldolase, bacterial-type	11.42	1	2	2	15	9.01144	11.42	2	8	364.573	11.42	2	7	219	22.4017	4.05615
HVO_0960	probable oxidoreductase (aldo-keto reductase family protein)	34.88	1	6	6	67	88.7926	34.88	6	33	4002.94	34.88	6	34	281	30.5751	4.58936
HVO_0965	AMP phosphorylase (ribose-1,5-bisphosphate forming)	13.41	1	5	5	18	15.143	11.38	4	9	792.878	13.41	5	9	492	52.0909	4.83057
HVO_0966	ribose-1,5-bisphosphate isomerase (ribulose-bisphosphate forming)	31.27	1	7	7	41	63.7552	26.01	6	20	2921.75	31.27	7	21	323	34.8546	5.23682
HVO_0970	ribulose-bisphosphate carboxylase large subunit	5.31	1	2	2	16	20.8227	5.31	2	9	774.555	5.31	2	7	414	43.8946	4.58936
HVO_0972	DUF1628 family protein	53.18	1	4	4	497	975.891	53.18	4	250	40838.6	53.18	4	247	173	17.6607	4.09424
HVO_0973	pyridoxal phosphate-dependent aminotransferase (probable aspartate aminotransferase)	57.81	1	16	16	165	198.184	55.99	15	82	9537.77	57.81	16	83	384	41.4402	4.41162
HVO_0979	NADH dehydrogenase-like complex subunit B	49.36	1	10	11	152	179.584	41.2	10	76	8581.88	47.64	10	76	233	26.1219	5.0083
HVO_0980	NADH dehydrogenase-like complex subunit CD	60.32	2	29	29	978	1132.17	56.91	28	489	61084.4	60.32	29	489	557	63.4437	4.52588
HVO_0981	NADH dehydrogenase-like complex subunit H	6.59	1	2	2	6	8.24384	6.59	2	3	338.486	6.59	2	3	349	36.917	5.18604
HVO_0982	NADH dehydrogenase-like complex subunit I	19.61	1	2	2	14	20.653	19.61	2	7	800.575	19.61	2	7	153	17.6955	4.88135
HVO_0997	peptidase M24 family protein	8.97	1	2	2	4	5.22793	8.97	2	2	172.906	8.97	2	2	368	39.9367	4.48779
HVO_1000	acyl-CoA synthetase (homolog to acetate--CoA ligase (ADP-forming))	19.94	1	11	12	115	110.008	18.36	11	57	6041.03	19.94	12	58	697	74.5075	4.13232
HVO_1006	ABC-type transport system ATP-binding protein	31.23	1	4	5	26	12.5425	31.23	5	13	848.489	31.23	5	13	317	32.7206	4.38623
HVO_1008	GFO family oxidoreductase	14.46	1	3	3	17	21.1357	14.46	3	9	853.605	7.83	2	8	332	35.9598	4.71631
HVO_1009	probable oxidoreductase (aldo-keto reductase family protein)	74.71	1	21	21	376	536.687	71.47	19	188	25033.6	74.71	21	188	340	38.8106	4.57666
HVO_1014	cox-type terminal oxidase subunit II	14.68	1	2	2	130	170.398	14.68	2	65	6543.69	14.68	2	65	252	27.7107	4.58936
HVO_1018	RecJ domain protein	32.7	1	17	19	178	202.209	32.7	19	90	10373	29.54	18	88	633	69.7502	4.57666
HVO_1020	HEAT-PBS family protein	47.02	1	17	18	596	839.329	42.72	16	290	43282.9	47.02	18	306	419	45.5223	3.95459
HVO_1022	NamA family oxidoreductase (homolog to old yellow enzyme)	24.31	1	8	8	25	23.1899	18.51	6	11	1065.95	24.31	8	14	362	39.6035	4.81787
HVO_1023	conserved hypothetical protein	29.15	1	6	6	32	50.3794	29.15	6	16	2143.45	29.15	6	16	271	30.2447	4.62744
[truncated: 534 more rows]

## Sheet: HVLON3 B
Accession	Description	ΣCoverage	Σ# Proteins	Σ# Unique Peptides	Σ# Peptides	Σ# PSMs	Score A2	Coverage A2	# Peptides A2	# PSM A2	Score A4	Coverage A4	# Peptides A4	# PSM A4	# AAs	MW [kDa]	calc. pI
[truncated: 737 more rows]

[truncated: 6 more sheets: HVLON3 C, HVLON3 D, ABI A, ABI B, ABI C, ABI D]
